# Supplementary material for: Exploring the Integrated Role of miRNAs and lncRNAs in Regulating the Transcriptional Response to Amino Acids and Insulin-like Growth Factor 1 in Gilthead Sea Bream (Sparus aurata) Myoblasts
Source: Int J Mol Sci. 2024 Mar 31;25(7):3894. doi: 10.3390/ijms25073894 (PMC11011856; doi:10.3390/ijms25073894)
Supplement: Supplementary file 1 [file ijms-25-03894-s001.zip › Supplementary_File_S1.xlsx]

## Sheet: miRNA_myoblast_expression
miR_name	miR_seq	lenght	pvalue(ANOVA)		control(mean)	amino_acids(mean)	IGF_1(mean)		miR_name	Average_All		UNIQUE miRNAs
abu-miR-10545-3p_R+1	CTGCTCAGGTGTGGGACCATAA	22	0.930932		49	48	51		let-7a	49.3333		miR-219a-5p	2.74165e+06	TGATTGTCCAAACGCAATTCTTG
abu-miR-146_R+1	TGAGAACTGAATTCCATAGATGG	23	0.29486		1203820	1535924	1481466		let-7a_L+2	1407070		let-7a_L+2	725454	TCTGAGGTAGTAGGTTGTATAGTT
abu-miR-152	TCAGTGCATAACAGAACTTTG	21	0.961328		41839	44937	44735		let-7a-1-p3_1ss10CT	43837		miR-23b_R+1	715615	ATCACATTGCCAGGGATTACCA
abu-mir-152-p5	AAGTTCTGTGATACACTCTGACT	23	0.422175		9748	10164	10919		let-7a-3-3p	10277		miR-219a-3p	547461	AGAATTGTGCCTGGACATCTGT
abu-miR-15c-3p_1ss9CT	CAAATCATTATGTGCTGCCACC	22	0.199852		73	112	82		let-7a-3-p3	89		let-7a-6-p3	166133	TATACAGTCTATTGCCTTCCCT
abu-miR-15c-5p_R+1	TAGCAGCACATCATGTTTTGCA	22	0.0229014		1068	1343	1756		let-7a-3p	1389		miR-456-5p_R+1	108936	GCAGGCATCTTCCCAGCCTACC
abu-miR-199-5p_R+1	CCCAGTGTTCAGACTACCTGTTC	23	0.110536		173227	144314	169814		let-7a-3p_1ss8GA	162452		miR-24b-5p_L-1	98350.3	TGCCTACTGAGCTGATAACAGT
abu-miR-20b	CAAAGTGCTCACAGTGCAGGTA	22	0.571811		73	89	92		let-7a-4-3p	84.6667		miR-126	81227	CATTATTACTTTTGGTACGCG
abu-mir-214-2-p5_1ss1TC	CGCCTATCTACACTTGCTGTGC	22	0.337409		61	69	74		let-7a-4-p3	68		mir-18a-2-p3	73842	ACTGCCCTAAGTGCTCCTTCT
abu-miR-2187b-3p_R+1_1ss20AG	TTACAGGCTATGCTAATCTGTGC	23	0.0288914		0	3	1		let-7a-5-p3_1ss12GA	1.33333		miR-199b	71705.7	TAACCAATGTGCAGACTACTGT
abu-miR-218a	TTGTGCTTGATCTAACCATGTG	22	0.46992		452	489	560		let-7a-5-p5	500.333		mir-16b-p3	63861	CCAGTATTGATCGTGCTGCTGAA
abu-miR-24c_1ss10CT	TGGCTCAGTTCAGCAGGAACAA	22	0.730155		18	16	16		let-7a-6-p3	16.6667		miR-23a-3p_R+3	51423.7	ATCACATTGCCAGGGATTTCCAATT
abu-mir-29b-1-p5	CTGGTTTCACGTGGTGGTTTAGA	23	0.0206942		2629	1780	2044		let-7a-6-p3_1ss23TA	2151		miR-23a-3-5p	51400	GGATTCCTGGCAGAGTGATTT
abu-mir-338-2-p5	AACAACATCCTGATGCTGTCT	21	0.0303348		0	7	2		let-7b	3		miR-462	48128.3	TAACGGAACCCATAATGCAGCTG
abu-miR-7133-3p	TAGTTTGATACACAGCACAATA	22	0.00300466		288	602	429		let-7b-3p_2ss3GA22CT	439.667		let-7a-3-3p	43551.7	CTATACAACTTACTGTCTTTCC
abu-miR-727b-3p_R-2	GTTGAGGCGAGTTGAAGACT	20	0.89017		28	28	31		let-7c	29		miR-181a-5-3p_R+2	43409.3	ACCATCGACCGTTGACTGTGCCTT
abu-miR-731-3p	AACCGGGAATTTCGTGTCAGCC	22	0.396602		372	463	475		let-7d	436.667		miR-10955_L-1_1ss10TC	42806.3	TCCCCGTACGGGCCACCA
abu-mir-737-p3	AATCAAAACCTAAAGAAAATA	21	0.596676		37	47	47		let-7d-1-p3	43.6667		miR-20b-5p_L+1R-1_1ss11CT	40818.3	CCAAAGTGCTTACAGTGCAGGTA
abu-miR-7552_R+1	TTACAATTAAAGGATATTTCTT	22	0.667881		6	10	11		let-7d-3p	9		miR-145-3p_L+2R-1	39508	GGATTCCTGGAAATACTGTTCT
abu-miR-9-3p_L+1R-1	ATAAAGCTAGATAACCGAAAGT	22	0.533742		10	13	10		let-7d-5p_L+1	11		miR-31	38586.7	AGGCAAGATGTTGGCATAGCTGT
dre-let-7a_L+2	TCTGAGGTAGTAGGTTGTATAGTT	24	0.437636		34	13	18		let-7e	21.6667		mir-17a-1-p3	38474.7	CTGCAGTGGAGGCACTTACAGC
dre-let-7a-1-p3_1ss10CT	CTATACAACTTACTGTCTTTCT	22	0.0610974		91	136	97		let-7e-2-p3_1ss22CT	108		miR-199a-3p_L+2	35854	TCACAGTAGTCTGCACATTGGTT
dre-let-7a-4-p3	CTGTACAGCCTCCTAGCTTTCCT	23	0.301335		5	5	0		let-7e-3p_1ss22CT	3.33333		miR-27b-5p_L+1	34572.3	CAGAGCTTAGCTGATTGGTGAACA
dre-let-7a-5-p3_1ss12GA	TACAGTCTATTACCTTCCTTGT	22	0.647604		195	183	180		let-7f	186		miR-16a_R-1	33582	TAGCAGCACGTAAATATTGGC
dre-let-7a-5-p5	AGGTGAGGTAGTAGGTTGTAT	21	0.426444		35	26	26		let-7f_R+1	29		miR-27e_1ss22GT	33044.7	TTCACAGTGGCTAAGTTCAGTT
dre-let-7a-6-p3	TATACAGTCTATTGCCTTCCCT	22	0.657043		8	10	14		let-7f_R+2	10.6667		miR-181a_R+2	30939.5	CACATTCATCGCTGTCGGTGGGTT
dre-let-7a-6-p3_1ss23TA	CTATACAGTCTATTGCCTTCCCA	23	0.646697		57	68	64		let-7f-3p_1ss22CT	63		mir-17a-2-p3	30395.3	CTGCAGTGAAGGCACTTTCAGC
dre-let-7d-3p	CTGTACAACCTTCTAGCTTTCC	22	0.111443		425	498	383		let-7g	435.333		mir-301a-p5_1ss11CT	27170.7	GCTCTGACTTTATTGCACTACT
dre-let-7d-5p_L+1	CTGAGGTAGTTGGTTGTATGGTT	23	0.22586		9	14	10		let-7g-2-p3	11		miR-204-3p_L-1_2ss11TG22CT	26155.7	GCTGGGAAGGCAAAGGGACGT
dre-let-7f_R+1	TGAGGTAGTAGATTGTATAGTTG	23	0.228633		18	16	12		let-7g-3p_1ss22CT	15.3333		miR-26a-2-3p	25338.5	CCTATTCATGATTACTTGCACT
dre-let-7f_R+2	TGAGGTAGTAGATTGTATAGTTGT	24	0.590603		0	1	1		let-7h	0.666667		miR-24b-5p	24211.3	TGCCTACTGAACTGGTATCAGT
dre-let-7h_L+1	CTGAGGTAGTAAGTTGTGTTGTT	23	0.810802		17	20	21		let-7h_L+1	19.3333		miR-16b_R+3	22650.4	TAGCAGCACGTAAATATTGGAGCCA
dre-let-7j	TGAGGTAGTTGTTTGTACAGTT	22	0.248753		22144	20446	19920		let-7h-3p	20836.7		miR-26a-5p_L+1	21820.3	CTTCAAGTAATCCAGGATAGGCT
dre-let-7j_R-3	TGAGGTAGTTGTTTGTACA	19	0.769111		22	15	19		let-7i	18.6667		miR-194a	21715.3	TGTAACAGCAACTCCATGTGGA
dre-miR-1_R+1	TGGAATGTAAAGAAGTATGTATC	23	0.000788371		5	12	6		let-7i-2-3p_1ss22CT	7.66667		miR-21a-2-3p_R+1_1ss16AG	21159.3	CGACAACAGTCTGTAGGCTGTCT
dre-miR-1_R+1_1ss22TC	TGGAATGTAAAGAAGTATGTACC	23	0.0724924		386	590	395		let-7i-2-p3_1ss22CT	457		miR-29c_1ss11TC	20429	CTGATTTCATCTGGTGACGTAGA
dre-miR-100-2-3p_1ss10GA	CAAGCTCGTATCTATAGGTATG	22	0.963686		77	76	71		let-7j	74.6667		mir-124a-2-p5	20286	CGTGTTCACGGCGGACCTTGA
dre-miR-101b	TACAGTACTATGATAACTGAAG	22	0.949898		3674	4281	3942		let-7j_R-3	3965.67		miR-222a-5p_R-1	20242	TGCTCAGTAGGCAGTGTAGATCC
dre-mir-101b-p5	TCAGTTATCATGGTACCGGTGCT	23	0.232147		938	763	865		miR-1	855.333		miR-20b	19912	CAAAGTGCTCACAGTGCAGGTA
dre-miR-103_R+1	AGCAGCATTGTACAGGGCTATGAT	24	0.33122		744	744	633		miR-1_R+1	707		miR-206-3p_R+2	19044.9	TGGAATGTAAGGAAGTGTGTGGCA
dre-miR-103_R+2	AGCAGCATTGTACAGGGCTATGAGT	25	0.964311		5	4	4		miR-1_R+1_1ss22TC	4.33333		miR-221-5p_L+1R-4	19013.7	AACCTGGCATACAATGTAGATTT
dre-miR-107a-5p_1ss19TC	AGCTTCTTTACAGTGTTGCCTTG	23	0.360486		4	14	9		miR-1-5p	9		mir-27c-p5	18200.7	CAGGACTTAACCCACATGTGAACA
dre-miR-10a-5p	TACCCTGTAGATCCGAATTTGT	22	0.105695		281	231	276		miR-100	262.667		miR-2188-3p_L+1_2ss13TC14AG	18003	GCTGTGTGAGGTCGGACCTATC
dre-miR-10a-5p_R+1	TACCCTGTAGATCCGAATTTGTG	23	0.285187		71	59	64		miR-100-2-3p_1ss10GA	64.6667		miR-27c-3p_R+2	16899.3	TTCACAGTGGTTAAGTTCTGCCT
dre-miR-10b-2-3p	CAAATACGTCTCTACAGGAAT	21	0.553812		165	183	174		miR-100a-5p_R+1	174		mir-16a-p3	16865.2	CCCAATATTAGCAGTGCTGCTTC
dre-miR-10b-3p	ACAGATTCGATTCTAGGGGAGT	22	0.8984		192	196	200		miR-101a	196		mir-128-1-p5	16206.3	CGGGGCCGGGACGCTGTCTGAGA
dre-miR-10b-5p_L-1R+4_1ss12AT	ACCCTGTAGATCCGAATTTGTGTCCA	26	0.294827		6	2	1		miR-101a-5p_R-1_1ss12TA	3		mir-10965-p5_1ss2TA_2	14981.4	GAGGCTGTTTCTGAGCTCT
dre-miR-122	TGGAGTGTGACAATGGTGTTTG	22	0.00237461		564	332	345		miR-101b	413.667		miR-126a-3p_R+2	14954.7	TCGTACCGTGAGTAATAATGCAA
dre-miR-125a_R+3	TCCCTGAGACCCTTAACCTGTGATT	25	0.767109		7	4	4		miR-101b	5		miR-125a	13925.7	TCCCTGAGACCCTTAACCTGTG
dre-miR-125b-5p_L+1	CTCCCTGAGACCCTAACTTGTGA	23	0.636207		13	8	10		miR-101b-5p	10.3333		miR-19d_R+1_1ss19AG	13395.3	TGTGCAAACCCATGCAAAGCTGA
dre-miR-126a-3p_R+2	TCGTACCGTGAGTAATAATGCAA	23	0.398139		4001	3866	3655		mir-101b-p5	3840.67		miR-206-5p_1ss17GC	13184.7	ACATGCTTCCTTATATCCCCATA
dre-miR-126b-5p_L+1	CCATTATTACTTTTGGTACGCG	22	0.6431		12	15	18		miR-103	15		miR-217_R+2	12971.7	TACTGCATCAGGAACTGATTGGCCA
dre-miR-128-3p	TCACAGTGAACCGGTCTCTTTT	22	0.682476		10652	11346	9930		miR-103_R+1	10642.7		miR-24a_R+1	12100	TGGCTCAGTTCAGCAGGAACAGT
dre-miR-128-3p_R+2	TCACAGTGAACCGGTCTCTTTTTT	24	0.445664		187	201	157		miR-103_R+2	181.667		miR-24_R+2_1	10907.3	TGGCTCAGTTCAGCAGGAACAGTA
dre-miR-128-3p_R+3_1ss22TA	TCACAGTGAACCGGTCTCTTTACCA	25	0.711083		16	12	20		mir-103-1-p5	16		miR-25-3-5p_R+1	9773	AGGCGGAGACTTGGGCAATTGCCA
dre-miR-129-3p	AAGCCCTTACCCCAAAAAGCAT	22	0.457332		33	28	46		miR-103-5p_R-1_2ss11TC13AG	35.6667		miR-2188	9094	AAGGTCCAACCTCACATGTCCT
dre-miR-1306	CCACCTCCCCTGCAAACGTCCA	22	0.372844		6	13	11		miR-10545	10		miR-194b_R+2	8407.5	TGTAACAGCATCTCCATATGGAAT
dre-miR-130a	CAGTGCAATGTTAAAAGGGCAT	22	0.523552		0	1	4		miR-10545-3p_R+1	1.66667		miR-130a	8231.89	CAGTGCAATGTTAAAAGGGCAT
dre-miR-130b_R+1	CAGTGCAATAATGAAAGGGCATT	23	0.07395		55	80	86		miR-10551_R-1_1ss17TA	73.6667		miR-200b-3p_R+2	7871.83	TAATACTGCCTGGTAATGATGATT
dre-miR-130c-5p	GCCCTTTTTCTGTTGTACTACT	22	0.209157		191	141	195		miR-106	175.667		miR-2187-3p_L+1R-1_1ss21AG	7775	TTTACAGGCTATGCTAATCTGT
dre-miR-132-3p	TAACAGTCTACAGCCATGGTCG	22	0.05761		604	502	497		mir-106-p3	534.333		miR-222a-3p_R+1	7403.33	AGCTACATCTGGCTACTGGGTCTCT
dre-miR-132-5p_1ss9AT	ACCGTGGCTTTAGATTGTTACT	22	0.482127		155	148	135		miR-106a-5p_R+1	146		mir-24a-1-p5	7269	TGCCTACTGAGCTGATAATCA
dre-miR-133a-2-5p_R+1	AGCTGGTAAAATGGAACCAAAT	22	0.00077412		2463	9186	4191		miR-107	5280		mir-194b-p3_1ss22GA	7044.33	CCAGTGGAGCTGCTGTTATCTA
dre-miR-133b-5p_1ss11TC	GCTGGTCAAACGGAACCAAGTC	22	0.013006		714	4159	2063		miR-107a-5p_1ss19TC	2312		let-7h_L+1	6952.22	CTGAGGTAGTAAGTTGTGTTGTT
dre-miR-1388-3p_R+1	ATCTCAGGTTCGTCAGCCCATGT	23	0.881285		30	29	35		miR-10802_L+1	31.3333		miR-19c_R-2_1ss9TC	6781.33	TGTGCAAACCCATGCAAAGCT
dre-miR-140-5p	CAGTGGTTTTACCCTATGGTAG	22	0.894923		3741	3355	3676		miR-10926	3590.67		miR-21_R+2	6643.78	TAGCTTATCAGACTGGTGTTGGCAT
dre-miR-142a-3p_R-1	TGTAGTGTTTCCTACTTTATGG	22	0.894917		325	356	418		miR-10926_1ss9GA	366.333		mir-15a-p3	6299.33	CAGGCCATACTGTGCTGCCGCA
dre-miR-143_L-3R+1	GATGAAGCACTGTAGCTCT	19	0.660791		11	8	8		miR-10926_1ss9GT	9		miR-205	5688	TCCTTCATTCCACCGGAGTCTG
dre-miR-143_L-4R+1	ATGAAGCACTGTAGCTCT	18	0.868359		3	3	4		miR-10955_1ss10TC	3.33333		miR-301b	5678	CAGTGCAATAGTATTGTCATAGC
dre-miR-143_R+1	TGAGATGAAGCACTGTAGCTCT	22	0.178458		37093	46916	44410		miR-10955_L-1_1ss10TC	42806.3		miR-23b-5p_L+1	5363.67	AGGGTTCCTGGCGTGCTGATTT
dre-miR-145-3p_L-2R+2	ATTCCTGGAAATACTGTTCTTT	22	0.341569		15	22	21		mir-10965-p3_1ss2TA	19.3333		miR-107	5280	AGCAGCATTGTACAGGGCTATC
dre-miR-146a_R+2	TGAGAACTGAATTCCATAGATGGTA	25	0.14322		2092	3351	2778		mir-10965-p5_1ss2TA_1	2740.33		miR-153c	5125.17	TTGCATAGTCACAAAAATGAGC
dre-miR-148_1ss10TA	TCAGTGCATAACAGAACTTTGT	22	0.833504		38614	43710	44230		mir-10965-p5_1ss2TA_2	42184.7		miR-199-3p_L-1R+5	5033.33	ACAGTAGTCTGCACATTGGTTACGCT
dre-mir-148-p5_1ss21CA	TAAAGTTCTGTGATACACTCAGA	23	0.912121		31	36	34		miR-10a	33.6667		miR-203b-3p_L-1R+1_1ss11CT	4757.33	TGAAATGTTTAGGACCACTTGA
dre-miR-152_2ss10GA22GA	TCAGTGCATAACAGAACTTTGA	22	0.915841		5281	5939	5829		miR-10a-5p	5683		miR-181b-3p_R-1_2ss9TA11AG	4528.67	CTCACTGAACGATGAATGCAA
dre-miR-152_R-1_1ss20TG	TCAGTGCATGACAGAACTTGG	21	0.641641		19	14	25		miR-10a-5p_R+1	19.3333		miR-27a-3p	4451.17	TTCACAGTGGCTAAGTTCCGCT
dre-miR-152_R-1_2ss10GT21GA	TCAGTGCATTACAGAACTTTA	21	0.897365		25	22	25		miR-10b	24		miR-18a-5p_1ss22AG	4419.67	TAAGGTGCATCTAGTGTAGTTG
dre-mir-152-p5	AAGTTCTGTGATACACTCAGA	21	0.700998		165	226	249		miR-10b-2-3p	213.333		miR-130b_R+1	4341.83	CAGTGCAATAATGAAAGGGCATT
dre-miR-153a-3p	TTGCATAGTCACAAAAGTGATC	22	0.608529		0	1	1		miR-10b-3p	0.666667		miR-152_2ss10GA22GA	4241.67	TCAGTGCATAACAGAACTTTGA
dre-miR-153b-3p_R+2	TTGCATAGTCACAAAAATGAGCAT	24	0.203263		1	6	6		miR-10b-5p_L-1R+4_1ss12AT	4.33333		miR-301b-5p	3928.67	GCTTTGACGATGTTGCACTACT
dre-miR-153c-3p_R+2_1ss21TG	TTGCATAGTCACAAAAATGAGCAT	24	0.203263		1	6	6		miR-10c	4.33333		miR-143-5p_R-1	3887	GGTGCAGTGCTGCATCTCTGG
dre-miR-155_R+3	TTAATGCTAATCGTGATAGGGGTTT	25	0.0722397		12	23	18		mir-10c-p3	17.6667		mir-101b-p5	3840.67	TCAGTTATCATGGTACCGGTGCT
dre-miR-16a_R-1	TAGCAGCACGTAAATATTGGT	21	0.393914		86	84	104		miR-10d_L+1R-1_1ss16AG	91.3333		miR-30e-5p_L+1R+2	3540.67	CTGTAAACATCCTTGACTGGAAGCT
dre-miR-16b_R-1_1ss21AT	TAGCAGCACGTAAATATTGGT	21	0.393914		86	84	104		miR-122	91.3333		miR-184b_R-1	3499.33	TGGACGGAGAACTGATAAGG
dre-miR-16b_R+3	TAGCAGCACGTAAATATTGGAGCCA	25	0.363993		30	24	16		miR-122_R+2	23.3333		miR-26b_R+1_1ss22TA	3241.67	TTCAAGTAATCCAGGATAGGTAA
dre-miR-17a-5p_L+1R-1	TCAAAGTGCTTACAGTGCAGGT	22	0.149102		31	42	53		miR-124a_L+1R-1	42		miR-30c_R+1_1ss21GA	2973.67	TGTAAACATCCTACACTCTCAGCA
dre-miR-181a-2-3p	ACCATCGACCGTTGACTGTACC	22	0.462596		2125	2468	2214		miR-124a_R+1	2269		mir-190a-1-p3	2808.5	ACTATATATCAAACATATTCCT
dre-miR-181a-3p	ACCATCGACCGTTGATTGTACC	22	0.108173		17509	27021	16328		mir-124a-2-p5	20286		miR-199-5p	2783.83	CCCAGTGTTCAGACTACCTGTTC
dre-miR-181a-5-3p_R+1	ACCATCGACCGTTGACTGTGCCT	23	0.0922135		708	1014	1006		miR-125a	909.333		miR-133b-5p_1ss11TC	2691.33	GCTGGTCAAACGGAACCAAGTC
dre-miR-181a-5-3p_R+2	ACCATCGACCGTTGACTGTGCCTT	24	0.827751		48	47	53		miR-125a_R+3	49.3333		miR-301a-5p_L+1	2647.33	CTTTGACAATGTTGCACTACT
dre-miR-181a-5p	AACATTCAACGCTGTCGGTGAGT	23	0.128649		46603	41418	34434		mir-125a-1-p3	40818.3		miR-30d	2590.67	TGTAAACATCCTACACTCAGCT
dre-miR-181b-3-3p_L+1_1ss12AG	GCTCACTGAACGATGAATGCAA	22	0.0674922		68	105	69		miR-125a-2-3p	80.6667		miR-30a	2445	TGTAAACATCCTTGACTGGAAGCT
dre-miR-181b-3p_1ss21AG	CTCACTGATCAATGAATGCAGA	22	0.372637		110	159	130		miR-125a-3p_1ss15CT	133		miR-107a-5p_1ss19TC	2312	AGCTTCTTTACAGTGTTGCCTTG
dre-miR-181b-3p_R-1_2ss9TA11AG	CTCACTGAACGATGAATGCAA	21	9.9252e-06		178	622	183		miR-125b	327.667		miR-124a_R+1	2269	TAAGGCACGCGGTGAATGCCA
dre-miR-181b-5p_L-1R+4	ACATTCATTGCTGTCGGTGGGTTTT	25	0.107285		32	55	27		miR-125b-1-3p_R+1	38		miR-103_R+2	2178.2	AGCAGCATTGTACAGGGCTATGAGT
dre-miR-18b-3p_L+1R-2_1ss15CT	ACTGCCCTAAGTGCTCCTTCT	21	0.149336		136	115	105		miR-125b-2-3p_R+1	118.667		miR-218a_R+1_1ss9GT	2069.33	TTGTGCTTTATCTAACCATGTGA
dre-miR-193a-5p	TGGGTCTTTGCGGGCAAGGTGA	22	0.667543		783	745	681		mir-125b-2-p3	736.333		miR-26a-5p_L+1R-1_2	2068.5	GTTCAAGTAATCCAGGATAGGC
dre-miR-196a-3p_R-1_1ss8GA	CTGCAACATGAAACTGTCTTA	21	0.867244		66	71	80		miR-125b-3-3p_L-1_1ss11AT	72.3333		miR-457	2021.33	TAGCAGCACATCATTACTGGTA
dre-miR-196b	TAGGTAGTTTCAAGTTGTTGGG	22	0.618554		169	147	154		miR-125b-5p_L+1	156.667		let-7j	2020.17	TGAGGTAGTTGTTTGTACAGTT
dre-miR-196b_R+1	TAGGTAGTTTCAAGTTGTTGGGC	23	0.503035		152	144	129		miR-125b-5p_R+3	141.667		miR-10926_1ss9GT	1978.5	ATCCCAGCTGTGCCTCCA
dre-miR-199-3p_L-1R+5	ACAGTAGTCTGCACATTGGTTACGCT	26	0.451975		1	2	4		miR-126	2.33333		miR-26b-3p_2ss8TC10CG	1924	CCTATTCCGGATGACTTGGTTC
dre-miR-199-5p	CCCAGTGTTCAGACTACCTGTTC	23	0.110536		173227	144314	169814		miR-126-3p	162452		miR-301d-5p_1ss10CT	1922.33	CTCTGACTTTATTGCACTACT
dre-miR-19a-3p	TGTGCAAATCTATGCAAAACTGA	23	0.329803		12516	16135	16213		miR-126a-3p_R+2	14954.7		miR-10a-5p_R+1	1912	TACCCTGTAGATCCGAATTTGTG
dre-miR-19a-5p_L+1R-1	GCTAGTTTTGCATAGTTGCACT	22	0.0256243		54	100	111		miR-126b-5p_L+1	88.3333		miR-1306	1890.33	CCACCTCCCCTGCAAACGTCCA
dre-miR-19b-3p	TGTGCAAATCCATGCAAAACTGA	23	0.0815931		14201	16883	17535		miR-128	16206.3		miR-29b	1856.67	TAGCACCATTTGAAATCAGTGT
dre-miR-19b-3p_R+3	TGTGCAAATCCATGCAAAACTGATTT	26	0.700221		5	1	2		mir-128-1-p5	2.66667		miR-19b-3p	1669.67	TGTGCAAATCCATGCAAAACTGA
dre-miR-200a-3p_R+2	TAACACTGTCTGGTAACGATGTTT	24	0.993576		4	5	5		mir-128-2-p5	4.66667		miR-33b-5p_R-1	1664.67	GTGCATTGTAGTTGCATTGC
dre-miR-200b-3p_R+2	TAATACTGCCTGGTAATGATGATT	24	0.414528		0	2	4		miR-128-3p	2		mir-196b-p3	1543	CCACAACACGAAACTGCCTTGA
dre-miR-203a-3p_L-1R+1	TGAAATGTTTAGGACCACTTGA	22	0.00781782		157	76	96		miR-128-3p_R+2	109.667		miR-2187b-3p_R+1_1ss20AG	1502	TTACAGGCTATGCTAATCTGTGC
dre-miR-203a-5p_L+1R-2_1ss11TC	AAGTGGTTCTCAACAGTTCAACA	23	0.629358		0	1	1		miR-128-3p_R+3_1ss22TA	0.666667		miR-22a-5p	1443.89	AGTTCTTCACTGGCAAGCTTTA
dre-miR-203b-3p_L-1R+1_1ss11CT	TGAAATGTTTAGGACCACTTGA	22	0.00781782		157	76	96		miR-129	109.667		miR-1388	1443.33	AGGACTGTCCAACCTGAGAATG
dre-miR-203b-5p_L+1	AAGTGGTTCTCAACAGTTCAACA	23	0.629358		0	1	1		miR-129-3-3p	0.666667		miR-212a-5p	1276	ACCTTGGCTTTAGACTGCTTACT
dre-miR-204-3p_L-1_2ss11TG22CT	GCTGGGAAGGCAAAGGGACGT	21	0.477378		0	3	19		mir-129-3-p3	7.33333		miR-19b-3p_R+3	1189.67	TGTGCAAATCCATGCAAAACTGATTT
dre-miR-206-3p_R+1	TGGAATGTAAGGAAGTGTGTGGC	23	0.0893819		257	350	238		miR-129-3p	281.667		mir-725-p5	1189	AGCTGGAAACTTTGCCTGGGAA
dre-miR-206-3p_R+2	TGGAATGTAAGGAAGTGTGTGGCA	24	0.146033		670	707	405		miR-129-3p	594		mir-181c-2-p3	1058.67	ACCATCGAGTGTTGAGTGTACC
dre-miR-206-5p_1ss17GC	ACATGCTTCCTTATATCCCCATA	23	0.00234965		1114	3104	1453		miR-1306	1890.33		miR-133a-2-5p_R+1	1008.33	AGCTGGTAAAATGGAACCAAAT
dre-miR-20b-5p_L+1R-1_1ss11CT	CCAAAGTGCTTACAGTGCAGGTA	23	0.670039		1	3	2		miR-130a	2		miR-455	998.667	TATGTGCCCTTGGACTACATCG
dre-miR-21_R-1_1ss22GA	TAGCTTATCAGACTGGTGTTGA	22	0.160773		23739	22340	19029		miR-130a	21702.7		miR-93_R+3	926.111	AAAAGTGCTGTTTGTGCAGGTAGTT
dre-miR-21_R+2	TAGCTTATCAGACTGGTGTTGGCAT	25	0.558429		3189	2991	2793		miR-130a_R+1	2991		miR-216b_L+1	841.333	CTAATCTCTGCAGGCAACTGTGA
dre-miR-210-3p_R+3_1	CTGTGCGTGTGACAGCGGCTAAACA	25	0.240387		31	40	20		miR-130a-5p_L+1	30.3333		miR-2184_R+3	809.667	AACAGTAAGAGTTTATGTGCTGAA
dre-miR-210-3p_R+3_2	CTGTGCGTGTGACAGCGGCTAACCA	25	0.240387		31	40	20		miR-130b_R+1	30.3333		mir-125b-2-p3	736.333	ACGGGTTAGGCTCTCGGGAGCT
dre-miR-210-5p	AGCCACTGACTAACGCACATTG	22	0.939247		8572	8906	8482		miR-130b-3p	8653.33		miR-221-3p_R+1	727.667	AGCTACATTGTCTGCTGGGTTTCT
dre-miR-212-5p	ACCTTGGCTCTAGACTGCTTACT	23	0.493433		110	95	102		miR-130b-5p	102.333		mir-30c-p3	723	CCGGGAGTGGGACTGTTTGCACT
dre-miR-214_L+1R+2	TACAGCAGGCACAGACAGGCAGAA	24	0.48754		507	406	460		miR-130c-5p	457.667		miR-132b-5p	720.333	ACCGTGGCTTTAGATTGTTACT
dre-miR-216b_L+1	CTAATCTCTGCAGGCAACTGTGA	23	0.285233		3	5	5		miR-130d-3-5p_2ss5CT12AG	4.33333		miR-30c-5p_L+1R+2	710.333	CTGTAAACATCCTACACTCTCAGCT
dre-miR-2184_R+3	AACAGTAAGAGTTTATGTGCTGAA	24	0.90428		15	13	10		miR-132-3p	12.6667		miR-19d-5p	692.333	AGCTTTGCGGGGTGGGCAGTCAGC
dre-miR-2187-3p_L+1R-1_1ss21AG	TTTACAGGCTATGCTAATCTGT	22	0.98151		5	5	6		miR-132-5p_1ss9AT	5.33333		miR-212a-3p_R+2	671.5	TAACAGTCTACAGTCATGGCTAC
dre-miR-2188-3p_L+1_2ss13TC14AG	GCTGTGTGAGGTCGGACCTATC	22	0.250187		233	172	207		miR-132b-3p_R+1	204		miR-30c-3p	651.778	CTTTCAGTCGGATGTTTGCAGC
dre-miR-221-3p_R+1	AGCTACATTGTCTGCTGGGTTTCT	24	0.405026		2169	1903	1783		miR-132b-5p	1951.67		miR-20a-5p	593	TAAAGTGCTTATAGTGCAGGTAG
dre-miR-221-5p_L+1R-4	AACCTGGCATACAATGTAGATTT	23	0.946622		196	192	181		mir-132c-p5	189.667		miR-455-3p_L-1	583	TGCAGTCCATGGGCATATACAC
dre-miR-222a-3p_R+1	AGCTACATCTGGCTACTGGGTCTCT	25	0.711057		6036	5507	5202		miR-1338-3p	5581.67		miR-152_R-1_1ss20TG	578	TCAGTGCATGACAGAACTTGG
dre-miR-222a-5p_L+1R-1	TTGCTCAGTAGTCAGTGTAGATC	23	0.465313		8	4	4		miR-133a_L+1R-2	5.33333		mir-216b-p3	575	ACAATCACCTGGAGAGATTCTG
dre-miR-223_R+1	TGTCAGTTTGTCAAATACCCCA	22	0.630526		1038	918	1069		miR-133a-2-5p_R+1	1008.33		miR-181b-3-3p_L+1_1ss12AG	573	GCTCACTGAACGATGAATGCAA
dre-miR-22a-5p	AGTTCTTCACTGGCAAGCTTTA	22	0.644376		5774	5218	5099		miR-133b	5363.67		mir-29a-1-p5	550.333	ACCGTTTTCCTCTGGTGTTCAGA
dre-miR-22b-3p_R+1	AAGCTGCCAGTTGAAGAGCTGTT	23	0.150776		12	23	22		miR-133b-5p_1ss11TC	19		let-7c	530.167	TGAGGTAGTAGGTTGTATGGTT
dre-mir-23a-1-p5	GGGTTCCTGGCACCGTGATTT	21	0.693099		23	21	33		miR-135a_R+1	25.6667		miR-24a-4-5p	524.889	TGCCTGCTGTGCTGATAATCAGT
dre-miR-23a-3-5p	GGATTCCTGGCAGAGTGATTT	21	0.339124		32	21	28		miR-135a-3p	27		miR-1_R+1	522.222	TGGAATGTAAAGAAGTATGTATC
dre-miR-23a-3p_R+2	ATCACATTGCCAGGGATTTCCAAT	24	0.54614		403	493	422		miR-135b	439.333		miR-34c_L-1R+2_1ss12GA	503.833	AGGCAGTGTCATTAGCTGATTGT
dre-miR-23a-3p_R+3	ATCACATTGCCAGGGATTTCCAATT	25	0.762978		76	81	62		miR-135c	73		let-7a-5-p5	500.333	AGGTGAGGTAGTAGGTTGTAT
dre-miR-23b-5p_L+1	AGGGTTCCTGGCGTGCTGATTT	22	0.285125		176	137	127		miR-135d	146.667		miR-22b-3p_R+1	500.333	AAGCTGCCAGTTGAAGAGCTGTT
dre-miR-24_R+2_1	TGGCTCAGTTCAGCAGGAACAGTA	24	0.419924		29	22	27		miR-137b	26		miR-130c-5p	457.667	GCCCTTTTTCTGTTGTACTACT
dre-miR-24_R+2_2	TGGCTCAGTTCAGCAGGAACAGTT	24	0.419924		29	22	27		miR-138	26		let-7i-2-p3_1ss22CT	457	CTGCGCAATCTACTGCCTTGCT
dre-miR-24b-3p_R-2	TGGCTCAGTTCAGCAGGAAC	20	0.480304		1302	1365	1663		miR-1388	1443.33		miR-196b_1ss23CT	451.556	TAGGTAGTCTCATGTTGTTGGGT
dre-miR-24b-5p_L-1	TGCCTACTGAGCTGATAACAGT	22	0.363938		165	218	209		miR-1388-3p_R+1	197.333		miR-135b	439.333	TATGGCTTTCTATTCCTATGTGA
dre-miR-25-5p_2ss18GA19CT	AGGCGGAGACTTGGGCAATTGCC	23	0.0770746		385	452	329		miR-139	388.667		miR-16b-5p_1ss22GA	435.333	TAGCAGCACGTAAATATTGGTA
dre-miR-26a-2-3p	CCTATTCATGATTACTTGCACT	22	0.139768		40	58	50		mir-139-p3	49.3333		mir-30d-p3_1ss8GA	435	CTGAGAGAAGGTTGTTTACTTG
dre-miR-26a-3p	CCTATTCGGGATGACTTGGTTC	22	0.592022		18	22	22		miR-140	20.6667		let-7e-3p_1ss22CT	434.333	CTATACAATCTACTGTCTTTCT
dre-miR-26a-5p_L+1	CTTCAAGTAATCCAGGATAGGCT	23	0.347474		81	76	97		miR-140-5p	84.6667		miR-489-5p	416	TGGTCGTATGTATGACGTCATT
dre-miR-26a-5p_L+1R-1_1	CTTCAAGTAATCCAGGATAGGC	22	0.862442		1	2	1		miR-142_R+1	1.33333		miR-101b	413.667	GTACAGTACTATGATAACTGAA
dre-miR-26a-5p_L+1R-1_2	GTTCAAGTAATCCAGGATAGGC	22	0.862442		1	2	1		mir-142-2-p3	1.33333		miR-143_L-4R+1	404	ATGAAGCACTGTAGCTCT
dre-miR-26b_R+1_1ss22TA	TTCAAGTAATCCAGGATAGGTAA	23	0.876985		19	14	17		miR-142a-3p_R-1	16.6667		miR-551_R-1_1ss14TA	397	GCGACCCATCCTTAGTTTCT
dre-miR-27a-3p	TTCACAGTGGCTAAGTTCCGCT	22	0.524833		91	155	165		miR-143	137		miR-139	388.667	TCTACAGTGCATGTGTCTCCAGT
dre-miR-27b-3p_R+1_1ss22AT	TTCACAGTGGCTAAGTTCTGCTT	23	0.678505		558	334	367		miR-143_L-3R+1	419.667		mir-214-2-p5_1ss1TC	377.667	CGCCTATCTACACTTGCTGTGC
dre-miR-27b-5p_L+1	CAGAGCTTAGCTGATTGGTGAACA	24	0.189385		474	364	374		miR-143_L-4R+1	404		mir-106-p3	355	ACTGCAGTGTGAGCACTTCTTTC
dre-miR-27b-5p_L+1R-3	CAGAGCTTAGCTGATTGGTGA	21	0.392104		18	12	16		miR-143_R+1	15.3333		miR-15b	329	TAGCAGCGCATCATGGTTTGA
dre-miR-27c-3p_R+2	TTCACAGTGGTTAAGTTCTGCCT	23	0.263247		2905	4085	4671		miR-143-5p_R-1	3887		miR-214-5p_L-1	312.333	GCCTGTCTACACTTGCTGTGC
dre-miR-27e_1ss22GT	TTCACAGTGGCTAAGTTCAGTT	22	0.541481		155	167	187		miR-144a	169.667		miR-181d	308.333	AACATTCATTGCTGTCGGTGGGTT
dre-miR-29a_R+1_1	TAGCACCATTTGAAATCGGTTAA	23	0.650746		204	230	244		mir-144a-p3	226		miR-19a	306.333	TGTGCAAATCTATGCAAAACTG
dre-miR-29a_R+1_2	TAGCACCATTTGAAATCGGTTAT	23	0.650746		204	230	244		miR-145	226		miR-222a-5p_L+1R-1	287.667	TTGCTCAGTAGTCAGTGTAGATC
dre-miR-30c-5p_L+1R+2	CTGTAAACATCCTACACTCTCAGCT	25	0.610266		62	68	85		miR-145-3p_L-2R+2	71.6667		miR-143_L-3R+1	278.333	GATGAAGCACTGTAGCTCT
dre-miR-30d_R+1	TGTAAACATCCCCGACTGGAAGC	23	0.32197		42940	37474	38110		miR-145-3p_L+2R-1	39508		mir-147-p5_1ss9GC	266	ACAGAATCCTTTCTGCACAAACT
dre-miR-30e-3p_R+1	CTTTCAGTCGGATGTTTGCAGCC	23	0.0348386		247	136	212		miR-146_R+1	198.333		miR-27b-5p	263	AGAGCTTAGCTGATTGGTGAAC
dre-miR-30e-5p_L+1R+2	CTGTAAACATCCTTGACTGGAAGCT	25	0.258304		2	8	4		miR-146a_R+2	4.66667		mir-29b-1-p5	251	CTGGTTTCACGTGGTGGTTTAGA
dre-miR-338-3p	TCCAGCATCAGTGATTTTGTTGC	23	0.0269194		272	495	587		miR-146a-3-3p_R+1_3ss9AG10TC20CT	451.333		let-7a-5-p3_1ss12GA	250.833	TACAGTCTATTACCTTCCTTGT
dre-miR-338-3p_1ss23CA	TCCAGCATCAGTGATTTTGTTGA	23	0.965951		63	62	67		miR-146a-3p_R-4	64		miR-30d_R+1	248	TGTAAACATCCCCGACTGGAAGC
dre-miR-363-3p_R+1	AATTGCACGGTATCCATCTGTAA	23	0.370833		10	21	85		miR-146a-5p_R+2	38.6667		miR-29d_R-3	235.667	TAGCACCATTTGAAATCGGT
dre-miR-375_R+1	TTTGTTCGTTCGGCTCGCGTTAT	23	0.878516		17	17	13		miR-146d-5p_1ss17AT	15.6667		miR-210-3p_R+3_2	234.444	CTGTGCGTGTGACAGCGGCTAACCA
dre-miR-375_R+1_1ss21TG	TTTGTTCGTTCGGCTCGCGTGAA	23	0.701724		2	2	7		miR-147	3.66667		mir-144a-p3	226	TACAGTATAGATGATGTAC
dre-miR-451_R+1	AAACCGTTACCATTACTGAGTTT	23	0.576707		291	248	259		mir-147-p5_1ss9GC	266		miR-145	226	GTCCAGTTTTCCCAGGAATCCCT
dre-miR-454b_R+4	TAGTGCAATATTGCTTATAGGGTCTT	26	0.135727		10	12	13		miR-148_1ss10TA	11.6667		mir-129-3-p3	220.917	AAGCCCTTACCCCAAAAAGCAT
dre-miR-455-2-5p	GTATGTGCCCTTGGACTACATT	22	0.483472		39	39	44		mir-148-p5_1ss21CA	40.6667		miR-223_R+1	218.667	TGTCAGTTTGTCAAATACCCCA
dre-miR-455-2-5p_1ss21TC	GTATGTGCCCTTGGACTACACT	22	0.500959		2	6	6		miR-152	4.66667		miR-214_L+1R+2	218.333	TACAGCAGGCACAGACAGGCAGAA
dre-miR-455-3p_L-1	TGCAGTCCATGGGCATATACAC	22	0.73861		8664	7968	8804		miR-152_2ss10GA22GA	8478.67		miR-218a_R+1	216.333	TTGTGCTTGATCTAACCATGTGA
dre-miR-462_L+1	GTAACGGAACCCATAATGCAGCT	23	0.991008		606	618	610		miR-152_R-1_1ss20TG	611.333		miR-10b-2-3p	213.333	CAAATACGTCTCTACAGGAAT
dre-miR-727-3p_1ss21TA	GTTGAGGCGAGTTGAAGACTAA	22	0.403412		654	481	499		miR-152_R-1_2ss10GT21GA	544.667		mir-30d-p5_1ss8GA	198.667	CTGAGAGAAGGTTGTTTACT
dre-miR-731_R-1	AATGACACGTTTTCTCCCGGATC	23	0.625587		1	0	1		mir-152-p5	0.666667		miR-1388-3p_R+1	197.333	ATCTCAGGTTCGTCAGCCCATGT
dre-miR-733_L-1_1ss5TC	GCGCTGGTTTAGCTCAGTGGTT	22	0.505772		8	7	5		mir-152-p5	6.66667		mir-19b-1-p5	196.333	AGTTTTGCTGGTTTGCATTCAGC
dre-miR-736_L+1	TGTAAGACGAACAAAAAGTTTT	22	0.82601		2	4	4		miR-153a	3.33333		miR-101a	196	TACAGTACTGTGATAACTGAAG
dre-miR-737-3p_R+1	AATCAAAACCTAAAGAAAATAT	22	0.527052		5	4	0		miR-153a-3p	3		mir-132c-p5	189.667	TGACTGTAGACTGTTACTGTACT
dre-miR-7a_R+2	TGGAAGACTAGTGATTTTGTTGTTA	25	0.0265325		3	13	6		miR-153b	7.33333		miR-100a-5p_R+1	174	AACCCGTAGATCCGAACTTGTGC
dre-miR-9-3p_L+1	ATAAAGCTAGATAACCGAAAGT	22	0.533742		10	13	10		miR-153b-3p_R+2	11		miR-460-5p	173	CCTGCATTGTACACACTGTGCG
dre-miR-92a-3p_R+1	TATTGCACTTGTCCCGGCCTGTA	23	0.0675542		9589	6954	8445		miR-153c	8329.33		miR-144a	169.667	GGATATCATCTTATACTGTAAGT
dre-miR-92a-3p_R+1_1ss22TC	TATTGCACTTGTCCCGGCCTGCA	23	0.00471878		2348	1667	1748		miR-153c-3p_R+2_1ss21TG	1921		miR-100-2-3p_1ss10GA	163.667	CAAGCTCGTATCTATAGGTATG
dre-miR-92b-3p_R+1	TATTGCACTCGTCCCGGCCTCCT	23	0.475872		3	13	23		miR-155_R-2	13		mir-155-p3	157.667	ACCTAACATGTTAGCATTAGCT
dre-miR-92b-3p_R+2	TATTGCACTCGTCCCGGCCTCCAT	24	0.541085		0	4	12		miR-155_R+3	5.33333		miR-125b-5p_L+1	156.667	CTCCCTGAGACCCTAACTTGTGA
dre-miR-93_R+2	AAAAGTGCTGTTTGTGCAGGTAGT	24	0.480182		138	165	170		mir-155-p3	157.667		let-7g	153.889	TGAGGTAGTAGTTTGTATAGTT
dre-miR-93_R+3	AAAAGTGCTGTTTGTGCAGGTAGTT	25	0.386004		0	4	2		miR-15a	2		miR-338-3p_1ss23CA	152.583	TCCAGCATCAGTGATTTTGTTGA
dre-miR-99_R+1	AACCCGTAGATCCGATCTTGTGA	23	0.972356		6304	6134	6460		mir-15a-p3	6299.33		miR-27d-3p_R+1_2ss19GT20TG	148.333	TTCACAGTGGCTAAGTTCTGCA
dre-miR-99_R+1_1ss9GT	AACCCGTATATCCGATCTTGTGA	23	0.385819		725	140	122		miR-15b	329		miR-135d	146.667	TATGGCTTTTTATTCCTACGTGA
nbr-mir-16a-p3	CCCAATATTAGCAGTGCTGCTTC	23	0.602234		5	2	7		miR-15c-3p_1ss9CT	4.66667		miR-17a-5p_L+1R-1	146.333	TCAAAGTGCTTACAGTGCAGGT
nbr-mir-99a-p3	AAGTTCGGATCTACGGGTTTGG	22	0.763622		8	5	7		miR-15c-5p_R+1	6.66667		miR-106a-5p_R+1	146	TAAAGTGCTTACAGTGCAGGTAA
oni-let-7a	TGAGGTAGTAGGTTGTATAGTT	22	0.767969		35411	33608	31727		miR-16a_R-1	33582		miR-29a_R+1_1	143.833	TAGCACCATTTGAAATCGGTTAA
oni-let-7a-3-p3	CTATACAGTCTATTGCCTTCC	21	0.231789		125	171	149		miR-16a_R-1	148.333		miR-125b-5p_R+3	141.667	TCCCTGAGACCCTTAACCTGTGACCA
oni-let-7b	TGAGGTAGTAGGTTGTGTGGTT	22	0.286492		19889	16815	17355		miR-16b	18019.7		miR-204a	140.333	TTCCCTTTGTCATCCTATGCCT
oni-let-7c	TGAGGTAGTAGGTTGTATGGTT	22	0.508184		11638	10284	10261		miR-16b_R-1_1ss21AT	10727.7		miR-214_1ss22AT	137.667	ACAGCAGGCACAGACAGGCAGT
oni-let-7d	TGAGGTAGTTGGTTGTATGGTT	22	0.448873		43265	36495	37852		miR-16b_R+3	39204		miR-20a-2-3p_L-1_1ss7GA	127.333	CTGCAATGTGAGCACTTGAAGT
oni-let-7d-1-p3	CTGTACAACCTTCTAGCTTTCC	22	0.111443		425	498	383		miR-16b-5p_1ss22GA	435.333		miR-19a-5p_L+1R-1	120.667	GCTAGTTTTGCATAGTTGCACT
oni-let-7e	TGAGGTAGTAGATTGAATAGTT	22	0.991949		63835	64309	63439		mir-16b-p3	63861		miR-218a	114	TTGTGCTTGATCTAACCATGTG
oni-let-7e-2-p3_1ss22CT	CTATACAATCTACTGTCTTTCT	22	0.145333		91	111	89		miR-17a	97		mir-27a-p5	111	AGGACTTAGCTCGCTCCGTGAACA
oni-let-7f	TGAGGTAGTAGATTGTATAGTT	22	0.950772		38483	39238	37703		mir-17a-1-p3	38474.7		miR-129	109.667	CTTTTTGCGGTCTGGGCTTGC
oni-let-7g	TGAGGTAGTAGTTTGTATAGTT	22	0.305956		33016	29156	29014		mir-17a-2-p3	30395.3		miR-25	109.333	CATTGCACTTGTCTCGGTCTGA
oni-let-7g-2-p3	CTATACAGCCTACTGTCTTTCT	22	0.00275969		165	147	127		miR-17a-5p_L+1R-1	146.333		miR-214-5p	108.667	TGCCTGTCTACACTTGCTGTGC
oni-let-7h	TGAGGTAGTAAGTTGTGTTGTT	22	0.275851		31424	29633	31140		miR-181a_R+2	30732.3		let-7f	107.5	TGAGGTAGTAGATTGTATAGTT
oni-let-7i	TGAGGTAGTAGTTTGTGCTGTT	22	0.81313		10167	10038	10604		miR-181a-2-3p	10269.7		miR-125a-2-3p	106.833	ACGGGTTAGGCTCTTGGGACGC
oni-let-7i-2-p3_1ss22CT	CTGCGCAATCTACTGCCTTGCT	22	0.284657		101	75	82		miR-181a-3p	86		miR-203a_L+1	106.667	GTGAAATGTTTAGGACCACTTG
oni-miR-1	TGGAATGTAAAGAAGTATGTAT	22	0.000245691		29547	57580	31008		miR-181a-5-3p	39378.3		miR-29b-1-5p_1ss18TC	104.667	ACTGATTTCTTCTGGTGCTTAGA
oni-miR-100	AACCCGTAGATCCGAACTTGTG	22	0.625839		81091	68335	73268		miR-181a-5-3p_R+1	74231.3		mir-196a-2-p3	103.667	TGGCTCGGCAACAAGAAACTGC
oni-miR-101a	TACAGTACTGTGATAACTGAAG	22	0.96904		41619	43818	44791		miR-181a-5-3p_R+2	43409.3		miR-130b-5p	102.333	ACTCTTTCCCTGTTGCACTACT
oni-miR-101b	GTACAGTACTATGATAACTGAA	22	0.956607		3079	3542	3161		miR-181a-5p	3260.67		miR-146a-3-3p_R+1_3ss9AG10TC20CT	101.5	ATCTATGGGCTCAGTTCTTTTG
oni-miR-103	AGCAGCATTGTACAGGGCTATGA	23	0.219115		8349	7465	7259		miR-181a-5p	7691		miR-196a	101	TAGGTAGTTTCATGTTGTTGGG
oni-mir-103-1-p5	AGCCTCTTTACAGTGCTGCCTTG	23	0.0667362		2	6	0		miR-181b_R+1_1ss18CG	2.66667		miR-17a	97	CAAAGTGCTTACAGTGCAGGTA
oni-miR-10545	TAAGTCTCACACCAGTGCAAAAC	23	0.288216		654	527	538		miR-181b-3-3p_L+1_1ss12AG	573		mir-21-1-p3	95.6667	CAACAGCGGTCTGTAAGCTGGC
oni-miR-10551_R-1_1ss17TA	AGGAAATCTGCTTCTGATGGTT	22	0.889177		8	7	10		miR-181b-3p_1ss21AG	8.33333		miR-338a-4-5p	92.6667	AACAACATCCTGGTGCTGCCTGAGT
oni-miR-106	TAAAGTGCTTACAGTGCAGGTAG	23	0.706765		4732	4747	4107		miR-181b-3p_R-1_2ss9TA11AG	4528.67		mir-221-2-p5_1ss21AT	90	ACCTGGCATACAGTGTAGGATTCTGT
oni-mir-106-p3	ACTGCAGTGTGAGCACTTCTTTC	23	0.00589776		13	25	18		miR-181b-5p_L-1R+4	18.6667		let-7a-6-p3_1ss23TA	88.3333	CTATACAGTCTATTGCCTTCCCA
oni-miR-107	AGCAGCATTGTACAGGGCTATC	22	0.971958		2122	2127	2098		miR-181c_R+1	2115.67		miR-126b-5p_L+1	88.3333	CCATTATTACTTTTGGTACGCG
oni-miR-10802_L+1	TCTGTGAGCTTTGAGTCGGCAGC	23	0.374182		0	3	2		mir-181c-2-p3	1.66667		miR-7565	87	TTCCTGCTGAACTGAGCCAGT
oni-miR-10926	ATCCCAGCGGTGCCTCCA	18	0.0258181		344	181	400		miR-181d_R+2	308.333		miR-140-5p	84.6667	CAGTGGTTTTACCCTATGGTAG
oni-miR-10926_1ss9GA	ATCCCAGCAGTGCCTCCA	18	0.020575		99	49	98		mir-181d-p3	82		miR-24c_1ss10CT	84.6667	TGGCTCAGTTCAGCAGGAACAA
oni-miR-10926_1ss9GT	ATCCCAGCTGTGCCTCCA	18	0.409853		92	3	5		miR-182_1ss22AT	33.3333		mir-181d-p3	82	CTCACTGATCAATGAATGCA
oni-miR-10955_1ss10TC	ATCCCCGTACGGGCCACCA	19	0.54604		84	48	61		miR-183	64.3333		miR-27b-3p_R+1_1ss22AT	81.1667	TTCACAGTGGCTAAGTTCTGCTT
oni-miR-10955_L-1_1ss10TC	TCCCCGTACGGGCCACCA	18	0.14665		4546	1912	4040		miR-184b_R-1	3499.33		miR-23a-3-5p_R+1_1ss12TC	79.6667	GGAATTCCTGGCAGAGTGATTT
oni-mir-10965-p3_1ss2TA	GAGGCTGTTTCTGAGCTCT	19	0.32816		87	37	69		miR-187_R+1	64.3333		miR-125b-1-3p_R+1	78.3333	ACAGGTGAGGTCCTCGGGAAC
oni-mir-10965-p5_1ss2TA_1	GAGGCTGTTTCTGAGCTC	18	0.319171		41	18	29		mir-187-p5	29.3333		miR-33a-3p_1ss20TC	77.6667	CAATGTGTCTGCAGTGCAGCA
oni-mir-10965-p5_1ss2TA_2	GAGGCTGTTTCTGAGCTCT	19	0.32816		87	37	69		miR-18a	64.3333		let-7a-4-p3	76.3333	CTGTACAGCCTCCTAGCTTTCCT
oni-miR-10a	TACCCTGTAGAACCGAATTTGT	22	0.425386		82516	67118	71892		mir-18a-2-p3	73842		miR-10551_R-1_1ss17TA	73.6667	AGGAAATCTGCTTCTGATGGTT
oni-miR-10b	TACCCTGTAGAACCGAATGTGT	22	0.037036		5182	3855	4222		miR-18a-5p_1ss22AG	4419.67		miR-135c	73	TATGGCTTTTTATTCCTATGTGA
oni-miR-10c	TACCCTGTAGATCCGGATTTGT	22	0.0399288		6352	5161	5334		miR-18b-3p_L+1R-2_1ss15CT	5615.67		miR-125b-3-3p_L-1_1ss11AT	72.3333	CAGGTGAGGTCCTTGGGAACA
oni-mir-10c-p3	CAAATTCGCTTCTAGGGGAGT	21	0.0861044		29	43	55		miR-190a	42.3333		miR-145-3p_L-2R+2	71.6667	ATTCCTGGAAATACTGTTCTTT
oni-miR-10d_L+1R-1_1ss16AG	TACCCTGTAGATCCGGATTTGT	22	0.0399288		6352	5161	5334		mir-190a-1-p3	5615.67		let-7b	71	TGAGGTAGTAGGTTGTGTGGTT
oni-miR-122_R+2	TGGAGTGTGACAATGGTGTTTGTT	24	0.628931		0	2	2		mir-190a-2-p3	1.33333		mir-19a-p5	71	AGTTTTGCATAGTTGCGCTGC
oni-miR-124a_L+1R-1	TTAAGGCACGCGGTGAATGC	20	0.587512		0	0	1		miR-192	0.333333		miR-183	64.3333	TATGGCACTGGTAGAATTCACTG
oni-miR-124a_R+1	TAAGGCACGCGGTGAATGCCA	21	0.253589		1	4	2		miR-193	2.33333		miR-187_R+1	64.3333	TCGTGTCTTGTGTTGCAGCCAGT
oni-mir-124a-2-p5	CGTGTTCACGGCGGACCTTGA	21	0.618738		2	3	0		miR-193a-5p	1.66667		miR-18a	64.3333	TAAGGTGCATCTAGTGCAGATA
oni-miR-125a	TCCCTGAGACCCTTAACCTGTG	22	0.0580788		25419	18700	21027		miR-194a	21715.3		miR-196a-3p_R-1_1ss8GA	64	CTGCAACATGAAACTGTCTTA
oni-mir-125a-1-p3	ACAGGTGAGGTCCTTGGGAAC	21	0.370675		385	402	341		miR-194b	376		miR-462_L+1	63.3333	GTAACGGAACCCATAATGCAGCT
oni-miR-125b	TCCCTGAGACCCTAACTTGTGA	22	0.125587		34886	24682	26736		miR-194b_R+2	28768		let-7f-3p_1ss22CT	63	CTATACAATCTATTGCCTTCCT
oni-mir-125b-2-p3	ACGGGTTAGGCTCTCGGGAGCT	22	0.224764		972	1159	1002		miR-194b-5p_R+2	1044.33		miR-30d_3ss19-T20-C24TG	61.3333	TGTAAACATCCTACACTCTCAGCG
oni-miR-126	CATTATTACTTTTGGTACGCG	21	0.90551		3379	3488	3458		mir-194b-p3	3441.67		miR-33b-3p	60.5	CAATGTACCTGCAGTGCAACA
oni-miR-128	TCACAGTGAACCGGTCTCTTT	21	0.898951		7249	7025	6859		mir-194b-p3_1ss22GA	7044.33		miR-2187a	57.6667	TTAATTAGTATAGCCTGTTTTAG
oni-mir-128-1-p5	CGGGGCCGGGACGCTGTCTGAGA	23	0.0356469		117	120	66		miR-196a	101		miR-122_R+2	57.3333	TGGAGTGTGACAATGGTGTTTGTT
oni-mir-128-2-p5	GGGGGCCGTTACACTGTCAGAGA	23	0.00303473		98	168	45		mir-196a-2-p3	103.667		mir-34-p3	55.3333	TGTGAGGAGTGAGAACGAAGC
oni-miR-129	CTTTTTGCGGTCTGGGCTTGC	21	0.0865158		75	50	67		miR-196a-3p_R-1_1ss8GA	64		miR-456_1ss22AT	50.6667	CAGGCTGGTTAGATGGTTGTCT
oni-mir-129-3-p3	AAGCCCTTACCCCAAAAAGCAT	22	0.457332		33	28	46		miR-196b	35.6667		let-7a	50.1667	TGAGGTAGTAGGTTGTATAGTT
oni-miR-130a	CAGTGCAATATTAAAAGGGCA	21	0.0109579		372	308	364		miR-196b_1ss23CT	348		mir-139-p3	49.3333	TGGAGACCCAGCTCTGTTGGAAT
oni-miR-130a_R+1	CAGTGCAATATTAAAAGGGCAT	22	0.506486		917	958	1038		miR-196b_R+1	971		miR-22b-5p_R+1	49.3333	CGTTCTTCACTGGCTAGCTTTA
oni-miR-130b-3p	CAGTGCAATAATGAAAGGGCAT	22	0.608002		1550	1490	1589		mir-196b-p3	1543		miR-222b-5p_R+1	48.3333	TGCTCAGTAGTCAGTGTAGATCC
oni-miR-130b-5p	ACTCTTTCCCTGTTGCACTACT	22	0.767789		5339	4790	4971		miR-199-3p_L-1R+5	5033.33		miR-30b	47	TGTAAACATCCTACACTCTCAGCT
oni-miR-132b-3p_R+1	TAACAGTCTACAGCCATGGTCG	22	0.05761		604	502	497		miR-199-5p	534.333		miR-489_L+1R-1	45.6667	GTGACATCATATGTACGGCTGC
oni-miR-132b-5p	ACCGTGGCTTTAGATTGTTACT	22	0.482127		155	148	135		miR-199-5p_R+1	146		let-7e	44.3333	TGAGGTAGTAGATTGAATAGTT
oni-mir-132c-p5	TGACTGTAGACTGTTACTGTACT	23	0.168735		0	1	6		miR-199a_R+1	2.33333		miR-7133_R-1	44	GATGTTGAGTATCAAACTGTA
oni-miR-133a_L+1R-2	TTTGGTCCCCTTCAACCAGCT	21	0.0264144		55700	87737	71680		miR-199a-3p_L+2	71705.7		miR-7550_L-1R+2_1	42.619	TCCGGCTCGAAGGACCAAA
oni-miR-133b	TTTGGTCCCCTTCAACCAGCT	21	0.0264144		55700	87737	71680		miR-199b	71705.7		miR-190a	42.3333	TGATATGTTTGATATATTAGGTTG
oni-miR-135a_R+1	TATGGCTTTTTATTCCTATCTGA	23	0.918327		318	301	300		miR-19a	306.333		miR-124a_L+1R-1	42	TTAAGGCACGCGGTGAATGC
oni-miR-135b	TATGGCTTTCTATTCCTATGTGA	23	0.432583		6	10	5		miR-19a-3p	7		mir-148-p5_1ss21CA	40.6667	TAAAGTTCTGTGATACACTCAGA
oni-miR-135c	TATGGCTTTTTATTCCTATGTGA	23	0.498243		14	90	258		miR-19a-5p_L+1R-1	120.667		miR-146a-5p_R+2	38.6667	TGAGAACTGAATTCCATAGATGGCA
oni-miR-135d	TATGGCTTTTTATTCCTACGTGA	23	0.647879		63	69	81		mir-19a-p5	71		miR-128-3p_R+3_1ss22TA	37.4444	TCACAGTGAACCGGTCTCTTTACCA
oni-miR-137b	TTATTGCTTGAGAATACGCGTAG	23	0.214951		0	3	2		miR-19b	1.66667		miR-731_R-1	33.8333	AATGACACGTTTTCTCCCGGATT
oni-miR-138	AGCTGGTGTTGTGAATCAGGCCG	23	0.525556		176	207	206		mir-19b-1-p5	196.333		miR-182_1ss22AT	33.3333	TTTGGCAATGGTAGAACTCACT
oni-miR-1388	AGGACTGTCCAACCTGAGAATG	22	0.0590141		1229	1886	1894		miR-19b-3p	1669.67		miR-10802_L+1	31.3333	TCTGTGAGCTTTGAGTCGGCAGC
oni-miR-139	TCTACAGTGCATGTGTCTCCAGT	23	0.0456494		1205	1094	1270		miR-19b-3p_R+3	1189.67		miR-458	31	ATAGCTCTTTAAATGGTACTGC
oni-mir-139-p3	TGGAGACCCAGCTCTGTTGGAAT	23	0.0802186		206	158	138		miR-19c_R-2_1ss9TC	167.333		miR-130a-5p_L+1	30.3333	AACTCTTTCCCTGTTGCACTACT
oni-miR-140	ACCACAGGGTAGAACCACGGAC	22	0.392111		14356	12450	13380		miR-19c-4-5p_R+1	13395.3		miR-27d-3p_R-3	30	TTCACAGTGGCTAAGTTC
oni-miR-142_R+1	CATAAAGTAGAAAGCACTACTA	22	0.721157		571	767	739		miR-19d_R+1_1ss19AG	692.333		mir-187-p5	29.3333	GGCTGCAACACAGGACATGGG
oni-mir-142-2-p3	TGTAGTGTTTCCTACTTTATGG	22	0.894917		325	356	418		miR-19d-5p	366.333		miR-135a-3p	27	TATAGGGATGGAAGCCATGCA
oni-miR-143	TGAGATGAAGCACTGTAGCTC	21	0.728839		54799	56489	56301		miR-20	55863		miR-203a-2-5p_1ss10TC	26.5556	AGTGGTTCTCAACAGTTCAACA
oni-miR-144a	GGATATCATCTTATACTGTAAGT	23	0.587647		2	5	1		miR-200a	2.66667		let-7d-1-p3	26.3333	CTGTACAACCTTCTAGCTTTCC
oni-mir-144a-p3	TACAGTATAGATGATGTAC	19	0.573917		3	2	0		miR-200a-3p_R+2	1.66667		miR-137b	26	TTATTGCTTGAGAATACGCGTAG
oni-miR-145	GTCCAGTTTTCCCAGGAATCCCT	23	0.621919		14888	13737	16886		miR-200b	15170.3		miR-138	26	AGCTGGTGTTGTGAATCAGGCCG
oni-miR-147	GTGTGCGGAAATGCTTCTGCTC	22	0.713129		469	615	636		miR-200b-3p_R+2	573.333		miR-9a_R+1	25.7778	TCTTTGGTTATCTAGCTGTATGA
oni-mir-147-p5_1ss9GC	ACAGAATCCTTTCTGCACAAACT	23	0.461567		85	121	114		miR-203a_L+1	106.667		miR-9a-7-3p	25.7778	TAAAGCTAGAGAACCGAATGTA
oni-miR-153a	TTGCATAGTCACAAAAGTGATC	22	0.608529		0	1	1		miR-203a-2-5p_1ss10TC	0.666667		miR-135a_R+1	25.6667	TATGGCTTTTTATTCCTATCTGA
oni-miR-153b	TTGCATAGTCACAAAAATGATC	22	0.659613		2	3	2		miR-203a-3p_L-1R+1	2.33333		miR-30e-5p_R+1_1ss22TC	25	TGTAAACATCCTACACTCAGCCA
oni-miR-153c	TTGCATAGTCACAAAAATGAGC	22	0.45939		67	74	89		miR-203a-5p_L+1R-2_1ss11TC	76.6667		mir-24a-4-p5	24.3333	TGCCTTCTGAGCTGACAGCAGT
oni-miR-155_R-2	TTAATGCTAATCGTGATAGGG	21	0.940444		4741	4660	4871		miR-203b-3p_L-1R+1_1ss11CT	4757.33		miR-725-3p_1ss19TA	24.3333	TTCAGTCATTGTTTCTGGAAGT
oni-mir-155-p3	ACCTAACATGTTAGCATTAGCT	22	0.526751		5	9	6		miR-203b-5p_L+1	6.66667		miR-10b	24	TACCCTGTAGAACCGAATGTGT
oni-miR-15a	TAGCAGCACGGAATGGTTTGTG	22	0.351304		26085	24427	27955		miR-204-3p_L-1_2ss11TG22CT	26155.7		miR-22c	24	AAGCTGCCAGTTGAAGAGCTGT
oni-mir-15a-p3	CAGGCCATACTGTGCTGCCGCA	22	0.0256558		113	152	156		miR-204a	140.333		miR-455-2-5p	23.8333	GTATGTGCCCTTGGACTACATT
oni-miR-15b	TAGCAGCGCATCATGGTTTGA	21	0.623731		6126	5295	5643		miR-205	5688		miR-499b-3p	23.3333	AACATCACTTTAAGTCTGTGCT
oni-miR-16a_R-1	TAGCAGCACGTAAATATTGGC	21	0.66892		16171	17279	18438		miR-206	17296		miR-730	21.3333	TCCTCATTGTGCATGCTGTGTG
oni-miR-16b	TAGCAGCACGTAAATATTGGAG	22	0.0373118		44986	36101	37460		miR-206-3p_R+1	39515.7		miR-140	20.6667	ACCACAGGGTAGAACCACGGAC
oni-mir-16b-p3	CCAGTATTGATCGTGCTGCTGAA	23	0.760369		275	363	331		miR-206-3p_R+2	323		miR-26a	20.3333	TTCAAGTAATCCAGGATAGGCT
oni-miR-17a	CAAAGTGCTTACAGTGCAGGTA	22	0.783771		12495	13644	13415		miR-206-5p_1ss17GC	13184.7		miR-734	20.3333	TAAATGCTGCAGAATTGTGCTC
oni-mir-17a-1-p3	CTGCAGTGGAGGCACTTACAGC	22	0.00411114		81	110	85		miR-20a-1-3p_L-1_2ss19CG20CA	92		miR-30e-3p_R+1	20	CTTTCAGTCGGATGTTTGCAGCC
oni-mir-17a-2-p3	CTGCAGTGAAGGCACTTTCAGC	22	0.751004		158	158	172		miR-20a-2-3p_L-1_1ss7GA	162.667		miR-499	19.6667	TTAAGACTTGCAGTGATGTTTA
oni-miR-181a_R+2	CACATTCATCGCTGTCGGTGGGTT	24	0.439974		496	590	693		miR-20a-5p	593		miR-7132b-3p_1ss10TG	18.8333	TGAGAAGTTGTGAACAAGTATA
oni-miR-181b_R+1_1ss18CG	AACATTCATTGCTGTCGGTGGGTT	24	0.0739198		18822	22700	18214		miR-20b	19912		let-7i	18.6667	TGAGGTAGTAGTTTGTGCTGTT
oni-miR-181c_R+1	AACATTCAACGCTGTCGGTGAGT	23	0.128649		46603	41418	34434		miR-20b-5p_L+1R-1_1ss11CT	40818.3		miR-181b-5p_L-1R+4	18.6667	ACATTCATTGCTGTCGGTGGGTTTT
oni-mir-181c-2-p3	ACCATCGAGTGTTGAGTGTACC	22	0.0857016		23	11	11		miR-21	15		miR-29b-3-5p	18.6667	ACCGATTTCTTTTGGTGTTCAGA
oni-miR-181d_R+2	AACATTCATTGCTGTCGGTGGGTT	24	0.0739198		18822	22700	18214		miR-21_R-1_1ss22GA	19912		mir-10c-p3	17.6667	CAAATTCGCTTCTAGGGGAGT
oni-mir-181d-p3	CTCACTGATCAATGAATGCA	20	0.567755		2	6	5		miR-21_R+2	4.33333		miR-216b-5p_R+3_1ss1TA	17.3333	AAATCTCAGCTGGCAACTGTGAGCA
oni-miR-182_1ss22AT	TTTGGCAATGGTAGAACTCACT	22	0.788969		100	101	86		mir-21-1-p3	95.6667		miR-216b	17	TAATCTCTGCAGGCAACTGTGA
oni-miR-183	TATGGCACTGGTAGAATTCACTG	23	0.805229		63	68	73		miR-210_R+2	68		miR-146d-5p_1ss17AT	15.6667	TGAGAACTGAATTCCATGGGTT
oni-miR-184b_R-1	TGGACGGAGAACTGATAAGG	20	0.17258		521	405	464		miR-210-3p_R+3_1	463.333		miR-722-5p_L-1R+1	15.6667	TTTGAAACGTTTTAGCCAAAA
oni-miR-187_R+1	TCGTGTCTTGTGTTGCAGCCAGT	23	0.72665		183	164	169		miR-210-3p_R+3_2	172		let-7g-3p_1ss22CT	15.3333	CTATACAGTCTACTGTCTTTCT
oni-mir-187-p5	GGCTGCAACACAGGACATGGG	21	0.485199		3	3	0		miR-210-5p	2		miR-143_R+1	15.3333	TGAGATGAAGCACTGTAGCTCT
oni-miR-18a	TAAGGTGCATCTAGTGCAGATA	22	0.224433		980	1247	1446		miR-212-5p	1224.33		miR-7147_R-1	14	TGTACCATGCTGGTAGCCAGT
oni-mir-18a-2-p3	ACTGCCCTAAGTGCTCCTTCT	21	0.149336		136	115	105		miR-212a-3p	118.667		miR-731-3p	13.6667	AACCGGGAATTTCGTGTCAGCC
oni-miR-190a	TGATATGTTTGATATATTAGGTTG	24	0.473495		1130	1484	1214		miR-212a-3p_R+2	1276		mir-458-p5	13.3333	AGCGCCATTTTCAGAGCTATA
oni-mir-190a-1-p3	ACTATATATCAAACATATTCCT	22	0.348522		123	161	129		miR-212a-5p	137.667		miR-7133-3p	13	TAGTTTGATACACAGCACAATA
oni-mir-190a-2-p3	ACTATATATCAAACATATTCCT	22	0.348522		123	161	129		miR-214_1ss22AT	137.667		mir-7147-p3_1ss11CT	13	TGGTGACCAGTGTTGTGCCTC
oni-miR-192	ATGACCTATGAATTGACAGCC	21	0.81053		202	224	229		miR-214_L+1R+2	218.333		miR-132-3p	12.6667	TAACAGTCTACAGCCATGGTCG
oni-miR-193	AACTGGCCTACAAAGTCCCAGT	22	0.293471		276	393	464		mir-214-2-p5_1ss1TC	377.667		miR-722	12.6667	TTTTGCAGAAACGTTTCAGATT
oni-miR-194a	TGTAACAGCAACTCCATGTGGA	22	0.928229		106	107	113		miR-214-5p	108.667		mir-29d-p5	12.3333	ACTGGTTTCAGATGGTGTCTTAGA
oni-miR-194b	TGTAACAGCATCTCCATATGGA	22	0.422635		295	305	337		miR-214-5p_L-1	312.333		miR-34	12	TGGCAGTGTCTTAGCTGGTTGT
oni-miR-194b_R+2	TGTAACAGCATCTCCATATGGAAT	24	0.483223		8	10	11		miR-216a	9.66667		miR-724	12	TTAAAGGGAATTTGCGACTGTT
oni-mir-194b-p3	CCAGTGGAGCTGCTGTTATCT	21	0.598494		10	9	13		mir-216a-p3	10.6667		miR-148_1ss10TA	11.6667	TCAGTGCATAACAGAACTTTGT
oni-mir-194b-p3_1ss22GA	CCAGTGGAGCTGCTGTTATCTA	22	0.292377		14	21	16		miR-216b	17		miR-7132a-3p	11.6667	TGAGGCGTTTAGAACAAGTTCA
oni-miR-196a	TAGGTAGTTTCATGTTGTTGGG	22	0.108799		898	804	822		miR-216b_L+1	841.333		miR-728a	11.3333	ATACTAAGTATACTACGTTTAC
oni-mir-196a-2-p3	TGGCTCGGCAACAAGAAACTGC	22	0.941031		18	16	18		miR-216b-5p_R+3_1ss1TA	17.3333		let-7d-5p_L+1	11	CTGAGGTAGTTGGTTGTATGGTT
oni-miR-196b_1ss23CT	TAGGTAGTCTCATGTTGTTGGGT	23	0.961709		583	570	572		mir-216b-p3	575		miR-153b-3p_R+2	11	TTGCATAGTCACAAAAATGAGCAT
oni-mir-196b-p3	CCACAACACGAAACTGCCTTGA	22	0.0508995		1463	1057	1113		miR-217	1211		let-7f_R+2	10.6667	TGAGGTAGTAGATTGTATAGTTGT
oni-miR-199a_R+1	ACAGTAGTCTGCACATTGGTTA	22	0.274224		29816	21556	22825		miR-217_R+2	24732.3		miR-23a	10.6667	ATCACATTGCCAGGGATTTCCA
oni-miR-199b	TAACCAATGTGCAGACTACTGT	22	0.659852		3	5	5		mir-217-p3	4.33333		miR-733_L-1_1ss5TC	10.6667	GCGCTGGTTTAGCTCAGTGGTT
oni-miR-19a	TGTGCAAATCTATGCAAAACTG	22	0.769623		1366	1529	1705		miR-2184_R-1	1533.33		miR-736_L+1	10.6667	TGTAAGACGAACAAAAAGTTTT
oni-mir-19a-p5	AGTTTTGCATAGTTGCGCTGC	21	0.439723		74	102	82		miR-2184_R+3	86		miR-101b-5p	10.3333	CAGTTATCATGGTACCGGTGCTGT
oni-miR-19b	TGTGCAAATCCATGCAAAACTG	22	0.785925		7659	7294	8372		miR-2187-3p_L+1R-1_1ss21AG	7775		miR-727-3p_1ss21TA	10.3333	GTTGAGGCGAGTTGAAGACTAA
oni-mir-19b-1-p5	AGTTTTGCTGGTTTGCATTCAGC	23	0.0386405		33	71	69		miR-2187a	57.6667		mir-216a-p3	10.1667	CACAATGGCCTCTGGGATTATG
oni-miR-19c_R-2_1ss9TC	TGTGCAAACCCATGCAAAGCT	21	0.665744		1413	1485	1608		miR-2187b-3p_R+1_1ss20AG	1502		miR-10545	10	TAAGTCTCACACCAGTGCAAAAC
oni-miR-19d_R+1_1ss19AG	TGTGCAAACCCATGCAAAGCTGA	23	0.086945		10141	8531	8610		miR-2188	9094		mir-728a-p5	9.66667	AAATGTAGTAGACTATAAGTAT
oni-miR-20	TAAAGTGCTTATAGTGCAGGTAG	23	0.873844		17213	19184	17612		miR-2188-3p_L+1_2ss13TC14AG	18003		miR-7550_1ss4CT	9.66667	ATCTGGCTCGAAGGACCA
oni-miR-200a	TAACACTGTCTGGTAACGATGTT	23	0.474147		118	147	144		miR-218a	136.333		mir-29b-2-p5	9.33333	GCTGGTTTCAGATGGTGGCTTAGA
oni-miR-200b	TAATACTGCCTGGTAATGATGAT	23	0.101029		106	86	83		miR-218a	91.6667		miR-729-3p	9.33333	CATGGGTATGATACGACCTCA
oni-miR-203a_L+1	GTGAAATGTTTAGGACCACTTG	22	0.0024485		333	128	188		miR-218a_R+1	216.333		miR-737-3p_R+1	9.33333	AATCAAAACCTAAAGAAAATAT
oni-miR-204a	TTCCCTTTGTCATCCTATGCCT	22	0.410254		690	1031	4487		miR-218a_R+1_1ss9GT	2069.33		miR-1-5p	9	ACATACTTCTTTATGTACCCAT
oni-miR-205	TCCTTCATTCCACCGGAGTCTG	22	0.531829		5	5	8		miR-218b_R-2	6		mir-142-2-p3	9	TGTAGTGTTTCCTACTTTATGG
oni-miR-206	TGGAATGTAAGGAAGTGTGTGG	22	0.0935345		521497	642265	478621		miR-219a-3p	547461		miR-7132a-5p	8.66667	GACTTGGTCAAAGCTCCTCAGC
oni-miR-21	TAGCTTATCAGACTGGTGTTGGC	23	0.303563		2846693	2736479	2641786		miR-219a-5p	2.74165e+06		miR-181b-3p_1ss21AG	8.33333	CTCACTGATCAATGAATGCAGA
oni-mir-21-1-p3	CAACAGCGGTCTGTAAGCTGGC	22	0.104273		6782	15933	10934		miR-21a-2-3p_R+1_1ss16AG	11216.3		miR-153b	7.33333	TTGCATAGTCACAAAAATGATC
oni-miR-210_R+2	CTGTGCGTGTGACAGCGGCTAA	22	0.353757		28204	31873	33230		miR-21b-3p	31102.3		miR-365	7.33333	TAATGCCCCTAAAAATCCTTAT
oni-miR-212a-3p	TAACAGTCTACAGTCATGGCT	21	0.588703		31	42	46		miR-221_R-1	39.6667		mir-736-2-p5_1ss16AG	7.33333	CAGCTTTTTGTTTGTGTTATGT
oni-miR-212a-3p_R+2	TAACAGTCTACAGTCATGGCTAC	23	0.115927		95	160	166		mir-221-2-p5_1ss21AT	140.333		miR-19a-3p	7	TGTGCAAATCTATGCAAAACTGA
oni-miR-212a-5p	ACCTTGGCTTTAGACTGCTTACT	23	0.595625		785	701	697		miR-221-3p_R+1	727.667		miR-8159-3p_L+1_3ss8GT10-T22GA	7	CAGGGCCTGTCTGGTTACTGCAC
oni-miR-214_1ss22AT	ACAGCAGGCACAGACAGGCAGT	22	0.394449		37212	31804	37961		miR-221-3p_R+3_1ss5AG	35659		miR-15c-5p_R+1	6.66667	TAGCAGCACATCATGTTTTGCA
oni-miR-216a	AAATCTCAGCTGGCAACTGTGA	22	0.476804		1781	2876	2448		miR-221-5p_L+1R-4	2368.33		miR-203b-5p_L+1	6.66667	AAGTGGTTCTCAACAGTTCAACA
oni-mir-216a-p3	CACAATGGCCTCTGGGATTATG	22	0.00533831		433	645	349		miR-222	475.667		miR-736	6.33333	GTAAGACGAACAAAAAGTTTGT
oni-miR-216b	TAATCTCTGCAGGCAACTGTGA	22	0.0523904		11771	17272	13950		miR-222a-3p_R+1	14331		miR-218b_R-2	6	TTGTGCTTGATCTAACCATG
oni-mir-216b-p3	ACAATCACCTGGAGAGATTCTG	22	0.0157246		256	389	218		miR-222a-5p_L+1R-1	287.667		miR-725	5.66667	TTCAGTCATTGTTTCTGGTCGT
oni-miR-217	TACTGCATCAGGAACTGATTGGC	23	0.424383		19342	22512	18872		miR-222a-5p_R-1	20242		miR-727a	5.66667	TCAGTCTTCAATTCCTCCCAGC
oni-miR-217_R+2	TACTGCATCAGGAACTGATTGGCCA	25	0.223102		56	58	31		miR-222b-5p_R+1	48.3333		miR-730a-3p_R-1	5.66667	CACAGCGCCTGCAATGTGGAG
oni-mir-217-p3	CAACAGTACCTGATGCATTGCC	22	0.000598753		126	303	227		miR-223_R+1	218.667		miR-7550_1ss2TA	5.5	AACCGGCTCGAAGGACCA
oni-miR-2184_R-1	AACAGTAAGAGTTTATGTGCT	21	0.360581		2617	3254	3817		miR-22a-5p	3229.33		miR-133a_L+1R-2	5.33333	TTTGGTCCCCTTCAACCAGCT
oni-miR-2187a	TTAATTAGTATAGCCTGTTTTAG	23	0.734158		28	30	24		miR-22b	27.3333		miR-155_R+3	5.33333	TTAATGCTAATCGTGATAGGGGTTT
oni-miR-2188	AAGGTCCAACCTCACATGTCCT	22	0.381894		1160	985	1080		miR-22b_R+1	1075		miR-725_L-1R-2	5.33333	TCAGTCATTGTTTCTGGTC
oni-miR-218a	TTGTGCTTGATCTAACCATGTG	22	0.46992		452	489	560		miR-22b-3p_R+1	500.333		miR-727b-3p_R-2	5.16667	GTTGAGGCGAGTTGAAGACT
oni-miR-218a_R+1	TTGTGCTTGATCTAACCATGTGA	23	0.589382		45	50	53		miR-22b-5p_R+1	49.3333		miR-101b	5	TACAGTACTATGATAACTGAAG
oni-miR-218a_R+1_1ss9GT	TTGTGCTTTATCTAACCATGTGA	23	0.118327		34	4	4		mir-22b-p5	14		miR-15c-3p_1ss9CT	4.66667	CAAATCATTATGTGCTGCCACC
oni-miR-218b_R-2	TTGTGCTTGATCTAACCATG	20	0.105375		14	24	34		miR-22c	24		miR-92b-3p_R+2	4.66667	TATTGCACTCGTCCCGGCCTCCAT
oni-miR-219a-3p	AGAATTGTGCCTGGACATCTGT	22	0.97293		11	11	10		miR-23a	10.6667		miR-7552	4.5	TTACAATTAAAGGATATTTCTC
oni-miR-219a-5p	TGATTGTCCAAACGCAATTCTTG	23	0.937503		1	1	1		mir-23a-1-p5	1		miR-10b-5p_L-1R+4_1ss12AT	4.33333	ACCCTGTAGATCCGAATTTGTGTCCA
oni-miR-221_R-1	AGCTACATTGTCTGCTGGGTTT	22	0.256536		56266	49905	48029		miR-23a-3-5p	51400		miR-10c	4.33333	TACCCTGTAGATCCGGATTTGT
oni-mir-221-2-p5_1ss21AT	ACCTGGCATACAGTGTAGGATTCTGT	26	0.187998		77	94	68		miR-23a-3-5p_R+1_1ss12TC	79.6667		miR-130d-3-5p_2ss5CT12AG	4.33333	GCCCTTTTTCTGTTGCACTACT
oni-miR-222	AGCTACATCTGGCTACTGGGTCTC	24	0.520779		45667	41471	40475		miR-23a-3p_R+2	42537.7		mir-217-p3	4.33333	CAACAGTACCTGATGCATTGCC
oni-miR-22b	AAGCTGCCAGCTGAAGAACTG	21	0.0824359		66804	53759	60366		miR-23a-3p_R+3	60309.7		miR-7a-3-3p	4.33333	CAACAAATCACAGTCTGCCAAA
oni-miR-22b_R+1	AAGCTGCCAGCTGAAGAACTGT	22	0.0132787		782156	646788	717902		miR-23b_R+1	715615		miR-8159	4.33333	TCAGTAACTGGAATCTGTCCCTGC
oni-mir-22b-p5	AGTTCTTCACTGGCAAGCTTTA	22	0.644376		5774	5218	5099		miR-23b-5p_L+1	5363.67		miR-8160b	4.33333	AGAATAATGCCAGCAGTCGGTC
oni-miR-22c	AAGCTGCCAGTTGAAGAGCTGT	22	0.494938		597	652	730		miR-24_R+2_1	659.667		miR-731-3p_L-1R+1_1ss22AC	4	ACCGGGAATTTCGTGTCAGCCA
oni-miR-23a	ATCACATTGCCAGGGATTTCCA	22	0.593999		21885	20428	21152		miR-24_R+2_2	21155		miR-7a_R+2	4	TGGAAGACTAGTGATTTTGTTGTTA
oni-miR-23b_R+1	ATCACATTGCCAGGGATTACCA	22	0.745037		22920	20561	22267		miR-24a	21916		miR-92a-3p_R+1_1ss22TC	4	TATTGCACTTGTCCCGGCCTGCA
oni-miR-24a	TGGCTCAGTTCAGCAGGAACAG	22	0.750093		2358	2193	2301		miR-24a_R+1	2284		mir-128-2-p5	3.66667	GGGGGCCGTTACACTGTCAGAGA
oni-miR-24a_R+1	TGGCTCAGTTCAGCAGGAACAGT	23	0.143833		7576	6784	7447		mir-24a-1-p5	7269		mir-152-p5	3.66667	AAGTTCTGTGATACACTCTGACT
oni-mir-24a-1-p5	TGCCTACTGAGCTGATAATCA	21	0.518577		103	103	115		miR-24a-3	107		miR-147	3.66667	GTGTGCGGAAATGCTTCTGCTC
oni-miR-24a-3	TGGCTCAGTTCAGCAGGAAC	20	0.480304		1302	1365	1663		miR-24a-4-5p	1443.33		miR-26d_1ss21CT	3.66667	CCTATCCTGGATTACTTGAATC
oni-mir-24a-4-p5	TGCCTTCTGAGCTGACAGCAGT	22	0.0684132		26	17	30		mir-24a-4-p5	24.3333		miR-92a-5p_2ss10TG14CT	3.66667	AGGTTGGGAGAGGTAGCAATGCT
oni-miR-24b-5p	TGCCTACTGAACTGGTATCAGT	22	0.519099		120	168	178		miR-24b-3p_R-2	155.333		miR-10955_1ss10TC	3.33333	ATCCCCGTACGGGCCACCA
oni-miR-25	CATTGCACTTGTCTCGGTCTGA	22	0.0255131		27242	22170	23222		miR-24b-5p	24211.3		miR-99_R+1	3.33333	AACCCGTAGATCCGATCTTGTGA
oni-miR-26a	TTCAAGTAATCCAGGATAGGCT	22	0.417088		103924	92259	98868		miR-24b-5p_L-1	98350.3		miR-153a	3.16667	TTGCATAGTCACAAAAGTGATC
oni-miR-26a_L+1	CTTCAAGTAATCCAGGATAGGCT	23	0.347474		81	76	97		miR-24c_1ss10CT	84.6667		miR-101a-5p_R-1_1ss12TA	3	TCAGTTATCACAGTGCTGATGC
oni-miR-26a_R+1_1ss21CT	TTCAAGTAATCCAGGATAGGTTA	23	0.142138		91	103	134		miR-25	109.333		miR-363-3p_R+1	3	AATTGCACGGTATCCATCTGTAA
oni-mir-26a-4-p3	CCTATGCTTGATTACTTGCACT	22	0.596423		49	50	67		miR-25-3-5p_R+1	55.3333		mir-93-p3	3	ACTGCAAAACCAGCACTTCAGG
oni-miR-26b	TTCAAGTAATCCAGGATAGGTT	22	0.240733		17605	19861	21006		miR-25-5p_2ss18GA19CT	19490.7		mir-99a-p3	3	AAGTTCGGATCTACGGGTTTGG
oni-miR-26d_1ss21CT	CCTATCCTGGATTACTTGAATC	22	0.479247		22	23	16		miR-26a	20.3333		miR-301d-3p	2.66667	CAGTGCAATAGTATTGTCAAAGC
oni-miR-27a	TTCACAGTGGCTAAGTTCCGC	21	0.267997		2424	2918	3461		miR-26a_L+1	2934.33		miR-454b_R+4	2.66667	TAGTGCAATATTGCTTATAGGGTCTT
oni-mir-27a-p5	AGGACTTAGCTCGCTCCGTGAACA	24	0.0143711		568	396	409		miR-26a_R+1_1ss21CT	457.667		mir-462-p3	2.66667	GCTGGTTATGGGGTCCGTTTCC
oni-miR-27b	TTCACAGTGGCTAAGTTCTGC	21	0.154651		69232	65394	78222		miR-26a-2-3p	70949.3		miR-96	2.66667	TTTGGCACTAGCACATTTTTGCT
oni-miR-27c_R+1	TTCACAGTGGTTAAGTTCTGC	21	0.688858		64093	73003	85819		miR-26a-3-3p_1ss4GA	74305		miR-193	2.33333	AACTGGCCTACAAAGTCCCAGT
oni-mir-27c-p5	CAGGACTTAACCCACATGTGAACA	24	0.774548		3406	3410	3184		miR-26a-3p	3333.33		miR-30a-4-3p	2.33333	CTGGGAGAGGGGTGTTTACGCT
oni-miR-27d-3p_R-3	TTCACAGTGGCTAAGTTC	18	0.38305		46	46	62		mir-26a-4-p3	51.3333		miR-7550_R+1	2.33333	ATCCGGCTCGAAGGACCAT
oni-miR-27d-3p_R+1_2ss19GT20TG	TTCACAGTGGCTAAGTTCTGCA	22	0.0317937		22864	20282	22315		miR-26a-5p_L+1	21820.3		miR-200a-3p_R+2	2.16667	TAACACTGTCTGGTAACGATGTTT
oni-miR-27d-5p_L-1	AGAGCTTAGTTGACTGCTGAAC	22	0.90295		99	108	102		miR-26a-5p_L+1R-1_1	103		miR-15a	2	TAGCAGCACGGAATGGTTTGTG
oni-miR-27e	TTCACAGTGGCTAAGTTCAGT	21	0.138222		3759	3865	4478		miR-26a-5p_L+1R-1_2	4034		miR-210-5p	2	AGCCACTGACTAACGCACATTG
oni-miR-29a	TAGCACCATTTGAAATCGGTTA	22	0.438882		5729	6168	7318		miR-26b	6405		miR-9-3p_L+1	2	ATAAAGCTAGATAACCGAAAGT
oni-mir-29a-1-p5	ACCGTTTTCCTCTGGTGTTCAGA	23	0.00917341		115	43	77		miR-26b_R+1_1ss22TA	78.3333		miR-99a	2	AGACCTGTAGATACAAGCTTGT
oni-miR-29b	TAGCACCATTTGAAATCAGTGT	22	0.650028		1641	1957	2174		miR-26b-3p_2ss8TC10CG	1924		miR-10545-3p_R+1	1.66667	CTGCTCAGGTGTGGGACCATAA
oni-mir-29b-2-p5	GCTGGTTTCAGATGGTGGCTTAGA	24	0.414336		7	2	2		miR-26d_1ss21CT	3.66667		miR-193a-5p	1.66667	TGGGTCTTTGCGGGCAAGGTGA
oni-miR-29c_1ss11TC	CTGATTTCATCTGGTGACGTAGA	23	0.362824		5608	5023	4610		miR-27a	5080.33		miR-19b	1.66667	TGTGCAAATCCATGCAAAACTG
oni-mir-29c-p3	TAGCACCATATGAAATCAGTGT	22	0.598725		3415	3822	4229		miR-27a-3p	3822		miR-142_R+1	1.33333	CATAAAGTAGAAAGCACTACTA
oni-miR-29d_R-3	TAGCACCATTTGAAATCGGT	20	0.384933		99	101	133		mir-27a-p5	111		mir-34c-p3	1.33333	AATCACTAACTACACTACCAGT
oni-mir-29d-p5	ACTGGTTTCAGATGGTGTCTTAGA	24	0.00724267		116	17	67		miR-27b	66.6667		miR-375	1.33333	TTTGTTCGTTCGGCTCGCGTTA
oni-mir-301a-p5_1ss11CT	GCTCTGACTTTATTGCACTACT	22	0.0152845		74	122	91		miR-27b-3p_R+1_1ss22AT	95.6667		miR-375_R+1	1.33333	TTTGTTCGTTCGGCTCGCGTTAT
oni-miR-301b	CAGTGCAATAGTATTGTCATAGC	23	0.326346		185	310	294		miR-27b-5p	263		miR-375_R+1_1ss21TG	1.33333	TTTGTTCGTTCGGCTCGCGTGAA
oni-miR-30a	TGTAAACATCCTTGACTGGAAGCT	24	0.487391		27723	37342	38652		miR-27b-5p_L+1	34572.3		miR-99-3p_R+1_2ss8CG9TC	1.33333	CAAGCTCGCCTCTGTGGGTCTT
oni-mir-30a-1-p3	CTTTCAGTCGGATGTTTGCAGC	22	0.0623606		3384	2517	2869		miR-27b-5p_L+1R-3	2923.33		let-7b-3p_2ss3GA22CT	1.16667	CTATACAACCTACTGCCTTCCT
oni-miR-30b	TGTAAACATCCTACACTCTCAGCT	24	0.338121		40601	39341	52673		miR-27c_R+1	44205		mir-23a-1-p5	1	GGGTTCCTGGCACCGTGATTT
oni-miR-30c_R+1_1ss21GA	TGTAAACATCCTACACTCTCAGCA	24	0.723088		3732	3352	3625		miR-27c-3p_R+2	3569.67		miR-27d-5p_L-1	1	AGAGCTTAGTTGACTGCTGAAC
oni-mir-30c-p3	CCGGGAGTGGGACTGTTTGCACT	23	0.998821		108	106	107		miR-27c-5p	107		mir-365-p5	1	AGGGACTTTTAGGGGCAGCTGTG
oni-miR-30d	TGTAAACATCCTACACTCAGCT	22	0.475873		17073	17826	19703		mir-27c-p5	18200.7		miR-10b-3p	0.666667	ACAGATTCGATTCTAGGGGAGT
oni-miR-30d_3ss19-T20-C24TG	TGTAAACATCCTACACTCTCAGCG	24	0.0618975		27	22	41		miR-27d-3p_R-3	30		miR-429b	0.666667	TAATACTGTCTGGTAATGCCGT
oni-mir-30d-p3_1ss8GA	CTGAGAGAAGGTTGTTTACTTG	22	0.699367		158	154	133		miR-27d-3p_R+1_2ss19GT20TG	148.333		miR-451_R+1	0.666667	AAACCGTTACCATTACTGAGTTT
oni-mir-30d-p5_1ss8GA	CTGAGAGAAGGTTGTTTACT	20	0.454762		1	0	2		miR-27d-5p_L-1	1		miR-454-5p_R+1_1ss12AG	0.666667	ACCCTATCAATGTTGCCTCTGCT
oni-miR-31	AGGCAAGATGTTGGCATAGCTGT	23	0.0159781		73389	56305	58686		miR-27e	62793.3		miR-454b_R-2	0.666667	TAGTGCAATATTGCTTATAGGGT
oni-miR-338_R-1	TCCAGCATCAGTGATTTTGTT	21	0.151781		2937	3330	3621		miR-27e_1ss22GT	3296		miR-192	0.333333	ATGACCTATGAATTGACAGCC
oni-miR-33a-3p_1ss20TC	CAATGTGTCTGCAGTGCAGCA	21	0.0547534		182	341	273		miR-29a	265.333
oni-miR-33a-3p_R-2	CAATGTGTCTGCAGTGCAG	19	0.712232		19	23	25		miR-29a_R+1_1	22.3333
oni-miR-33b-3p	CAATGTACCTGCAGTGCAACA	21	0.00750815		858	1239	1079		miR-29a_R+1_2	1058.67
oni-miR-33b-5p_R-1	GTGCATTGTAGTTGCATTGC	20	0.898178		34	42	50		mir-29a-1-p5	42
oni-miR-34	TGGCAGTGTCTTAGCTGGTTGT	22	0.011421		1328	1908	2334		miR-29b	1856.67
oni-mir-34-p3	TGTGAGGAGTGAGAACGAAGC	21	0.179728		99	94	121		miR-29b-1-5p_1ss18TC	104.667
oni-miR-34c_L-1_1ss11CA	AGGCAGTGTAGTTAGCTGATT	21	0.544286		53	254	446		mir-29b-1-p5	251
oni-miR-34c_L-1R+2_1ss12GA	AGGCAGTGTCATTAGCTGATTGT	23	0.570141		0	9	19		mir-29b-2-p5	9.33333
oni-mir-34c-p3	AATCACTAACTACACTACCAGT	22	0.400694		16	23	17		miR-29b-3-5p	18.6667
oni-miR-365	TAATGCCCCTAAAAATCCTTAT	22	0.155379		23468	19189	18630		miR-29c_1ss11TC	20429
oni-mir-365-p5	AGGGACTTTTAGGGGCAGCTGTG	23	0.0122491		187	281	159		mir-29c-p3	209
oni-miR-375	TTTGTTCGTTCGGCTCGCGTTA	22	0.566797		286	202	299		miR-29d_R-3	262.333
oni-miR-429b	TAATACTGTCTGGTAATGCCGT	22	0.697317		15	12	10		mir-29d-p5	12.3333
oni-miR-454b_R-2	TAGTGCAATATTGCTTATAGGGT	23	0.476027		2432	2916	2594		miR-301a-5p_L+1	2647.33
oni-miR-455	TATGTGCCCTTGGACTACATCG	22	0.602264		28042	26221	27249		mir-301a-p5_1ss11CT	27170.7
oni-miR-456_1ss22AT	CAGGCTGGTTAGATGGTTGTCT	22	0.698898		5683	5801	5550		miR-301b	5678
oni-miR-457	TAGCAGCACATCATTACTGGTA	22	0.548258		3596	3925	4265		miR-301b-5p	3928.67
oni-miR-457_R-1_1ss20GC	TAGCAGCACATCATTACTGCT	21	0.150751		1	3	4		miR-301d-3p	2.66667
oni-miR-458	ATAGCTCTTTAAATGGTACTGC	22	0.472074		1692	1970	2105		miR-301d-5p_1ss10CT	1922.33
oni-mir-458-p5	AGCGCCATTTTCAGAGCTATA	21	0.766392		28	28	37		miR-30a	31
oni-miR-462	TAACGGAACCCATAATGCAGCTG	23	0.316692		5247	4716	4614		mir-30a-1-p3	4859
oni-mir-462-p3	GCTGGTTATGGGGTCCGTTTCC	22	0.333365		2	5	0		miR-30a-4-3p	2.33333
oni-miR-489_L+1R-1	GTGACATCATATGTACGGCTGC	22	0.727241		54	44	43		miR-30b	47
oni-miR-499	TTAAGACTTGCAGTGATGTTTA	22	0.0392247		2254	4022	2645		miR-30c_R+1_1ss21GA	2973.67
oni-miR-551_R-1_1ss14TA	GCGACCCATCCTTAGTTTCT	20	0.0292306		615	402	549		miR-30c-3p	522
oni-miR-7	TGGAAGACTAGTGATTTTGTTGT	23	0.939026		737	711	683		miR-30c-5p_L+1R+2	710.333
oni-miR-7132a-3p	TGAGGCGTTTAGAACAAGTTCA	22	0.454849		851	624	694		mir-30c-p3	723
oni-miR-7132a-5p	GACTTGGTCAAAGCTCCTCAGC	22	0.424097		2822	2307	2643		miR-30d	2590.67
oni-miR-7132b-3p_1ss10TG	TGAGAAGTTGTGAACAAGTATA	22	0.862271		60	66	58		miR-30d_3ss19-T20-C24TG	61.3333
oni-miR-7132b-5p_1ss10CA	GACTTGGTCAAAGCTCCTCAGT	22	0.539262		233	240	271		miR-30d_R+1	248
oni-miR-7133_R-1	GATGTTGAGTATCAAACTGTA	21	0.0040848		274	605	426		mir-30d-p3_1ss8GA	435
oni-miR-7147_R-1	TGTACCATGCTGGTAGCCAGT	21	0.00623598		138	236	222		mir-30d-p5_1ss8GA	198.667
oni-mir-7147-p3_1ss11CT	TGGTGACCAGTGTTGTGCCTC	21	0.180618		18	27	15		miR-30e-3p_R+1	20
oni-miR-722	TTTTGCAGAAACGTTTCAGATT	22	0.978941		3600	3555	3467		miR-30e-5p_L+1R+2	3540.67
oni-miR-724	TTAAAGGGAATTTGCGACTGTT	22	0.408157		27	21	27		miR-30e-5p_R+1_1ss22TC	25
oni-miR-725	TTCAGTCATTGTTTCTGGTCGT	22	0.918393		41596	36448	37716		miR-31	38586.7
oni-miR-725_L-1R-2	TCAGTCATTGTTTCTGGTC	19	0.627382		1	0	2		miR-338_R-1	1
oni-miR-725_R-2_1ss18GA	TTCAGTCATTGTTTCTGATC	20	0.605523		1	1	0		mir-338-2-p5	0.666667
oni-mir-725-p5	AGCTGGAAACTTTGCCTGGGAA	22	0.676966		201	167	198		miR-338-3p	188.667
oni-miR-727a	TCAGTCTTCAATTCCTCCCAGC	22	0.781452		427	380	453		miR-338-3p_1ss23CA	420
oni-miR-727b	TCAGTCTTCAGTTCCTCCCAGC	22	0.514513		8	13	11		miR-338a-3-5p	10.6667
oni-miR-728a	ATACTAAGTATACTACGTTTAC	22	0.914669		98	86	94		miR-338a-4-5p	92.6667
oni-mir-728a-p5	AAATGTAGTAGACTATAAGTAT	22	0.887768		77	88	68		miR-33a-3p_1ss20TC	77.6667
oni-miR-729-3p	CATGGGTATGATACGACCTCA	21	0.0748989		0	5	7		miR-33a-3p_R-2	4
oni-miR-730	TCCTCATTGTGCATGCTGTGTG	22	0.262055		128	99	124		miR-33b-3p	117
oni-miR-731_R-1	AATGACACGTTTTCTCCCGGATT	23	0.719338		1751	1639	1604		miR-33b-5p_R-1	1664.67
oni-miR-734	TAAATGCTGCAGAATTGTGCTC	22	0.795017		10	14	12		miR-34	12
oni-miR-736	GTAAGACGAACAAAAAGTTTGT	22	0.0332688		21	92	53		mir-34-p3	55.3333
oni-mir-736-2-p5_1ss16AG	CAGCTTTTTGTTTGTGTTATGT	22	0.294888		7	13	7		miR-34c_L-1_1ss11CA	9
oni-miR-7550	ATCCGGCTCGAAGGACCA	18	0.635269		1013	1125	858		miR-34c_L-1R+2_1ss12GA	998.667
oni-miR-7550_1ss18AG	ATCCGGCTCGAAGGACCG	18	0.620408		2	2	0		mir-34c-p3	1.33333
oni-miR-7550_1ss18AT	ATCCGGCTCGAAGGACCT	18	0.139181		4	4	1		miR-363-3p_R+1	3
oni-miR-7550_1ss2TA	AACCGGCTCGAAGGACCA	18	0.940795		6	8	8		miR-365	7.33333
oni-miR-7550_1ss4CT	ATCTGGCTCGAAGGACCA	18	0.59564		2	1	0		mir-365-p5	1
oni-miR-7550_L-1R+1_1	TCCGGCTCGAAGGACCAA	18	0.0332264		1	3	0		miR-375	1.33333
oni-miR-7550_L-1R+1_2	TCCGGCTCGAAGGACCAC	18	0.0332264		1	3	0		miR-375_R+1	1.33333
oni-miR-7550_L-1R+1_3	TCCGGCTCGAAGGACCAT	18	0.0332264		1	3	0		miR-375_R+1_1ss21TG	1.33333
oni-miR-7550_L-1R+2_1	TCCGGCTCGAAGGACCAAA	19	0.608997		0	1	1		miR-429b	0.666667
oni-miR-7550_L-1R+2_2	TCCGGCTCGAAGGACCACA	19	0.608997		0	1	1		miR-451_R+1	0.666667
oni-miR-7550_L-1R+2_3	TCCGGCTCGAAGGACCAGA	19	0.608997		0	1	1		miR-454-5p_R+1_1ss12AG	0.666667
oni-miR-7550_L-1R+2_4	TCCGGCTCGAAGGACCATT	19	0.608997		0	1	1		miR-454b_R-2	0.666667
oni-miR-7550_R+1	ATCCGGCTCGAAGGACCAT	19	0.571372		4	2	2		miR-454b_R+4	2.66667
oni-mir-7550-p5	ATCCGGCTCGAAGGACCA	18	0.635269		1013	1125	858		miR-455	998.667
oni-miR-7552	TTACAATTAAAGGATATTTCTC	22	0.348153		33	50	39		miR-455-2-5p	40.6667
oni-miR-7565	TTCCTGCTGAACTGAGCCAGT	21	0.233197		9	3	9		miR-455-2-5p_1ss21TC	7
oni-miR-8159	TCAGTAACTGGAATCTGTCCCTGC	24	0.158757		616	568	565		miR-455-3p_L-1	583
oni-miR-8160b	AGAATAATGCCAGCAGTCGGTC	22	2.54002e-05		59	34	59		miR-456_1ss22AT	50.6667
oni-miR-92a	TATTGCACTTGTCCCGGCCTGT	22	0.0512397		123147	93838	109824		miR-456-5p_R+1	108936
oni-miR-92b	TATTGCACTCGTCCCGGCCTCC	22	0.403845		71	87	163		miR-457	107
oni-miR-93	AAAAGTGCTGTTTGTGCAGGTAG	23	0.839987		3704	4058	4045		miR-457_R-1_1ss20GC	3935.67
oni-mir-93-p3	ACTGCAAAACCAGCACTTCAGG	22	0.197525		28	37	28		miR-458	31
oni-miR-96	TTTGGCACTAGCACATTTTTGCT	23	0.149072		10	17	13		mir-458-p5	13.3333
oni-miR-99a	AGACCTGTAGATACAAGCTTGT	22	0.353905		155	190	174		miR-460-5p	173
oni-miR-99b	AACCCGTAGATCCGATCTTGTG	22	0.493485		51200	45519	47666		miR-462	48128.3
oni-miR-9a_R+1	TCTTTGGTTATCTAGCTGTATGA	23	0.884011		60	64	66		miR-462_L+1	63.3333
oni-miR-9a-3p	TAAAGCTAGAGAACCGAAAGTA	22	0.941623		3	2	3		mir-462-p3	2.66667
oni-miR-9a-7-3p	TAAAGCTAGAGAACCGAATGTA	22	0.505299		54	46	37		miR-489_L+1R-1	45.6667
PC-3p-1113_3974	TCAAACGAGCCAAGCTAGAACT	22	0.989251		424	412	412		miR-489-5p	416
PC-3p-12132_182	CTGTGTGACGGTCATGTAGCT	21	0.962166		21	19	19		miR-499	19.6667
PC-3p-12825_171	CATCACGTCAGGGTCACCA	19	0.0132295		19	32	19		miR-499b-3p	23.3333
PC-3p-1292_3152	TTTTCTCAACCGTAAAACCTCT	22	0.73504		429	381	381		miR-551_R-1_1ss14TA	397
PC-3p-12995_168	AATATGACTCTTTTCTGATTGG	22	0.796729		37	31	29		miR-7	32.3333
PC-3p-13315_164	TGCGGAACTCTACTGCACTCGCA	23	0.995056		11	12	12		miR-7132a-3p	11.6667
PC-3p-13495_161	GCGATTGGTCAGTCACTGGCA	21	0.283006		10	11	8		miR-7132a-5p	9.66667
PC-3p-15339_138	CTTTTATTGACCAAGTAGCGCT	22	0.775768		8	8	7		miR-7132a-5p	7.66667
PC-3p-15443_137	CATCAGTTTTCTACAAGTTGGG	22	0.626307		19	21	17		miR-7132b-3p_1ss10TG	19
PC-3p-16048_130	TAGCACCATTTGAAATCGGTTACCA	25	0.641158		25	18	13		miR-7132b-5p_1ss10CA	18.6667
PC-3p-16819_123	CGTCTGTCCCAGCCCCTGC	19	0.475184		58	22	52		miR-7133_R-1	44
PC-3p-17115_121	CCTATTCCGGATGACTTGGTTCT	23	0.835432		14	14	11		miR-7133-3p	13
PC-3p-17121_121	ATAGCTTTATGTTGGACATTGA	22	0.678516		12	16	14		miR-7147_R-1	14
PC-3p-17469_118	AAAACGCCCCTGTGGACACAT	21	0.866665		14	13	12		mir-7147-p3_1ss11CT	13
PC-3p-17685_116	TTGCATCTTTTCCCTCCGCAGT	22	0.403585		9	16	13		miR-722	12.6667
PC-3p-17752_115	TGCGGAACTCTACTGCACTCGCC	23	0.679494		13	18	16		miR-722-5p_L-1R+1	15.6667
PC-3p-18068_113	CAGACGGACGCTCTCTGGTTT	21	0.255036		8	14	14		miR-724	12
PC-3p-18587_109	ATTCTCTAGAAAACAGTGTTT	21	0.616639		5	7	5		miR-725	5.66667
PC-3p-18663_108	TGCGGAACTCTTCTGCACTCGA	22	0.00524607		3	11	2		miR-725_L-1R-2	5.33333
PC-3p-19263_104	TCTTCTTTTGTCTCTTTCTGCA	22	0.00454811		51	43	19		miR-725_R-2_1ss18GA	37.6667
PC-3p-19530_102	CAGCAAGTCGCACGTGCGTGAT	22	0.381841		13	11	9		miR-725-3p_1ss19TA	11
PC-3p-1979_1704	CAGATGTGATGAATTTGAA	19	0.245956		1493	1124	950		mir-725-p5	1189
PC-3p-19897_100	ATACTAAGTATACTACGTTTACC	23	0.964276		11	11	9		miR-727-3p_1ss21TA	10.3333
PC-3p-19970_99	CTATACAGTCTACTGTCTTTCTT	23	0.64114		4	7	6		miR-727a	5.66667
PC-3p-20242_98	CACTGGTGGAAATGGCTGTCA	21	0.215135		6	7	3		miR-727b	5.33333
PC-3p-20678_95	TCACGTGAGCCTAAATACTGAT	22	0.479618		4	4	7		miR-727b-3p_R-2	5
PC-3p-21245_92	TTCCAAAACCTTGTGCCTACAT	22	0.711539		11	13	10		miR-728a	11.3333
PC-3p-21850_88	CGCGTGCGAGATAGTAACTGGC	22	0.360364		12	7	10		mir-728a-p5	9.66667
PC-3p-22510_84	CTTTTATTGACCAAGTAGCGCC	22	0.283715		9	11	8		miR-729-3p	9.33333
PC-3p-22787_83	AGATTTAACTCCTCTGATC	19	0.018529		40	11	13		miR-730	21.3333
PC-3p-22915_82	CAATGTACCACCTTATCTTTCT	22	0.646747		7	6	4		miR-730a-3p_R-1	5.66667
PC-3p-23225_81	TAGTAGCAAATATTCAAAC	19	0.506182		110	16	63		miR-731_R-1	63
PC-3p-23304_80	CATGCCTGTTGGGTCGCACTCG	22	0.194507		6	4	4		miR-731_R-1	4.66667
PC-3p-23428_80	CAGAATCAGCGGGGAAAGA	19	0.121371		20	5	16		miR-731-3p	13.6667
PC-3p-23590_79	CCTGCCTGTTGGGTCGCACTCC	22	0.0418158		5	6	1		miR-731-3p_L-1R+1_1ss22AC	4
PC-3p-24459_75	CCTGCCTGTTGGGTCGCACTCT	22	0.103689		15	8	9		miR-733_L-1_1ss5TC	10.6667
PC-3p-24553_74	TGATTGGCCGGTCACTGCCCG	21	0.332355		20	26	15		miR-734	20.3333
PC-3p-25844_69	TTGTCATGTCAACGACGCTGT	21	0.0782238		3	9	7		miR-736	6.33333
PC-3p-26082_68	TCTCCGTGCTCTCTGTCCGGGT	22	0.505991		8	9	15		miR-736_L+1	10.6667
PC-3p-26178_67	TTTCTCTGTTGCTCTCTGTAGT	22	0.131535		12	5	5		mir-736-2-p5_1ss16AG	7.33333
PC-3p-26403_67	GCGGTCCTGACGTGCAAA	18	0.51484		6	1	28		miR-737-3p_R+1	11.6667
PC-3p-26436_66	TAATTTGATAGTGTCATAACCT	22	0.734648		5	8	8		mir-737-p3	7
PC-3p-26617_66	CCAGCCTGTTGGGTCGCACTCG	22	0.344046		7	12	4		miR-7550	7.66667
PC-3p-27237_64	CGTGCCTGTCGGGTCGCACTCG	22	0.886363		3	3	4		miR-7550_1ss18AG	3.33333
PC-3p-27431_63	TCTCGGCTGCCATGGCAACGGC	22	0.201354		4	8	7		miR-7550_1ss18AT	6.33333
PC-3p-27469_63	TTGTCTGTGTTTGTTGGAGAAT	22	0.585206		4	4	6		miR-7550_1ss2TA	4.66667
PC-3p-28841_58	CCTGCCTGTTACGTCGCACTCA	22	0.560215		10	12	7		miR-7550_1ss4CT	9.66667
PC-3p-30182_54	CAACAGTACCTGATGCATTGCCA	23	0.0863547		5	22	11		miR-7550_L-1R+1_1	12.6667
PC-3p-3101_932	TGCATGCGAGATACAGTAAGTCAC	24	0.419994		119	160	160		miR-7550_L-1R+1_2	146.333
PC-3p-31223_51	CAAGTTGCTACTGATGTGCTGT	22	0.634591		5	9	8		miR-7550_L-1R+1_3	7.33333
PC-3p-31399_50	ACGGGTTGGGTTCTTGGGAGCTT	23	0.597135		12	7	12		miR-7550_L-1R+2_1	10.3333
PC-3p-31588_50	TAACTCGTCGCTCTGTCCTCCCC	23	0.565824		7	5	6		miR-7550_L-1R+2_2	6
PC-3p-3193_901	CACCTGTTATTTTCTGCCCGGC	22	0.485063		109	101	122		miR-7550_L-1R+2_3	110.667
PC-3p-32539_47	TGTGCTGCTGTCCCTGTCTCT	21	0.213714		2	5	8		miR-7550_L-1R+2_4	5
PC-3p-32668_47	TGTGTCACCTGGTTTCTGAGTT	22	0.0341481		0	4	3		miR-7550_R+1	2.33333
PC-3p-32844_47	TATGAGATGTGTTGTTTTCAGC	22	0.299327		1	4	2		mir-7550-p5	2.33333
PC-3p-33837_44	AACGTCAGTGTTTAACGACCTGA	23	0.0300814		0	4	10		miR-7552	4.66667
PC-3p-34167_44	TTAAAACATGTTAACTTATTGT	22	0.00794086		0	7	6		miR-7552_R+1	4.33333
PC-3p-3523_787	ACTACTGAGTACTCATGGGTCT	22	0.809924		93	90	78		miR-7565	87
PC-3p-35577_41	GTTGGACAGTGTGCAGGAGTGT	22	0.606896		2	6	4		miR-7a_R+2	4
PC-3p-35630_40	GCGATTGTTCAGTCACTGACC	21	0.747012		5	3	5		miR-7a-3-3p	4.33333
PC-3p-36003_40	TCTCTCCGTTTCTCTGCACACC	22	0.676721		4	6	3		miR-8159	4.33333
PC-3p-36059_40	TCTTCCCAATCAGTAAACGCTC	22	0.612854		9	5	7		miR-8159-3p_L+1_3ss8GT10-T22GA	7
PC-3p-36401_39	CACTGCTGGAGCTGGGACAGT	21	0.336653		5	6	2		miR-8160b	4.33333
PC-3p-36485_39	CAATGTGTCGCCTTGTCTTTCT	22	0.598952		2	3	1		miR-9-3p_L+1	2
PC-3p-37075_38	CCTGCCGATCGATGGATGAAA	21	0.109523		10	8	0		miR-9-3p_L+1R-1	6
PC-3p-37077_38	CTTCCGTATGACGGTGACACCA	22	0.429852		2	3	1		miR-92a	2
PC-3p-37786_36	AATCAGATCGGGATCTGGGGAAT	23	0.789269		5	3	6		miR-92a-3p_R+1	4.66667
PC-3p-38288_35	TAGCACCATTTGAAATCGGTTACT	24	0.255698		1	5	4		miR-92a-3p_R+1_1ss22TC	3.33333
PC-3p-39009_34	TGAAGGAGCCCAGTGAACGTGC	22	0.675346		2	4	5		miR-92a-5p_2ss10TG14CT	3.66667
PC-3p-39036_34	ATCTTCGGTTGGCCACGG	18	0.585524		9	0	17		miR-92b	8.66667
PC-3p-39601_33	CCTGCCTGTTACGTCGCGCTCG	22	0.0377715		0	2	3		miR-92b-3p_R+1	1.66667
PC-3p-39790_33	ATCACATTGCCAGGGATTTCCACGCT	26	0.17077		0	5	6		miR-92b-3p_R+2	3.66667
PC-3p-40508_32	TGCGGAACTCTACTGCACTCGCCA	24	0.00945716		1	4	0		miR-93	1.66667
PC-3p-408_18423	AAGCTGCCAGCTGAAGAACTCC	22	0.0950742		3142	2472	2682		miR-93_R+2	2765.33
PC-3p-41231_31	ATATTCAAGGAATCAGACACAC	22	0.53711		5	13	16		miR-93_R+3	11.3333
PC-3p-41286_31	TCTGCCTGTTGGGTTGCACACG	22	0.474268		2	5	2		mir-93-p3	3
PC-3p-41976_30	AAGCAAATTGCTACAGTTCACC	22	0.00263198		0	7	1		miR-96	2.66667
PC-3p-42240_29	CAACCCATCCATCTTGTGTAAG	22	0.539471		5	2	3		miR-99_R+1	3.33333
PC-3p-42274_29	TCTCTCTGTTACTTCCCTCCTT	22	0.220058		2	2	0		miR-99_R+1_1ss9GT	1.33333
PC-3p-43051_28	TGCGGAACTCTACTGCACTCGCTT	24	0.248011		1	2	4		miR-99-3p_R+1_2ss8CG9TC	2.33333
PC-3p-43073_28	TGATTGGCCGGTCACTGCCC	20	0.866469		1	2	2		miR-99a	1.66667
PC-3p-43307_28	CCTGTCTGTTGGGTCGCACTCG	22	0.890422		3	4	2		miR-99b	3
PC-3p-43802_27	TGAACGTATCAGTGTGTTCCTG	22	0.522489		3	2	6		miR-9a_R+1	3.66667
PC-3p-4390_600	TGGCAAACCAGAGACCACCGTT	22	0.0684807		52	82	83		miR-9a-3p	72.3333
PC-3p-43914_27	TGTGACCCATAATGCACTCATG	22	0.240305		2	2	0		miR-9a-7-3p	1.33333
PC-3p-43969_27	TCTTTTATTGACCAAGTAGCGCT	23	0.40215		7	2	2		mir-16a-p3	3.66667
PC-3p-44097_27	TCTTGTCTCCGTTCTCTGTCT	21	0.840756		8	4	7		mir-99a-p3	6.33333
PC-3p-44583_26	CAGAAGACCCCCAGACAATTAGC	23	0.818783		2	4	2
PC-3p-44615_26	TGCGGAGCTCTACTGCACTCA	21	0.844136		3	3	2
PC-3p-44689_26	AATATTAGGAACACCTTTTAAT	22	0.693263		2	1	2
PC-3p-45279_25	TGCGGAACTCTTCTGCACTCGGA	23	0.312908		1	4	5
PC-3p-47189_23	TGACAACATCCGTAGCCTCATT	22	0.925895		2	3	3
PC-3p-47361_23	TCGTGACGCTCAGTCTCGCTCT	22	0.415571		0	4	3
PC-3p-47371_23	TTCCTTTCTCTCTTTCCTCTCT	22	0.00457318		7	2	0
PC-3p-47757_23	CTAACTGTGGCTATTGCTCTGT	22	0.267769		0	5	2
PC-3p-4806_537	CGCGCACGACTTAGTATCTCGC	22	0.194592		54	70	55
PC-3p-48869_22	CATGTCCTGTGAGAATCATACT	22	0.892517		2	3	2
PC-3p-49087_22	CCTGCCTGTTCGGTCGTACTCG	22	0.924086		1	1	1
PC-3p-49383_21	TTAGCTCGGAGTTCCAGGTGA	21	0.873032		2	3	1
PC-3p-49709_21	CTGCAGCTGAAGGCAACTCTGA	22	0.367214		3	0	4
PC-3p-49888_21	TCGGTACTGTCGGTACTGTCGG	22	0.550941		2	0	6
PC-3p-50015_21	CGCCGCTGCGCGAAGAAGCTCT	22	0.244584		0	2	5
PC-3p-5031_505	TACAGCAGGCACAGACAAA	19	0.181536		57	44	69
PC-3p-5038_504	TTCACAGTGGCTAAGTTCTGCAAT	24	0.98641		82	84	82
PC-3p-50641_20	TCCATGCGGACAAACCAGGACC	22	0.619367		0	3	3
PC-3p-52026_19	TCCCCACACACACACCCCTACT	22	0.82408		2	1	3
PC-3p-52114_19	TGGGCCCGTTCATATAGTGAGC	22	0.586391		2	5	4
PC-3p-52163_19	CAGGCCGCCGCTGAGCCCCTGC	22	0.897096		2	1	3
PC-3p-52350_19	TGCGAGACTCTACTGCACTCGA	22	0.268408		0	2	4
PC-3p-52758_18	AAGCTTGCCAGTGAAGAACTGC	22	0.219917		0	3	2
PC-3p-53671_18	CGTGCCTGTTGGGTCGCACTCG	22	0.260006		2	1	0
PC-3p-54260_17	TGTTGGTCCTTCTCTTTCCTCA	22	0.884052		2	2	4
PC-3p-54280_17	CGGCCTGTTAGATCGTACTCG	21	0.681006		6	6	3
PC-3p-54405_17	TGTTCTTTATTATTCGTTGGT	21	0.356289		2	3	0
PC-3p-5483_456	CTCACTGAACGATGAATGCAAA	22	0.00138409		57	165	62
PC-3p-55346_17	TACTGAGCTGCTGTGCTGACA	21	0.253102		4	0	2
PC-3p-55569_17	TGCAAATGTGCCGCCTTTTCC	21	0.861981		1	2	1
PC-3p-56210_16	TGGCTCTGTCTCCTTTCACAGT	22	0.242328		4	2	0
PC-3p-56869_16	AACAGTAGTCTGCACATTGGTTAT	24	0.601291		2	1	4
PC-3p-56964_16	TCCTGTCTCCGTTCTCTGTCT	21	0.239111		3	3	0
PC-3p-57024_16	CCGGCCTGTTGGGTCGCACTCG	22	0.347834		0	3	2
PC-3p-57406_15	GAAATAGTTGATTGTTGAGTC	21	0.625227		0	1	1
PC-3p-57876_15	AAAAGGCTTTTACTGTATGGCAC	23	0.242653		0	1	3
PC-3p-58646_15	CTAGCAGCTAGCTACACAGCCA	22	0.546142		0	1	3
PC-3p-58670_15	ACAGGACATGTAGACTGTAGT	21	0.591535		3	2	0
PC-3p-58938_14	CAACCTGTTTGCTCTACCTAAC	22	0.241834		5	0	2
PC-3p-5929_417	GCGATTGGTCAGTCACTGGC	20	0.0158383		41	59	46
PC-3p-59372_14	TGGAATGAGGCTCAACGATCAAC	23	0.617721		3	0	4
PC-3p-59400_14	ATCCTCACTGTGCTGCAGTATT	22	0.581781		0	2	4
PC-3p-60197_14	TCAGAGAACCTTTAGGGAACATT	23	0.623613		2	2	0
PC-3p-60275_14	CCTTCCTGTTAGGTTGCACTCC	22	0.518252		3	3	1
PC-3p-61093_13	GTATAGTACCTCCAGAGGCGC	21	0.277721		0	3	1
PC-3p-62594_13	ATGCCACTAATGATGATCCGGTC	23	0.225906		5	2	0
PC-3p-63729_12	CTCGTCTGACGGCTGAATCTGA	22	0.229022		2	0	6
PC-3p-64204_12	AGCAAACGTGAGCTCGGTTCT	21	0.999226		2	2	2
PC-3p-64315_12	AATTGCACAGTATCCATCTGCA	22	0.629358		0	2	2
PC-3p-64395_12	ATGGGGGTAAAGGGAGAGTAGA	22	0.625357		2	2	0
PC-3p-64774_12	CTGACGAGCAGGTCGGCACCC	21	0.319691		2	3	0
PC-3p-65384_12	ATCTGCAGGTGAACAACACGGT	22	0.664699		3	1	1
PC-3p-65430_12	ACTGGGGCAGAATATTAGAAAC	22	0.622933		0	2	2
PC-3p-65579_11	GAACTCAGAGGGACTCCTGACCCC	24	0.574052		4	2	0
PC-3p-66418_11	CCGCTGTCGCTCTGCCCACACT	22	0.59564		2	1	0
PC-3p-66613_11	TGTGTGATGTCAGAGGGCGGGG	22	0.599626		0	1	1
PC-3p-66753_11	GACTCCGGTGGAATGAAGGAT	21	0.622607		0	2	1
PC-3p-6712_359	CTTGGCTGAGAGGAGAAACGTC	22	0.952505		49	49	45
PC-3p-67551_11	TGCAGGAAGCAGCTAAATGGAA	22	0.608528		2	0	1
PC-3p-67586_11	TGCCACAGAGGTCACTTTGCA	21	0.192947		0	5	3
PC-3p-69429_10	CAGTGCCCTGAGAGAATCATAT	22	0.616188		2	1	0
PC-3p-69800_10	ATCTCAGGGTTTTAGAAGACTT	22	0.627564		0	1	1
PC-3p-76268_8	TAACAGTCTACAGCCATGGTCGTA	24	0.609843		3	2	0
PC-3p-7792_300	ACGGGTTAGGCTCTCGGGAGCTT	23	0.458311		35	45	44
PC-3p-7831_298	CTCATCCAAGTTACGTCGCATT	22	0.455413		58	47	54
PC-3p-7858_297	TGAGGCGTTTAGAACAAGTTCAT	23	0.381932		52	30	28
PC-3p-8068_289	CTCCTGTCTGAGGGTCGCT	19	0.218227		55	17	45
PC-3p-81246_7	ACGCACCTCTCCTCTGCTCTC	21	0.305777		5	0	2
PC-3p-85353_6	TTGGCTGCCCAGTGCTCCTC	20	0.626977		2	2	0
PC-3p-87517_6	CCTGCCTGTTGGGTCGTACTCC	22	0.566446		1	0	2
PC-3p-89537_6	GTTAAAGCTGAGGAACCCTCTT	22	0.295996		4	0	2
PC-3p-9049_253	ATACGACTTGAGTGACGTCCA	21	0.548561		80	57	65
PC-3p-9139_251	TGCAATGTGCCGCCTTGTCTAT	22	0.648955		15	15	11
PC-3p-915_5220	CTGCCAGAAGAGTGCCTCGGAT	22	0.382461		1323	1277	1044
PC-3p-9190_249	CCAGTATTGATCGTGCTGCTGAAA	24	0.181493		34	50	54
PC-3p-92536_6	CACCGGTACCATGATAACTGAA	22	0.613405		2	2	0
PC-3p-9433_243	TGTGTGCTTTAGAGGTCCTGAT	22	0.710172		31	40	42
PC-3p-9457_242	ATAGCTCTTTAAATGGTACTGCA	23	0.81817		38	45	43
PC-3p-9469_242	CCGTGACGCAGACCCCTATGC	21	0.356527		54	53	43
PC-3p-9473_241	CAGTGTGTAGAAATGTTCCTGT	22	0.206711		21	26	18
PC-3p-968_4832	TGTGCAAACCCATGCAAAGCTGT	23	0.11611		895	901	778
PC-5p-10187_223	TGGCGATGGGTCTCTGTAAAGA	22	0.352958		31	24	23
PC-5p-102578_5	TTTTCCAGCGATCCTCGGAGT	21	0.629453		2	0	2
PC-5p-105499_5	TGTGGTCTGCTTCTGCATGAGCC	23	0.605523		2	1	0
PC-5p-109464_5	TTTCTTTGTGAAGGGCAGGG	20	0.629453		2	0	2
PC-5p-11296_197	GAACAACAGTAACAATATGAA	21	0.0765142		22	29	27
PC-5p-11777_188	ACTTACTATCTTGCACGCACC	21	0.34709		44	31	30
PC-5p-12922_169	TCATACTCACTGATCTGAGC	20	0.0334547		66	43	40
PC-5p-13245_165	AATGGTGTGTGTCAGAGGC	19	0.16345		20	13	25
PC-5p-13283_164	TGCGACGTAACCTGGAGGAGCA	22	0.634373		24	29	25
PC-5p-13322_163	AAGTGCAGTAGAGTCCCGCATT	22	0.00934813		5	13	7
PC-5p-13525_160	TTCCCTGACCTAAAGGCCCTCTT	23	0.193905		14	8	12
PC-5p-14193_151	TCAGGGTTCTGTTCTTGGTCT	21	0.955661		29	32	29
PC-5p-14510_148	GCCAGTGACTGACCAATCGCT	21	0.823383		26	30	27
PC-5p-1467_2624	TGTCTGTGATGAAAACTGT	19	0.997702		346	341	341
PC-5p-14803_144	TCTCTAGCAGAGCAGCCTGACT	22	0.811237		16	15	18
PC-5p-14899_143	AGAGGAGAGAGTGACAAACACA	22	0.144101		19	18	23
PC-5p-14962_142	AGGCAGACTGTGACTTGTTGTC	22	0.876088		14	17	15
PC-5p-15471_136	CACTGAGACTCTCTAAAATCTGC	23	0.29639		16	12	12
PC-5p-15609_135	CAAACCTTTCAACTGCACGTCT	22	0.994547		24	22	23
PC-5p-16250_129	GAAATAGTTGATTGTTGAGTCT	22	0.0390096		11	21	12
PC-5p-16848_123	GACATTTGGTGTATGTGCTT	20	0.641454		129	11	85
PC-5p-17407_118	ACACTGTTTTCTAGAGAATCA	21	0.411018		5	9	7
PC-5p-17476_118	GTGCCTACTGAACTGGTATCAGT	23	0.134995		31	45	58
PC-5p-17833_115	AGTCCGTGGGGACTTGGCTTT	21	0.162226		13	31	15
PC-5p-1790_1952	GTGACATGATGAACCAGTT	19	0.337945		850	580	641
PC-5p-18600_109	CCAGTGACTGACCAATCGCT	20	0.260184		9	15	18
PC-5p-18728_108	TTTCTCAATTTGTACATCCTC	21	0.601604		9	12	15
PC-5p-19480_103	CGGGTAGAAAACAAACGGCGTGT	23	0.0217481		21	11	9
PC-5p-20310_97	CTGTGTGACTGTCATGTAGCT	21	0.0221806		3	13	14
PC-5p-20362_97	TTTTCTCTAGTACTGTCTTTTC	22	0.887895		24	21	22
PC-5p-21046_93	AGTACGACCTAACAGGCAGAAC	22	0.598546		5	5	6
PC-5p-21316_91	TTGCAGGCTACACTCTGTGGCAGA	24	0.0414346		35	19	7
PC-5p-21835_88	ACCCCCGCACTCTGTCTAACTT	22	0.565538		21	25	17
PC-5p-22028_87	CAGTTACTATCTCGCACGCGC	21	0.440309		12	8	15
PC-5p-23076_81	CAGTATTTAGGCTCACGTGAAC	22	0.556832		4	7	7
PC-5p-23192_81	TTTCGTATTGTCCAGCAGCTGC	22	0.495951		8	7	12
PC-5p-23446_80	TTTCCTGACCTAAAGGCCCTCT	22	0.601005		4	4	5
PC-5p-23537_79	TGCTCTATCGTGGGCAGCTGGA	22	0.185903		9	13	6
PC-5p-23963_77	AAAGACAAGGCAGCACATTGCA	22	0.12681		2	5	5
PC-5p-23986_77	TTGTGGCATGTGTTGTTCTTC	21	0.455238		6	2	6
PC-5p-2402_1316	CGGTGGTCTCTGGTTTGCCAGC	22	0.0692127		74	103	99
PC-5p-24220_76	AGTGCGACCTAACAGGTAGGAGT	23	0.565373		6	10	8
PC-5p-24265_76	ATGTTTTTGCTCCAGGTACTGT	22	0.760109		9	8	7
PC-5p-24362_75	AGTACGACCTAACAGGCAGAA	21	0.885081		5	3	4
PC-5p-24550_74	AACCCGTCAAGTTCGGACGCTT	22	0.11958		3	12	8
PC-5p-24990_73	TAGACAAGGTGGCACATCTGCAG	23	0.576036		7	5	8
PC-5p-27486_63	TCCTGAACGGAGGCGTGGCCC	21	0.641156		7	5	6
PC-5p-2864_1047	GACCTCAGATCAGACGAGA	19	0.0804555		96	109	164
PC-5p-29174_57	TTGTGGAAAGCGACAGATGAGA	22	0.843832		7	6	8
PC-5p-29350_57	ACTTATGCGGCACGTTCATGT	21	0.443532		7	5	10
PC-5p-29406_56	TGCTGTGTGCGTGTGTGCCTAT	22	0.221052		6	9	2
PC-5p-29731_55	AGCAGACAGCCGCTGAGATCCA	22	0.582102		6	4	3
PC-5p-29915_55	TGTATTGTAACAGTTTGCCTGT	22	0.168818		3	15	16
PC-5p-30049_54	ACAAAGATTCATGACAAGACGA	22	0.108404		7	9	2
PC-5p-30147_54	GAAACGGACCCCATAACCAGCT	22	0.000135857		5	5	0
PC-5p-3183_905	TACAATCAACGGTCGATGGTTT	22	0.417626		133	120	124
PC-5p-31881_49	GAGAACATTTCAGCCTCGGCCT	22	0.978957		3	3	3
PC-5p-32077_49	TGTCCTGTTTTAGTACCATGCATC	24	0.773299		9	6	10
PC-5p-32606_47	TTAAAGAAGTCACTGTGATACA	22	0.758667		3	2	5
PC-5p-33085_46	ACAGCAGGCACAGACAGGAG	20	0.211946		14	6	10
PC-5p-33391_45	TGTTTTACGAGAGTCAGTGTCG	22	0.966732		13	12	13
PC-5p-34233_43	TGTTTCTCCTCTCAGCCAAGAA	22	0.0557268		17	9	6
PC-5p-35915_40	AAGACAGGGCGGCACATTGCT	21	0.688965		1	3	2
PC-5p-36276_39	CATGATGTCAGGCTGAGTTCT	21	0.976942		3	4	3
PC-5p-38032_36	TCCGCTGGAGTAACTACAGTTA	22	0.110457		3	8	0
PC-5p-38921_34	TCAGTCCGTGGGGACTTGGCTTT	23	0.231771		0	11	10
PC-5p-39221_34	TGAGTGCAGTAGAGTCCCGCAGTT	24	0.237745		7	23	13
PC-5p-40784_31	CAGTGTGTCTGCCTCAGAGACT	22	0.531643		3	8	2
PC-5p-41299_31	ACTGGGAAAACATTGGCGAGAT	22	0.280355		8	2	6
PC-5p-41487_30	AAAAGTCAGGAAAAGTGTCTCT	22	0.0543195		3	4	0
PC-5p-41777_30	TGCTCAGTGCTGTTCTGTGGCTGT	24	0.0478353		0	7	4
PC-5p-42794_29	ACTGTATCACAGGCAATTGGGC	22	0.573048		5	2	4
PC-5p-43906_27	TTCATCCGGCTCGAAGGACCA	21	0.632904		10	5	1
PC-5p-44509_26	TGACACGTTTTGGCTTGTGGAT	22	0.0469479		0	6	2
PC-5p-44926_26	TGCCGAATCAACTAGCCC	18	0.627233		8	0	9
PC-5p-4498_581	TTCCCTGACCTAAAGGCCCTCT	22	0.318304		74	67	87
PC-5p-45446_25	ATAGTCAGGGGTTAATGGACT	21	0.180841		0	5	3
PC-5p-45511_25	TCCTTTGTCTTGCTGGTGTTAAT	23	0.682033		5	2	2
PC-5p-47560_23	CACACCTGTCCTTCATGAATGA	22	0.383586		5	1	2
PC-5p-4775_540	TCTTTGCCTGTATGTATATGCA	22	0.33919		66	79	74
PC-5p-4874_525	ATTCACAACATGAAAACCCAGTT	23	0.623575		71	82	102
PC-5p-48816_22	AGTGCGACCTAACAGGCAGGACC	23	0.731015		2	2	4
PC-5p-49704_21	ACAGGAAATCAGAGATACAGG	21	0.309428		2	6	2
PC-5p-51014_20	GTTGAGATTGGTGAAACAAGT	21	0.338726		2	4	0
PC-5p-51186_20	GAGGGAAGATGTTCCACTCTGT	22	0.324613		0	4	2
PC-5p-51315_20	GGTGCGACCTAACAGGCAGGAGT	23	0.905317		1	2	1
PC-5p-51791_19	TAACAGCTAACTTCTGCTAACT	22	0.882756		3	1	2
PC-5p-53373_18	TCTGACTTTTTGGGTTTTA	19	0.528435		8	0	3
PC-5p-54039_18	GGAACATTTCTACACACTGCT	21	0.597861		3	2	1
PC-5p-54413_17	TGAGTGCAGTAGAGTCCCGCAGC	23	0.305806		0	3	2
PC-5p-55828_16	CTGTGGGTGGTGGTGCATG	19	0.432979		3	0	4
PC-5p-56039_16	CCTCCTAAACGAGAGCCCACCCA	23	0.398397		0	4	2
PC-5p-57245_15	TCGCACGCGCGACTTACTATCT	22	0.608365		0	2	3
PC-5p-57782_15	CATCGAACCACGCTGCTCATGA	22	0.586195		3	2	0
PC-5p-58115_15	GGTTATCAAAAACTGACACTTT	22	0.575045		4	0	2
PC-5p-58214_15	CGTGTTGTTCACCTGCAGATG	21	0.161574		4	9	3
PC-5p-58935_14	AAACAGCTACCGAGATCGAGGA	22	0.607654		2	0	3
PC-5p-6040_408	TGACCGTTTTCCTCTGGTGTTC	22	0.129817		88	65	59
PC-5p-60703_14	TAACAACATCCTGGTGCTGCCT	22	0.38255		0	4	2
PC-5p-61213_13	CAGCAGCTCTGACAGAAG	18	0.627996		2	2	0
PC-5p-61880_13	TAAGGTGAGGCAGACAGGCTGG	22	0.625809		2	2	0
PC-5p-62147_13	AAACAGCTACAGAGATCGAGGAA	23	0.629642		0	2	2
PC-5p-6220_394	TTCTAGCTTGGCTCGTTTGAGC	22	0.447811		41	39	54
PC-5p-6238_393	GTTGGGAATCTGACAAATTGTT	22	0.163085		42	58	56
PC-5p-64788_12	ATCTGAATTGATGATTCTGGCT	22	0.615761		0	2	2
PC-5p-64935_12	CAATGCATCAGGTACTGTTGGT	22	0.626553		2	2	0
PC-5p-65457_12	GACTTGGTCAAAGCTCCTCAGTTT	24	0.629734		2	0	2
PC-5p-6690_360	TGCAAACTGTGGAACGGATTTC	22	0.72088		53	56	65
PC-5p-68132_11	GTGAGCTCAGATCAGACTGATC	22	0.624979		1	1	0
PC-5p-6982_341	TAATTGCATGGCGGGTTCTGCT	22	0.845511		49	45	40
PC-5p-69833_10	ACTCAGCAGCTGCGTTCACGTT	22	0.629387		0	2	1
PC-5p-70441_10	AGTACGACCTAACAGGCAGAAG	22	0.61241		1	1	0
PC-5p-70864_10	GTTCGGGCGAAACTGCCTTT	20	0.577539		11	3	2
PC-5p-70887_10	ACTCCGCCCCCTCATCCTGCTT	22	0.520581		5	2	0
PC-5p-70904_10	AACTGACCTCTTCAGCTGACGAG	23	0.384071		0	3	2
PC-5p-71611_10	GGTGCGACCTAACAGGTAGGAGT	23	0.980115		2	1	2
PC-5p-7275_326	AGTGTATTTGACAAGCTGAGT	21	0.999911		108	107	108
PC-5p-7698_304	CTACTGCATCAGGAACTGATTGGC	24	0.0926633		34	63	45
PC-5p-80750_7	AAATGCGACCGTGGCACAGTTT	22	0.563019		0	3	1
PC-5p-81156_7	CGAGTGCAGTAGAGTCCCGCAGTTT	25	0.58714		0	2	1
PC-5p-8494_273	CGCCTCTGGAGGTAGTATACT	21	0.0499299		12	26	19
PC-5p-8595_269	ACTGGTAGTGTAGTTAGTGATT	22	0.625776		34	31	27
PC-5p-87128_6	GCTCTGACTTTATTGCACTAT	21	0.629387		0	2	2
PC-5p-91279_6	TAGCTGAGCTGATGATGGAAGT	22	0.624979		2	2	0
PC-5p-91959_6	ATGATTCTCACAGGACATGTGT	22	0.629332		0	2	1
PC-5p-9274_247	CGCTAGAGGTGAAATTCT	18	0.548431		144	1	60
ssa-let-7a-3-3p	CTATACAACTTACTGTCTTTCC	22	0.00667613		1207	1632	1208
ssa-let-7a-3p	CTGTACAGCCTCCTAGCTTTCC	22	0.287867		46	36	31
ssa-let-7a-3p_1ss8GA	CTGTACAACCTCCTAGCTTTCC	22	0.140481		172	174	110
ssa-let-7a-4-3p	CTATACAGTCTATTGCCTTCCT	22	0.698582		1724	1950	1879
ssa-let-7b-3p_2ss3GA22CT	CTATACAACCTACTGCCTTCCT	22	0.389193		2184	2703	2267
ssa-let-7e-3p_1ss22CT	CTATACAATCTACTGTCTTTCT	22	0.145333		91	111	89
ssa-let-7f-3p_1ss22CT	CTATACAATCTATTGCCTTCCT	22	0.171306		129	188	127
ssa-let-7g-3p_1ss22CT	CTATACAGTCTACTGTCTTTCT	22	0.0193447		735	939	783
ssa-let-7h-3p	CTATACAACTTACTGCCTTCCT	22	0.935057		1593	1702	1677
ssa-let-7i-2-3p_1ss22CT	CTGCGCAAGCTACTGCCTTGCT	22	0.101153		230	296	334
ssa-miR-1-5p	ACATACTTCTTTATGTACCCAT	22	0.0015836		29	176	84
ssa-miR-100a-5p_R+1	AACCCGTAGATCCGAACTTGTGC	23	0.729379		37	28	28
ssa-miR-101a-5p_R-1_1ss12TA	TCAGTTATCACAGTGCTGATGC	22	0.840431		107	115	125
ssa-miR-101b-5p	CAGTTATCATGGTACCGGTGCTGT	24	0.0993586		346	273	275
ssa-miR-103-5p_R-1_2ss11TC13AG	AGCCTCTTTACGGTGCTGCCTTG	23	0.591001		263	223	247
ssa-miR-106a-5p_R+1	TAAAGTGCTTACAGTGCAGGTAA	23	0.732827		29	35	37
ssa-miR-125a-2-3p	ACGGGTTAGGCTCTTGGGACGC	22	0.0361376		900	1167	953
ssa-miR-125a-3p_1ss15CT	ACGGGTTGGGTTCTTGGGAGCT	22	0.383976		718	655	513
ssa-miR-125b-1-3p_R+1	ACAGGTGAGGTCCTCGGGAAC	21	0.359917		1198	987	1060
ssa-miR-125b-2-3p_R+1	CAGGTGAGGTCCTTGGGAACA	21	0.00427906		239	301	197
ssa-miR-125b-3-3p_L-1_1ss11AT	CAGGTGAGGTCCTTGGGAACA	21	0.00427906		239	301	197
ssa-miR-125b-5p_R+3	TCCCTGAGACCCTTAACCTGTGACCA	26	0.30954		40	21	20
ssa-miR-126-3p	TCGTACCGTGAGTAATAATGCA	22	0.675664		90415	96096	94428
ssa-miR-129-3-3p	AAGCCCTTACCCCAAAAAGTAT	22	0.114549		51	37	26
ssa-miR-129-3p	AAGCCCTTACCCCAAAAAGCAT	22	0.457332		33	28	46
ssa-miR-130a-5p_L+1	AACTCTTTCCCTGTTGCACTACT	23	0.99738		19	18	18
ssa-miR-130d-3-5p_2ss5CT12AG	GCCCTTTTTCTGTTGCACTACT	22	0.934399		227	241	240
ssa-miR-1338-3p	ATCTCAGGTTCGTCAGCCCATG	22	0.965734		153	146	138
ssa-miR-135a-3p	TATAGGGATGGAAGCCATGCA	21	0.229543		32	31	18
ssa-miR-143-5p_R-1	GGTGCAGTGCTGCATCTCTGG	21	0.273082		1947	2706	2318
ssa-miR-145-3p_L+2R-1	GGATTCCTGGAAATACTGTTCT	22	0.00358173		2575	4601	2376
ssa-miR-146a-3-3p_R+1_3ss9AG10TC20CT	ATCTATGGGCTCAGTTCTTTTG	22	0.0625215		4284	5310	4202
ssa-miR-146a-3p_R-4	ATCTATGGGCTCAGTTCTT	19	0.104556		30	19	36
ssa-miR-146a-5p_R+2	TGAGAACTGAATTCCATAGATGGCA	25	0.271762		913	1278	1007
ssa-miR-146d-5p_1ss17AT	TGAGAACTGAATTCCATGGGTT	22	0.600255		17	9	8
ssa-miR-16b-5p_1ss22GA	TAGCAGCACGTAAATATTGGTA	22	0.958093		1	1	1
ssa-miR-181a-5-3p	ACCATCGACCGTTGACTGTGCC	22	0.160586		2657	3277	2681
ssa-miR-181a-5p	AACATTCAACGCTGTCGGTGAGT	23	0.128649		46603	41418	34434
ssa-miR-18a-5p_1ss22AG	TAAGGTGCATCTAGTGTAGTTG	22	0.255007		22	16	12
ssa-miR-194b-5p_R+2	TGTAACAGCATCTCCATATGGACT	24	0.660896		1	2	3
ssa-miR-199a-3p_L+2	TCACAGTAGTCTGCACATTGGTT	23	0.825969		3	2	1
ssa-miR-19c-4-5p_R+1	AGTTTTGCTGGTTTGCTTTCAGC	23	0.0229547		42	68	62
ssa-miR-19d-5p	AGCTTTGCGGGGTGGGCAGTCAGC	24	0.128351		37	75	42
ssa-miR-203a-2-5p_1ss10TC	AGTGGTTCTCAACAGTTCAACA	22	0.926417		2	4	3
ssa-miR-20a-1-3p_L-1_2ss19CG20CA	CTGCAATGTGAGCACTTGAAGT	22	0.885601		409	392	414
ssa-miR-20a-2-3p_L-1_1ss7GA	CTGCAATGTGAGCACTTGAAGT	22	0.885601		409	392	414
ssa-miR-20a-5p	TAAAGTGCTTATAGTGCAGGTAG	23	0.873844		17213	19184	17612
ssa-miR-214-5p	TGCCTGTCTACACTTGCTGTGC	22	0.621942		6459	6166	6997
ssa-miR-214-5p_L-1	GCCTGTCTACACTTGCTGTGC	21	0.625288		789	877	905
ssa-miR-216b-5p_R+3_1ss1TA	AAATCTCAGCTGGCAACTGTGAGCA	25	0.625267		5	11	6
ssa-miR-21a-2-3p_R+1_1ss16AG	CGACAACAGTCTGTAGGCTGTCT	23	0.972033		215	247	268
ssa-miR-21b-3p	CGACAACAGTCTGTAGGCTGTC	22	0.871256		3696	5710	4629
ssa-miR-221-3p_R+3_1ss5AG	ACCTGGCATACAATGTAGATTTCTGT	26	0.83989		4798	5349	4732
ssa-miR-222a-5p_R-1	TGCTCAGTAGGCAGTGTAGATCC	23	0.505555		22490	27198	25110
ssa-miR-222b-5p_R+1	TGCTCAGTAGTCAGTGTAGATCC	23	0.427579		3158	2939	2699
ssa-miR-22b-5p_R+1	CGTTCTTCACTGGCTAGCTTTA	22	0.0493316		387	312	347
ssa-miR-23a-3-5p_R+1_1ss12TC	GGAATTCCTGGCAGAGTGATTT	22	0.208978		184	144	191
ssa-miR-24a-4-5p	TGCCTGCTGTGCTGATAATCAGT	23	0.589839		592	653	704
ssa-miR-25-3-5p_R+1	AGGCGGAGACTTGGGCAATTGCCA	24	0.0865652		21	22	14
ssa-miR-26a-3-3p_1ss4GA	CCTATTCTTGATTACTTGTTTC	22	0.00481899		494	302	398
ssa-miR-26b-3p_2ss8TC10CG	CCTATTCCGGATGACTTGGTTC	22	0.032644		363	391	311
ssa-miR-27b-5p	AGAGCTTAGCTGATTGGTGAAC	22	0.124109		2196	1725	1867
ssa-miR-27c-5p	AGAGCTTAGCTAATTGGTGAG	21	0.0313291		6	11	20
ssa-miR-29b-1-5p_1ss18TC	ACTGATTTCTTCTGGTGCTTAGA	23	0.0309437		14540	10934	11646
ssa-miR-29b-3-5p	ACCGATTTCTTTTGGTGTTCAGA	23	0.175168		5	3	11
ssa-miR-301a-5p_L+1	CTTTGACAATGTTGCACTACT	21	0.216956		31	53	31
ssa-miR-301b-5p	GCTTTGACGATGTTGCACTACT	22	0.00811441		338	405	229
ssa-miR-301d-3p	CAGTGCAATAGTATTGTCAAAGC	23	0.521401		462	619	627
ssa-miR-301d-5p_1ss10CT	CTCTGACTTTATTGCACTACT	21	0.5037		5	8	7
ssa-miR-30a-4-3p	CTGGGAGAGGGGTGTTTACGCT	22	0.0439403		448	240	360
ssa-miR-30c-3p	CTTTCAGTCGGATGTTTGCAGC	22	0.0623606		3384	2517	2869
ssa-miR-30e-5p_R+1_1ss22TC	TGTAAACATCCTACACTCAGCCA	23	0.21437		4	12	12
ssa-miR-338a-3-5p	AACAATATCCTGGTGCTGCCTGAGT	25	0.590939		160	181	145
ssa-miR-338a-4-5p	AACAACATCCTGGTGCTGCCTGAGT	25	0.112255		775	704	614
ssa-miR-454-5p_R+1_1ss12AG	ACCCTATCAATGTTGCCTCTGCT	23	0.00360828		56	75	50
ssa-miR-456-5p_R+1	GCAGGCATCTTCCCAGCCTACC	22	0.190106		10	20	16
ssa-miR-460-5p	CCTGCATTGTACACACTGTGCG	22	0.473931		100	89	116
ssa-miR-489-5p	TGGTCGTATGTATGACGTCATT	22	0.834168		25	31	31
ssa-miR-499b-3p	AACATCACTTTAAGTCTGTGCT	22	0.0201704		71	207	111
ssa-miR-7132a-5p	GACTTGGTCAAAGCTCCTCAGT	22	0.539262		233	240	271
ssa-miR-722-5p_L-1R+1	TTTGAAACGTTTTAGCCAAAA	21	0.011283		76	104	108
ssa-miR-725-3p_1ss19TA	TTCAGTCATTGTTTCTGGAAGT	22	0.440262		29	2	0
ssa-miR-730a-3p_R-1	CACAGCGCCTGCAATGTGGAG	21	0.0345797		15	3	21
ssa-miR-731-3p_L-1R+1_1ss22AC	ACCGGGAATTTCGTGTCAGCCA	22	0.241599		155	205	173
ssa-miR-7a-3-3p	CAACAAATCACAGTCTGCCAAA	22	0.047752		13	24	14
ssa-miR-8159-3p_L+1_3ss8GT10-T22GA	CAGGGCCTGTCTGGTTACTGCAC	23	0.453556		3	7	7
ssa-miR-92a-5p_2ss10TG14CT	AGGTTGGGAGAGGTAGCAATGCT	23	0.0859318		908	639	642
ssa-miR-99-3p_R+1_2ss8CG9TC	CAAGCTCGCCTCTGTGGGTCTT	22	0.42455		899	1121	1131

## Sheet: lncRNA_myoblast_expression
gene_id	gene_name	trans_type	FPKM.AA1	FPKM.AA2	FPKM.AA3	FPKM.C1	FPKM.C2	FPKM.C3	FPKM.IGF1	FPKM.IGF2	FPKM.IGF3	pval	qval	significant	Average_All	Average_AA1	Average_Cont	Average_IGF	log2FC_AA_CT	log2FC_IGF_CT
ENSSAUG00010015132	ENSSAUG00010015132	lncRNA	1080.22	1010.16	671.516	950.228	857.919	1230.43	971.404	1077.12	1019.63	0.661129	0.924162	no	985.403	920.631	1012.86	1022.72	-0.137737	0.013977
ENSSAUG00010022378	ENSSAUG00010022378	lncRNA	92.7713	106.214	75.2803	81.6208	77.6613	96.4808	76.3198	90.6447	93.3998	0.87137	0.977543	no	87.8214	91.4218	85.2543	86.7881	0.100765	0.0257245
ENSSAUG00010015789	ENSSAUG00010015789	lncRNA	62.8103	57.1829	62.26	108.203	83.1765	60.9383	117.061	103.928	98.4731	0.001757	0.015474	yes	83.7815	60.7511	84.106	106.488	-0.469298	0.340405
ENSSAUG00010008822	ENSSAUG00010008822	lncRNA	72.9404	70.6933	61.0134	94.5481	72.7062	76.3714	89.8689	95.591	90.554	0.0785636	0.294016	no	80.4763	68.2157	81.2086	92.0046	-0.251528	0.180074
ENSSAUG00010023939	ENSSAUG00010023939	lncRNA	71.4066	56.8068	48.7545	91.7792	71.5119	70.0717	85.512	67.8143	67.9137	0.172102	0.491495	no	70.1745	58.9893	77.7876	73.7467	-0.399087	-0.0769616
ENSSAUG00010013012	ENSSAUG00010013012	lncRNA	116.119	49.1746	63.1635	87.3908	36.5469	58.8381	95.7815	67.2189	42.7213	0.665048	0.926161	no	68.5505	76.1523	60.9253	68.5739	0.321846	0.170618
ENSSAUG00010020939	ENSSAUG00010020939	lncRNA	48.1428	56.8064	60.9348	45.2449	48.9897	41.5765	42.5128	42.264	47.0602	0.361331	0.739516	no	48.1702	55.2947	45.2704	43.9457	0.288574	-0.0428462
ENSSAUG00010004283	ENSSAUG00010004283	lncRNA	36.4418	37.0098	41.2306	44.0148	42.4404	25.4291	48.4361	49.9109	46.0671	0.177574	0.501569	no	41.2201	38.2274	37.2948	48.138	0.0356327	0.368202
ENSSAUG00010001050	ENSSAUG00010001050	lncRNA	41.5389	32.1327	32.9451	28.9363	30.3096	19.7943	31.963	33.4408	30.4127	0.184953	0.5133	no	31.2748	35.5389	26.3467	31.9389	0.431776	0.27769
ENSSAUG00010010514	ENSSAUG00010010514	lncRNA	33.2493	32.5318	23.499	28.8104	29.9464	26.1612	33.0851	31.84	29.7231	0.812174	0.966479	no	29.8718	29.76	28.306	31.5494	0.0722682	0.156504
ENSSAUG00010001694	ENSSAUG00010001694	lncRNA	31.8048	35.2366	27.2943	23.1056	20.7594	6.71046	21.9435	25.145	23.4515	0.0253053	0.129378	yes	23.939	31.4452	16.8585	23.5134	0.899367	0.480005
ENSSAUG00010004877	ENSSAUG00010004877	lncRNA	22.0045	22.6521	18.5907	19.7131	13.9426	14.7713	20.1945	21.5609	15.533	0.362233	0.740728	no	18.7736	21.0824	16.1423	19.0961	0.385193	0.242432
ENSSAUG00010023212	ENSSAUG00010023212	lncRNA	20.6597	8.17475	35.2777	17.1239	23.0057	8.25852	20.2787	12.9628	10.6742	0.446055	0.810293	no	17.3796	21.3707	16.1294	14.6386	0.405944	-0.139915
ENSSAUG00010012387	ENSSAUG00010012387	lncRNA	19.7685	13.376	19.152	18.6013	18.6073	10.9239	17.6084	17.4095	17.4595	0.888246	0.981509	no	16.9896	17.4322	16.0442	17.4925	0.119703	0.124684
ENSSAUG00010025835	ENSSAUG00010025835	lncRNA	14.1018	14.3842	21.255	21.4302	20.9041	15.3045	13.91	15.4012	13.1219	0.15865	0.467334	no	16.6459	16.5804	19.2129	14.1444	-0.2126	-0.441849
ENSSAUG00010026349	ENSSAUG00010026349	lncRNA	19.8634	27.7496	21.4216	11.8698	8.87918	9.89894	11.5808	15.3235	15.4735	0.000121786	0.00165294	yes	15.7845	23.0115	10.216	14.1259	1.17153	0.46752
ENSSAUG00010001802	ENSSAUG00010001802	lncRNA	20.5485	21.0999	20.2904	11.8917	9.97348	6.8337	17.4369	17.054	16.9229	8.62025e-05	0.00122188	yes	15.7835	20.6463	9.56629	17.1379	1.10985	0.841162
ENSSAUG00010003079	ENSSAUG00010003079	lncRNA	13.0083	13.92	16.3403	17.0723	19.2735	15.7205	15.2622	15.1236	13.8267	0.410731	0.783111	no	15.5053	14.4229	17.3554	14.7375	-0.267029	-0.235894
ENSSAUG00010019060	ENSSAUG00010019060	lncRNA	17.4829	10.9775	15.0399	20.9448	10.9813	8.01966	21.8986	18.5645	15.109	0.316035	0.692206	no	15.4465	14.5001	13.3153	18.524	0.122982	0.476318
ENSSAUG00010017677	ENSSAUG00010017677	lncRNA	19.3174	5.40484	11.2724	32.0068	12.2746	4.30533	22.381	12.2883	6.40593	0.74739	0.952459	no	13.9618	11.9982	16.1956	13.6918	-0.432779	-0.24229
ENSSAUG00010013454	ENSSAUG00010013454	lncRNA	9.83562	15.8263	12.7051	10.7922	12.9979	12.5181	16.5206	16.4963	15.8645	0.217126	0.562186	no	13.7285	12.789	12.1028	16.2938	0.0795679	0.428985
ENSSAUG00010012549	ENSSAUG00010012549	lncRNA	9.47159	6.86802	7.51833	25.2858	18.4507	18.1303	14.451	11.3235	9.53602	2.5671e-06	5.37519e-05	yes	13.4484	7.95265	20.6223	11.7702	-1.37469	-0.809066
ENSSAUG00010009596	ENSSAUG00010009596	lncRNA	11.9361	9.8451	8.43878	16.5916	11.6813	11.3074	17.3809	16.1138	15.1449	0.0456521	0.201734	yes	13.16	10.0733	13.1934	16.2132	-0.38928	0.29735
ENSSAUG00010011753	ENSSAUG00010011753	lncRNA	9.73483	9.29656	12.841	12.8547	15.403	10.3974	13.1039	10.569	13.2233	0.507407	0.851029	no	11.936	10.6241	12.885	12.2987	-0.27835	-0.0671847
ENSSAUG00010023052	ENSSAUG00010023052	lncRNA	10.6934	10.1943	19.4368	8.26257	13.1865	6.82716	7.62256	7.19153	8.69298	0.0663101	0.262965	no	10.2342	13.4415	9.42541	7.83569	0.512066	-0.266495
ENSSAUG00010015504	ENSSAUG00010015504	lncRNA	13.2321	14.0975	17.3021	6.89876	7.11314	5.21753	10.2143	7.05388	7.39113	7.85472e-05	0.0011275	yes	9.83559	14.8772	6.40981	8.21976	1.21475	0.358814
ENSSAUG00010017011	ENSSAUG00010017011	lncRNA	9.69554	8.02474	7.71989	13.4991	8.07444	6.34862	12.3952	11.2186	9.87783	0.44099	0.807136	no	9.65044	8.48006	9.30738	11.1639	-0.134302	0.262389
ENSSAUG00010014335	ENSSAUG00010014335	lncRNA	12.716	14.0321	10.1913	9.4116	9.90682	2.4069	9.00343	8.4796	10.1311	0.188488	0.518837	no	9.58653	12.3131	7.24177	9.2047	0.765782	0.346027
ENSSAUG00010016143	ENSSAUG00010016143	lncRNA	0.892926	1.76882	0.911427	18.4725	16.2931	21.4439	5.7768	7.61512	5.37151	5.56589e-20	1.3412e-17	yes	8.72735	1.19106	18.7365	6.25448	-3.97554	-1.58289
ENSSAUG00010016209	ENSSAUG00010016209	lncRNA	8.76539	8.8419	8.96816	6.62951	6.08723	2.80181	9.37393	7.84524	10.4224	0.0184671	0.101211	yes	7.7484	8.85848	5.17285	9.21386	0.7761	0.832846
ENSSAUG00010016280	ENSSAUG00010016280	lncRNA	7.74655	9.00151	10.5585	5.19201	4.82622	4.93872	9.0385	8.40944	8.63202	0.00178262	0.0156715	yes	7.59372	9.10219	4.98565	8.69332	0.868433	0.802127
ENSSAUG00010001013	ENSSAUG00010001013	lncRNA	6.22605	7.9287	7.49935	7.20216	4.76707	7.0742	8.82026	6.56526	7.00251	0.72338	0.944456	no	7.00951	7.21804	6.34781	7.46268	0.185348	0.233435
ENSSAUG00010026797	ENSSAUG00010026797	lncRNA	4.74072	3.15195	8.43915	6.30396	7.8025	3.73737	7.23565	6.99007	6.08408	0.645126	0.918689	no	6.05394	5.44394	5.94794	6.76993	-0.127739	0.18675
ENSSAUG00010016516	ENSSAUG00010016516	lncRNA	7.43893	6.50796	6.25823	8.21022	5.88841	1.34921	8.01934	4.0771	6.35424	0.684451	0.932807	no	6.01152	6.73504	5.14928	6.15023	0.387316	0.25627
ENSSAUG00010008657	ENSSAUG00010008657	lncRNA	5.19515	5.03873	5.1571	7.1391	8.6896	6.70674	4.36629	4.65645	5.65151	0.0370532	0.172776	yes	5.84452	5.13033	7.51181	4.89142	-0.55011	-0.618909
ENSSAUG00010021237	ENSSAUG00010021237	lncRNA	5.62874	3.78233	2.81539	8.44463	3.52567	8.18471	8.55911	4.92857	5.55069	0.210837	0.553113	no	5.71331	4.07549	6.71833	6.34612	-0.721131	-0.0822284
ENSSAUG00010003726	ENSSAUG00010003726	lncRNA	6.27075	6.49337	6.35636	5.15122	3.12946	5.27972	6.76341	5.87357	6.091	0.291313	0.664871	no	5.7121	6.37349	4.52013	6.24266	0.49572	0.465796
ENSSAUG00010011602	ENSSAUG00010011602	lncRNA	6.63564	6.79768	7.99489	4.49315	5.05021	1.68313	5.00225	5.06638	6.92779	0.0996709	0.347748	no	5.51679	7.14273	3.74216	5.66547	0.932604	0.598324
ENSSAUG00010018064	ENSSAUG00010018064	lncRNA	5.85785	5.48124	6.43167	5.93508	5.02247	2.59121	6.54505	5.77551	4.47134	0.420812	0.79048	no	5.34572	5.92359	4.51625	5.5973	0.391345	0.309605
ENSSAUG00010001514	ENSSAUG00010001514	lncRNA	6.19848	5.41886	4.56934	4.81556	2.78462	8.31382	5.54011	4.95688	3.73136	0.845763	0.973414	no	5.14767	5.39556	5.30467	4.74278	0.0245102	-0.161529
ENSSAUG00010004128	ENSSAUG00010004128	lncRNA	6.61521	3.92758	4.86665	6.16183	4.28223	6.08166	4.96464	4.25964	3.6987	0.552475	0.878876	no	4.98424	5.13648	5.50857	4.30766	-0.1009	-0.354774
ENSSAUG00010026943	ENSSAUG00010026943	lncRNA	3.76613	2.95678	4.07848	6.51642	7.54525	1.44281	6.25179	5.25345	5.26129	0.291387	0.664871	no	4.78582	3.60046	5.16816	5.58884	-0.521467	0.1129
ENSSAUG00010017089	ENSSAUG00010017089	lncRNA	3.18511	2.53683	2.22294	6.21798	5.52791	5.54284	5.60264	5.93978	5.89056	5.63219e-05	0.00083878	yes	4.74073	2.64829	5.76291	5.81099	-1.12173	0.0119871
ENSSAUG00010022070	ENSSAUG00010022070	lncRNA	3.83336	4.62794	4.06876	5.38495	4.716	4.69664	5.14074	5.14972	4.39753	0.667813	0.926982	no	4.6684	4.17669	4.93253	4.896	-0.239968	-0.0107251
ENSSAUG00010018979	ENSSAUG00010018979	lncRNA	4.53696	3.85484	5.65964	4.25458	5.30845	4.86239	3.40867	4.75154	4.48789	0.852385	0.974581	no	4.56944	4.68381	4.80847	4.21603	-0.0378948	-0.189693
ENSSAUG00010001243	ENSSAUG00010001243	lncRNA	4.39212	3.73568	4.13818	4.53036	6.02597	3.16729	4.95617	3.60293	3.64802	0.865186	0.976683	no	4.24408	4.08866	4.57454	4.06904	-0.161998	-0.168937
ENSSAUG00010025082	ENSSAUG00010025082	lncRNA	3.3991	3.21988	3.70635	4.56129	5.39969	3.89745	4.8431	4.56971	4.01208	0.221051	0.568898	no	4.17874	3.44178	4.61948	4.47496	-0.424576	-0.0458532
ENSSAUG00010019853	ENSSAUG00010019853	lncRNA	4.04075	3.8475	5.74905	3.92779	3.4553	1.32432	5.08682	4.55205	3.72157	0.132431	0.419256	no	3.96724	4.54577	2.90247	4.45348	0.647242	0.617651
ENSSAUG00010015941	ENSSAUG00010015941	lncRNA	1.66514	1.60725	2.07998	5.36568	5.82507	3.91722	5.29556	4.67328	4.87358	7.4944e-08	2.23971e-06	yes	3.92253	1.78412	5.03599	4.94747	-1.49706	-0.0255844
ENSSAUG00010010273	ENSSAUG00010010273	lncRNA	3.25162	3.46868	3.66982	4.78578	2.47139	3.65208	3.40001	5.28851	4.30079	0.729126	0.945859	no	3.80985	3.46337	3.63642	4.32977	-0.0703396	0.251773
ENSSAUG00010023055	ENSSAUG00010023055	lncRNA	4.88945	4.71629	3.61969	3.867	3.20388	3.0764	2.81658	3.63558	3.33516	0.180705	0.507778	no	3.68445	4.40848	3.38243	3.26244	0.382222	-0.0521059
ENSSAUG00010014202	ENSSAUG00010014202	lncRNA	1.5336	2.75751	3.89561	3.51704	6.53993	1.03292	3.61066	4.24872	4.97746	0.444615	0.809337	no	3.56816	2.72891	3.69663	4.27895	-0.437887	0.211046
ENSSAUG00010023615	ENSSAUG00010023615	lncRNA	2.98955	0.830652	6.69771	3.93238	5.21839	1.28768	5.36034	2.09973	1.92383	0.960205	0.996051	no	3.37114	3.50597	3.47949	3.12797	0.0109389	-0.153649
ENSSAUG00010008892	ENSSAUG00010008892	lncRNA	3.9819	3.66033	2.46208	3.44076	4.44321	2.75755	3.15505	2.78587	3.55227	0.911931	0.988912	no	3.35989	3.3681	3.54717	3.1644	-0.0747323	-0.164739
ENSSAUG00010015278	ENSSAUG00010015278	lncRNA	2.60269	1.75202	4.35817	4.79986	3.57745	1.09703	4.7792	3.45702	3.32291	0.656225	0.921578	no	3.30515	2.90429	3.15812	3.85304	-0.120877	0.286934
ENSSAUG00010000341	ENSSAUG00010000341	lncRNA	3.1141	1.61739	4.27506	5.72033	4.01962	2.22971	3.81847	2.20191	2.7365	0.664876	0.926089	no	3.30368	3.00218	3.98989	2.91896	-0.410336	-0.450895
ENSSAUG00010022829	ENSSAUG00010022829	lncRNA	3.29445	1.10116	5.09274	3.69529	5.33356	1.87426	4.18101	2.03363	2.14497	0.771993	0.959865	no	3.19456	3.16278	3.63437	2.78654	-0.20051	-0.383232
ENSSAUG00010002133	ENSSAUG00010002133	lncRNA	3.93909	3.31573	3.0594	3.18297	4.13466	3.86857	2.23204	2.08449	2.41286	0.135025	0.424449	no	3.13665	3.43807	3.72873	2.24313	-0.117085	-0.733173
ENSSAUG00010001987	ENSSAUG00010001987	lncRNA	2.93524	2.77526	3.40319	3.70864	2.91439	2.96021	3.15654	3.34599	2.98178	0.967574	0.997183	no	3.13125	3.0379	3.19442	3.16144	-0.0724791	-0.014972
ENSSAUG00010015813	ENSSAUG00010015813	lncRNA	2.21097	2.70295	2.87506	3.17665	2.68682	3.87297	3.46697	2.54841	3.65169	0.612088	0.904214	no	3.02139	2.59633	3.24548	3.22236	-0.321959	-0.0103156
ENSSAUG00010008502	ENSSAUG00010008502	lncRNA	3.71072	2.47717	3.08377	3.50914	4.02883	0.552284	2.87291	2.69687	2.65461	0.915147	0.989452	no	2.84292	3.09056	2.69675	2.74146	0.196643	0.0237231
ENSSAUG00010012182	ENSSAUG00010012182	lncRNA	0.839735	1.02383	2.25514	3.9334	4.74833	2.62517	3.14216	2.92025	3.82811	0.00566003	0.0399217	yes	2.8129	1.3729	3.76896	3.29684	-1.45694	-0.193085
ENSSAUG00010002803	ENSSAUG00010002803	lncRNA	2.34859	3.37388	2.71179	2.09622	2.59525	2.35422	2.47119	3.40364	3.57854	0.463855	0.821359	no	2.77037	2.81142	2.34856	3.15112	0.259521	0.424088
ENSSAUG00010023860	ENSSAUG00010023860	lncRNA	1.47924	1.86636	2.429	3.39974	4.62147	3.07785	3.33155	2.14005	2.50846	0.0988523	0.346124	no	2.76152	1.92487	3.69969	2.66002	-0.942645	-0.475966
ENSSAUG00010026945	ENSSAUG00010026945	lncRNA	2.25637	3.37351	2.06093	3.15909	2.16173	2.60284	3.34451	2.42714	3.03157	0.867068	0.976725	no	2.71308	2.56361	2.64122	2.9344	-0.0430295	0.151862
ENSSAUG00010001094	ENSSAUG00010001094	lncRNA	2.7869	1.83522	3.20086	2.14684	2.99436	1.69105	3.61887	3.16481	2.88295	0.455903	0.816559	no	2.70243	2.60766	2.27742	3.22221	0.195359	0.500652
ENSSAUG00010001932	ENSSAUG00010001932	lncRNA	3.46598	1.42418	3.43517	4.53794	2.26611	1.32311	4.59854	1.99062	1.18329	0.983166	0.998367	no	2.69166	2.77511	2.70905	2.59082	0.034757	-0.0643826
ENSSAUG00010001566	ENSSAUG00010001566	lncRNA	3.09791	2.89477	3.35176	2.23884	2.2672	1.06629	3.0729	2.83211	2.66818	0.109728	0.371294	no	2.61	3.11481	1.85745	2.85773	0.745825	0.621548
ENSSAUG00010010585	ENSSAUG00010010585	lncRNA	1.6531	1.56104	2.3899	2.99831	2.45627	2.70069	3.27493	2.33183	2.97687	0.261077	0.625929	no	2.48255	1.86801	2.71842	2.86121	-0.541264	0.0738563
ENSSAUG00010006441	ENSSAUG00010006441	lncRNA	2.22788	2.51175	1.64515	2.56893	2.1389	3.40866	2.35202	2.76034	2.5685	0.513172	0.855229	no	2.46468	2.12826	2.70549	2.56028	-0.346216	-0.0795882
ENSSAUG00010000237	ENSSAUG00010000237	lncRNA	1.1755	0.579617	0.731615	3.51871	4.10208	1.85561	3.46137	3.47618	2.8289	2.60366e-05	0.000421489	yes	2.4144	0.82891	3.1588	3.25549	-1.93009	0.0434977
ENSSAUG00010012367	ENSSAUG00010012367	lncRNA	2.2436	2.02867	1.93267	2.23322	2.57488	2.16444	2.24348	2.34901	2.35041	0.860561	0.976683	no	2.2356	2.06831	2.32418	2.3143	-0.16827	-0.00614537
ENSSAUG00010008229	ENSSAUG00010008229	lncRNA	2.10542	1.69605	1.83425	2.4569	2.40931	2.41054	2.16338	2.15276	2.82442	0.383202	0.760343	no	2.22811	1.87857	2.42558	2.38019	-0.368696	-0.0272582
ENSSAUG00010008922	ENSSAUG00010008922	lncRNA	2.1083	1.71834	1.44019	2.82708	2.23579	2.23677	2.22847	2.50274	2.43481	0.368254	0.746669	no	2.1925	1.75561	2.43321	2.38867	-0.470887	-0.0266525
ENSSAUG00010012228	ENSSAUG00010012228	lncRNA	1.75722	1.60524	0.953353	2.94985	2.85496	2.9467	1.97121	2.19543	2.02425	0.0125626	0.0753362	yes	2.1398	1.4386	2.91717	2.06363	-1.0199	-0.499388
ENSSAUG00010001613	ENSSAUG00010001613	lncRNA	2.73347	2.66522	1.59427	1.77239	1.36293	0.545931	2.91656	2.72959	2.22488	0.0463168	0.203897	yes	2.06058	2.33099	1.22708	2.62368	0.925707	1.09635
ENSSAUG00010014725	ENSSAUG00010014725	lncRNA	2.62783	2.74965	1.21351	2.73779	2.18429	1.94686	1.52645	1.68977	1.81202	0.48983	0.838674	no	2.05424	2.197	2.28965	1.67608	-0.0595915	-0.450034
ENSSAUG00010002323	ENSSAUG00010002323	lncRNA	2.13229	1.49139	2.98481	2.19125	2.39676	0.353568	2.43216	1.89915	1.96258	0.747942	0.952459	no	1.98266	2.20283	1.64719	2.09796	0.419349	0.348979
ENSSAUG00010003777	ENSSAUG00010003777	lncRNA	1.80309	0.327797	3.41942	2.73618	2.69589	0.831945	2.86156	1.8501	1.18473	0.966932	0.997183	no	1.96786	1.8501	2.088	1.96546	-0.174518	-0.0872543
ENSSAUG00010013296	ENSSAUG00010013296	lncRNA	2.13659	1.71438	2.22291	1.62831	1.69183	1.95937	1.6691	2.17605	2.26973	0.806726	0.966479	no	1.94092	2.02463	1.75984	2.03829	0.202214	0.211922
ENSSAUG00010019445	ENSSAUG00010019445	lncRNA	2.20458	1.15936	1.00452	3.32243	1.46849	0.743269	2.52906	2.71818	1.92047	0.442051	0.807972	no	1.89671	1.45615	1.84473	2.38924	-0.341249	0.373142
ENSSAUG00010010920	ENSSAUG00010010920	lncRNA	2.42275	3.64233	2.78654	1.16509	1.7164	1.22593	0.897003	1.43422	1.75087	9.1783e-05	0.00129226	yes	1.89346	2.95054	1.36914	1.3607	1.10771	-0.00892374
ENSSAUG00010008630	ENSSAUG00010008630	lncRNA	1.98807	1.05901	1.65582	2.77689	1.98638	0.286106	2.97851	2.50312	1.77097	0.457356	0.817409	no	1.88943	1.56763	1.68313	2.41753	-0.102555	0.522393
ENSSAUG00010015510	ENSSAUG00010015510	lncRNA	3.48559	0.755231	5.61861	1.02184	1.44648	0.437992	1.41505	1.35605	1.41487	0.0119028	0.0720291	yes	1.88352	3.28647	0.96877	1.39532	1.76231	0.526371
ENSSAUG00010004571	ENSSAUG00010004571	lncRNA	1.74946	1.49246	1.63803	2.72681	1.59151	2.47398	1.77512	1.80917	1.51435	0.367429	0.746282	no	1.86343	1.62665	2.2641	1.69955	-0.477038	-0.413788
ENSSAUG00010017651	ENSSAUG00010017651	lncRNA	2.32026	2.30898	1.73193	2.10892	1.62927	2.07201	1.03766	2.1979	1.15563	0.576619	0.889116	no	1.84029	2.12039	1.93673	1.46373	0.130702	-0.403974
ENSSAUG00010004179	ENSSAUG00010004179	lncRNA	1.19774	1.35772	0.743738	2.82942	1.53182	1.84202	1.89482	3.18094	1.89109	0.0519266	0.220517	no	1.82992	1.09973	2.06775	2.32228	-0.91091	0.167482
ENSSAUG00010016074	ENSSAUG00010016074	lncRNA	0.348515	0.066682	0.465902	3.59646	5.9374	3.21577	0.490962	0.786081	0.996525	4.93879e-11	2.79213e-09	yes	1.76714	0.2937	4.24988	0.757856	-3.85501	-2.48743
ENSSAUG00010005813	ENSSAUG00010005813	lncRNA	1.60356	1.78073	1.3773	1.87611	2.04883	1.61152	1.68128	1.92395	1.60209	0.851225	0.974581	no	1.72282	1.5872	1.84549	1.73577	-0.21752	-0.0884244
ENSSAUG00010022196	ENSSAUG00010022196	lncRNA	1.552	1.74983	1.1203	1.43713	1.73248	2.30816	1.88482	1.96853	1.71777	0.57931	0.889116	no	1.719	1.47404	1.82592	1.85704	-0.308848	0.0243775
ENSSAUG00010008631	ENSSAUG00010008631	lncRNA	1.49949	0.734498	2.75042	2.24664	2.31763	0.702866	1.32327	1.77337	1.09401	0.808566	0.966479	no	1.60469	1.66147	1.75571	1.39688	-0.0795974	-0.329845
ENSSAUG00010004164	ENSSAUG00010004164	lncRNA	1.42015	1.36714	1.22038	1.36984	1.58635	0.511513	2.23731	2.71102	1.86947	0.0842924	0.309908	no	1.58813	1.33589	1.1559	2.2726	0.208784	0.975324
ENSSAUG00010018510	ENSSAUG00010018510	lncRNA	1.00432	1.07258	1.03885	1.36392	2.21326	1.28478	1.79379	2.70656	1.40768	0.0733011	0.281522	no	1.54286	1.03858	1.62066	1.96934	-0.64196	0.281136
ENSSAUG00010012551	ENSSAUG00010012551	lncRNA	1.2171	1.44865	0.770354	2.42926	1.23682	1.66685	2.08572	1.49266	1.35961	0.28923	0.662194	no	1.523	1.14537	1.77765	1.646	-0.634157	-0.111005
ENSSAUG00010009069	ENSSAUG00010009069	lncRNA	1.88035	1.16235	1.90388	1.60161	1.54841	0.55991	1.80332	1.17215	1.63394	0.647865	0.919616	no	1.47399	1.64886	1.23664	1.53647	0.415043	0.313194
ENSSAUG00010012767	ENSSAUG00010012767	lncRNA	1.50998	1.77985	1.26345	0.938546	0.750516	1.31869	1.17711	2.03623	2.04957	0.145465	0.4449	no	1.42488	1.51776	1.00258	1.7543	0.598221	0.807176
ENSSAUG00010002982	ENSSAUG00010002982	lncRNA	0.361519	0.259319	0.626214	4.76652	4.41788	0.931658	0.412165	0.367863	0.241875	9.16467e-09	3.31802e-07	yes	1.37611	0.415684	3.37202	0.340634	-3.02005	-3.30732
ENSSAUG00010014542	ENSSAUG00010014542	lncRNA	1.56007	0.401969	2.81645	1.3888	1.76434	0.226855	1.52087	0.792213	1.52805	0.774431	0.960366	no	1.33329	1.59283	1.12667	1.28038	0.499533	0.184507
ENSSAUG00010015505	ENSSAUG00010015505	lncRNA	1.63424	1.75091	3.52101	0.692085	0.719349	0.60785	1.13909	0.876495	0.992731	2.45392e-05	0.000399449	yes	1.32597	2.30205	0.673095	1.00277	1.77404	0.575112
ENSSAUG00010009570	ENSSAUG00010009570	lncRNA	1.79068	0.886729	1.09424	1.57356	1.39521	1.03127	1.6637	1.32013	1.05289	0.965457	0.997002	no	1.31205	1.25722	1.33334	1.34557	-0.0848157	0.0131713
ENSSAUG00010003207	ENSSAUG00010003207	lncRNA	1.08602	0.881315	1.85111	1.25995	1.31612	0.809124	1.83184	1.05343	1.52953	0.685403	0.932847	no	1.29094	1.27282	1.1284	1.4716	0.173745	0.383107
ENSSAUG00010024779	ENSSAUG00010024779	lncRNA	0.828599	0.375349	1.88196	1.8028	2.54861	0.772222	1.04162	0.921535	1.22433	0.41808	0.789221	no	1.26634	1.02864	1.70788	1.0625	-0.731473	-0.684749
ENSSAUG00010013165	ENSSAUG00010013165	lncRNA	0.343451	0.62003	1.02683	1.91697	3.12894	0.813981	0.535402	0.978672	1.45823	1	1	no	1.2025	0.663438	1.95329	0.990769	-1.55788	-0.979289
ENSSAUG00010007654	ENSSAUG00010007654	lncRNA	1.70395	0.925817	1.13129	1.38931	0.583375	0.572692	1.30211	1.53676	1.11827	0.39524	0.771633	no	1.1404	1.25369	0.848459	1.31905	0.563258	0.636579
ENSSAUG00010013622	ENSSAUG00010013622	lncRNA	1.92052	2.39814	1.90076	0.870075	0.430817	0.188712	0.745911	0.852183	0.715603	4.43988e-05	0.000681941	yes	1.11364	2.07314	0.496535	0.771232	2.06185	0.635271
ENSSAUG00010000057	ENSSAUG00010000057	lncRNA	0.931627	0.804131	0.906697	1.51703	0.534153	1.47884	1.15923	1.56196	0.772241	0.661738	0.924609	no	1.07399	0.880818	1.17668	1.16448	-0.4178	-0.0150354
ENSSAUG00010015971	ENSSAUG00010015971	lncRNA	1.05702	1.32421	0.978285	1.19116	0.80037	0.599547	1.10044	1.55299	0.974188	0.535196	0.869173	no	1.06425	1.11984	0.863693	1.2092	0.3747	0.485468
ENSSAUG00010004062	ENSSAUG00010004062	lncRNA	1.02906	0.756158	1.08449	0.825524	1.74555	0.738398	1.24378	1.14665	0.8964	0.898019	0.983874	no	1.05178	0.956569	1.10316	1.09561	-0.205699	-0.00990377
ENSSAUG00010012293	ENSSAUG00010012293	lncRNA	1.29152	1.13439	0.550432	1.01543	1.0113	0.778306	0.91197	1.06579	1.53846	0.72806	0.945218	no	1.03307	0.992114	0.935009	1.17208	0.0855257	0.326013
ENSSAUG00010001744	ENSSAUG00010001744	lncRNA	1.4893	0.402917	1.58106	1.3464	2.06537	0.091501	1.27532	0.429948	0.514803	1	1	no	1.02185	1.15776	1.16776	0.740023	-0.0124043	-0.658098
ENSSAUG00010022358	ENSSAUG00010022358	lncRNA	0.858101	0.185511	1.02979	1.36686	1.05051	1.10161	1.64868	1.08073	0.845154	0.379603	0.756992	no	1.01855	0.691133	1.17299	1.19152	-0.763157	0.022612
ENSSAUG00010019765	ENSSAUG00010019765	lncRNA	0.832301	0.951589	1.37209	0.686383	1.30561	0.907026	0.715822	1.04991	1.10608	0.933342	0.99288	no	0.991869	1.05199	0.966341	0.957272	0.122523	-0.0136033
ENSSAUG00010002518	ENSSAUG00010002518	lncRNA	0.906108	0.643929	1.21755	1.40377	1.04619	0.266053	1.1249	0.937848	1.10378	0.882819	0.980561	no	0.961125	0.922529	0.90534	1.05551	0.0271355	0.221405
ENSSAUG00010002135	ENSSAUG00010002135	lncRNA	1.48811	0.876124	0.780349	0.902693	1.46957	0.817808	0.716311	0.614712	0.980061	0.612262	0.904214	no	0.960638	1.0482	1.06336	0.770361	-0.0207171	-0.465018
ENSSAUG00010024587	ENSSAUG00010024587	lncRNA	1.16707	0.676653	0.891878	0.891026	0.756442	0.822863	1.11055	1.1441	1.16926	0.415675	0.786747	no	0.958871	0.911867	0.823443	1.1413	0.147154	0.47094
ENSSAUG00010001985	ENSSAUG00010001985	lncRNA	0.880477	0.649434	1.26382	0.888685	1.36649	0.397017	1.26756	1.13613	0.731027	0.898744	0.984032	no	0.953404	0.931245	0.884064	1.0449	0.0750105	0.241149
ENSSAUG00010016262	ENSSAUG00010016262	lncRNA	1.46963	0.766379	0.871801	1.03646	0.530632	0.441779	1.31256	0.779033	1.24661	1	1	no	0.939431	1.03594	0.669624	1.11273	0.629513	0.732687
ENSSAUG00010012183	ENSSAUG00010012183	lncRNA	0.714328	0.253684	0.754923	1.82548	0.47063	1.2392	1.48459	0.789787	0.912616	0.247943	0.607824	no	0.938361	0.574312	1.17844	1.06233	-1.03697	-0.149641
ENSSAUG00010015481	ENSSAUG00010015481	lncRNA	0.774871	0.217524	0.930826	1.97965	1.73805	0.221863	1.42661	0.569733	0.573699	0.325918	0.703578	no	0.936981	0.641074	1.31319	0.856682	-1.03451	-0.616239
ENSSAUG00010025970	ENSSAUG00010025970	lncRNA	1.29689	0.342	1.48035	0.688577	0.794754	0.430956	0.777534	1.27443	1.04202	0.452273	0.814552	no	0.903056	1.03974	0.638096	1.03133	0.704384	0.692658
ENSSAUG00010006610	ENSSAUG00010006610	lncRNA	1.06839	0.838704	1.19028	0.84418	0.715486	0.526893	1.01942	1.04941	0.841363	0.250108	0.610701	no	0.899348	1.03246	0.695519	0.970065	0.569921	0.479991
ENSSAUG00010020077	ENSSAUG00010020077	lncRNA	1.74062	0.748292	2.51027	0.25982	0.631252	0.273135	0.767513	0.479602	0.57141	0.000232563	0.00291427	yes	0.886879	1.66639	0.388069	0.606175	2.10234	0.643421
ENSSAUG00010023458	ENSSAUG00010023458	lncRNA	1.07841	1.12345	0.82038	0.84337	0.82944	0.849973	0.693101	0.768778	0.679121	0.410723	0.783111	no	0.854002	1.00741	0.840928	0.713667	0.260601	-0.236731
ENSSAUG00010017678	ENSSAUG00010017678	lncRNA	1.0316	0.469664	0.511717	1.35317	0.582545	0.656203	1.56268	1.12595	0.37386	0.541163	0.873129	no	0.851932	0.670993	0.863972	1.02083	-0.364686	0.240687
ENSSAUG00010018184	ENSSAUG00010018184	lncRNA	1.23636	0.91681	0.59814	1.08837	0.862696	0.188707	0.802797	1.08909	0.883209	0.74938	0.952722	no	0.851797	0.917102	0.713257	0.925032	0.362661	0.375082
ENSSAUG00010026374	ENSSAUG00010026374	lncRNA	0.789288	0.200171	2.08744	0.847129	1.27306	0.714253	0.678194	0.318728	0.523926	0.362212	0.740728	no	0.825798	1.02563	0.944814	0.506949	0.118409	-0.898189
ENSSAUG00010010915	ENSSAUG00010010915	lncRNA	1.23209	0.860255	1.035	0.569187	0.811168	0.670253	0.655899	0.680741	0.857801	0.246718	0.606591	no	0.819155	1.04245	0.683536	0.73148	0.608888	0.0978018
ENSSAUG00010017643	ENSSAUG00010017643	lncRNA	1.018	0.397969	1.90432	1.23688	0.677846	0.552781	0.759503	0.341991	0.480595	0.184134	0.512224	no	0.818876	1.10676	0.822504	0.527363	0.428251	-0.641226
ENSSAUG00010005110	ENSSAUG00010005110	lncRNA	1.14667	0.719048	0.65072	0.855906	0.679755	0.701081	0.681975	0.873503	0.815738	0.930437	0.99262	no	0.7916	0.838813	0.745581	0.790405	0.169984	0.0842282
ENSSAUG00010005566	ENSSAUG00010005566	lncRNA	0.821429	0.382587	0.534669	1.29637	0.528547	0.360101	1.26952	1.19113	0.653858	0.264753	0.63019	no	0.782023	0.579562	0.72834	1.03817	-0.32965	0.511357
ENSSAUG00010017161	ENSSAUG00010017161	lncRNA	0.432094	0.733074	0.66215	0.697803	1.0084	0.879014	0.942461	0.711477	0.967059	0.369419	0.747328	no	0.781503	0.609106	0.861738	0.873666	-0.500556	0.0198316
ENSSAUG00010010703	ENSSAUG00010010703	lncRNA	0.619705	0.312984	1.03716	1.03896	1.03509	0.0885952	1.25612	1.04721	0.537665	0.694605	0.935939	no	0.774831	0.656617	0.720879	0.946996	-0.134706	0.3936
ENSSAUG00010004160	ENSSAUG00010004160	lncRNA	1.09241	0.919303	1.10262	0.623454	0.64778	0.089545	0.765868	0.852548	0.701204	0.100298	0.348942	no	0.75497	1.03811	0.453593	0.773206	1.19449	0.769455
ENSSAUG00010013118	ENSSAUG00010013118	lncRNA	1.03274	0.136625	1.2425	0.723343	1.24103	0.458647	0.641475	1.03292	0.213659	0.878701	0.980115	no	0.746993	0.803956	0.807673	0.62935	-0.00665536	-0.359909
ENSSAUG00010024735	ENSSAUG00010024735	lncRNA	0.811582	0.556393	0.637056	1.10415	0.796586	0.484289	1.08027	0.756447	0.493272	0.868899	0.977046	no	0.746671	0.668344	0.795008	0.776663	-0.250379	-0.03368
ENSSAUG00010018187	ENSSAUG00010018187	lncRNA	0.631983	0.895681	0.830048	0.568327	0.922846	0.537384	0.8943	0.723565	0.689249	0.862992	0.976683	no	0.743709	0.785904	0.676186	0.769038	0.216934	0.185636
ENSSAUG00010006785	ENSSAUG00010006785	lncRNA	0.27365	0.712043	0.869097	0.568326	1.00049	0.783718	0.39338	1.22322	0.846376	0.742891	0.951101	no	0.741144	0.618263	0.784177	0.820991	-0.342958	0.0661871
ENSSAUG00010024948	ENSSAUG00010024948	lncRNA	1.1481	0.90448	0.819738	0.325626	0.360634	0.253739	0.986079	0.912735	0.833784	0.000451398	0.00504187	yes	0.727213	0.957439	0.313333	0.910866	1.61148	1.53954
ENSSAUG00010008379	ENSSAUG00010008379	lncRNA	0.547473	0.356506	1.63294	0.388836	0.98955	0.343811	0.77745	0.768788	0.596288	0.677956	0.931214	no	0.711293	0.845639	0.574066	0.714175	0.558827	0.315063
ENSSAUG00010022314	ENSSAUG00010022314	lncRNA	0.803681	0.702449	0.760731	0.607638	0.573484	0.471357	0.644545	0.82537	0.756215	0.320349	0.696775	no	0.68283	0.755621	0.550826	0.742043	0.456064	0.429906
ENSSAUG00010001057	ENSSAUG00010001057	lncRNA	0.831662	0.464417	0.484342	0.94327	0.573409	0.64374	0.916591	0.487191	0.548312	0.892011	0.981927	no	0.65477	0.593473	0.72014	0.650698	-0.279094	-0.146289
ENSSAUG00010025715	ENSSAUG00010025715	lncRNA	0.977022	0.528402	0.730184	0.67665	0.442658	0.384076	0.534354	0.957686	0.60092	0.474303	0.82702	no	0.647995	0.745203	0.501128	0.697653	0.572454	0.477331
ENSSAUG00010002005	ENSSAUG00010002005	lncRNA	0.783824	0.772689	0.369959	1.04601	0.640469	0.522212	0.52668	0.525792	0.558349	1	1	no	0.638443	0.642157	0.736231	0.53694	-0.197232	-0.455397
ENSSAUG00010004545	ENSSAUG00010004545	lncRNA	0.623984	0.31644	0.831173	0.476996	0.72582	0.4295	0.461151	0.855702	0.942523	0.636527	0.915758	no	0.629254	0.590532	0.544105	0.753125	0.11813	0.469004
ENSSAUG00010024027	ENSSAUG00010024027	lncRNA	0.859744	0.69191	0.674878	0.612567	0.432369	0.58955	0.644388	0.555551	0.562826	0.613812	0.904493	no	0.624865	0.742177	0.544829	0.587588	0.445961	0.109003
ENSSAUG00010011305	ENSSAUG00010011305	lncRNA	0.629784	0.676734	0.174051	0.94732	0.294521	0.509226	1.48956	0.619924	0.0001	1	1	no	0.593469	0.493523	0.583689	0.703194	-0.242083	0.268724
ENSSAUG00010023144	ENSSAUG00010023144	lncRNA	0.775005	0.505524	0.59631	0.926246	0.374666	0.091153	1.18478	0.483249	0.379764	1	1	no	0.590744	0.625613	0.464022	0.682597	0.431079	0.556842
ENSSAUG00010016138	ENSSAUG00010016138	lncRNA	0.447006	0.636	0.729404	0.474901	0.370765	0.657526	0.343489	0.621766	1.01478	0.717722	0.942759	no	0.588404	0.604137	0.501064	0.660011	0.26988	0.397496
ENSSAUG00010026971	ENSSAUG00010026971	lncRNA	1.11998	0.384789	2.2545	0.446618	0.0001	0.0001	1.07709	0.0001	0.0001	0.180113	0.506694	no	0.587042	1.25309	0.148939	0.359096	3.07269	1.26965
ENSSAUG00010025707	ENSSAUG00010025707	lncRNA	0.463691	0.733751	0.702709	0.828764	0.404653	0.313234	0.557508	0.734205	0.534611	0.818683	0.96827	no	0.585903	0.633384	0.51555	0.608775	0.296966	0.239795
ENSSAUG00010001742	ENSSAUG00010001742	lncRNA	0.799225	0.0001	0.851237	0.631003	0.86106	0.577808	1.14012	0.279425	0.118852	1	1	no	0.584314	0.550187	0.689957	0.512798	-0.326584	-0.428115
ENSSAUG00010013361	ENSSAUG00010013361	lncRNA	0.0001	0.0001	0.968578	1.07164	0.826945	0.287538	0.875025	0.582784	0.633675	0.566392	0.884441	no	0.582931	0.322926	0.728707	0.697161	-1.17413	-0.0638455
ENSSAUG00010008987	ENSSAUG00010008987	lncRNA	1.06651	0.554921	0.486332	0.729031	0.473344	0.620841	0.456493	0.428642	0.375679	0.452178	0.814552	no	0.576866	0.702587	0.607739	0.420271	0.209226	-0.53213
ENSSAUG00010009104	ENSSAUG00010009104	lncRNA	0.522791	0.270837	0.796783	0.695077	0.805834	0.419251	0.675537	0.531137	0.47432	0.846827	0.973684	no	0.576841	0.530137	0.640054	0.560331	-0.271828	-0.191913
ENSSAUG00010025026	ENSSAUG00010025026	lncRNA	0.907036	0.451812	0.687798	0.609945	0.455501	0.176956	0.839743	0.683047	0.35753	0.334476	0.713048	no	0.574374	0.682215	0.414134	0.626773	0.720131	0.597847
ENSSAUG00010019429	ENSSAUG00010019429	lncRNA	0.635602	0.400175	0.698372	0.572832	0.688019	0.25263	0.766632	0.604706	0.542346	0.712194	0.941136	no	0.573479	0.57805	0.504494	0.637895	0.196358	0.338483
ENSSAUG00010000188	ENSSAUG00010000188	lncRNA	0.0001	0.841552	0.501624	0.03769	0.671831	1.65928	0.145258	0.434426	0.765015	0.695301	0.935939	no	0.561864	0.447759	0.789599	0.448233	-0.818399	-0.816871
ENSSAUG00010015117	ENSSAUG00010015117	lncRNA	0.702094	0.726277	0.339095	0.829566	0.867097	0.464935	0.23256	0.433556	0.445687	0.265851	0.630587	no	0.560096	0.589155	0.720533	0.370601	-0.290416	-0.959197
ENSSAUG00010021432	ENSSAUG00010021432	lncRNA	0.456267	0.428672	0.564554	0.622725	0.773995	0.517097	0.387454	0.657469	0.615118	0.655643	0.921315	no	0.55815	0.483164	0.637939	0.553347	-0.400905	-0.205235
ENSSAUG00010003663	ENSSAUG00010003663	lncRNA	0.152123	0.337991	0.13894	0.675981	1.43989	1.21798	0.298266	0.32837	0.408347	0.000828011	0.00835916	yes	0.555322	0.209685	1.11129	0.344994	-2.40594	-1.68759
ENSSAUG00010009218	ENSSAUG00010009218	lncRNA	0.761645	0.224354	0.452071	0.740895	0.240918	0.106641	0.982791	0.750649	0.358964	0.342614	0.7214	no	0.513214	0.479357	0.362818	0.697468	0.401853	0.94288
ENSSAUG00010007868	ENSSAUG00010007868	lncRNA	0.573399	0.232749	0.555515	0.694661	0.313633	0.53243	0.5633	0.556343	0.450017	0.930876	0.99262	no	0.496894	0.453888	0.513575	0.52322	-0.178239	0.0268436
ENSSAUG00010014368	ENSSAUG00010014368	lncRNA	0.460625	0.547127	0.629331	0.324629	0.636846	0.362213	0.35902	0.711752	0.424267	1	1	no	0.49509	0.545694	0.441229	0.498346	0.306564	0.17562
ENSSAUG00010005639	ENSSAUG00010005639	lncRNA	0.56585	0.0001	0.379672	0.817712	0.969365	0.476563	0.905311	0.197361	0.098884	1	1	no	0.490091	0.315207	0.754547	0.400519	-1.25931	-0.913741
ENSSAUG00010001416	ENSSAUG00010001416	lncRNA	0.25516	0.148821	0.304306	0.744443	0.684267	0.312495	0.602432	0.753687	0.560263	0.00765456	0.0510038	yes	0.485097	0.236096	0.580402	0.638794	-1.29768	0.138299
ENSSAUG00010004711	ENSSAUG00010004711	lncRNA	0.719817	1.07404	1.32947	0.220269	0.156087	0.226977	0.159065	0.264142	0.215538	7.61956e-06	0.000142493	yes	0.485045	1.04111	0.201111	0.212915	2.37206	0.0822856
ENSSAUG00010004161	ENSSAUG00010004161	lncRNA	0.745182	0.420545	0.668006	0.701837	0.236221	0.130005	0.418779	0.575335	0.434757	1	1	no	0.481185	0.611244	0.356021	0.47629	0.779787	0.419879
ENSSAUG00010017066	ENSSAUG00010017066	lncRNA	0.888437	0.35699	0.362521	0.200142	0.236673	0.210623	0.745475	0.612483	0.686755	0.0206843	0.110199	yes	0.477789	0.535983	0.215813	0.681571	1.31241	1.65908
ENSSAUG00010014732	ENSSAUG00010014732	lncRNA	0.702812	0.160395	0.037705	1.24638	0.448838	0.831382	0.429382	0.074007	0.226076	0.0832156	0.306717	no	0.461886	0.300304	0.842199	0.243155	-1.48774	-1.79228
ENSSAUG00010018915	ENSSAUG00010018915	lncRNA	0.537909	0.552227	0.470794	0.355266	0.476091	0.448114	0.533602	0.373541	0.394067	0.71697	0.942649	no	0.460179	0.52031	0.42649	0.433737	0.286858	0.0243064
ENSSAUG00010027362	ENSSAUG00010027362	lncRNA	0.515488	0.049644	0.865628	0.656131	0.621936	0.303759	0.60428	0.410061	0.111947	0.834474	0.972417	no	0.459875	0.47692	0.527275	0.375429	-0.144809	-0.490015
ENSSAUG00010022074	ENSSAUG00010022074	lncRNA	0.239382	0.415661	0.168641	0.580599	1.06344	0.651197	0.166884	0.223708	0.568724	0.00943798	0.0601078	yes	0.453138	0.274561	0.76508	0.319772	-1.47848	-1.25857
ENSSAUG00010013187	ENSSAUG00010013187	lncRNA	0.604791	0.680093	0.871751	0.443163	0.134723	0.118652	0.337472	0.393353	0.423796	0.00840892	0.0547958	yes	0.44531	0.718878	0.232179	0.384874	1.63051	0.729146
ENSSAUG00010014899	ENSSAUG00010014899	lncRNA	1.17172	0.330393	0.78617	1.59586	0.0001	0.0001	0.0001	0.0001	0.0001	0.000260356	0.00319981	yes	0.431628	0.762762	0.532021	0.0001	0.51975	-12.3773
ENSSAUG00010008902	ENSSAUG00010008902	lncRNA	0.377586	0.365038	0.136374	0.354708	0.610592	0.198484	0.365684	0.689268	0.75171	1	1	no	0.427716	0.292999	0.387928	0.602221	-0.404892	0.634503
ENSSAUG00010019443	ENSSAUG00010019443	lncRNA	0.39776	0.288141	0.389833	0.460867	0.365988	0.60472	0.733427	0.421525	0.095229	0.798975	0.965377	no	0.417499	0.358578	0.477192	0.416727	-0.412282	-0.195466
ENSSAUG00010020679	ENSSAUG00010020679	lncRNA	0.562752	0.554727	0.411754	0.489601	0.321015	0.334586	0.398632	0.412134	0.264017	0.457582	0.817409	no	0.41658	0.509744	0.381734	0.358261	0.417205	-0.091557
ENSSAUG00010005522	ENSSAUG00010005522	lncRNA	0.727797	0.434501	0.751456	0.570989	0.287251	0.0984034	0.268485	0.315915	0.235352	0.0377456	0.175137	yes	0.410017	0.637918	0.318881	0.273251	1.00035	-0.222792
ENSSAUG00010017848	ENSSAUG00010017848	lncRNA	0.591536	0.567901	0.626073	0.231926	0.182716	0.237061	0.505386	0.46552	0.277366	0.00367074	0.0282494	yes	0.409498	0.59517	0.217234	0.416091	1.45405	0.937647
ENSSAUG00010021082	ENSSAUG00010021082	lncRNA	0.206188	0.354642	0.487979	0.254176	0.51296	0.326331	0.327428	0.625806	0.575675	0.578482	0.889116	no	0.407909	0.349603	0.364489	0.509636	-0.0601577	0.483593
ENSSAUG00010014787	ENSSAUG00010014787	lncRNA	0.273103	0.611144	0.40474	0.268388	0.31422	0.388374	0.591606	0.361291	0.413003	0.572594	0.887247	no	0.402874	0.429662	0.32366	0.4553	0.408722	0.492337
ENSSAUG00010000979	ENSSAUG00010000979	lncRNA	0.483121	0.139906	1.20271	0.631992	0.288105	0.0001	0.325812	0.235098	0.275876	1	1	no	0.39808	0.608579	0.306732	0.278929	0.988464	-0.137084
ENSSAUG00010027282	ENSSAUG00010027282	lncRNA	0.432796	0.223746	0.439349	0.622571	0.273091	0.177255	0.475986	0.487857	0.428682	0.763828	0.956835	no	0.395704	0.365297	0.357639	0.464175	0.0305661	0.376167
ENSSAUG00010004023	ENSSAUG00010004023	lncRNA	0.562663	0.543909	0.365977	0.496603	0.256706	0.365638	0.315386	0.300123	0.306773	0.423195	0.792833	no	0.39042	0.49085	0.372982	0.307428	0.396175	-0.27886
ENSSAUG00010020491	ENSSAUG00010020491	lncRNA	0.422471	0.348322	0.384778	0.425755	0.485374	0.311942	0.559168	0.237816	0.306476	0.951461	0.995038	no	0.3869	0.38519	0.40769	0.36782	-0.0819023	-0.148474
ENSSAUG00010010763	ENSSAUG00010010763	lncRNA	0.543471	0.611831	0.501932	0.206335	0.315912	0.075296	0.585856	0.339767	0.284905	1	1	no	0.385034	0.552411	0.199181	0.403509	1.47166	1.01852
ENSSAUG00010003406	ENSSAUG00010003406	lncRNA	0.116836	0.417128	0.556471	0.375143	0.162699	0.425668	0.385052	0.327235	0.64827	0.667713	0.926982	no	0.379389	0.363479	0.32117	0.453519	0.178533	0.497825
ENSSAUG00010010225	ENSSAUG00010010225	lncRNA	0.298003	0.659538	0.758129	0.498738	0.032747	0.0486413	0.437533	0.378808	0.257269	0.157423	0.465283	no	0.374378	0.57189	0.193375	0.35787	1.56433	0.888031
ENSSAUG00010013799	ENSSAUG00010013799	lncRNA	0.424622	0.090293	0.598105	0.486649	0.499302	0.259741	0.433256	0.34427	0.142082	0.814795	0.967186	no	0.364258	0.371007	0.415231	0.306536	-0.162468	-0.437856
ENSSAUG00010022699	ENSSAUG00010022699	lncRNA	0.49747	0.189471	0.135543	0.098551	0.176317	0.225898	0.433486	1.0585	0.445046	1	1	no	0.362254	0.274161	0.166922	0.645677	0.715851	1.95164
ENSSAUG00010020912	ENSSAUG00010020912	lncRNA	0.249473	0.258452	0.292819	0.848715	0.260823	0.0001	0.081741	0.430621	0.826056	0.773622	0.960366	no	0.360978	0.266915	0.369879	0.446139	-0.470676	0.27044
ENSSAUG00010008498	ENSSAUG00010008498	lncRNA	0.379911	0.397271	0.334202	0.461838	0.0001	0.665974	0.24299	0.257324	0.501821	1	1	no	0.360159	0.370461	0.375971	0.334045	-0.0212971	-0.170578
ENSSAUG00010017111	ENSSAUG00010017111	lncRNA	0.315759	0.45448	0.4393	0.137185	0.263072	0.355767	0.448358	0.342226	0.483292	1	1	no	0.359938	0.40318	0.252008	0.424625	0.677953	0.752721
ENSSAUG00010002983	ENSSAUG00010002983	lncRNA	0.0001	0.0001	0.091296	0.892771	1.44002	0.565221	0.204964	0.044111	0.0001	6.31643e-05	0.000930658	yes	0.359853	0.0304987	0.966003	0.0830583	-4.98521	-3.53983
ENSSAUG00010000794	ENSSAUG00010000794	lncRNA	0.381561	0.253614	0.518374	0.350124	0.374064	0.133937	0.54271	0.261866	0.393981	0.607186	0.902041	no	0.356692	0.384516	0.286042	0.399519	0.42682	0.482039
ENSSAUG00010025933	ENSSAUG00010025933	lncRNA	0.146023	0.412863	0.098124	0.676245	0.623481	0.494593	0.152657	0.153439	0.414799	1	1	no	0.352469	0.219003	0.598106	0.240298	-1.44945	-1.31558
ENSSAUG00010001041	ENSSAUG00010001041	lncRNA	0.293534	0.335281	0.459754	0.574396	0.10098	0.231614	0.402376	0.53603	0.165893	0.90069	0.984613	no	0.344429	0.362856	0.30233	0.3681	0.263275	0.283973
ENSSAUG00010002786	ENSSAUG00010002786	lncRNA	0.644701	0.555439	0.547957	0.259847	0.207737	0.189188	0.26144	0.304201	0.128304	0.00308266	0.0245195	yes	0.344313	0.582699	0.218924	0.231315	1.41232	0.0794281
ENSSAUG00010000803	ENSSAUG00010000803	lncRNA	0.512343	0.349449	0.278913	0.163633	0.257715	0.108096	0.280513	0.406259	0.637964	1	1	no	0.332765	0.380235	0.176481	0.441579	1.10738	1.32315
ENSSAUG00010003467	ENSSAUG00010003467	lncRNA	0.549196	0.108726	0.410504	0.148884	0.283158	0.202006	0.414157	0.297948	0.343919	1	1	no	0.3065	0.356142	0.211349	0.352008	0.752823	0.735979
ENSSAUG00010023687	ENSSAUG00010023687	lncRNA	0.559634	0.201609	0.636087	0.0948981	0.440558	0.145883	0.563587	0.0001	0.115659	1	1	no	0.306446	0.465776	0.227113	0.226449	1.03623	-0.00422493
ENSSAUG00010001539	ENSSAUG00010001539	lncRNA	0.144112	0.202212	0.103091	0.485948	0.114153	0.394509	0.290926	0.597404	0.398579	1	1	no	0.303437	0.149805	0.331537	0.42897	-1.14608	0.371707
ENSSAUG00010023360	ENSSAUG00010023360	lncRNA	0.118417	0.234527	0.581642	0.206438	0.224371	0.301125	0.472843	0.28909	0.27236	1	1	no	0.30009	0.311529	0.243978	0.344764	0.352614	0.498859
ENSSAUG00010018419	ENSSAUG00010018419	lncRNA	0.370328	0.0001	0.148621	0.338915	0.383827	0.435381	0.741646	0.05352	0.187024	1	1	no	0.295485	0.173016	0.386041	0.327397	-1.15785	-0.237714
ENSSAUG00010027468	ENSSAUG00010027468	lncRNA	0.283546	0.225498	0.229736	0.474221	0.243534	0.155044	0.410192	0.286507	0.334077	1	1	no	0.293595	0.24626	0.290933	0.343592	-0.240505	0.240009
ENSSAUG00010022772	ENSSAUG00010022772	lncRNA	0.304399	0.089811	0.989483	0.236811	0.118615	0.118915	0.201317	0.422733	0.092632	0.182336	0.509535	no	0.28608	0.461231	0.158114	0.238894	1.54453	0.595409
ENSSAUG00010019438	ENSSAUG00010019438	lncRNA	0.262341	0.266606	0.195061	0.149952	0.28839	0.406901	0.535372	0.163392	0.258184	1	1	no	0.280689	0.241336	0.281748	0.318982	-0.223361	0.179073
ENSSAUG00010023474	ENSSAUG00010023474	lncRNA	0.061923	0.046489	0.122347	0.693572	0.693987	0.446908	0.09136	0.239518	0.124688	1	1	no	0.280088	0.0769197	0.611489	0.151855	-2.9909	-2.00963
ENSSAUG00010025953	ENSSAUG00010025953	lncRNA	0.092012	0.131065	1.8455	0.014039	0.127071	0.025358	0.064186	0.083777	0.106601	1	1	no	0.276623	0.689525	0.0554893	0.0848547	3.63532	0.612784
ENSSAUG00010024013	ENSSAUG00010024013	lncRNA	0.308147	0.208647	0.406144	0.258998	0.011962	0.0001	0.580385	0.367613	0.346273	1	1	no	0.276474	0.307646	0.0903533	0.431424	1.76762	2.25546
ENSSAUG00010005399	ENSSAUG00010005399	lncRNA	0.28654	0.198741	0.2498	0.088628	0.16276	0.21104	0.538828	0.415035	0.328988	1	1	no	0.275596	0.245027	0.154143	0.427617	0.668674	1.47205
ENSSAUG00010001327	ENSSAUG00010001327	lncRNA	0.341328	0.25791	0.126644	0.16642	0.182569	0.448207	0.11399	0.434066	0.390456	1	1	no	0.27351	0.241961	0.265732	0.312837	-0.135199	0.235441
ENSSAUG00010014588	ENSSAUG00010014588	lncRNA	0.191406	0.050886	0.174698	0.699986	0.653969	0.060669	0.211376	0.142665	0.271231	1	1	no	0.272987	0.138997	0.471541	0.208424	-1.76233	-1.17786
ENSSAUG00010000098	ENSSAUG00010000098	lncRNA	0.645678	0.132809	0.085462	0.316639	0.162804	0.210997	0.532398	0.32743	0.040772	1	1	no	0.272777	0.287983	0.230147	0.3002	0.32343	0.38337
ENSSAUG00010017680	ENSSAUG00010017680	lncRNA	0.270394	0.154477	0.343805	0.442965	0.119453	0.122131	0.597927	0.145745	0.242933	1	1	no	0.271092	0.256225	0.228183	0.328868	0.167222	0.527319
ENSSAUG00010001457	ENSSAUG00010001457	lncRNA	0.370393	0.172284	0.559394	0.565842	0.160989	0.051443	0.041786	0.161726	0.342738	1	1	no	0.269622	0.367357	0.259425	0.182083	0.501867	-0.510717
ENSSAUG00010014710	ENSSAUG00010014710	lncRNA	0.565162	0.330199	0.0001	0.622639	0.200036	0.192167	0.204478	0.0001	0.303592	1	1	no	0.268719	0.298487	0.338281	0.16939	-0.180553	-0.997872
ENSSAUG00010014784	ENSSAUG00010014784	lncRNA	0.309932	0.146972	0.386786	0.494702	0.235573	0.08735	0.318324	0.255064	0.173949	0.950611	0.995038	no	0.267628	0.28123	0.272542	0.249112	0.0452731	-0.129682
ENSSAUG00010026526	ENSSAUG00010026526	lncRNA	0.474654	0.0001	0.343566	0.0001	0.391625	0.214911	0.499862	0.247702	0.231735	1	1	no	0.267139	0.272773	0.202212	0.326433	0.431834	0.690918
ENSSAUG00010022417	ENSSAUG00010022417	lncRNA	0.222524	0.328947	0.302051	0.480922	0.235283	0.143444	0.319737	0.130104	0.231238	1	1	no	0.266028	0.284507	0.286549	0.227026	-0.0103182	-0.335923
ENSSAUG00010004499	ENSSAUG00010004499	lncRNA	0.194196	0.182779	0.208865	0.296527	0.658219	0.074887	0.23441	0.351083	0.160431	1	1	no	0.262377	0.19528	0.343211	0.248641	-0.813552	-0.46503
ENSSAUG00010005108	ENSSAUG00010005108	lncRNA	0.360862	0.121246	0.177804	0.267683	0.166105	0.296386	0.248363	0.311901	0.355757	0.701714	0.937942	no	0.256234	0.219971	0.243391	0.30534	-0.145967	0.32714
ENSSAUG00010006815	ENSSAUG00010006815	lncRNA	0.260352	0.100768	0.168543	0.40295	0.125326	0.17936	0.343473	0.333145	0.372066	1	1	no	0.253998	0.176554	0.235879	0.349561	-0.417933	0.567501
ENSSAUG00010013620	ENSSAUG00010013620	lncRNA	0.412347	0.035177	0.165815	0.235931	0.0875	0.272018	0.274239	0.463189	0.297435	1	1	no	0.249295	0.204446	0.198483	0.344954	0.0427067	0.79739
ENSSAUG00010014969	ENSSAUG00010014969	lncRNA	0.34978	0.0760086	0.651969	0.200386	0.260219	0.0461286	0.165549	0.146185	0.309402	1	1	no	0.24507	0.359253	0.168911	0.207046	1.08873	0.293683
ENSSAUG00010008305	ENSSAUG00010008305	lncRNA	0.569256	0.249773	0.543513	0.035483	0.127266	0.0001	0.193714	0.315224	0.161608	1	1	no	0.243993	0.454181	0.054283	0.223515	3.06469	2.0418
ENSSAUG00010020230	ENSSAUG00010020230	lncRNA	0.325717	0.0001	0.548691	0.328898	0.229027	0.0001	0.434775	0.0761291	0.248404	0.872462	0.978096	no	0.243538	0.291502	0.186008	0.253103	0.648139	0.444354
ENSSAUG00010008648	ENSSAUG00010008648	lncRNA	0.449868	0.0001	0.672723	0.590442	0.155178	0.028752	0.18902	0.0001	0.092997	1	1	no	0.242131	0.37423	0.258124	0.094039	0.535862	-1.45673
ENSSAUG00010015584	ENSSAUG00010015584	lncRNA	0.213559	0.503253	0.350022	0.038461	0.177437	0.0001	0.192465	0.270484	0.383741	1	1	no	0.236614	0.355611	0.0719993	0.28223	2.30425	1.97082
ENSSAUG00010009778	ENSSAUG00010009778	lncRNA	0.0001	0.115628	0.0001	0.423547	0.311629	0.269551	0.426343	0.329705	0.221822	1	1	no	0.233158	0.0386092	0.334909	0.325957	-3.11675	-0.0390861
ENSSAUG00010004178	ENSSAUG00010004178	lncRNA	0.301463	0.0001	0.0001	0.380537	0.191236	0.157978	0.338914	0.433476	0.275818	1	1	no	0.231069	0.100554	0.24325	0.349403	-1.27447	0.522449
ENSSAUG00010005058	ENSSAUG00010005058	lncRNA	0.316254	0.244537	0.27033	0.234294	0.155548	0.106385	0.351958	0.303981	0.054735	1	1	no	0.226447	0.27704	0.165409	0.236891	0.744058	0.518188
ENSSAUG00010003252	ENSSAUG00010003252	lncRNA	0.0705458	0.0001	0.0644374	0.351783	0.623307	0.15163	0.274172	0.28897	0.185557	1	1	no	0.223389	0.0450277	0.375573	0.249566	-3.06021	-0.589672
ENSSAUG00010018827	ENSSAUG00010018827	lncRNA	0.108096	0.190305	0.18797	0.313224	0.28838	0.189693	0.196206	0.199042	0.328598	0.515824	0.856376	no	0.22239	0.162124	0.263766	0.241282	-0.702162	-0.128538
ENSSAUG00010020704	ENSSAUG00010020704	lncRNA	0.064901	0.159851	0.11149	0.262304	0.226207	0.140292	0.345659	0.320407	0.316758	0.0367008	0.171586	yes	0.21643	0.112081	0.209601	0.327608	-0.903108	0.644324
ENSSAUG00010021881	ENSSAUG00010021881	lncRNA	0.0001	0.121471	0.245659	0.127648	0.400007	0.04691	0.32014	0.313012	0.368083	1	1	no	0.215892	0.12241	0.191522	0.333745	-0.645786	0.801239
ENSSAUG00010004802	ENSSAUG00010004802	lncRNA	0.165339	0.282805	0.276561	0.072852	0.286792	0.074913	0.250146	0.292129	0.229252	0.421434	0.790841	no	0.214532	0.241568	0.144852	0.257176	0.737848	0.828171
ENSSAUG00010001051	ENSSAUG00010001051	lncRNA	0.273224	0.220938	0.36984	0.132187	0.23435	0.084462	0.184611	0.144351	0.254388	0.255857	0.619272	no	0.210928	0.288001	0.150333	0.19445	0.93791	0.371238
ENSSAUG00010011330	ENSSAUG00010011330	lncRNA	0.051454	0.030639	0.378154	0.190371	0.217286	0.076504	0.497437	0.278119	0.163173	0.378806	0.756269	no	0.209238	0.153416	0.161387	0.31291	-0.0730775	0.955222
ENSSAUG00010010242	ENSSAUG00010010242	lncRNA	0.211696	0.154517	0.115532	0.211358	0.342819	0.343258	0.170624	0.127903	0.20307	1	1	no	0.208975	0.160582	0.299145	0.167199	-0.897538	-0.839279
ENSSAUG00010007358	ENSSAUG00010007358	lncRNA	0.211548	0.408601	0.465853	0.359181	0.096929	0.0001	0.0001	0.158739	0.174102	1	1	no	0.20835	0.362001	0.15207	0.11098	1.25126	-0.454431
ENSSAUG00010013178	ENSSAUG00010013178	lncRNA	0.00833	0.120066	0.032737	0.178648	0.171201	0.488715	0.435426	0.162677	0.274409	1	1	no	0.208023	0.053711	0.279521	0.290837	-2.37967	0.0572541
ENSSAUG00010002784	ENSSAUG00010002784	lncRNA	0.306347	0.302736	0.149368	0.16304	0.0001	0.299456	0.307082	0.135964	0.198908	1	1	no	0.207	0.252817	0.154199	0.213985	0.713303	0.472717
ENSSAUG00010027260	ENSSAUG00010027260	lncRNA	0.252714	0.417854	0.0001	0.286741	0.0001	0.087804	0.434944	0.230528	0.149319	1	1	no	0.206678	0.223556	0.124882	0.271597	0.840075	1.12091
ENSSAUG00010025411	ENSSAUG00010025411	lncRNA	0.203536	0.305402	0.256787	0.161458	0.201046	0.035656	0.104914	0.4085	0.156871	0.419887	0.789947	no	0.203797	0.255242	0.13272	0.223428	0.943478	0.751426
ENSSAUG00010003256	ENSSAUG00010003256	lncRNA	0.0001	0.469351	0.165808	0.151358	0.243871	0.107358	0.216345	0.155663	0.318207	1	1	no	0.203118	0.211753	0.167529	0.230072	0.337972	0.457672
ENSSAUG00010026944	ENSSAUG00010026944	lncRNA	0.065921	0.041163	0.186705	0.353184	0.249821	0.09557	0.27792	0.282292	0.256231	0.114577	0.381206	no	0.200979	0.0979297	0.232858	0.272148	-1.24963	0.224937
ENSSAUG00010001134	ENSSAUG00010001134	lncRNA	0.193467	0.096475	0.208269	0.079799	0.381078	0.105601	0.317246	0.101299	0.317825	1	1	no	0.200118	0.16607	0.188826	0.245457	-0.185263	0.378411
ENSSAUG00010006789	ENSSAUG00010006789	lncRNA	0.0001	0.213461	0.324683	0.0001	0.0001	0.493042	0.0001	0.238028	0.523184	1	1	no	0.1992	0.179415	0.164414	0.253771	0.125965	0.626192
ENSSAUG00010009866	ENSSAUG00010009866	lncRNA	0.150346	0.205711	0.243989	0.182564	0.151931	0.151456	0.126385	0.179172	0.397658	1	1	no	0.198801	0.200015	0.161984	0.234405	0.304262	0.533155
ENSSAUG00010000307	ENSSAUG00010000307	lncRNA	0.0001	0.0001	0.0001	0.0001	0.553603	0.46717	0.100274	0.0001	0.667317	1	1	no	0.198763	0.0001	0.340291	0.255897	-11.7326	-0.411206
ENSSAUG00010003993	ENSSAUG00010003993	lncRNA	0.271394	0.287976	0.041944	0.219427	0.170689	0.094177	0.389684	0.034588	0.251872	1	1	no	0.19575	0.200438	0.161431	0.225381	0.312238	0.48145
ENSSAUG00010008808	ENSSAUG00010008808	lncRNA	0.187565	0.265425	0.241392	0.0001	0.25629	0.12927	0.24407	0.310761	0.116802	1	1	no	0.19463	0.231461	0.128553	0.223877	0.848402	0.800343
ENSSAUG00010024402	ENSSAUG00010024402	lncRNA	0.261245	0.139903	0.399453	0.216757	0.123529	0.023768	0.28758	0.097036	0.17224	1	1	no	0.191279	0.266867	0.121351	0.185619	1.13693	0.613152
ENSSAUG00010015515	ENSSAUG00010015515	lncRNA	0.198268	0.134407	0.389636	0.126385	0.165573	0.119424	0.152606	0.229066	0.195242	0.385797	0.763029	no	0.190067	0.24077	0.137127	0.192305	0.812141	0.487879
ENSSAUG00010001063	ENSSAUG00010001063	lncRNA	0.318449	0.25929	0.0932505	0.164479	0.151829	0.107715	0.0757978	0.391418	0.147234	1	1	no	0.18994	0.223663	0.141341	0.204817	0.662149	0.535153
ENSSAUG00010009762	ENSSAUG00010009762	lncRNA	0.0001	0.0001	1.03883	0.0001	0.0001	0.0001	0.0001	0.0001	0.668664	1	1	no	0.1898	0.346345	0.0001	0.222955	11.758	11.1225
ENSSAUG00010001029	ENSSAUG00010001029	lncRNA	0.285565	0.024329	0.25664	0.259896	0.18871	0.214589	0.184735	0.21097	0.068129	1	1	no	0.188174	0.188845	0.221065	0.154611	-0.227271	-0.515825
ENSSAUG00010006925	ENSSAUG00010006925	lncRNA	0.0729587	0.168926	0.228534	0.1906	0.367355	0.0672143	0.247438	0.121515	0.210984	1	1	no	0.186169	0.156806	0.20839	0.193312	-0.410301	-0.108349
ENSSAUG00010000528	ENSSAUG00010000528	lncRNA	0.129981	0.030515	0.454242	0.316202	0.055986	0.036382	0.246864	0.100476	0.243311	1	1	no	0.179329	0.204913	0.13619	0.196884	0.589388	0.531723
ENSSAUG00010011183	ENSSAUG00010011183	lncRNA	0.27925	0.249412	0.19894	0.280702	0.0001	0.0876253	0.0933153	0.244916	0.17918	1	1	no	0.179271	0.242534	0.122809	0.17247	0.981769	0.489931
ENSSAUG00010014984	ENSSAUG00010014984	lncRNA	0.114728	0.05495	0.44276	0.226514	0.11819	0.0001	0.093239	0.239778	0.313784	1	1	no	0.178227	0.204146	0.114935	0.2156	0.828787	0.907545
ENSSAUG00010018373	ENSSAUG00010018373	lncRNA	0.156619	0.198139	0.172839	0.269458	0.265461	0.054059	0.252015	0.117172	0.112382	1	1	no	0.177572	0.175866	0.196326	0.160523	-0.158777	-0.290471
ENSSAUG00010023792	ENSSAUG00010023792	lncRNA	0.133363	0.0001	0.435926	0.157395	0.126346	0.087189	0.310371	0.239897	0.095855	1	1	no	0.176271	0.189796	0.123643	0.215374	0.618268	0.800662
ENSSAUG00010012184	ENSSAUG00010012184	lncRNA	0.240541	0.036646	0.209228	0.183985	0.227722	0.172441	0.248171	0.117962	0.119061	1	1	no	0.172862	0.162138	0.194716	0.161731	-0.264146	-0.267772
ENSSAUG00010015161	ENSSAUG00010015161	lncRNA	0.130098	0.042443	0.125323	0.30643	0.220709	0.025513	0.34129	0.193574	0.146205	0.332632	0.711593	no	0.170176	0.099288	0.184217	0.227023	-0.891718	0.30143
ENSSAUG00010010082	ENSSAUG00010010082	lncRNA	0.219931	0.0550514	0.300953	0.135274	0.135457	0.171092	0.0706908	0.0503795	0.367223	1	1	no	0.167339	0.191978	0.147274	0.162765	0.382439	0.144281
ENSSAUG00010008640	ENSSAUG00010008640	lncRNA	0.250389	0.188471	0.11486	0.151345	0.177124	0.0280231	0.286172	0.180614	0.125872	0.548246	0.877085	no	0.166985	0.184573	0.118831	0.197552	0.63529	0.733329
ENSSAUG00010001410	ENSSAUG00010001410	lncRNA	0.0001	0.147819	0.209688	0.0001	0.190293	0.121829	0.0001	0.269037	0.547906	1	1	no	0.165208	0.119202	0.104074	0.272348	0.195803	1.38784
ENSSAUG00010015814	ENSSAUG00010015814	lncRNA	0.0430369	0.114366	0.137686	0.417092	0.162383	0.073723	0.137882	0.170798	0.226318	0.300624	0.675976	no	0.164809	0.0983629	0.217733	0.178333	-1.14637	-0.287987
ENSSAUG00010005984	ENSSAUG00010005984	lncRNA	0.0001	0.097747	0.194217	0.0001	0.534825	0.194309	0.0433384	0.11231	0.288306	1	1	no	0.162806	0.0973547	0.243078	0.147985	-1.3201	-0.715973
ENSSAUG00010016109	ENSSAUG00010016109	lncRNA	0.197544	0.289508	0.289989	0.0895331	0.0947852	0.0328312	0.243309	0.102492	0.104444	0.0110662	0.0682598	yes	0.160493	0.259014	0.0723831	0.150082	1.8393	1.05202
ENSSAUG00010009099	ENSSAUG00010009099	lncRNA	0.146978	0.125341	0.0001	0.10325	0.213289	0.222677	0.066105	0.317034	0.234284	1	1	no	0.158784	0.0908063	0.179739	0.205808	-0.985035	0.195397
ENSSAUG00010005424	ENSSAUG00010005424	lncRNA	0.71145	0.0001	0.704122	0.0001	0.0001	0.0001	0.0001	0.0001	0.0001	1	1	no	0.157364	0.471891	0.0001	0.0001	12.2042	0
ENSSAUG00010027169	ENSSAUG00010027169	lncRNA	0.1273	0.145612	0.420979	0.166618	0.137473	0.043591	0.096215	0.113023	0.164733	1	1	no	0.157283	0.231297	0.115894	0.124657	0.996941	0.105158
ENSSAUG00010001207	ENSSAUG00010001207	lncRNA	0.402446	0.211311	0.067515	0.0001	0.0001	0.159611	0.185245	0.241936	0.131626	1	1	no	0.155543	0.227091	0.0532703	0.186269	2.09187	1.80598
ENSSAUG00010015394	ENSSAUG00010015394	lncRNA	0.126173	0.14797	0.270331	0.176866	0.159188	0.076301	0.115023	0.155891	0.169341	1	1	no	0.155232	0.181491	0.137452	0.146752	0.400976	0.0944525
ENSSAUG00010027672	ENSSAUG00010027672	lncRNA	0.116337	0.170996	0.093137	0.129257	0.137976	0.251624	0.190605	0.115208	0.148081	0.780583	0.961224	no	0.150358	0.126823	0.172952	0.151298	-0.447554	-0.192982
ENSSAUG00010024343	ENSSAUG00010024343	lncRNA	0.132123	0.156149	0.319711	0.215127	0.097895	0.0001	0.273643	0.094614	0.059259	1	1	no	0.149847	0.202661	0.104374	0.142505	0.957306	0.449254
ENSSAUG00010014077	ENSSAUG00010014077	lncRNA	0.0001	0.0001	0.54666	0.258472	0.541138	0.0001	0.0001	0.0001	0.0001	1	1	no	0.149652	0.182287	0.26657	0.0001	-0.548305	-11.3803
ENSSAUG00010013181	ENSSAUG00010013181	lncRNA	0.179107	0.0686845	0.374531	0.150638	0.115895	0.1049	0.121507	0.173602	0.055753	0.384177	0.761378	no	0.149402	0.207441	0.123811	0.116954	0.744558	-0.0822003
ENSSAUG00010002184	ENSSAUG00010002184	lncRNA	0.338244	0.17359	0.26632	0.090291	0.053974	0.082107	0.084506	0.071665	0.142159	0.00808038	0.0531663	yes	0.144762	0.259385	0.0754573	0.0994433	1.78136	0.398214
ENSSAUG00010005795	ENSSAUG00010005795	lncRNA	0.230109	0.03631	0.054643	0.210416	0.150358	0.083618	0.195112	0.183526	0.157229	1	1	no	0.144591	0.107021	0.148131	0.178622	-0.468981	0.270042
ENSSAUG00010014463	ENSSAUG00010014463	lncRNA	0.105219	0.227137	0.1602	0.188829	0.12722	0.14003	0.121308	0.0982317	0.120858	0.621406	0.906697	no	0.143226	0.164185	0.152027	0.113466	0.111002	-0.422065
ENSSAUG00010003165	ENSSAUG00010003165	lncRNA	0.230243	0.0001	0.385938	0.147227	0.160623	0.0001	0.162533	0.129422	0.072512	1	1	no	0.143189	0.205427	0.10265	0.121489	1.00089	0.243092
ENSSAUG00010027312	ENSSAUG00010027312	lncRNA	0.103603	0.241902	0.115107	0.13319	0.0784003	0.0779807	0.155498	0.170066	0.211659	1	1	no	0.143045	0.153537	0.0965235	0.179074	0.669638	0.891606
ENSSAUG00010003922	ENSSAUG00010003922	lncRNA	0.14959	0.0151124	0.170257	0.108998	0.40066	0.0001	0.16051	0.165029	0.113772	1	1	no	0.14267	0.111653	0.169919	0.146437	-0.605825	-0.214571
ENSSAUG00010010582	ENSSAUG00010010582	lncRNA	0.078034	0.077205	0.056492	0.091505	0.096477	0.135295	0.239075	0.288029	0.210608	1	1	no	0.141413	0.070577	0.107759	0.245904	-0.610538	1.19029
ENSSAUG00010015697	ENSSAUG00010015697	lncRNA	0.0001	0.0001	0.317505	0.272964	0.06876	0.0001	0.017108	0.553576	0.025645	1	1	no	0.13954	0.105902	0.113941	0.198776	-0.105566	0.802855
ENSSAUG00010023713	ENSSAUG00010023713	lncRNA	0.13301	0.136728	0.111513	0.197186	0.182286	0.068455	0.170806	0.154675	0.095197	1	1	no	0.138873	0.127084	0.149309	0.140226	-0.232523	-0.0905473
ENSSAUG00010003541	ENSSAUG00010003541	lncRNA	0.145578	0.0001	0.250193	0.272698	0.057176	0.033908	0.164888	0.042039	0.26597	1	1	no	0.13695	0.131957	0.121261	0.157632	0.121956	0.378452
ENSSAUG00010002559	ENSSAUG00010002559	lncRNA	0.127793	0.192949	0.075005	0.146288	0.135791	0.160476	0.122727	0.111304	0.157628	1	1	no	0.136662	0.131916	0.147518	0.130553	-0.161278	-0.176259
ENSSAUG00010008495	ENSSAUG00010008495	lncRNA	0.090751	0.130404	0.206794	0.079205	0.096693	0.054415	0.168501	0.197151	0.186412	0.117054	0.386733	no	0.134481	0.14265	0.076771	0.184021	0.893843	1.26124
ENSSAUG00010008563	ENSSAUG00010008563	lncRNA	0.0001	0.0001	0.202323	0.301996	0.361375	0.0001	0.0001	0.0001	0.342342	1	1	no	0.134282	0.0675077	0.221157	0.114181	-1.71195	-0.953753
ENSSAUG00010004573	ENSSAUG00010004573	lncRNA	0.161504	0.107303	0.065767	0.233076	0.224233	0.065539	0.029918	0.219225	0.099221	1	1	no	0.133976	0.111525	0.174283	0.116121	-0.644066	-0.585796
ENSSAUG00010022770	ENSSAUG00010022770	lncRNA	0.103581	0.0001	0.375228	0.328319	0.098131	0.0001	0.0001	0.07453	0.22018	1	1	no	0.133363	0.159636	0.142183	0.09827	0.167037	-0.532929
ENSSAUG00010011504	ENSSAUG00010011504	lncRNA	0.0001	0.334899	0.120055	0.218225	0.10436	0.099866	0.122764	0.158522	0.039447	1	1	no	0.133138	0.151685	0.140817	0.106911	0.107254	-0.397411
ENSSAUG00010011574	ENSSAUG00010011574	lncRNA	0.0001	0.147355	0.121441	0.0515144	0.255558	0.064112	0.238182	0.215423	0.0941027	1	1	no	0.131976	0.0896319	0.123728	0.182569	-0.465087	0.561273
ENSSAUG00010003924	ENSSAUG00010003924	lncRNA	0.0001	0.0001	0.385378	0.268964	0.1282	0.0001	0.23364	0.032456	0.129568	1	1	no	0.130945	0.128526	0.132421	0.131888	-0.0430753	-0.00582226
ENSSAUG00010002985	ENSSAUG00010002985	lncRNA	0.088288	0.0001	0.512732	0.03484	0.0001	0.0001	0.166343	0.236265	0.126915	1	1	no	0.12952	0.200373	0.01168	0.176508	4.10058	3.91762
ENSSAUG00010014068	ENSSAUG00010014068	lncRNA	0.0996194	0.155386	0.115795	0.119029	0.0971652	0.274087	0.10391	0.106097	0.0916627	1	1	no	0.129195	0.1236	0.163427	0.100557	-0.402963	-0.700638
ENSSAUG00010011928	ENSSAUG00010011928	lncRNA	0.070947	0.101332	0.070879	0.137011	0.258727	0.176793	0.078366	0.140339	0.127484	1	1	no	0.129098	0.0810527	0.190844	0.115396	-1.23546	-0.725794
ENSSAUG00010010969	ENSSAUG00010010969	lncRNA	0.097118	0.0001	0.174139	0.309088	0.092665	0.0001	0.231412	0.211135	0.0001	1	1	no	0.123984	0.0904523	0.133951	0.147549	-0.566476	0.139489
ENSSAUG00010013287	ENSSAUG00010013287	lncRNA	0.071881	0.053331	0.051239	0.177073	0.500678	0.100006	0.098983	0.0001	0.051665	1	1	no	0.122773	0.058817	0.259252	0.0502493	-2.14005	-2.36718
ENSSAUG00010008564	ENSSAUG00010008564	lncRNA	0.025431	0.077006	0.062967	0.199662	0.204447	0.190748	0.114706	0.099084	0.125358	1	1	no	0.122157	0.0551347	0.198286	0.113049	-1.84655	-0.810628
ENSSAUG00010000791	ENSSAUG00010000791	lncRNA	0.0972591	0.107037	0.0650736	0.279023	0.115498	0.0474349	0.119384	0.132735	0.110937	1	1	no	0.119376	0.08979	0.147318	0.121019	-0.714312	-0.283708
ENSSAUG00010012822	ENSSAUG00010012822	lncRNA	0.088896	0.077307	0.0772141	0.182492	0.100918	0.402526	0.0001	0.050192	0.089325	1	1	no	0.118774	0.081139	0.228645	0.046539	-1.49464	-2.2966
ENSSAUG00010005597	ENSSAUG00010005597	lncRNA	0.186519	0.141194	0.0001	0.0001	0.084736	0.0001	0.195381	0.21683	0.215881	1	1	no	0.115649	0.109271	0.028312	0.209364	1.94842	2.88653
ENSSAUG00010017252	ENSSAUG00010017252	lncRNA	0.0001	0.0001	0.0001	0.28103	0.595514	0.0001	0.162592	0.0001	0.0001	1	1	no	0.115526	0.0001	0.292215	0.054264	-11.5128	-2.42896
ENSSAUG00010013992	ENSSAUG00010013992	lncRNA	0.0001	0.149364	0.117729	0.186953	0.1606	0.0001	0.151065	0.113634	0.150655	1	1	no	0.114467	0.0890643	0.115884	0.138451	-0.379766	0.256693
ENSSAUG00010026220	ENSSAUG00010026220	lncRNA	0.075421	0.114087	0.220183	0.131789	0.104867	0.07369	0.028699	0.144846	0.087568	1	1	no	0.109017	0.136564	0.103449	0.0870377	0.400659	-0.249203
ENSSAUG00010017097	ENSSAUG00010017097	lncRNA	0.237699	0.051773	0.050456	0.147622	0.13158	0.015767	0.077392	0.161277	0.104281	1	1	no	0.10865	0.113309	0.098323	0.114317	0.204666	0.217435
ENSSAUG00010012357	ENSSAUG00010012357	lncRNA	0.257693	0.0357825	0.0671226	0.11167	0.0001	0.276091	0.136954	0.0842593	0.0001	1	1	no	0.107752	0.1202	0.129287	0.073771	-0.105145	-0.809451
ENSSAUG00010016119	ENSSAUG00010016119	lncRNA	0.0980147	0.109156	0.029495	0.099825	0.30031	0.0759049	0.0001	0.175054	0.0770022	1	1	no	0.107207	0.0788886	0.15868	0.0840521	-1.00823	-0.916765
ENSSAUG00010007394	ENSSAUG00010007394	lncRNA	0.084516	0.041521	0.039604	0.12958	0.126316	0.099008	0.18907	0.156882	0.078356	1	1	no	0.104984	0.0552137	0.118301	0.141436	-1.09937	0.257683
ENSSAUG00010006331	ENSSAUG00010006331	lncRNA	0.077635	0.203335	0.0692	0.173145	0.103499	0.0001	0.033162	0.030707	0.238669	1	1	no	0.103272	0.116723	0.092248	0.100846	0.339503	0.128564
ENSSAUG00010018991	ENSSAUG00010018991	lncRNA	0.0001	0.031811	0.118348	0.115366	0.25028	0.036931	0.166891	0.1879	0.020011	1	1	no	0.103071	0.0500863	0.134192	0.124934	-1.42181	-0.103136
ENSSAUG00010025424	ENSSAUG00010025424	lncRNA	0.121351	0.033872	0.099313	0.212331	0.157916	0.066155	0.100041	0.070354	0.061118	1	1	no	0.102495	0.0848453	0.145467	0.077171	-0.777788	-0.914565
ENSSAUG00010011019	ENSSAUG00010011019	lncRNA	0.0001	0.0001	0.421506	0.180965	0.0001	0.0001	0.0001	0.043132	0.265153	1	1	no	0.101251	0.140569	0.0603883	0.102795	1.21893	0.767428
ENSSAUG00010014676	ENSSAUG00010014676	lncRNA	0.215615	0.0545653	0.0596634	0.114042	0.0694672	0.0749913	0.129617	0.121134	0.0651531	1	1	no	0.100472	0.109948	0.0861668	0.105301	0.351616	0.28932
ENSSAUG00010024390	ENSSAUG00010024390	lncRNA	0.315177	0.085907	0.0001	0.17445	0.0001	0.0001	0.154217	0.171732	0.0001	1	1	no	0.100209	0.133728	0.0582167	0.108683	1.1998	0.900622
ENSSAUG00010022667	ENSSAUG00010022667	lncRNA	0.1796	0.1268	0.12833	0.150109	0.0001	0.067724	0.078045	0.076431	0.091861	1	1	no	0.0998889	0.14491	0.0726443	0.0821123	0.996235	0.176749
ENSSAUG00010012746	ENSSAUG00010012746	lncRNA	0.039628	0.017597	0.371584	0.065323	0.094459	0.010639	0.120671	0.116368	0.055739	1	1	no	0.099112	0.142936	0.056807	0.0975927	1.33123	0.780704
ENSSAUG00010008691	ENSSAUG00010008691	lncRNA	0.047642	0.0001	0.146379	0.235618	0.221034	0.0001	0.037254	0.121985	0.080836	1	1	no	0.0989942	0.064707	0.152251	0.080025	-1.23446	-0.927926
ENSSAUG00010008634	ENSSAUG00010008634	lncRNA	0.231314	0.0001	0.116544	0.042369	0.168369	0.0001	0.091564	0.07667	0.152653	1	1	no	0.0977426	0.115986	0.0702793	0.106962	0.722778	0.60593
ENSSAUG00010015380	ENSSAUG00010015380	lncRNA	0.0001	0.299823	0.086153	0.145542	0.0001	0.120604	0.0001	0.114815	0.110397	1	1	no	0.0975149	0.128692	0.0887487	0.075104	0.536125	-0.240836
ENSSAUG00010013988	ENSSAUG00010013988	lncRNA	0.107588	0.0976767	0.123654	0.108809	0.0001	0.0593504	0.189735	0.0897456	0.0983831	1	1	no	0.0972269	0.10964	0.0560864	0.125955	0.967047	1.16718
ENSSAUG00010022928	ENSSAUG00010022928	lncRNA	0.116103	0.046794	0.045442	0.198947	0.029732	0.256514	0.03175	0.090324	0.045113	1	1	no	0.0956355	0.0694463	0.161731	0.055729	-1.21963	-1.5371
ENSSAUG00010021253	ENSSAUG00010021253	lncRNA	0.098138	0.022643	0.277174	0.126464	0.084485	0.026901	0.066256	0.0001	0.157742	1	1	no	0.0955448	0.132652	0.0792833	0.0746993	0.742553	-0.0859223
ENSSAUG00010014267	ENSSAUG00010014267	lncRNA	0.076121	0.0598693	0.0302068	0.25167	0.141898	0.131587	0.0772213	0.0200492	0.0687398	1	1	no	0.0952625	0.055399	0.175052	0.0553368	-1.65985	-1.66147
ENSSAUG00010006265	ENSSAUG00010006265	lncRNA	0.196526	0.0001	0.0001	0.298829	0.0001	0.0001	0.212755	0.086035	0.061923	1	1	no	0.0951631	0.0655753	0.0996763	0.120238	-0.604098	0.270566
ENSSAUG00010010923	ENSSAUG00010010923	lncRNA	0.143395	0.0001	0.146092	0.087423	0.0883522	0.144106	0.0001	0.106889	0.134109	1	1	no	0.0945074	0.0965291	0.106627	0.0803661	-0.143538	-0.407916
ENSSAUG00010019694	ENSSAUG00010019694	lncRNA	0.0614757	0.0546327	0.25221	0.146143	0.0679471	0.0743757	0.0600893	0.0442334	0.088371	1	1	no	0.0943864	0.122773	0.0961551	0.0642312	0.352556	-0.582089
ENSSAUG00010015571	ENSSAUG00010015571	lncRNA	0.0001	0.0001	0.0001	0.213706	0.320726	0.0348486	0.0327958	0.0376963	0.191898	1	1	no	0.0924412	0.0001	0.18976	0.0874633	-10.89	-1.11743
ENSSAUG00010007641	ENSSAUG00010007641	lncRNA	0.024134	0.159103	0.0894606	0.094995	0.0001	0.044952	0.16431	0.115557	0.132085	1	1	no	0.091633	0.0908993	0.0466823	0.137317	0.961392	1.55657
ENSSAUG00010002507	ENSSAUG00010002507	lncRNA	0.37472	0.041696	0.009048	0.0001	0.077374	0.074174	0.087792	0.117531	0.0001	1	1	no	0.0869483	0.141821	0.0505493	0.0684743	1.48831	0.437871
ENSSAUG00010000191	ENSSAUG00010000191	lncRNA	0.0001	0.139947	0.0001	0.0001	0.002321	0.267279	0.0001	0.0001	0.362089	1	1	no	0.0857929	0.0467157	0.0899	0.120763	-0.944415	0.425785
ENSSAUG00010025187	ENSSAUG00010025187	lncRNA	0.10934	0.114478	0.039722	0.0001	0.258967	0.0001	0.0001	0.057852	0.183191	1	1	no	0.0848722	0.0878467	0.086389	0.080381	0.0241399	-0.103993
ENSSAUG00010004337	ENSSAUG00010004337	lncRNA	0.031198	0.0001	0.0001	0.229738	0.03009	0.028845	0.278067	0.091251	0.068486	1	1	no	0.0842083	0.010466	0.0962243	0.145935	-3.20069	0.600849
ENSSAUG00010016587	ENSSAUG00010016587	lncRNA	0.0914169	0.0287519	0.0912862	0.0992492	0.0131582	0.10498	0.0824423	0.133955	0.106934	1	1	no	0.0835748	0.070485	0.0724625	0.107777	-0.0399187	0.572741
ENSSAUG00010013036	ENSSAUG00010013036	lncRNA	0.114137	0.0001	0.309982	0.0815885	0.0938894	0.0001	0.0815758	0.0001	0.0688867	1	1	no	0.0833733	0.141406	0.058526	0.0501875	1.2727	-0.221749
ENSSAUG00010010083	ENSSAUG00010010083	lncRNA	0.051206	0.105642	0.103228	0.081951	0.05745	0.091927	0.065675	0.092209	0.073968	1	1	no	0.0803618	0.086692	0.0771093	0.077284	0.168993	0.00326427
ENSSAUG00010022780	ENSSAUG00010022780	lncRNA	0.115409	0.0001	0.042226	0.138158	0.10836	0.105936	0.042566	0.0001	0.167086	1	1	no	0.0799934	0.0525783	0.117485	0.0699173	-1.15993	-0.74875
ENSSAUG00010017364	ENSSAUG00010017364	lncRNA	0.0001	0.0001	0.0001	0.0001	0.0001	0.0001	0.554183	0.071324	0.087242	1	1	no	0.079261	0.0001	0.0001	0.237583	0	11.2142
ENSSAUG00010024961	ENSSAUG00010024961	lncRNA	0.101088	0.0001	0.309112	0.0001	0.107508	0.0001	0.193254	0.0001	0.0001	1	1	no	0.0790513	0.136767	0.0359027	0.0644847	1.92955	0.844865
ENSSAUG00010022926	ENSSAUG00010022926	lncRNA	0.0001	0.08555	0.244512	0.0001	0.212046	0.0001	0.085006	0.080524	0.0001	1	1	no	0.0786709	0.110054	0.0707487	0.05521	0.637437	-0.357773
ENSSAUG00010018141	ENSSAUG00010018141	lncRNA	0.107917	0.082792	0.042871	0.109171	0.083451	0.044168	0.088041	0.084608	0.063564	1	1	no	0.0785092	0.07786	0.07893	0.0787377	-0.0196914	-0.00351979
ENSSAUG00010013631	ENSSAUG00010013631	lncRNA	0.14656	0.0001	0.188322	0.124355	0.0001	0.0001	0.182537	0.062995	0.0001	1	1	no	0.0783521	0.111661	0.0415183	0.0818773	1.4273	0.979716
ENSSAUG00010020151	ENSSAUG00010020151	lncRNA	0.0001	0.0001	0.082175	0.0001	0.030373	0.072703	0.236606	0.171878	0.099514	1	1	no	0.077061	0.0274583	0.034392	0.169333	-0.324829	2.29972
ENSSAUG00010004910	ENSSAUG00010004910	lncRNA	0.0001	0.137187	0.0001	0.0001	0.073693	0.0001	0.124975	0.0001	0.353451	1	1	no	0.0766451	0.0457957	0.024631	0.159509	0.894736	2.69509
ENSSAUG00010019811	ENSSAUG00010019811	lncRNA	0.121372	0.040879	0.10849	0.058972	0.069658	0.108763	0.174762	0.0001	0.0001	1	1	no	0.0758996	0.090247	0.079131	0.0583207	0.189636	-0.440236
ENSSAUG00010024399	ENSSAUG00010024399	lncRNA	0.0001	0.0001	0.280654	0.217023	0.0001	0.0001	0.130609	0.051364	0.0001	1	1	no	0.0755722	0.093618	0.0724077	0.060691	0.370643	-0.25466
ENSSAUG00010003699	ENSSAUG00010003699	lncRNA	0.0001	0.109902	0.0001	0.0001	0.106647	0.102235	0.143376	0.213816	0.0001	1	1	no	0.0751529	0.0367007	0.0696607	0.119097	-0.924538	0.773725
ENSSAUG00010004570	ENSSAUG00010004570	lncRNA	0.006799	0.0001	0.358697	0.021549	0.008588	0.0001	0.130897	0.119205	0.029145	1	1	no	0.0750089	0.121865	0.010079	0.0930823	3.59586	3.20715
ENSSAUG00010023153	ENSSAUG00010023153	lncRNA	0.18876	0.0001	0.167364	0.0001	0.0653604	0.0001	0.13385	0.0440239	0.0694941	1	1	no	0.0743502	0.118741	0.0218535	0.082456	2.44188	1.91576
ENSSAUG00010000553	ENSSAUG00010000553	lncRNA	0.084465	0.09889	0.055271	0.035852	0.098742	0.018049	0.091652	0.07544	0.105556	1	1	no	0.0737686	0.079542	0.050881	0.0908827	0.64459	0.836878
ENSSAUG00010008578	ENSSAUG00010008578	lncRNA	0.233703	0.0001	0.0001	0.111019	0.0001	0.101503	0.10542	0.093801	0.016112	1	1	no	0.0735398	0.0779677	0.070874	0.0717777	0.137619	0.0182786
ENSSAUG00010014171	ENSSAUG00010014171	lncRNA	0.186169	0.068926	0.028946	0.06948	0.054622	0.081647	0.118744	0.017527	0.034387	1	1	no	0.0733831	0.0946803	0.068583	0.056886	0.465214	-0.269777
ENSSAUG00010014727	ENSSAUG00010014727	lncRNA	0.030267	0.051998	0.040044	0.113459	0.072814	0.017991	0.145072	0.045471	0.135627	1	1	no	0.072527	0.0407697	0.068088	0.108723	-0.739904	0.675189
ENSSAUG00010009194	ENSSAUG00010009194	lncRNA	0.0001	0.0001	0.04898	0.079371	0.063866	0.0001	0.170327	0.168738	0.12079	1	1	no	0.0724858	0.0163933	0.047779	0.153285	-1.54327	1.68177
ENSSAUG00010012648	ENSSAUG00010012648	lncRNA	0.095008	0.018093	0.051405	0.236843	0.0001	0.0001	0.017647	0.163145	0.068287	1	1	no	0.072292	0.0548353	0.0790143	0.0830263	-0.527009	0.0714546
ENSSAUG00010013146	ENSSAUG00010013146	lncRNA	0.114058	0.173852	0.087038	0.041477	0.080007	0.0001	0.115708	0.027145	0.0001	1	1	no	0.0710539	0.124983	0.040528	0.047651	1.62474	0.233588
ENSSAUG00010005405	ENSSAUG00010005405	lncRNA	0.258772	0.049279	0.090008	0.0001	0.0001	0.0001	0.240323	0.0001	0.0001	1	1	no	0.0709869	0.132686	0.0001	0.0801743	10.3738	9.647
ENSSAUG00010023599	ENSSAUG00010023599	lncRNA	0.11132	0.02812	0.121323	0.044106	0.158195	0.0001	0.0413537	0.0001	0.125977	1	1	no	0.0700661	0.086921	0.0674669	0.0558102	0.365525	-0.273651
ENSSAUG00010001278	ENSSAUG00010001278	lncRNA	0.0001	0.0001	0.137595	0.094239	0.166105	0.0001	0.094922	0.0001	0.137254	1	1	no	0.0700572	0.0459317	0.0868147	0.0774253	-0.91845	-0.165133
ENSSAUG00010023000	ENSSAUG00010023000	lncRNA	0.0967705	0.0267653	0.138925	0.136731	0.0893132	0.051185	0.0323613	0.0413806	0.00949755	1	1	no	0.0692144	0.0874869	0.0924099	0.0277465	-0.0789806	-1.73574
ENSSAUG00010010010	ENSSAUG00010010010	lncRNA	0.124494	0.033599	0.098776	0.071606	0.135266	0.0001	0.03986	0.079175	0.0001	1	1	no	0.0647751	0.085623	0.0689907	0.0397117	0.311597	-0.796838
ENSSAUG00010017575	ENSSAUG00010017575	lncRNA	0.0001	0.0001	0.36558	0.0001	0.060388	0.0001	0.156379	0.0001	0.0001	1	1	no	0.0647719	0.121927	0.020196	0.052193	2.59387	1.36979
ENSSAUG00010019444	ENSSAUG00010019444	lncRNA	0.012249	0.0001	0.051973	0.027638	0.200782	0.145825	0.026573	0.10745	0.0001	1	1	no	0.0636322	0.0214407	0.124748	0.0447077	-2.5406	-1.48043
ENSSAUG00010026562	ENSSAUG00010026562	lncRNA	0.0001	0.0001	0.158691	0.171436	0.234067	0.0001	0.0001	0.0001	0.0001	1	1	no	0.0627549	0.0529637	0.135201	0.0001	-1.35203	-10.4009
ENSSAUG00010016584	ENSSAUG00010016584	lncRNA	0.0728885	0.128617	0.0217473	0.148782	0.0283557	0.0113697	0.0611541	0.0703848	0.0107566	1	1	no	0.0615617	0.0744175	0.0628357	0.0474318	0.244057	-0.405729
ENSSAUG00010024157	ENSSAUG00010024157	lncRNA	0.131112	0.300151	0.0001	0.100204	0.0001	0.0001	0.0001	0.0001	0.0001	1	1	no	0.0591186	0.143788	0.033468	0.0001	2.10309	-8.38664
ENSSAUG00010007991	ENSSAUG00010007991	lncRNA	0.128351	0.049322	0.0001	0.091776	0.0001	0.0001	0.048107	0.160089	0.046539	1	1	no	0.058276	0.0592577	0.0306587	0.0849117	0.950707	1.46967
ENSSAUG00010027492	ENSSAUG00010027492	lncRNA	0.02595	0.010102	0.0001	0.126452	0.155095	0.035351	0.028882	0.059798	0.082514	1	1	no	0.0582493	0.0120507	0.105633	0.0570647	-3.13187	-0.888386
ENSSAUG00010022840	ENSSAUG00010022840	lncRNA	0.0332907	0.0505978	0.0954626	0.0614053	0.0413805	0.029305	0.123799	0.0239538	0.0638072	1	1	no	0.0581114	0.0597837	0.0440303	0.0705201	0.441255	0.679538
ENSSAUG00010024315	ENSSAUG00010024315	lncRNA	0.041775	0.135116	0.091112	0.080782	0.0001	0.038143	0.031204	0.030059	0.074609	1	1	no	0.0581	0.0893343	0.039675	0.0452907	1.17098	0.190984
ENSSAUG00010010921	ENSSAUG00010010921	lncRNA	0.025948	0.0001	0.140602	0.0001	0.134814	0.093106	0.0001	0.0001	0.126475	1	1	no	0.0579272	0.05555	0.0760067	0.042225	-0.452339	-0.848029
ENSSAUG00010013695	ENSSAUG00010013695	lncRNA	0.023004	0.0001	0.123349	0.040977	0.106184	0.041783	0.068364	0.099311	0.016475	1	1	no	0.0577274	0.0488177	0.0629813	0.0613833	-0.367521	-0.0370773
ENSSAUG00010018010	ENSSAUG00010018010	lncRNA	0.118047	0.0001	0.079687	0.0001	0.05562	0.0001	0.019205	0.201879	0.042348	1	1	no	0.057454	0.0659447	0.0186067	0.0878107	1.82544	2.23858
ENSSAUG00010009392	ENSSAUG00010009392	lncRNA	0.061876	0.078708	0.0001	0.060076	0.0001	0.0001	0.28986	0.024468	0.0001	1	1	no	0.0572653	0.0468947	0.020092	0.104809	1.2228	2.38307
ENSSAUG00010012964	ENSSAUG00010012964	lncRNA	0.067432	0.053319	0.138771	0.0001	0.0001	0.0001	0.040289	0.103312	0.090669	1	1	no	0.0548991	0.0865073	0.0001	0.07809	9.75668	9.60899
ENSSAUG00010024629	ENSSAUG00010024629	lncRNA	0.0001	0.0001	0.026101	0.056932	0.080496	0.0001	0.119914	0.114664	0.094533	1	1	no	0.0547711	0.008767	0.0458427	0.109704	-2.38654	1.25885
ENSSAUG00010010259	ENSSAUG00010010259	lncRNA	0.10776	0.0001	0.0001	0.069697	0.018763	0.0001	0.108101	0.0001	0.187299	1	1	no	0.0546689	0.0359867	0.02952	0.0985	0.28577	1.73843
ENSSAUG00010003497	ENSSAUG00010003497	lncRNA	0.0001	0.074517	0.073726	0.046664	0.044817	0.0001	0.186876	0.035178	0.029006	1	1	no	0.0545538	0.0494477	0.030527	0.0836867	0.695817	1.45491
ENSSAUG00010015136	ENSSAUG00010015136	lncRNA	0.045298	0.052296	0.083465	0.086449	0.098127	0.0001	0.016949	0.055026	0.049111	1	1	no	0.0540912	0.060353	0.0615587	0.040362	-0.0285365	-0.608964
ENSSAUG00010002522	ENSSAUG00010002522	lncRNA	0.256521	0.094837	0.0001	0.0001	0.0001	0.0001	0.0001	0.04169	0.091207	1	1	no	0.0538617	0.117153	0.0001	0.0443323	10.1942	8.79222
ENSSAUG00010000959	ENSSAUG00010000959	lncRNA	0.0001	0.0001	0.0001	0.0001	0.0001	0.0001	0.052288	0.079636	0.349614	1	1	no	0.0535709	0.0001	0.0001	0.160513	0	10.6485
ENSSAUG00010001342	ENSSAUG00010001342	lncRNA	0.0001	0.0001	0.0001	0.130501	0.0001	0.0001	0.044962	0.297471	0.0001	1	1	no	0.0526149	0.0001	0.043567	0.114178	-8.76709	1.38997
ENSSAUG00010007867	ENSSAUG00010007867	lncRNA	0.056812	0.0001	0.0001	0.136303	0.028004	0.026845	0.098047	0.063504	0.052738	1	1	no	0.0513837	0.019004	0.0637173	0.0714297	-1.74538	0.164837
ENSSAUG00010005551	ENSSAUG00010005551	lncRNA	0.054389	0.020253	0.038329	0.052077	0.098637	0.021427	0.065288	0.075819	0.031898	1	1	no	0.0509019	0.037657	0.0573803	0.0576683	-0.607638	0.00722298
ENSSAUG00010000792	ENSSAUG00010000792	lncRNA	0.248212	0.0001	0.15154	0.0001	0.0001	0.0001	0.0001	0.055558	0.0001	1	1	no	0.0506567	0.133284	0.0001	0.018586	10.3803	7.53807
ENSSAUG00010025864	ENSSAUG00010025864	lncRNA	0.096133	0.012205	0.0001	0.076222	0.090913	0.0001	0.05914	0.057642	0.051699	1	1	no	0.0493504	0.036146	0.055745	0.0561603	-0.625006	0.0107091
ENSSAUG00010014305	ENSSAUG00010014305	lncRNA	0.057082	0.0001	0.044117	0.033925	0.092402	0.025921	0.040756	0.061608	0.081547	1	1	no	0.0486064	0.0337663	0.0507493	0.0613037	-0.587803	0.272584
ENSSAUG00010008994	ENSSAUG00010008994	lncRNA	0.0001	0.0001	0.43102	0.0001	0.0001	0.0001	0.0001	0.0001	0.0001	1	1	no	0.04798	0.14374	0.0001	0.0001	10.4892	0
ENSSAUG00010010769	ENSSAUG00010010769	lncRNA	0.136954	0.0001	0.049753	0.0001	0.0001	0.0001	0.09634	0.0001	0.147655	1	1	no	0.0479113	0.062269	0.0001	0.081365	9.28237	9.66826
ENSSAUG00010005277	ENSSAUG00010005277	lncRNA	0.0001	0.0345194	0.042163	0.0001	0.169822	0.0001	0.117777	0.0512696	0.0001	1	1	no	0.0462168	0.0255942	0.056674	0.0563822	-1.14687	-0.00744792
ENSSAUG00010013836	ENSSAUG00010013836	lncRNA	0.207698	0.0001	0.156005	0.0001	0.0001	0.0001	0.0001	0.049972	0.0001	1	1	no	0.0460306	0.121268	0.0001	0.016724	10.244	7.38578
ENSSAUG00010001668	ENSSAUG00010001668	lncRNA	0.0001	0.0001	0.0001	0.187912	0.22466	0.0001	0.0001	0.0001	0.0001	1	1	no	0.0459191	0.0001	0.137557	0.0001	-10.4258	-10.4258
ENSSAUG00010001119	ENSSAUG00010001119	lncRNA	0.0001	0.0573285	0.15886	0.0001	0.0001	0.0001	0.0001	0.0001	0.19517	1	1	no	0.0457731	0.0720961	0.0001	0.0651232	9.49378	9.34703
ENSSAUG00010020155	ENSSAUG00010020155	lncRNA	0.075719	0.019226	0.091431	0.110001	0.0001	0.0001	0.037504	0.054482	0.018141	1	1	no	0.0451893	0.0621253	0.0367337	0.036709	0.758079	-0.000969096
ENSSAUG00010015566	ENSSAUG00010015566	lncRNA	0.036818	0.008079	0.044976	0.086816	0.03855	0.046314	0.032988	0.035773	0.067099	1	1	no	0.044157	0.0299577	0.0572267	0.0452867	-0.933762	-0.337601
ENSSAUG00010024029	ENSSAUG00010024029	lncRNA	0.0180983	0.0136128	0.157515	0.0143411	0.0338055	0.0001	0.0672312	0.0371272	0.0543994	1	1	no	0.0440256	0.0630754	0.0160822	0.0529193	1.97161	1.71833
ENSSAUG00010005121	ENSSAUG00010005121	lncRNA	0.052996	0.041247	0.039342	0.0001	0.102598	0.006104	0.04023	0.0001	0.111375	1	1	no	0.043788	0.0445283	0.0362673	0.0505683	0.296053	0.479564
ENSSAUG00010021243	ENSSAUG00010021243	lncRNA	0.0001	0.09105	0.0001	0.136416	0.0001	0.0001	0.114659	0.049547	0.0001	1	1	no	0.0435747	0.0304167	0.0455387	0.0547687	-0.58223	0.266259
ENSSAUG00010008497	ENSSAUG00010008497	lncRNA	0.0001	0.157931	0.0001	0.0001	0.05612	0.0001	0.0001	0.0001	0.168948	1	1	no	0.0426221	0.0527103	0.0187733	0.0563827	1.4894	1.58657
ENSSAUG00010017300	ENSSAUG00010017300	lncRNA	0.099309	0.0001	0.1206	0.0001	0.0001	0.0301709	0.0611793	0.0001	0.0716329	1	1	no	0.0425881	0.0733365	0.0101236	0.0443041	2.85681	2.12971
ENSSAUG00010001977	ENSSAUG00010001977	lncRNA	0.116549	0.0001	0.05935	0.070698	0.0001	0.0001	0.0001	0.081315	0.051371	1	1	no	0.042187	0.0586663	0.0236327	0.044262	1.31175	0.905286
ENSSAUG00010009394	ENSSAUG00010009394	lncRNA	0.0001	0.211617	0.0001	0.054351	0.0001	0.063188	0.0001	0.0001	0.050008	1	1	no	0.0421849	0.0706057	0.039213	0.016736	0.848452	-1.22838
ENSSAUG00010014685	ENSSAUG00010014685	lncRNA	0.0001	0.0001	0.041274	0.126605	0.025669	0.0001	0.118271	0.066693	0.0001	1	1	no	0.0421013	0.0138247	0.0507913	0.061688	-1.87734	0.280408
ENSSAUG00010014917	ENSSAUG00010014917	lncRNA	0.0618393	0.1432	0.0001	0.0001	0.0572159	0.0001	0.0001	0.0684416	0.0455786	1	1	no	0.0418528	0.0683798	0.0191386	0.03804	1.83708	0.991032
ENSSAUG00010000006	ENSSAUG00010000006	lncRNA	0.056428	0.042171	0.014398	0.029786	0.066003	0.048665	0.038953	0.013044	0.064637	1	1	no	0.041565	0.0376657	0.0481513	0.038878	-0.354326	-0.308622
ENSSAUG00010011750	ENSSAUG00010011750	lncRNA	0.0001	0.175522	0.0590456	0.0001	0.0001	0.0001	0.0700689	0.0649705	0.0001	1	1	no	0.041123	0.0782225	0.0001	0.0450464	9.61144	8.81527
ENSSAUG00010004828	ENSSAUG00010004828	lncRNA	0.0001	0.0001	0.0001	0.040494	0.106699	0.0001	0.0001	0.14232	0.078934	1	1	no	0.0409941	0.0001	0.0490977	0.0737847	-8.93951	0.587667
ENSSAUG00010002827	ENSSAUG00010002827	lncRNA	0.124999	0.0476084	0.0001	0.173341	0.0001	0.0001	0.0001	0.0224852	0.0001	1	1	no	0.0409927	0.0575693	0.057847	0.00756172	-0.00694301	-2.93546
ENSSAUG00010001972	ENSSAUG00010001972	lncRNA	0.0177285	0.08026	0.0647046	0.0535985	0.0335314	0.0001	0.0593191	0.0347397	0.0173178	1	1	no	0.0401444	0.054231	0.0290766	0.0371255	0.899258	0.352551
ENSSAUG00010016068	ENSSAUG00010016068	lncRNA	0.0001	0.0194572	0.110577	0.0925115	0.0839316	0.0001	0.0304541	0.00972039	0.0142092	1	1	no	0.0401179	0.0433781	0.0588477	0.0181279	-0.440019	-1.69877
ENSSAUG00010015313	ENSSAUG00010015313	lncRNA	0.037555	0.0001	0.011976	0.101262	0.021734	0.0001	0.141404	0.0001	0.045409	1	1	no	0.03996	0.0165437	0.041032	0.0623043	-1.31047	0.602583
ENSSAUG00010014978	ENSSAUG00010014978	lncRNA	0.0001	0.052332	0.0001	0.054439	0.031604	0.092262	0.025521	0.049432	0.0482405	1	1	no	0.0393367	0.0175107	0.059435	0.0410645	-1.76308	-0.533422
ENSSAUG00010019264	ENSSAUG00010019264	lncRNA	0.0001	0.0001	0.0001	0.04044	0.0001	0.096096	0.0001	0.177375	0.038026	1	1	no	0.0391597	0.0001	0.0455453	0.0718337	-8.83116	0.657357
ENSSAUG00010020339	ENSSAUG00010020339	lncRNA	0.0569965	0.0886729	0.0522797	0.0358888	0.0001	0.00713796	0.024331	0.0868011	0.0001	1	1	no	0.0391453	0.065983	0.0143756	0.0370774	2.19847	1.36692
ENSSAUG00010005494	ENSSAUG00010005494	lncRNA	0.011211	0.0001	0.018376	0.1297	0.059562	0.0001	0.080849	0.022747	0.027171	1	1	no	0.0388684	0.00989567	0.0631207	0.043589	-2.67324	-0.534148
ENSSAUG00010024970	ENSSAUG00010024970	lncRNA	0.0001	0.0001	0.0320923	0.113931	0.0204193	0.0001	0.136428	0.00461346	0.0420304	0.320049	0.696535	no	0.0388682	0.0107641	0.0448167	0.0610238	-2.05781	0.445337
ENSSAUG00010000345	ENSSAUG00010000345	lncRNA	0.13238	0.0001	0.041844	0.027309	0.0001	0.084859	0.055393	0.0001	0.0001	1	1	no	0.0380206	0.058108	0.0374227	0.018531	0.634824	-1.01397
ENSSAUG00010001791	ENSSAUG00010001791	lncRNA	0.0001	0.0001	0.0001	0.0001	0.0001	0.0001	0.339416	0.0001	0.0001	1	1	no	0.0378018	0.0001	0.0001	0.113205	0	10.1447
ENSSAUG00010021229	ENSSAUG00010021229	lncRNA	0.0001	0.0001	0.0001	0.0001	0.0001	0.0001	0.068524	0.145555	0.12448	1	1	no	0.0376843	0.0001	0.0001	0.112853	0	10.1402
ENSSAUG00010024061	ENSSAUG00010024061	lncRNA	0.0332956	0.0759077	0.0723176	0.0001	0.108805	0.0001	0.0001	0.0001	0.047863	1	1	no	0.037621	0.060507	0.0363351	0.016021	0.735737	-1.1814
ENSSAUG00010014914	ENSSAUG00010014914	lncRNA	0.0001	0.0001	0.0001	0.153893	0.0001	0.0001	0.054108	0.024033	0.10469	1	1	no	0.0374693	0.0001	0.0513642	0.0609436	-9.00462	0.246709
ENSSAUG00010005672	ENSSAUG00010005672	lncRNA	0.0001	0.05339	0.030938	0.052565	0.0001	0.0001	0.0001	0.050252	0.149572	1	1	no	0.0374574	0.0281427	0.0175883	0.0666413	0.67814	1.9218
ENSSAUG00010014866	ENSSAUG00010014866	lncRNA	0.062345	0.047251	0.060282	0.0001	0.0001	0.034128	0.069115	0.038416	0.02487	1	1	no	0.0374008	0.056626	0.0114427	0.0441337	2.30704	1.94746
ENSSAUG00010020681	ENSSAUG00010020681	lncRNA	0.0001	0.0001	0.131516	0.0001	0.114417	0.0001	0.0001	0.0001	0.0893392	1	1	no	0.0373191	0.0439055	0.0382055	0.0298464	0.200619	-0.356225
ENSSAUG00010015538	ENSSAUG00010015538	lncRNA	0.038875	0.075961	0.072983	0.031896	0.0001	0.0001	0.029052	0.043159	0.043319	1	1	no	0.0372717	0.0626063	0.0106987	0.03851	2.54888	1.8478
ENSSAUG00010009105	ENSSAUG00010009105	lncRNA	0.102986	0.0001	0.000254	0.046828	0.049785	0.023903	0.01121	0.063546	0.034215	1	1	no	0.0369808	0.0344467	0.040172	0.0363237	-0.221826	-0.14528
ENSSAUG00010008952	ENSSAUG00010008952	lncRNA	0.139785	0.093941	0.0001	0.097514	0.0001	0.0001	0.0001	0.0001	0.0001	1	1	no	0.0368711	0.077942	0.0325713	0.0001	1.2588	-8.34746
ENSSAUG00010004803	ENSSAUG00010004803	lncRNA	0.146084	0.0001	0.033861	0.041542	0.104814	0.0001	0.0001	0.0001	0.0001	1	1	no	0.0363112	0.060015	0.0488187	0.0001	0.29789	-8.93129
ENSSAUG00010011885	ENSSAUG00010011885	lncRNA	0.09648	0.0001	0.0001	0.090588	0.011859	0.035721	0.019618	0.015475	0.055192	1	1	no	0.0361259	0.0322267	0.046056	0.030095	-0.515134	-0.613865
ENSSAUG00010001493	ENSSAUG00010001493	lncRNA	0.0001	0.029913	0.067771	0.0001	0.060915	0.0001	0.071657	0.092529	0.0001	1	1	no	0.0359094	0.0325947	0.0203717	0.054762	0.678072	1.42661
ENSSAUG00010026264	ENSSAUG00010026264	lncRNA	0.076441	0.0001	0.024529	0.0001	0.0001	0.048989	0.067668	0.0001	0.101006	1	1	no	0.0354481	0.03369	0.0163963	0.056258	1.03895	1.77869
ENSSAUG00010001217	ENSSAUG00010001217	lncRNA	0.082402	0.0001	0.142671	0.0001	0.019517	0.0001	0.015197	0.058345	0.0001	1	1	no	0.0353924	0.0750577	0.00657233	0.0245473	3.51352	1.90109
ENSSAUG00010021250	ENSSAUG00010021250	lncRNA	0.01105	0.0001	0.088763	0.046032	0.078516	0.0001	0.030902	0.025178	0.03541	1	1	no	0.0351168	0.0333043	0.0415493	0.0304967	-0.319115	-0.446174
ENSSAUG00010020469	ENSSAUG00010020469	lncRNA	0.108095	0.0001	0.038488	0.033454	0.020511	0.0001	0.068361	0.046733	0.0001	1	1	no	0.0351047	0.0488943	0.0180217	0.038398	1.43993	1.0913
ENSSAUG00010000499	ENSSAUG00010000499	lncRNA	0.209697	0.0001	0.0001	0.104875	0.0001	0.0001	0.0001	0.0001	0.0001	1	1	no	0.0350302	0.0699657	0.035025	0.0001	0.998262	-8.45224
ENSSAUG00010000173	ENSSAUG00010000173	lncRNA	0.0001	0.019535	0.0001	0.083073	0.049482	0.024058	0.058905	0.019061	0.056108	1	1	no	0.0344913	0.00657833	0.0522043	0.0446913	-2.98838	-0.224174
ENSSAUG00010017162	ENSSAUG00010017162	lncRNA	0.015591	0.0001	0.017435	0.003008	0.054202	0.052083	0.029463	0.022437	0.113085	1	1	no	0.034156	0.011042	0.036431	0.054995	-1.72217	0.594134
ENSSAUG00010003711	ENSSAUG00010003711	lncRNA	0.0487688	0.0973773	0.0267654	0.0389215	0.0232668	0.0001	0.0339039	0.0001	0.0339268	1	1	no	0.0336812	0.0576372	0.0207628	0.0226435	1.473	0.125102
ENSSAUG00010023001	ENSSAUG00010023001	lncRNA	0.0001	0.027476	0.041696	0.0001	0.0001	0.07597	0.053597	0.0001	0.1037	1	1	no	0.0336488	0.0230907	0.02539	0.0524657	-0.136951	1.04711
ENSSAUG00010014421	ENSSAUG00010014421	lncRNA	0.127816	0.0001	0.0001	0.035724	0.055417	0.0001	0.032062	0.0001	0.050403	1	1	no	0.0335358	0.042672	0.0304137	0.0275217	0.48857	-0.144152
ENSSAUG00010025617	ENSSAUG00010025617	lncRNA	0.0001	0.0446743	0.105019	0.0232373	0.0001	0.0001	0.0652058	0.0421989	0.0199354	1	1	no	0.0333967	0.049931	0.00781242	0.0424467	2.67609	2.44181
ENSSAUG00010017080	ENSSAUG00010017080	lncRNA	0.0001	0.0001	0.0001	0.055328	0.065447	0.0001	0.0001	0.125154	0.050008	1	1	no	0.0329374	0.0001	0.0402917	0.0584207	-8.65434	0.535997
ENSSAUG00010008046	ENSSAUG00010008046	lncRNA	0.0001	0.0001	0.0276213	0.0576847	0.0001	0.0345254	0.138416	0.0001	0.0376418	1	1	no	0.032921	0.00927375	0.03077	0.0587193	-1.7303	0.93231
ENSSAUG00010014472	ENSSAUG00010014472	lncRNA	0.0001	0.0001	0.172383	0.037924	0.0812549	0.0001	0.0001	0.0001	0.0001	1	1	no	0.0324624	0.0575277	0.0397596	0.0001	0.532951	-8.63516
ENSSAUG00010010408	ENSSAUG00010010408	lncRNA	0.0001	0.043361	0.031906	0.214583	0.0001	0.0001	0.0001	0.0001	0.0001	1	1	no	0.0322722	0.0251223	0.0715943	0.0001	-1.51087	-9.4837
ENSSAUG00010023616	ENSSAUG00010023616	lncRNA	0.0001	0.0001	0.0001	0.0001	0.0001	0.0001	0.099146	0.187753	0.0001	1	1	no	0.0319554	0.0001	0.0001	0.0956663	0	9.90187
ENSSAUG00010023207	ENSSAUG00010023207	lncRNA	0.0001	0.0001	0.0001	0.0001	0.068499	0.0001	0.053719	0.156074	0.0001	1	1	no	0.030988	0.0001	0.0228997	0.0699643	-7.83918	1.61129
ENSSAUG00010007993	ENSSAUG00010007993	lncRNA	0.21474	0.0001	0.063358	0.0001	0.0001	0.0001	0.0001	0.0001	0.0001	1	1	no	0.0309776	0.0927327	0.0001	0.0001	9.85693	0
ENSSAUG00010012005	ENSSAUG00010012005	lncRNA	0.023428	0.011897	0.039597	0.055518	0.014796	0.0001	0.121841	0.011198	0.0001	1	1	no	0.0309417	0.024974	0.0234713	0.0443797	0.0895271	0.918999
ENSSAUG00010015347	ENSSAUG00010015347	lncRNA	0.0001	0.0001	0.159411	0.0001	0.0001	0.0001	0.0001	0.0001	0.117211	1	1	no	0.0308136	0.0532036	0.0001	0.0391371	9.05538	8.61239
ENSSAUG00010023871	ENSSAUG00010023871	lncRNA	0.0001	0.0001	0.045721	0.0001	0.0001	0.0001	0.140257	0.090555	0.0001	1	1	no	0.0307926	0.015307	0.0001	0.0769707	7.25805	9.58816
ENSSAUG00010010682	ENSSAUG00010010682	lncRNA	0.0293917	0.0001	0.10003	0.0312014	0.0001	0.0001	0.0583533	0.0565121	0.0001	1	1	no	0.0306543	0.0431739	0.0104671	0.0383218	2.0443	1.8723
ENSSAUG00010001060	ENSSAUG00010001060	lncRNA	0.0001	0.0001	0.0001	0.0001	0.0001	0.0001	0.0001	0.2713	0.0001	1	1	no	0.0302333	0.0001	0.0001	0.0905	0	9.82177
ENSSAUG00010022673	ENSSAUG00010022673	lncRNA	0.0001	0.0001	0.0001	0.11623	0.027792	0.0001	0.0001	0.021108	0.105276	1	1	no	0.0301007	0.0001	0.0480407	0.0421613	-8.90811	-0.188336
ENSSAUG00010011320	ENSSAUG00010011320	lncRNA	0.0840181	0.0001	0.0001	0.0001	0.0001	0.0001	0.0670323	0.118723	0.0001	1	1	no	0.0300415	0.0280727	0.0001	0.0619519	8.13302	9.27501
ENSSAUG00010027066	ENSSAUG00010027066	lncRNA	0.159373	0.0001	0.0001	0.045455	0.0001	0.0001	0.035848	0.0001	0.028637	1	1	no	0.0299792	0.053191	0.0152183	0.0215283	1.80537	0.500426
ENSSAUG00010018065	ENSSAUG00010018065	lncRNA	0.0419393	0.039933	0.0001	0.0238051	0.0827754	0.0001	0.0349989	0.0452646	0.0001	1	1	no	0.0298907	0.0273241	0.0355601	0.0267878	-0.380087	-0.408683
ENSSAUG00010011662	ENSSAUG00010011662	lncRNA	0.004494	0.035696	0.013246	0.105687	0.009366	0.040518	0.0001	0.0001	0.058875	1	1	no	0.0297869	0.017812	0.051857	0.0196917	-1.54169	-1.39695
ENSSAUG00010003992	ENSSAUG00010003992	lncRNA	0.0001	0.120715	0.0138139	0.00668227	0.0793536	0.0001	0.0449438	0.0001	0.0001	1	1	no	0.0295454	0.0448765	0.028712	0.0150479	0.644307	-0.932086
ENSSAUG00010018357	ENSSAUG00010018357	lncRNA	0.0001	0.0001	0.223236	0.0001	0.0001	0.0001	0.0001	0.0001	0.041629	1	1	no	0.0295072	0.0744787	0.0001	0.013943	9.54068	7.1234
ENSSAUG00010015312	ENSSAUG00010015312	lncRNA	0.010321	0.0001	0.03736	0.114499	0.067397	0.0001	0.0001	0.035274	0.0001	1	1	no	0.0294723	0.015927	0.0606653	0.0118247	-1.9294	-2.35907
ENSSAUG00010006286	ENSSAUG00010006286	lncRNA	0.0001	0.0001	0.034294	0.008969	0.0001	0.0001	0.162457	0.058566	0.0001	1	1	no	0.0294207	0.011498	0.00305633	0.0737077	1.91151	4.59194
ENSSAUG00010012934	ENSSAUG00010012934	lncRNA	0.0001	0.0001	0.0001	0.0001	0.06018	0.0935935	0.0001	0.0649608	0.0444429	1	1	no	0.0292975	0.0001	0.0512912	0.0365012	-9.00257	-0.490765
ENSSAUG00010003105	ENSSAUG00010003105	lncRNA	0.117731	0.0001	0.0001	0.0001	0.0001	0.0001	0.0001	0.087782	0.056844	1	1	no	0.0292174	0.0393103	0.0001	0.048242	8.61876	8.91415
ENSSAUG00010006017	ENSSAUG00010006017	lncRNA	0.0001	0.103637	0.0001	0.0001	0.054627	0.025693	0.0001	0.076684	0.0001	1	1	no	0.0290157	0.0346123	0.0268067	0.025628	0.368694	-0.0648709
ENSSAUG00010001429	ENSSAUG00010001429	lncRNA	0.0437183	0.0192061	0.036639	0.0194838	0.0001	0.0479776	0.0779208	0.0001	0.0148012	1	1	no	0.028883	0.0331878	0.0225205	0.0309406	0.559417	0.458267
ENSSAUG00010001027	ENSSAUG00010001027	lncRNA	0.195168	0.0001	0.0001	0.0001	0.0001	0.0001	0.061099	0.0001	0.0001	1	1	no	0.0285519	0.0651227	0.0001	0.020433	9.34702	7.67476
ENSSAUG00010011228	ENSSAUG00010011228	lncRNA	0.0001	0.0001	0.103989	0.038334	0.0001	0.111438	0.0001	0.0001	0.0001	1	1	no	0.0282623	0.0347297	0.0499573	0.0001	-0.524528	-8.96455
ENSSAUG00010024345	ENSSAUG00010024345	lncRNA	0.0001	0.0001	0.0001	0.0001	0.163755	0.0001	0.0001	0.0001	0.08886	1	1	no	0.0281461	0.0001	0.0546517	0.0296867	-9.09412	-0.88045
ENSSAUG00010017320	ENSSAUG00010017320	lncRNA	0.0001	0.04588	0.089522	0.0001	0.116936	0.0001	0.0001	0.0001	0.0001	1	1	no	0.0281042	0.0451673	0.0390453	0.0001	0.21013	-8.60901
ENSSAUG00010016469	ENSSAUG00010016469	lncRNA	0.0001	0.0001	0.0001	0.12084	0.051489	0.0001	0.0001	0.07549	0.0001	1	1	no	0.0276021	0.0001	0.0574763	0.02523	-9.16682	-1.18783
ENSSAUG00010001223	ENSSAUG00010001223	lncRNA	0.090866	0.0001	0.020603	0.0001	0.05354	0.0001	0.0001	0.020331	0.060929	1	1	no	0.0274077	0.0371897	0.0179133	0.02712	1.05387	0.598323
ENSSAUG00010020340	ENSSAUG00010020340	lncRNA	0.0445183	0.0967171	0.0001	0.0186292	0.0001	0.0427027	0.0149802	0.0244141	0.0001	1	1	no	0.026918	0.0471118	0.0204773	0.0131648	1.20206	-0.637345
ENSSAUG00010002474	ENSSAUG00010002474	lncRNA	0.0001	0.0001	0.078801	0.0001	0.0001	0.0001	0.161158	0.0001	0.0001	1	1	no	0.0267399	0.0263337	0.0001	0.053786	8.04076	9.07109
ENSSAUG00010001036	ENSSAUG00010001036	lncRNA	0.0001	0.0001	0.120395	0.020023	0.0001	0.0001	0.040765	0.033947	0.02413	1	1	no	0.0266289	0.0401983	0.006741	0.0329473	2.5761	2.28913
ENSSAUG00010001216	ENSSAUG00010001216	lncRNA	0.124788	0.0001	0.0001	0.0001	0.0001	0.0001	0.0001	0.112236	0.0001	1	1	no	0.0264138	0.0416627	0.0001	0.0374787	8.70261	8.54993
ENSSAUG00010007250	ENSSAUG00010007250	lncRNA	0.0001	0.0001	0.0001	0.0001	0.228042	0.0001	0.0001	0.0001	0.008428	1	1	no	0.0263522	0.0001	0.0760807	0.002876	-9.57139	-4.72539
ENSSAUG00010010081	ENSSAUG00010010081	lncRNA	0.0001	0.142947	0.0001	0.0001	0.0001	0.0001	0.092949	0.0001	0.0001	1	1	no	0.0262884	0.0477157	0.0001	0.0310497	8.89832	8.27843
ENSSAUG00010021257	ENSSAUG00010021257	lncRNA	0.092162	0.0001	0.0001	0.143079	0.0001	0.0001	0.0001	0.0001	0.0001	1	1	no	0.0262157	0.0307873	0.0477597	0.0001	-0.633456	-8.89965
ENSSAUG00010022292	ENSSAUG00010022292	lncRNA	0.0001	0.0001	0.0001	0.169721	0.0001	0.064839	0.0001	0.0001	0.0001	1	1	no	0.02614	0.0001	0.07822	0.0001	-9.61139	-9.61139
ENSSAUG00010005722	ENSSAUG00010005722	lncRNA	0.0001	0.121084	0.035276	0.077353	0.0001	0.0001	0.0001	0.0001	0.0001	1	1	no	0.0260348	0.0521533	0.025851	0.0001	1.01254	-8.01408
ENSSAUG00010001280	ENSSAUG00010001280	lncRNA	0.0001	0.0001	0.0001	0.0001	0.0001	0.075375	0.158131	0.0001	0.0001	1	1	no	0.0260229	0.0001	0.0251917	0.052777	-7.9768	1.06696
ENSSAUG00010021454	ENSSAUG00010021454	lncRNA	0.0001	0.0001	0.078401	0.0001	0.052415	0.0001	0.102764	0.0001	0.0001	1	1	no	0.02602	0.0262003	0.0175383	0.0343213	0.579074	0.968594
ENSSAUG00010022732	ENSSAUG00010022732	lncRNA	0.0001	0.0001	0.0001	0.0001	0.113592	0.0001	0.119452	0.0001	0.0001	1	1	no	0.0259716	0.0001	0.0379307	0.039884	-8.56722	0.0724454
ENSSAUG00010023462	ENSSAUG00010023462	lncRNA	0.0001	0.065347	0.0001	0.041338	0.021736	0.0001	0.056767	0.022439	0.025296	1	1	no	0.0259137	0.021849	0.021058	0.034834	0.0531988	0.726128
ENSSAUG00010026913	ENSSAUG00010026913	lncRNA	0.0001	0.120605	0.064366	0.012882	0.0001	0.024607	0.010328	0.0001	0.0001	1	1	no	0.0259098	0.0616903	0.0125297	0.00350933	2.2997	-1.83608
ENSSAUG00010014903	ENSSAUG00010014903	lncRNA	0.0001	0.0001	0.231324	0.0001	0.0001	0.0001	0.0001	0.0001	0.0001	1	1	no	0.0257916	0.0771747	0.0001	0.0001	9.59198	0
ENSSAUG00010004911	ENSSAUG00010004911	lncRNA	0.0001	0.0001	0.11023	0.0001	0.072378	0.0001	0.0001	0.048863	0.0001	1	1	no	0.0257857	0.03681	0.0241927	0.0163543	0.605528	-0.564897
ENSSAUG00010020194	ENSSAUG00010020194	lncRNA	0.034834	0.0001	0.033563	0.015864	0.04835	0.0001	0.061286	0.016626	0.021098	1	1	no	0.0257579	0.0228323	0.021438	0.0330033	0.090908	0.622441
ENSSAUG00010005176	ENSSAUG00010005176	lncRNA	0.0001	0.0001	0.075192	0.0001	0.0001	0.11059	0.0001	0.0001	0.044251	1	1	no	0.0256259	0.0251307	0.03693	0.014817	-0.555344	-1.31754
ENSSAUG00010018011	ENSSAUG00010018011	lncRNA	0.0001	0.0001	0.0001	0.0917703	0.0823609	0.013159	0.0420675	0.0001	0.0001	1	1	no	0.0255397	0.0001	0.0624301	0.0140892	-9.2861	-2.14765
ENSSAUG00010017992	ENSSAUG00010017992	lncRNA	0.0143033	0.0207699	0.0749783	0.0181719	0.025295	0.0001	0.0489837	0.0234343	0.00178613	1	1	no	0.0253136	0.0366838	0.0145223	0.0247347	1.33688	0.76827
ENSSAUG00010020823	ENSSAUG00010020823	lncRNA	0.07575	0.0001	0.0001	0.02401	0.0001	0.082554	0.044066	0.0001	0.0001	1	1	no	0.0252089	0.0253167	0.0355547	0.0147553	-0.489951	-1.2688
ENSSAUG00010012967	ENSSAUG00010012967	lncRNA	0.0001	0.10263	0.038593	0.0001	0.0001	0.0001	0.082999	0.0001	0.0001	1	1	no	0.0249802	0.0471077	0.0001	0.027733	8.87982	8.11546
ENSSAUG00010000165	ENSSAUG00010000165	lncRNA	0.0001	0.045015	0.0001	0.023414	0.083977	0.0001	0.050859	0.021109	0.0001	1	1	no	0.0249749	0.0150717	0.0358303	0.0240227	-1.24934	-0.576785
ENSSAUG00010026242	ENSSAUG00010026242	lncRNA	0.0357705	0.0296942	0.0001	0.02854	0.0001	0.0001	0.0605458	0.0414385	0.0281437	1	1	no	0.024937	0.0218549	0.00958	0.043376	1.18986	2.1788
ENSSAUG00010006516	ENSSAUG00010006516	lncRNA	0.054495	0.036801	0.037816	0.0001	0.045891	0.0001	0.0001	0.048706	0.0001	1	1	no	0.024901	0.0430373	0.0153637	0.016302	1.48607	0.0855264
ENSSAUG00010009416	ENSSAUG00010009416	lncRNA	0.049194	0.0001	0.010348	0.062075	0.0001	0.0001	0.047619	0.030745	0.021436	1	1	no	0.0246352	0.0198807	0.0207583	0.0332667	-0.0623245	0.680387
ENSSAUG00010019055	ENSSAUG00010019055	lncRNA	0.069919	0.02736	0.0001	0.057127	0.017075	0.049105	0.0001	0.0001	0.0001	1	1	no	0.024554	0.0324597	0.0411023	0.0001	-0.340572	-8.68308
ENSSAUG00010005837	ENSSAUG00010005837	lncRNA	0.0001	0.07865	0.0001	0.0001	0.0001	0.0001	0.0001	0.141524	0.0001	1	1	no	0.0245416	0.0262833	0.0001	0.0472413	8.038	8.88391
ENSSAUG00010026223	ENSSAUG00010026223	lncRNA	0.0001	0.0001	0.0001	0.180708	0.0001	0.0001	0.0001	0.039448	0.0001	1	1	no	0.0245396	0.0001	0.0603027	0.013216	-9.23608	-2.18994
ENSSAUG00010024783	ENSSAUG00010024783	lncRNA	0.0001	0.0001	0.219342	0.0001	0.0001	0.0001	0.0001	0.0001	0.0001	1	1	no	0.0244602	0.0731807	0.0001	0.0001	9.51532	0
ENSSAUG00010002891	ENSSAUG00010002891	lncRNA	0.0001	0.077115	0.065659	0.076714	0.0001	0.0001	0.0001	0.0001	0.0001	1	1	no	0.0244542	0.0476247	0.025638	0.0001	0.893425	-8.00214
ENSSAUG00010008645	ENSSAUG00010008645	lncRNA	0.0001	0.0001	0.0001	0.0001	0.0001	0.0001	0.0001	0.114443	0.104354	1	1	no	0.0243886	0.0001	0.0001	0.0729657	0	9.51107
ENSSAUG00010017490	ENSSAUG00010017490	lncRNA	0.085656	0.0001	0.03509	0.016969	0.081149	0.0001	0.0001	0.0001	0.0001	1	1	no	0.0243738	0.040282	0.0327393	0.0001	0.29911	-8.35488
ENSSAUG00010019148	ENSSAUG00010019148	lncRNA	0.0001	0.0001	0.0001	0.0001	0.023336	0.067113	0.109807	0.0001	0.017705	1	1	no	0.0242734	0.0001	0.030183	0.0425373	-8.23759	0.494993
ENSSAUG00010007157	ENSSAUG00010007157	lncRNA	0.0001	0.040148	0.0001	0.157982	0.0001	0.0001	0.0001	0.019521	0.0001	1	1	no	0.0242501	0.0134493	0.0527273	0.00657367	-1.97102	-3.00378
ENSSAUG00010008027	ENSSAUG00010008027	lncRNA	0.0001	0.0001	0.0336799	0.0001	0.0522886	0.0001	0.0001	0.0001	0.130812	1	1	no	0.0241534	0.0112933	0.0174962	0.0436708	-0.631574	1.31963
ENSSAUG00010002906	ENSSAUG00010002906	lncRNA	0.0001	0.0001	0.075429	0.038278	0.102276	0.0001	0.0001	0.0001	0.0001	1	1	no	0.0240648	0.0252097	0.0468847	0.0001	-0.895139	-8.87297
ENSSAUG00010005059	ENSSAUG00010005059	lncRNA	0.063359	0.0001	0.046035	0.03835	0.012005	0.0001	0.028244	0.018235	0.009108	1	1	no	0.0239484	0.036498	0.0168183	0.018529	1.11778	0.13975
ENSSAUG00010016146	ENSSAUG00010016146	lncRNA	0.0001	0.0001	0.110504	0.0001	0.0403873	0.0001	0.0631208	0.0001	0.0001	1	1	no	0.0238457	0.0369012	0.0135291	0.0211069	1.4476	0.641652
ENSSAUG00010003415	ENSSAUG00010003415	lncRNA	0.072351	0.055113	0.0001	0.0001	0.041205	0.0001	0.0001	0.025906	0.018953	1	1	no	0.0237698	0.0425213	0.0138017	0.0149863	1.62334	0.118805
ENSSAUG00010002292	ENSSAUG00010002292	lncRNA	0.0429058	0.0001	0.0769116	0.0001	0.0001	0.0001	0.0435115	0.0001	0.0486372	1	1	no	0.0236073	0.0399725	0.0001	0.0307496	8.64286	8.26442
ENSSAUG00010005178	ENSSAUG00010005178	lncRNA	0.04902	0.018405	0.07098	0.019422	0.0001	0.0001	0.0001	0.035208	0.017617	1	1	no	0.0234391	0.046135	0.00654067	0.0176417	2.81835	1.43148
ENSSAUG00010011953	ENSSAUG00010011953	lncRNA	0.0001	0.0177839	0.0001	0.0001	0.0221173	0.0001	0.0346907	0.0669544	0.0667035	1	1	no	0.0231833	0.00599464	0.0074391	0.0561162	-0.311454	2.91522
ENSSAUG00010018743	ENSSAUG00010018743	lncRNA	0.0001	0.0342581	0.00785216	0.0159399	0.0644217	0.0180559	0.012153	0.0234469	0.03095	1	1	no	0.0230197	0.0140701	0.0328058	0.0221833	-1.22132	-0.564479
ENSSAUG00010012684	ENSSAUG00010012684	lncRNA	0.028453	0.0001	0.0001	0.0001	0.0001	0.058645	0.021139	0.018876	0.078902	1	1	no	0.022935	0.009551	0.019615	0.039639	-1.03823	1.01496
ENSSAUG00010026330	ENSSAUG00010026330	lncRNA	0.0001	0.0001	0.152561	0.0001	0.0001	0.0001	0.052686	0.0001	0.0001	1	1	no	0.022883	0.0509203	0.0001	0.0176287	8.9921	7.46178
ENSSAUG00010004883	ENSSAUG00010004883	lncRNA	0.0001	0.0001	0.0001	0.0001	0.0001	0.0001	0.0001	0.0001	0.204664	1	1	no	0.0228293	0.0001	0.0001	0.068288	0	9.41549
ENSSAUG00010023402	ENSSAUG00010023402	lncRNA	0.0862307	0.0001	0.0001	0.0001	0.0001	0.0001	0.117523	0.0001	0.0001	1	1	no	0.0227171	0.0288102	0.0001	0.0392411	8.17044	8.61622
ENSSAUG00010026865	ENSSAUG00010026865	lncRNA	0.008591	0.057246	0.0001	0.0001	0.025261	0.036051	0.034327	0.0001	0.042208	1	1	no	0.0226649	0.021979	0.0204707	0.025545	0.102568	0.319483
ENSSAUG00010022221	ENSSAUG00010022221	lncRNA	0.0001	0.0001	0.022355	0.091222	0.022358	0.0001	0.011553	0.055504	0.0001	1	1	no	0.0225991	0.00751833	0.0378933	0.0223857	-2.33346	-0.759369
ENSSAUG00010021533	ENSSAUG00010021533	lncRNA	0.0001	0.0001	0.148433	0.053962	0.0001	0.0001	0.0001	0.0001	0.0001	1	1	no	0.0225661	0.0495443	0.018054	0.0001	1.4564	-7.49617
ENSSAUG00010016390	ENSSAUG00010016390	lncRNA	0.0001	0.027046	0.0001	0.0001	0.0001	0.097779	0.0001	0.051645	0.025795	1	1	no	0.0225294	0.009082	0.0326597	0.0258467	-1.84643	-0.337532
ENSSAUG00010010922	ENSSAUG00010010922	lncRNA	0.040108	0.02702	0.059667	0.0001	0.011399	0.0001	0.0001	0.037393	0.025945	1	1	no	0.0224258	0.042265	0.00386633	0.021146	3.45043	2.45135
ENSSAUG00010001625	ENSSAUG00010001625	lncRNA	0.033281	0.0001	0.0001	0.052744	0.045708	0.0001	0.022003	0.047383	0.0001	1	1	no	0.022391	0.0111603	0.0328507	0.023162	-1.55754	-0.504163
ENSSAUG00010014311	ENSSAUG00010014311	lncRNA	0.0001	0.045409	0.0001	0.0001	0.113857	0.0001	0.0001	0.040633	0.0001	1	1	no	0.0222777	0.015203	0.038019	0.013611	-1.32236	-1.48195
ENSSAUG00010008629	ENSSAUG00010008629	lncRNA	0.0001	0.0001	0.0001	0.030435	0.092575	0.0001	0.048014	0.0001	0.027738	1	1	no	0.0221402	0.0001	0.0410367	0.025284	-8.68077	-0.698689
ENSSAUG00010020595	ENSSAUG00010020595	lncRNA	0.0327489	0.0495381	0.0454789	0.0001	0.0001	0.0001	0.0001	0.0235638	0.0470764	1	1	no	0.0220896	0.0425886	0.0001	0.0235801	8.73432	7.88142
ENSSAUG00010013360	ENSSAUG00010013360	lncRNA	0.045497	0.0001	0.072508	0.036052	0.0001	0.0001	0.0001	0.0001	0.043393	1	1	no	0.0219944	0.0393683	0.012084	0.014531	1.70394	0.266036
ENSSAUG00010009201	ENSSAUG00010009201	lncRNA	0.0001	0.076662	0.0001	0.0001	0.0001	0.0001	0.0001	0.119767	0.0001	1	1	no	0.0219032	0.0256207	0.0001	0.039989	8.00116	8.64346
ENSSAUG00010012832	ENSSAUG00010012832	lncRNA	0.0001	0.0001	0.0001	0.0664102	0.0001	0.0603885	0.0001	0.0001	0.068647	1	1	no	0.0217829	0.0001	0.0422996	0.022949	-8.7245	-0.882211
ENSSAUG00010003170	ENSSAUG00010003170	lncRNA	0.0001	0.0001	0.112651	0.039646	0.0001	0.0001	0.0001	0.037318	0.0001	1	1	no	0.021135	0.037617	0.013282	0.012506	1.50191	-0.086852
ENSSAUG00010006259	ENSSAUG00010006259	lncRNA	0.0001	0.0001	0.0208688	0.0537926	0.0001	0.0001	0.0384869	0.0001	0.0764703	1	1	no	0.0211243	0.00702295	0.0179975	0.0383524	-1.35765	1.09152
ENSSAUG00010001656	ENSSAUG00010001656	lncRNA	0.0001	0.0001	0.0001	0.0001	0.026682	0.0001	0.161893	0.0001	0.0001	1	1	no	0.0210306	0.0001	0.00896067	0.054031	-6.48553	2.59211
ENSSAUG00010001032	ENSSAUG00010001032	lncRNA	0.0910191	0.0374373	0.0001	0.0001	0.0001	0.0001	0.0001	0.00900043	0.0494478	1	1	no	0.0208227	0.0428521	0.0001	0.0195161	8.74322	7.60852
ENSSAUG00010026703	ENSSAUG00010026703	lncRNA	0.035423	0.0001	0.0001	0.0001	0.099962	0.0001	0.049836	0.0001	0.0001	1	1	no	0.0206468	0.0118743	0.0333873	0.0166787	-1.49145	-1.0013
ENSSAUG00010011527	ENSSAUG00010011527	lncRNA	0.025374	0.0001	0.0001	0.062705	0.0001	0.0001	0.039194	0.018934	0.037917	1	1	no	0.0205027	0.00852467	0.0209683	0.032015	-1.2985	0.610536
ENSSAUG00010004693	ENSSAUG00010004693	lncRNA	0.0368609	0.0188427	0.0171835	0.024721	0.0118227	0.0339593	0.0001	0.0269368	0.013454	1	1	no	0.0204312	0.0242957	0.023501	0.0134969	0.0479788	-0.800091
ENSSAUG00010026122	ENSSAUG00010026122	lncRNA	0.0001	0.035843	0.0001	0.071229	0.029719	0.0001	0.02829	0.0001	0.016327	1	1	no	0.0202009	0.0120143	0.0336827	0.0149057	-1.48725	-1.17615
ENSSAUG00010026221	ENSSAUG00010026221	lncRNA	0.0001	0.0001	0.047375	0.052983	0.0001	0.0001	0.0001	0.080487	0.0001	1	1	no	0.0201606	0.0158583	0.0177277	0.0268957	-0.160762	0.601371
ENSSAUG00010009096	ENSSAUG00010009096	lncRNA	0.0001	0.0001	0.0001	0.070783	0.0001	0.0001	0.084729	0.0001	0.025211	1	1	no	0.020147	0.0001	0.023661	0.03668	-7.88637	0.632483
ENSSAUG00010006820	ENSSAUG00010006820	lncRNA	0.092886	0.0001	0.017208	0.0530406	0.0001	0.0001	0.0001	0.0001	0.0170228	1	1	no	0.020073	0.0367313	0.0177469	0.00574092	1.04945	-1.62821
ENSSAUG00010014301	ENSSAUG00010014301	lncRNA	0.0001	0.0001	0.067914	0.0001	0.044277	0.0001	0.0001	0.067256	0.0001	1	1	no	0.0200052	0.0227047	0.0148257	0.0224853	0.614892	0.600887
ENSSAUG00010026244	ENSSAUG00010026244	lncRNA	0.0001	0.040939	0.088978	0.0001	0.0001	0.0001	0.0001	0.019581	0.02934	1	1	no	0.0199264	0.043339	0.0001	0.0163403	8.75952	7.35229
ENSSAUG00010021580	ENSSAUG00010021580	lncRNA	0.01837	0.027887	0.033013	0.0001	0.021657	0.0001	0.029418	0.035122	0.01311	1	1	no	0.0198641	0.0264233	0.00728567	0.0258833	1.85868	1.82889
ENSSAUG00010013182	ENSSAUG00010013182	lncRNA	0.0656607	0.0190133	0.0287596	0.0001	0.0001	0.0357795	0.0286469	0.0001	0.0001	1	1	no	0.0198067	0.0378112	0.0119932	0.00961564	1.6566	-0.318757
ENSSAUG00010016388	ENSSAUG00010016388	lncRNA	0.0001	0.0001	0.035117	0.047079	0.0001	0.0001	0.095266	0.0001	0.0001	1	1	no	0.0197847	0.0117723	0.0157597	0.031822	-0.420837	1.01379
ENSSAUG00010020744	ENSSAUG00010020744	lncRNA	0.101305	0.0001	0.073605	0.0001	0.0001	0.0001	0.0001	0.0001	0.0001	1	1	no	0.0195122	0.0583367	0.0001	0.0001	9.18826	0
ENSSAUG00010024597	ENSSAUG00010024597	lncRNA	0.0001	0.0001	0.018427	0.053448	0.0426	0.0001	0.0001	0.0001	0.060373	1	1	no	0.0194831	0.006209	0.0320493	0.020191	-2.36786	-0.666582
ENSSAUG00010018346	ENSSAUG00010018346	lncRNA	0.0001	0.108394	0.0001	0.0001	0.0511818	0.0001	0.0133082	0.0001	0.0001	1	1	no	0.019276	0.0361981	0.0171273	0.00450272	1.07962	-1.92743
ENSSAUG00010005523	ENSSAUG00010005523	lncRNA	0.0001	0.0001	0.090821	0.0001	0.0001	0.0001	0.0001	0.0001	0.080445	1	1	no	0.0191073	0.0303403	0.0001	0.0268817	8.24509	8.07048
ENSSAUG00010015880	ENSSAUG00010015880	lncRNA	0.054417	0.048804	0.012756	0.014476	0.0001	0.0001	0.0001	0.026243	0.013131	1	1	no	0.018903	0.038659	0.004892	0.013158	2.98231	1.42744
ENSSAUG00010014878	ENSSAUG00010014878	lncRNA	0.0001	0.0001	0.016035	0.038183	0.049134	0.0001	0.031837	0.034274	0.0001	1	1	no	0.0188737	0.00541167	0.029139	0.0220703	-2.42881	-0.400843
ENSSAUG00010002287	ENSSAUG00010002287	lncRNA	0.0001	0.0492492	0.0155825	0.0139986	0.0001	0.00864917	0.0282137	0.0219741	0.0301954	1	1	no	0.0186736	0.0216439	0.00758258	0.0267944	1.5132	1.82117
ENSSAUG00010005152	ENSSAUG00010005152	lncRNA	0.0001	0.0001	0.125491	0.0001	0.0001	0.0001	0.0001	0.0001	0.04138	1	1	no	0.018619	0.041897	0.0001	0.01386	8.7107	7.11478
ENSSAUG00010002715	ENSSAUG00010002715	lncRNA	0.0001	0.0001	0.058118	0.005245	0.007166	0.096002	0.0001	0.0001	0.0001	1	1	no	0.018559	0.0194393	0.0361377	0.0001	-0.894525	-8.49736
ENSSAUG00010013996	ENSSAUG00010013996	lncRNA	0.018147	0.013823	0.039555	0.05701	0.0001	0.0001	0.012048	0.0001	0.025994	1	1	no	0.0185419	0.0238417	0.01907	0.012714	0.32218	-0.584887
ENSSAUG00010021227	ENSSAUG00010021227	lncRNA	0.0001	0.0001	0.062421	0.046834	0.056904	0.0001	0.0001	0.0001	0.0001	1	1	no	0.0185288	0.0208737	0.0346127	0.0001	-0.729616	-8.43516
ENSSAUG00010012057	ENSSAUG00010012057	lncRNA	0.0001	0.0001	0.0001	0.0001	0.0001	0.0001	0.025814	0.103797	0.034623	1	1	no	0.0183149	0.0001	0.0001	0.0547447	0	9.09657
ENSSAUG00010012066	ENSSAUG00010012066	lncRNA	0.0001	0.0001	0.0643271	0.0001	0.0001	0.0001	0.0986678	0.0001	0.0001	1	1	no	0.0181883	0.021509	0.0001	0.0329559	7.7488	8.36439
ENSSAUG00010022291	ENSSAUG00010022291	lncRNA	0.007216	0.000702	0.033392	0.013525	0.007176	0.0001	0.021294	0.048682	0.03112	1	1	no	0.0181341	0.01377	0.00693367	0.0336987	0.989838	2.281
ENSSAUG00010019541	ENSSAUG00010019541	lncRNA	0.0001	0.0001	0.0001	0.057577	0.0001	0.0001	0.0001	0.104562	0.0001	1	1	no	0.0180932	0.0001	0.019259	0.0349207	-7.58939	0.858548
ENSSAUG00010002262	ENSSAUG00010002262	lncRNA	0.0001	0.0001	0.0729721	0.0001	0.0883673	0.0001	0.0001	0.0001	0.0001	1	1	no	0.0180044	0.0243907	0.0295224	0.0001	-0.275481	-8.20567
ENSSAUG00010001313	ENSSAUG00010001313	lncRNA	0.0001	0.0001	0.045048	0.047405	0.0001	0.0001	0.02234	0.044532	0.0001	1	1	no	0.0177583	0.0150827	0.0158683	0.022324	-0.0732591	0.492445
ENSSAUG00010010766	ENSSAUG00010010766	lncRNA	0.0001	0.085874	0.0001	0.0001	0.0001	0.0001	0.047813	0.0001	0.02526	1	1	no	0.0177274	0.0286913	0.0001	0.024391	8.16447	7.93021
ENSSAUG00010005585	ENSSAUG00010005585	lncRNA	0.0001	0.157473	0.0001	0.0001	0.0001	0.0001	0.0001	0.0001	0.0001	1	1	no	0.0175859	0.0525577	0.0001	0.0001	9.03776	0
ENSSAUG00010024060	ENSSAUG00010024060	lncRNA	0.0001	0.027139	0.0001	0.0001	0.0001	0.0001	0.052941	0.076906	0.0001	1	1	no	0.0175096	0.009113	0.0001	0.0433157	6.50985	8.75875
ENSSAUG00010008565	ENSSAUG00010008565	lncRNA	0.0001	0.011324	0.0001	0.0001	0.014084	0.073203	0.026282	0.015931	0.015914	1	1	no	0.0174487	0.00384133	0.029129	0.0193757	-2.92278	-0.58821
ENSSAUG00010022916	ENSSAUG00010022916	lncRNA	0.0001	0.0001	0.0209225	0.0001	0.062095	0.0714316	0.0001	0.0001	0.0001	1	1	no	0.0172277	0.00704085	0.0445422	0.0001	-2.66135	-8.79903
ENSSAUG00010009840	ENSSAUG00010009840	lncRNA	0.0001	0.111392	0.0001	0.0001	0.0001	0.0001	0.0001	0.042836	0.0001	1	1	no	0.0172142	0.0371973	0.0001	0.0143453	8.53906	7.16444
ENSSAUG00010012321	ENSSAUG00010012321	lncRNA	0.066739	0.037431	0.0001	0.0001	0.0001	0.0001	0.035894	0.012771	0.0001	1	1	no	0.0170372	0.0347567	0.0001	0.016255	8.44115	7.34474
ENSSAUG00010006285	ENSSAUG00010006285	lncRNA	0.026586	0.030377	0.009658	0.0001	0.024919	0.012073	0.019753	0.019129	0.009554	1	1	no	0.0169054	0.022207	0.012364	0.0161453	0.844869	0.384972
ENSSAUG00010024570	ENSSAUG00010024570	lncRNA	0.037454	0.011512	0.022439	0.012236	0.0001	0.0001	0.045891	0.022222	0.0001	1	1	no	0.0168949	0.0238017	0.00414533	0.0227377	2.5215	2.45552
ENSSAUG00010009192	ENSSAUG00010009192	lncRNA	0.0001	0.0391659	0.0001	0.0001	0.0001	0.0001	0.0001	0.110869	0.0001	1	1	no	0.0167483	0.013122	0.0001	0.0370229	7.03584	8.53227
ENSSAUG00010014169	ENSSAUG00010014169	lncRNA	0.0515615	0.0001	0.0001	0.0318539	0.0001	0.0001	0.0001	0.066581	0.0001	1	1	no	0.0167329	0.0172538	0.0106846	0.0222603	0.691377	1.05894
ENSSAUG00010015767	ENSSAUG00010015767	lncRNA	0.0001	0.008614	0.065145	0.0001	0.0001	0.041079	0.033605	0.0001	0.0001	1	1	no	0.0165492	0.0246197	0.0137597	0.0112683	0.839366	-0.288171
ENSSAUG00010000253	ENSSAUG00010000253	lncRNA	0.045751	0.008815	0.033241	0.0001	0.014448	0.0001	0.045322	0.0001	0.0001	1	1	no	0.0164419	0.029269	0.00488267	0.015174	2.58363	1.63586
ENSSAUG00010003994	ENSSAUG00010003994	lncRNA	0.07319	0.005769	0.0001	0.019969	0.001333	0.018342	0.019207	0.0001	0.00995	1	1	no	0.01644	0.026353	0.0132147	0.00975233	0.995827	-0.438321
ENSSAUG00010010770	ENSSAUG00010010770	lncRNA	0.0001	0.0001	0.072314	0.0001	0.0001	0.0001	0.036973	0.0001	0.037544	1	1	no	0.0163812	0.0241713	0.0001	0.0248723	7.91715	7.9584
ENSSAUG00010006336	ENSSAUG00010006336	lncRNA	0.0001	0.0001	0.0001	0.0001	0.016606	0.0001	0.0001	0.129807	0.0001	1	1	no	0.0163459	0.0001	0.005602	0.0433357	-5.80787	2.95154
ENSSAUG00010017994	ENSSAUG00010017994	lncRNA	0.0001	0.050027	0.096116	0.0001	0.0001	0.0001	0.0001	0.0001	0.0001	1	1	no	0.0163159	0.0487477	0.0001	0.0001	8.92919	0
ENSSAUG00010021418	ENSSAUG00010021418	lncRNA	0.0001	0.027894	0.051587	0.0001	0.017901	0.0001	0.0001	0.0001	0.048776	1	1	no	0.0162953	0.026527	0.00603367	0.0163253	2.13635	1.43601
ENSSAUG00010022868	ENSSAUG00010022868	lncRNA	0.0001	0.0001	0.096898	0.0001	0.0001	0.0001	0.0001	0.0001	0.047928	1	1	no	0.0161696	0.032366	0.0001	0.0160427	8.33834	7.32577
ENSSAUG00010005521	ENSSAUG00010005521	lncRNA	0.144695	0.0001	0.0001	0.0001	0.0001	0.0001	0.0001	0.0001	0.0001	1	1	no	0.0161661	0.0482983	0.0001	0.0001	8.91583	0
ENSSAUG00010001117	ENSSAUG00010001117	lncRNA	0.0001	0.0001	0.0716136	0.0001	0.0404239	0.0001	0.0001	0.0001	0.0319133	1	1	no	0.0160612	0.0239379	0.0135413	0.0107044	0.821928	-0.339155
ENSSAUG00010018807	ENSSAUG00010018807	lncRNA	0.024078	0.018341	0.0001	0.066508	0.0001	0.0001	0.0001	0.0001	0.034612	1	1	no	0.0160043	0.014173	0.022236	0.011604	-0.649752	-0.938275
ENSSAUG00010010345	ENSSAUG00010010345	lncRNA	0.0001	0.0296223	0.0296667	0.0400599	0.0001	0.0441463	0.0001	0.0001	0.0001	1	1	no	0.0159995	0.0197963	0.0281021	0.0001	-0.505442	-8.13453
ENSSAUG00010003442	ENSSAUG00010003442	lncRNA	0.0001	0.0001	0.0001	0.10862	0.0001	0.0001	0.033306	0.0001	0.0001	1	1	no	0.0158473	0.0001	0.0362733	0.0111687	-8.50277	-1.69945
ENSSAUG00010019623	ENSSAUG00010019623	lncRNA	0.0001	0.052321	0.0001	0.059474	0.0001	0.0001	0.0001	0.029868	0.0001	1	1	no	0.015807	0.017507	0.0198913	0.0100227	-0.184208	-0.988874
ENSSAUG00010027467	ENSSAUG00010027467	lncRNA	0.0001	0.0001	0.054689	0.0001	0.035993	0.0001	0.050002	0.0001	0.0001	1	1	no	0.0156982	0.0182963	0.0120643	0.016734	0.600806	0.472034
ENSSAUG00010027592	ENSSAUG00010027592	lncRNA	0.0001	0.0001	0.0001	0.0001	0.0001	0.0577227	0.08223	0.0001	0.0001	1	1	no	0.0156281	0.0001	0.0193076	0.0274767	-7.59302	0.509042
ENSSAUG00010026213	ENSSAUG00010026213	lncRNA	0.08961	0.0001	0.0001	0.0001	0.0001	0.0001	0.0001	0.049409	0.0001	1	1	no	0.0155243	0.0299367	0.0001	0.0165363	8.22577	7.3695
ENSSAUG00010000546	ENSSAUG00010000546	lncRNA	0.0001	0.122441	0.0001	0.0001	0.016125	0.0001	0.0001	0.0001	0.0001	1	1	no	0.015474	0.0408803	0.00544167	0.0001	2.90929	-5.76598
ENSSAUG00010001035	ENSSAUG00010001035	lncRNA	0.0001	0.060374	0.0001	0.031403	0.0001	0.0001	0.0001	0.042771	0.00356	1	1	no	0.0154009	0.0201913	0.0105343	0.015477	0.938637	0.555027
ENSSAUG00010018889	ENSSAUG00010018889	lncRNA	0.0001	0.0001	0.037498	0.038576	0.023927	0.0001	0.036984	0.0001	0.0001	1	1	no	0.0152761	0.012566	0.0208677	0.0123947	-0.731744	-0.75155
ENSSAUG00010009098	ENSSAUG00010009098	lncRNA	0.004724	0.013263	0.014152	0.015741	0.02154	0.008446	0.023013	0.013718	0.022622	1	1	no	0.0152466	0.010713	0.0152423	0.0197843	-0.508721	0.376275
ENSSAUG00010025440	ENSSAUG00010025440	lncRNA	0.0001	0.0001	0.135144	0.0001	0.0001	0.0001	0.0001	0.0001	0.0001	1	1	no	0.0151049	0.0451147	0.0001	0.0001	8.81745	0
ENSSAUG00010016300	ENSSAUG00010016300	lncRNA	0.0001	0.0001	0.0001	0.0001	0.0001	0.0001	0.076123	0.014744	0.043454	1	1	no	0.0149912	0.0001	0.0001	0.0447737	0	8.80651
ENSSAUG00010003985	ENSSAUG00010003985	lncRNA	0.021677	0.033262	0.0001	0.0001	0.0001	0.0001	0.016279	0.063061	0.0001	1	1	no	0.0149754	0.0183463	0.0001	0.02648	7.51935	8.04876
ENSSAUG00010001679	ENSSAUG00010001679	lncRNA	0.0001	0.0001	0.103655	0.0001	0.0001	0.0001	0.029875	0.0001	0.0001	1	1	no	0.0149144	0.0346183	0.0001	0.010025	8.43539	6.64746
ENSSAUG00010006822	ENSSAUG00010006822	lncRNA	0.0001	0.0001	0.0001	0.028043	0.0001	0.0001	0.10517	0.0001	0.0001	1	1	no	0.0148792	0.0001	0.00941433	0.0351233	-6.55679	1.8995
ENSSAUG00010011178	ENSSAUG00010011178	lncRNA	0.0001	0.0001	0.087556	0.0001	0.0001	0.0001	0.044449	0.0001	0.0001	1	1	no	0.014745	0.029252	0.0001	0.014883	8.19239	7.21752
ENSSAUG00010003904	ENSSAUG00010003904	lncRNA	0.026405	0.0001	0.0001	0.010462	0.0001	0.040642	0.0001	0.010355	0.042062	1	1	no	0.0144807	0.00886833	0.017068	0.0175057	-0.944559	0.036528
ENSSAUG00010007136	ENSSAUG00010007136	lncRNA	0.0001	0.0001	0.0001	0.0001	0.0001	0.0001	0.127802	0.0001	0.0001	1	1	no	0.0142891	0.0001	0.0001	0.0426673	0	8.73699
ENSSAUG00010019892	ENSSAUG00010019892	lncRNA	0.0001	0.031632	0.060343	0.0001	0.0001	0.0001	0.035994	0.0001	0.0001	1	1	no	0.0142854	0.0306917	0.0001	0.0120647	8.2617	6.91464
ENSSAUG00010001973	ENSSAUG00010001973	lncRNA	0.0001	0.0125242	0.00819846	0.0001	0.0001	0.0386985	0.0001	0.0240631	0.0437617	1	1	no	0.0141829	0.00694088	0.0129662	0.0226416	-0.90156	0.804224
ENSSAUG00010011293	ENSSAUG00010011293	lncRNA	0.0001	0.0001	0.0001	0.0001	0.0001	0.0001	0.090388	0.035445	0.0001	1	1	no	0.0140592	0.0001	0.0001	0.0419777	0	8.71348
ENSSAUG00010012689	ENSSAUG00010012689	lncRNA	0.018883	0.0001	0.0001	0.059004	0.0001	0.0001	0.0001	0.014531	0.030648	1	1	no	0.0137296	0.006361	0.0197347	0.015093	-1.63341	-0.386853
ENSSAUG00010024352	ENSSAUG00010024352	lncRNA	0.0001	0.0001	0.0001	0.038225	0.050391	0.0001	0.0001	0.033667	0.0001	1	1	no	0.0136537	0.0001	0.029572	0.011289	-8.20809	-1.38931
ENSSAUG00010010951	ENSSAUG00010010951	lncRNA	0.0374113	0.0379292	0.0001	0.0197634	0.0001	0.0001	0.0183669	0.00897267	0.0001	1	1	no	0.0136493	0.0251468	0.00665447	0.00914651	1.91798	0.458898
ENSSAUG00010002789	ENSSAUG00010002789	lncRNA	0.0001	0.0450688	0.0761437	0.0001	0.0001	0.0001	0.0001	0.0001	0.0001	1	1	no	0.0135458	0.0404375	0.0001	0.0001	8.65955	0
ENSSAUG00010007137	ENSSAUG00010007137	lncRNA	0.048507	0.037081	0.0001	0.0001	0.0001	0.0001	0.0001	0.035027	0.0001	1	1	no	0.0134683	0.0285627	0.0001	0.0117423	8.15799	6.87558
ENSSAUG00010020156	ENSSAUG00010020156	lncRNA	0.069444	0.0001	0.050456	0.0001	0.0001	0.0001	0.0001	0.0001	0.0001	1	1	no	0.0134	0.04	0.0001	0.0001	8.64386	0
ENSSAUG00010007990	ENSSAUG00010007990	lncRNA	0.0001	0.062075	0.0001	0.057638	0.0001	0.0001	0.0001	0.0001	0.0001	1	1	no	0.0133792	0.0207583	0.0192793	0.0001	0.106635	-7.59091
ENSSAUG00010000255	ENSSAUG00010000255	lncRNA	0.0001	0.0001	0.084254	0.0001	0.0001	0.0001	0.0001	0.019954	0.014543	1	1	no	0.0132612	0.0281513	0.0001	0.0115323	8.13706	6.84954
ENSSAUG00010023537	ENSSAUG00010023537	lncRNA	0.0001	0.0001	0.022476	0.0001	0.094866	0.0001	0.0001	0.0001	0.0001	1	1	no	0.0131158	0.00755867	0.0316887	0.0001	-2.06776	-8.30782
ENSSAUG00010016661	ENSSAUG00010016661	lncRNA	0.041148	0.0001	0.006667	0.000877	0.008232	0.0001	0.05982	0.000557	0.0001	1	1	no	0.0130668	0.0159717	0.00306967	0.020159	2.37936	2.71527
ENSSAUG00010016754	ENSSAUG00010016754	lncRNA	0.0001	0.0001	0.0001	0.116771	0.0001	0.0001	0.0001	0.0001	0.0001	1	1	no	0.0130634	0.0001	0.0389903	0.0001	-8.60697	-8.60697
ENSSAUG00010019217	ENSSAUG00010019217	lncRNA	0.078757	0.0001	0.0001	0.0001	0.0001	0.0001	0.0001	0.037958	0.0001	1	1	no	0.0130461	0.026319	0.0001	0.0127193	8.03996	6.99088
ENSSAUG00010004568	ENSSAUG00010004568	lncRNA	0.0001	0.0001	0.0001	0.0001	0.0545	0.0001	0.0001	0.041393	0.020601	1	1	no	0.0130104	0.0001	0.0182333	0.020698	-7.51043	0.182913
ENSSAUG00010019448	ENSSAUG00010019448	lncRNA	0.0001	0.0142572	0.0001	0.0243616	0.0001	0.0354666	0.0001	0.0140498	0.0280691	1	1	no	0.012956	0.00481907	0.0199761	0.014073	-2.05145	-0.505345
ENSSAUG00010010182	ENSSAUG00010010182	lncRNA	0.0001	0.0001	0.019804	0.038536	0.0001	0.0001	0.0001	0.0001	0.056206	1	1	no	0.012794	0.006668	0.012912	0.018802	-0.953386	0.542174
ENSSAUG00010007135	ENSSAUG00010007135	lncRNA	0.0001	0.0001	0.0001	0.0001	0.0001	0.0001	0.0001	0.0001	0.113851	1	1	no	0.012739	0.0001	0.0001	0.038017	0	8.5705
ENSSAUG00010014608	ENSSAUG00010014608	lncRNA	0.061474	0.031892	0.020351	0.0001	0.0001	0.0001	0.0001	0.0001	0.0001	1	1	no	0.0127019	0.0379057	0.0001	0.0001	8.56627	0
ENSSAUG00010001816	ENSSAUG00010001816	lncRNA	0.0001	0.0001	0.0001	0.017461	0.0001	0.0001	0.049113	0.046439	0.0001	1	1	no	0.0126237	0.0001	0.005887	0.031884	-5.87946	2.43723
ENSSAUG00010022664	ENSSAUG00010022664	lncRNA	0.0001	0.0001	0.0001	0.029527	0.0001	0.0001	0.0001	0.0001	0.082067	1	1	no	0.0124771	0.0001	0.009909	0.0274223	-6.63067	1.46854
ENSSAUG00010007384	ENSSAUG00010007384	lncRNA	0.0001	0.0322121	0.0454338	0.0001	0.0001	0.0336043	0.0001	0.0001	0.0001	1	1	no	0.0124278	0.0259153	0.0112681	0.0001	1.20156	-6.8161
ENSSAUG00010017661	ENSSAUG00010017661	lncRNA	0.05791	0.0001	0.0001	0.0001	0.0001	0.0001	0.0001	0.0001	0.053041	1	1	no	0.0124057	0.01937	0.0001	0.017747	7.59768	7.47143
ENSSAUG00010016578	ENSSAUG00010016578	lncRNA	0.0001	0.0001	0.0001	0.0001	0.0001	0.0001	0.110495	0.0001	0.0001	1	1	no	0.0123661	0.0001	0.0001	0.0368983	0	8.52741
ENSSAUG00010008569	ENSSAUG00010008569	lncRNA	0.043553	0.0001	0.0001	0.022953	0.0001	0.0001	0.021675	0.0001	0.020522	1	1	no	0.0121337	0.0145843	0.00771767	0.014099	0.918183	0.869356
ENSSAUG00010019488	ENSSAUG00010019488	lncRNA	0.0001	0.0001	0.01393	0.0001	0.055665	0.0001	0.037051	0.0001	0.0001	1	1	no	0.0119162	0.00471	0.0186217	0.012417	-1.98318	-0.584666
ENSSAUG00010016408	ENSSAUG00010016408	lncRNA	0.0001	0.0001	0.0001	0.035678	0.042655	0.0001	0.0001	0.028031	0.0001	1	1	no	0.0118849	0.0001	0.0261443	0.00941033	-8.03035	-1.47418
ENSSAUG00010021246	ENSSAUG00010021246	lncRNA	0.014225	0.0001	0.0001	0.016969	0.037697	0.0001	0.037123	0.0001	0.0001	1	1	no	0.0118349	0.00480833	0.0182553	0.012441	-1.92471	-0.553216
ENSSAUG00010010754	ENSSAUG00010010754	lncRNA	0.0001	0.053656	0.051179	0.0001	0.0001	0.0001	0.0001	0.0001	0.0001	1	1	no	0.0117261	0.0349783	0.0001	0.0001	8.45032	0
ENSSAUG00010013797	ENSSAUG00010013797	lncRNA	0.0001	0.104326	0.0001	0.0001	0.0001	0.0001	0.0001	0.0001	0.0001	1	1	no	0.0116807	0.0348421	0.0001	0.0001	8.44469	0
ENSSAUG00010018526	ENSSAUG00010018526	lncRNA	0.0138733	0.0001	0.02016	0.0104476	0.0001	0.0001	0.0001	0.0001	0.059828	1	1	no	0.0116454	0.0113778	0.00354918	0.0200093	1.68066	2.49511
ENSSAUG00010021802	ENSSAUG00010021802	lncRNA	0.0001	0.01805	0.01772	0.017681	0.011552	0.0001	0.01812	0.020939	0.0001	1	1	no	0.0115958	0.0119567	0.00977767	0.013053	0.290253	0.416819
ENSSAUG00010005640	ENSSAUG00010005640	lncRNA	0.035198	0.0001	0.068086	0.0001	0.0001	0.0001	0.0001	0.0001	0.0001	1	1	no	0.0115538	0.0344613	0.0001	0.0001	8.42883	0
ENSSAUG00010018993	ENSSAUG00010018993	lncRNA	0.0001	0.0001	0.0769155	0.0001	0.0001	0.0001	0.0262167	0.0001	0.0001	1	1	no	0.0115369	0.0257052	0.0001	0.00880558	8.00591	6.46035
ENSSAUG00010005114	ENSSAUG00010005114	lncRNA	0.0001	0.052099	0.0001	0.0001	0.0001	0.024104	0.0001	0.0001	0.026597	1	1	no	0.0114889	0.017433	0.00810133	0.00893233	1.10559	0.140878
ENSSAUG00010012548	ENSSAUG00010012548	lncRNA	0.0001	0.0001	0.0001	0.0001	0.0210195	0.0806004	0.0001	0.0001	0.0001	1	1	no	0.0113689	0.0001	0.0339066	0.0001	-8.40542	-8.40542
ENSSAUG00010021259	ENSSAUG00010021259	lncRNA	0.0001	0.0001	0.0001	0.041245	0.0001	0.0001	0.0001	0.059622	0.0001	1	1	no	0.0112852	0.0001	0.013815	0.0199407	-7.11009	0.529478
ENSSAUG00010000810	ENSSAUG00010000810	lncRNA	0.0001	0.0001	0.0001	0.0001	0.0001	0.0001	0.0001	0.0001	0.10029	1	1	no	0.0112322	0.0001	0.0001	0.0334967	0	8.38787
ENSSAUG00010022205	ENSSAUG00010022205	lncRNA	0.0001	0.0001	0.0001	0.0001	0.0001	0.0001	0.046755	0.0001	0.052276	1	1	no	0.0110812	0.0001	0.0001	0.0330437	0	8.36823
ENSSAUG00010001221	ENSSAUG00010001221	lncRNA	0.0001	0.0001	0.0001	0.0001	0.0001	0.0001	0.0001	0.0001	0.098528	1	1	no	0.0110364	0.0001	0.0001	0.0329093	0	8.36235
ENSSAUG00010021364	ENSSAUG00010021364	lncRNA	0.0001	0.0001	0.021265	0.0001	0.028026	0.027057	0.021979	0.0001	0.0001	1	1	no	0.0109808	0.007155	0.0183943	0.007393	-1.36224	-1.31503
ENSSAUG00010019049	ENSSAUG00010019049	lncRNA	0.0001	0.03372	0.0001	0.0001	0.0001	0.0001	0.0001	0.063704	0.0001	1	1	no	0.0109027	0.0113067	0.0001	0.0213013	6.82103	7.7348
ENSSAUG00010018358	ENSSAUG00010018358	lncRNA	0.0001	0.0001	0.097039	0.0001	0.0001	0.0001	0.0001	0.0001	0.0001	1	1	no	0.010871	0.032413	0.0001	0.0001	8.34043	0
ENSSAUG00010003898	ENSSAUG00010003898	lncRNA	0.080546	0.0001	0.0001	0.015985	0.0001	0.0001	0.0001	0.0001	0.0001	1	1	no	0.0108034	0.0269153	0.005395	0.0001	2.31873	-5.75355
ENSSAUG00010005286	ENSSAUG00010005286	lncRNA	0.0001	0.0001	0.00960639	0.0001	0.0001	0.0001	0.0860381	0.0001	0.0001	1	1	no	0.0107049	0.0032688	0.0001	0.028746	5.03069	8.16722
ENSSAUG00010022682	ENSSAUG00010022682	lncRNA	0.058116	0.0001	0.0001	0.0001	0.0001	0.0001	0.0001	0.0001	0.037509	1	1	no	0.0107028	0.0194387	0.0001	0.0125697	7.60279	6.9738
ENSSAUG00010005757	ENSSAUG00010005757	lncRNA	0.061099	0.0001	0.034482	0.0001	0.0001	0.0001	0.0001	0.0001	0.0001	1	1	no	0.0106979	0.0318937	0.0001	0.0001	8.31713	0
ENSSAUG00010001030	ENSSAUG00010001030	lncRNA	0.0001	0.0001	0.0001	0.0001	0.0001	0.0001	0.0919619	0.0001	0.0001	1	1	no	0.0103069	0.0001	0.0001	0.0307206	0	8.26306
ENSSAUG00010001058	ENSSAUG00010001058	lncRNA	0.0001	0.0708024	0.0001	0.0001	0.0001	0.0001	0.0001	0.00447101	0.0167495	1	1	no	0.0102914	0.0236675	0.0001	0.00710683	7.88676	6.15113
ENSSAUG00010001798	ENSSAUG00010001798	lncRNA	0.0001	0.023519	0.066806	0.0001	0.0001	0.0001	0.0001	0.0001	0.0001	1	1	no	0.0101139	0.0301417	0.0001	0.0001	8.23562	0
ENSSAUG00010000220	ENSSAUG00010000220	lncRNA	0.0001	0.0001	0.090176	0.0001	0.0001	0.0001	0.0001	0.0001	0.0001	1	1	no	0.0101084	0.0301253	0.0001	0.0001	8.23483	0
ENSSAUG00010015818	ENSSAUG00010015818	lncRNA	0.0001	0.0001	0.0364725	0.0373621	0.0001	0.0001	0.0162305	0.0001	0.0001	1	1	no	0.0100739	0.0122242	0.0125207	0.00547682	-0.0345816	-1.19291
ENSSAUG00010019057	ENSSAUG00010019057	lncRNA	0.0001	0.0001	0.0001	0.0001	0.0001	0.0001	0.0001	0.0001	0.089692	1	1	no	0.0100547	0.0001	0.0001	0.029964	0	8.22709
ENSSAUG00010026305	ENSSAUG00010026305	lncRNA	0.0001	0.0001	0.089681	0.0001	0.0001	0.0001	0.0001	0.0001	0.0001	1	1	no	0.0100534	0.0299603	0.0001	0.0001	8.22691	0
ENSSAUG00010008510	ENSSAUG00010008510	lncRNA	0.0289899	0.0001	0.0595916	0.0001	0.0001	0.0001	0.0001	0.0001	0.0001	1	1	no	0.00992018	0.0295605	0.0001	0.0001	8.20753	0
ENSSAUG00010022733	ENSSAUG00010022733	lncRNA	0.0001	0.0001	0.0001	0.0001	0.0001	0.0001	0.0001	0.0001	0.087784	1	1	no	0.00984267	0.0001	0.0001	0.029328	0	8.19613
ENSSAUG00010006296	ENSSAUG00010006296	lncRNA	0.0001	0.0001	0.0001	0.0001	0.054471	0.0001	0.032156	0.0001	0.0001	1	1	no	0.009703	0.0001	0.0182237	0.0107853	-7.50967	-0.756742
ENSSAUG00010016048	ENSSAUG00010016048	lncRNA	0.0001	0.0001	0.006713	0.0001	0.0001	0.030335	0.049632	0.0001	0.0001	1	1	no	0.00969778	0.00230433	0.0101783	0.0166107	-2.14308	0.706609
ENSSAUG00010006335	ENSSAUG00010006335	lncRNA	0.0001	0.0001	0.0001	0.0001	0.086472	0.0001	0.0001	0.0001	0.0001	1	1	no	0.00969689	0.0001	0.0288907	0.0001	-8.17446	-8.17446
ENSSAUG00010021772	ENSSAUG00010021772	lncRNA	0.0001	0.0001	0.086456	0.0001	0.0001	0.0001	0.0001	0.0001	0.0001	1	1	no	0.00969511	0.0288853	0.0001	0.0001	8.17419	0
ENSSAUG00010021247	ENSSAUG00010021247	lncRNA	0.0001	0.0001	0.0001	0.043113	0.0001	0.0001	0.042975	0.0001	0.0001	1	1	no	0.00964311	0.0001	0.0144377	0.0143917	-7.17369	-0.00460392
ENSSAUG00010009558	ENSSAUG00010009558	lncRNA	0.006526	0.0001	0.002966	0.005581	0.017815	0.008503	0.014302	0.029008	0.001817	1	1	no	0.00962422	0.00319733	0.010633	0.0150423	-1.73361	0.50048
ENSSAUG00010027337	ENSSAUG00010027337	lncRNA	0.0001	0.0001	0.0001	0.0388844	0.0470168	0.0001	0.0001	0.0001	0.0001	1	1	no	0.00962235	0.0001	0.0286671	0.0001	-8.16325	-8.16325
ENSSAUG00010012065	ENSSAUG00010012065	lncRNA	0.0001	0.0001	0.0001	0.0001	0.0001	0.0001	0.0001	0.085681	0.0001	1	1	no	0.009609	0.0001	0.0001	0.028627	0	8.16123
ENSSAUG00010025315	ENSSAUG00010025315	lncRNA	0.0001	0.0001	0.0001	0.0001	0.0001	0.0001	0.0001	0.084993	0.0001	1	1	no	0.00953256	0.0001	0.0001	0.0283977	0	8.14963
ENSSAUG00010006184	ENSSAUG00010006184	lncRNA	0.0001	0.0001	0.0001	0.0001	0.0001	0.0001	0.012868	0.037387	0.031887	1	1	no	0.00919356	0.0001	0.0001	0.0273807	0	8.09701
ENSSAUG00010017997	ENSSAUG00010017997	lncRNA	0.0001	0.0469916	0.0001	0.0342553	0.0001	0.0001	0.0001	0.0001	0.0001	1	1	no	0.00910521	0.0157305	0.0114851	0.0001	0.453804	-6.84362
ENSSAUG00010014140	ENSSAUG00010014140	lncRNA	0.0001	0.0001	0.0001	0.0001	0.0001	0.0001	0.0799904	0.0001	0.0001	1	1	no	0.00897671	0.0001	0.0001	0.0267301	0	8.06232
ENSSAUG00010013048	ENSSAUG00010013048	lncRNA	0.014287	0.0001	0.0001	0.0001	0.0001	0.0001	0.028598	0.036928	0.0001	1	1	no	0.00893478	0.004829	0.0001	0.0218753	5.59365	7.77316
ENSSAUG00010021587	ENSSAUG00010021587	lncRNA	0.0001	0.0001	0.0001	0.0001	0.0001	0.0001	0.0001	0.078966	0.0001	1	1	no	0.00886289	0.0001	0.0001	0.0263887	0	8.04377
ENSSAUG00010017248	ENSSAUG00010017248	lncRNA	0.0001	0.0001	0.0001	0.0001	0.030834	0.0001	0.0001	0.0001	0.046786	1	1	no	0.00870222	0.0001	0.0103447	0.015662	-6.69274	0.598381
ENSSAUG00010022319	ENSSAUG00010022319	lncRNA	0.0001	0.0001	0.0001	0.0255616	0.0001	0.0001	0.0001	0.0001	0.0514918	1	1	no	0.00863926	0.0001	0.0085872	0.0172306	-6.42412	1.00471
ENSSAUG00010001220	ENSSAUG00010001220	lncRNA	0.0001	0.0420196	0.0001	0.0001	0.0001	0.0001	0.0337593	0.0001	0.0001	1	1	no	0.00849766	0.0140732	0.0001	0.0113198	7.13681	6.8227
ENSSAUG00010003167	ENSSAUG00010003167	lncRNA	0.0001	0.0001	0.0001	0.0382358	0.0001	0.0001	0.017989	0.017421	0.0001	1	1	no	0.00824953	0.0001	0.0128119	0.0118367	-7.00134	-0.114224
ENSSAUG00010026803	ENSSAUG00010026803	lncRNA	0.0001	0.0001	0.0001	0.073399	0.0001	0.0001	0.0001	0.0001	0.0001	1	1	no	0.00824433	0.0001	0.024533	0.0001	-7.93858	-7.93858
ENSSAUG00010022258	ENSSAUG00010022258	lncRNA	0.0001	0.0001	0.0001	0.0001	0.022264	0.0001	0.0001	0.0001	0.050855	1	1	no	0.00820211	0.0001	0.007488	0.0170183	-6.22651	1.18444
ENSSAUG00010016077	ENSSAUG00010016077	lncRNA	0.0001	0.015813	0.024559	0.0001	0.0001	0.016636	0.0001	0.0001	0.015341	1	1	no	0.00809433	0.0134907	0.005612	0.00518033	1.26537	-0.11547
ENSSAUG00010007434	ENSSAUG00010007434	lncRNA	0.039908	0.0001	0.0001	0.031624	0.0001	0.0001	0.0001	0.0001	0.0001	1	1	no	0.00802578	0.0133693	0.010608	0.0001	0.333775	-6.72901
ENSSAUG00010012902	ENSSAUG00010012902	lncRNA	0.0131156	0.0001	0.0313486	0.0051968	0.0001	0.011714	0.0097097	0.0001	0.0001	1	1	no	0.00794274	0.0148547	0.00567027	0.00330323	1.38943	-0.779539
ENSSAUG00010018137	ENSSAUG00010018137	lncRNA	0.0001	0.0001	0.068672	0.0001	0.0001	0.0001	0.0001	0.0001	0.0001	1	1	no	0.00771911	0.0229573	0.0001	0.0001	7.84281	0
ENSSAUG00010003183	ENSSAUG00010003183	lncRNA	0.0001	0.0001	0.0001	0.0001	0.068165	0.0001	0.0001	0.0001	0.0001	1	1	no	0.00766278	0.0001	0.0227883	0.0001	-7.83215	-7.83215
ENSSAUG00010001676	ENSSAUG00010001676	lncRNA	0.0001	0.0001	0.0001	0.043686	0.0001	0.0001	0.024248	0.0001	0.0001	1	1	no	0.007626	0.0001	0.0146287	0.00814933	-7.19265	-0.844044
ENSSAUG00010001796	ENSSAUG00010001796	lncRNA	0.0001	0.0001	0.0001	0.0001	0.0001	0.0001	0.0001	0.067599	0.0001	1	1	no	0.00759989	0.0001	0.0001	0.0225997	0	7.82016
ENSSAUG00010015690	ENSSAUG00010015690	lncRNA	0.0206699	0.0001	0.0001	0.00689041	0.0100127	0.0001	0.0300761	0.0001	0.0001	1	1	no	0.00757213	0.00695662	0.00566772	0.010092	0.295618	0.832378
ENSSAUG00010025402	ENSSAUG00010025402	lncRNA	0.024007	0.0001	0.0001	0.0001	0.0001	0.0001	0.034914	0.0001	0.007098	1	1	no	0.00740211	0.008069	0.0001	0.0140373	6.33432	7.13313
ENSSAUG00010010744	ENSSAUG00010010744	lncRNA	0.0001	0.0001	0.0001	0.044987	0.0001	0.0001	0.0001	0.0209	0.0001	1	1	no	0.00739856	0.0001	0.0150623	0.00703333	-7.2348	-1.09866
ENSSAUG00010020157	ENSSAUG00010020157	lncRNA	0.0001	0.033765	0.0001	0.0001	0.0001	0.0001	0.0001	0.0001	0.031632	1	1	no	0.00734411	0.0113217	0.0001	0.0106107	6.82294	6.72937
ENSSAUG00010012886	ENSSAUG00010012886	lncRNA	0.0001	0.0001	0.039362	0.0001	0.0001	0.0001	0.0001	0.025987	0.0001	1	1	no	0.00733878	0.0131873	0.0001	0.008729	7.04301	6.44774
ENSSAUG00010008893	ENSSAUG00010008893	lncRNA	0.065055	0.0001	0.0001	0.0001	0.0001	0.0001	0.0001	0.0001	0.0001	1	1	no	0.00731722	0.0217517	0.0001	0.0001	7.76498	0
ENSSAUG00010024726	ENSSAUG00010024726	lncRNA	0.0001	0.0001	0.0001	0.0001	0.0001	0.0001	0.0001	0.0001	0.064517	1	1	no	0.00725744	0.0001	0.0001	0.0215723	0	7.75304
ENSSAUG00010027349	ENSSAUG00010027349	lncRNA	0.064354	0.0001	0.0001	0.0001	0.0001	0.0001	0.0001	0.0001	0.0001	1	1	no	0.00723933	0.021518	0.0001	0.0001	7.7494	0
ENSSAUG00010001732	ENSSAUG00010001732	lncRNA	0.0001	0.029224	0.0001	0.0001	0.0001	0.0001	0.0001	0.0001	0.035228	1	1	no	0.00723911	0.009808	0.0001	0.0118093	6.61589	6.88378
ENSSAUG00010018872	ENSSAUG00010018872	lncRNA	0.0001	0.0001	0.041424	0.022873	0.0001	0.0001	0.0001	0.0001	0.0001	1	1	no	0.00722189	0.0138747	0.007691	0.0001	0.85121	-6.2651
ENSSAUG00010023209	ENSSAUG00010023209	lncRNA	0.0001	0.0001	0.0001	0.064045	0.0001	0.0001	0.0001	0.0001	0.0001	1	1	no	0.007205	0.0001	0.021415	0.0001	-7.74248	-7.74248
ENSSAUG00010008528	ENSSAUG00010008528	lncRNA	0.0001	0.0001	0.0001	0.0001	0.0001	0.0001	0.0265028	0.0373475	0.0001	1	1	no	0.00717226	0.0001	0.0001	0.0213168	0	7.73585
ENSSAUG00010005524	ENSSAUG00010005524	lncRNA	0.0001	0.012844	0.0001	0.013361	0.0001	0.0001	0.012616	0.024264	0.0001	1	1	no	0.007065	0.004348	0.00452033	0.0123267	-0.0560772	1.44728
ENSSAUG00010022095	ENSSAUG00010022095	lncRNA	0.0001	0.0001	0.0001	0.0001	0.062663	0.0001	0.0001	0.0001	0.0001	1	1	no	0.00705144	0.0001	0.0209543	0.0001	-7.7111	-7.7111
ENSSAUG00010013993	ENSSAUG00010013993	lncRNA	0.0001	0.0001	0.0001	0.0001	0.0001	0.0001	0.06225	0.0001	0.0001	1	1	no	0.00700556	0.0001	0.0001	0.0208167	0	7.7016
ENSSAUG00010003750	ENSSAUG00010003750	lncRNA	0.0001	0.0001	0.0001	0.0001	0.0001	0.0001	0.0001	0.061561	0.0001	1	1	no	0.006929	0.0001	0.0001	0.020587	0	7.68559
ENSSAUG00010000590	ENSSAUG00010000590	lncRNA	0.0001	0.0001	0.06131	0.0001	0.0001	0.0001	0.0001	0.0001	0.0001	1	1	no	0.00690111	0.0205033	0.0001	0.0001	7.67971	0
ENSSAUG00010019720	ENSSAUG00010019720	lncRNA	0.0264253	0.0001	0.0336849	0.0001	0.0001	0.0001	0.0001	0.0001	0.0001	1	1	no	0.00675669	0.0200701	0.0001	0.0001	7.6489	0
ENSSAUG00010022929	ENSSAUG00010022929	lncRNA	0.0001	0.0001	0.0001	0.0184242	0.0001	0.0001	0.00863722	0.032628	0.0001	1	1	no	0.00669882	0.0001	0.00620806	0.0137884	-5.95607	1.15124
ENSSAUG00010025905	ENSSAUG00010025905	lncRNA	0.0001	0.0001	0.0001	0.0001	0.0001	0.0001	0.0592465	0.0001	0.0001	1	1	no	0.00667183	0.0001	0.0001	0.0198155	0	7.63049
ENSSAUG00010021397	ENSSAUG00010021397	lncRNA	0.0001	0.0001	0.059187	0.0001	0.0001	0.0001	0.0001	0.0001	0.0001	1	1	no	0.00666522	0.0197957	0.0001	0.0001	7.62904	0
ENSSAUG00010006813	ENSSAUG00010006813	lncRNA	0.0001	0.0001	0.0001	0.0001	0.0001	0.0001	0.058918	0.0001	0.0001	1	1	no	0.00663533	0.0001	0.0001	0.019706	0	7.62249
ENSSAUG00010005124	ENSSAUG00010005124	lncRNA	0.0001	0.018824	0.039869	0.0001	0.0001	0.0001	0.0001	0.0001	0.0001	1	1	no	0.00659922	0.0195977	0.0001	0.0001	7.61454	0
ENSSAUG00010009243	ENSSAUG00010009243	lncRNA	0.025589	0.0001	0.0001	0.0001	0.018742	0.0001	0.0001	0.014234	0.0001	1	1	no	0.00657389	0.00859633	0.006314	0.00481133	0.445167	-0.392118
ENSSAUG00010011015	ENSSAUG00010011015	lncRNA	0.058254	0.0001	0.0001	0.0001	0.0001	0.0001	0.0001	0.0001	0.0001	1	1	no	0.00656156	0.0194847	0.0001	0.0001	7.6062	0
ENSSAUG00010012068	ENSSAUG00010012068	lncRNA	0.0001	0.0001	0.0001	0.0001	0.0001	0.0001	0.0001	0.0001	0.0573157	1	1	no	0.00645729	0.0001	0.0001	0.0191719	0	7.58285
ENSSAUG00010001285	ENSSAUG00010001285	lncRNA	0.0572891	0.0001	0.0001	0.0001	0.0001	0.0001	0.0001	0.0001	0.0001	1	1	no	0.00645435	0.019163	0.0001	0.0001	7.58218	0
ENSSAUG00010024786	ENSSAUG00010024786	lncRNA	0.0001	0.0001	0.0568755	0.0001	0.0001	0.0001	0.0001	0.0001	0.0001	1	1	no	0.00640839	0.0190252	0.0001	0.0001	7.57177	0
ENSSAUG00010007310	ENSSAUG00010007310	lncRNA	0.0001	0.0001	0.056629	0.0001	0.0001	0.0001	0.0001	0.0001	0.0001	1	1	no	0.006381	0.018943	0.0001	0.0001	7.56552	0
ENSSAUG00010011045	ENSSAUG00010011045	lncRNA	0.0001	0.0001	0.0001	0.0001	0.056528	0.0001	0.0001	0.0001	0.0001	1	1	no	0.00636978	0.0001	0.0189093	0.0001	-7.56295	-7.56295
ENSSAUG00010012575	ENSSAUG00010012575	lncRNA	0.007258	0.0001	0.048975	0.0001	0.0001	0.0001	0.0001	0.0001	0.0001	1	1	no	0.00632589	0.0187777	0.0001	0.0001	7.55287	0
ENSSAUG00010026434	ENSSAUG00010026434	lncRNA	0.0001	0.0001	0.0001	0.0557773	0.0001	0.0001	0.0001	0.0001	0.0001	1	1	no	0.00628637	0.0001	0.0186591	0.0001	-7.54374	-7.54374
ENSSAUG00010004040	ENSSAUG00010004040	lncRNA	0.0001	0.0001	0.0001	0.0001	0.0001	0.0001	0.0001	0.0001	0.055517	1	1	no	0.00625744	0.0001	0.0001	0.0185723	0	7.53701
ENSSAUG00010026423	ENSSAUG00010026423	lncRNA	0.0001	0.0191114	0.0001	0.0001	0.0115051	0.0113121	0.0001	0.0001	0.0137885	1	1	no	0.00624635	0.00643715	0.00763909	0.00466282	-0.246979	-0.712197
ENSSAUG00010004078	ENSSAUG00010004078	lncRNA	0.0001	0.0001	0.0001	0.0001	0.0001	0.0001	0.054908	0.0001	0.0001	1	1	no	0.00618978	0.0001	0.0001	0.0183693	0	7.52116
ENSSAUG00010007602	ENSSAUG00010007602	lncRNA	0.0001	0.0001	0.038275	0.0001	0.016675	0.0001	0.0001	0.0001	0.0001	1	1	no	0.00618333	0.012825	0.005625	0.0001	1.18903	-5.81378
ENSSAUG00010018467	ENSSAUG00010018467	lncRNA	0.0001	0.0001	0.05429	0.0001	0.0001	0.0001	0.0001	0.0001	0.0001	1	1	no	0.00612111	0.0181633	0.0001	0.0001	7.50489	0
ENSSAUG00010017112	ENSSAUG00010017112	lncRNA	0.0001	0.0001	0.0001	0.0001	0.0001	0.05354	0.0001	0.0001	0.0001	1	1	no	0.00603778	0.0001	0.0179133	0.0001	-7.48489	-7.48489
ENSSAUG00010005109	ENSSAUG00010005109	lncRNA	0.0001	0.0001	0.0001	0.053488	0.0001	0.0001	0.0001	0.0001	0.0001	1	1	no	0.006032	0.0001	0.017896	0.0001	-7.48349	-7.48349
ENSSAUG00010018533	ENSSAUG00010018533	lncRNA	0.0001	0.053351	0.0001	0.0001	0.0001	0.0001	0.0001	0.0001	0.0001	1	1	no	0.00601678	0.0178503	0.0001	0.0001	7.47981	0
ENSSAUG00010008866	ENSSAUG00010008866	lncRNA	0.0001	0.0001	0.0001	0.030629	0.0001	0.0001	0.016294	0.0001	0.006601	1	1	no	0.00601378	0.0001	0.0102763	0.007665	-6.68318	-0.422968
ENSSAUG00010026745	ENSSAUG00010026745	lncRNA	0.0001	0.0001	0.0001	0.053045	0.0001	0.0001	0.0001	0.0001	0.0001	1	1	no	0.00598278	0.0001	0.0177483	0.0001	-7.47154	-7.47154
ENSSAUG00010020342	ENSSAUG00010020342	lncRNA	0.053034	0.0001	0.0001	0.0001	0.0001	0.0001	0.0001	0.0001	0.0001	1	1	no	0.00598156	0.0177447	0.0001	0.0001	7.47124	0
ENSSAUG00010011670	ENSSAUG00010011670	lncRNA	0.0001	0.015134	0.007013	0.0001	0.009411	0.0001	0.0001	0.021418	0.0001	1	1	no	0.00594178	0.00741567	0.00320367	0.007206	1.21085	1.16947
ENSSAUG00010010966	ENSSAUG00010010966	lncRNA	0.052026	0.0001	0.0001	0.0001	0.0001	0.0001	0.0001	0.0001	0.0001	1	1	no	0.00586956	0.0174087	0.0001	0.0001	7.44366	0
ENSSAUG00010012192	ENSSAUG00010012192	lncRNA	0.051371	0.0001	0.0001	0.0001	0.0001	0.0001	0.0001	0.0001	0.0001	1	1	no	0.00579678	0.0171903	0.0001	0.0001	7.42545	0
ENSSAUG00010012282	ENSSAUG00010012282	lncRNA	0.0001	0.0001	0.0001	0.0333	0.0001	0.018067	0.0001	0.0001	0.0001	1	1	no	0.00578522	0.0001	0.0171557	0.0001	-7.42254	-7.42254
ENSSAUG00010025102	ENSSAUG00010025102	lncRNA	0.0001	0.0001	0.0001	0.0001	0.0001	0.0001	0.050829	0.0001	0.0001	1	1	no	0.00573656	0.0001	0.0001	0.0170097	0	7.41021
ENSSAUG00010007437	ENSSAUG00010007437	lncRNA	0.0001	0.02619	0.0001	0.0001	0.0001	0.0001	0.0001	0.0001	0.024712	1	1	no	0.00573356	0.00879667	0.0001	0.008304	6.45889	6.37573
ENSSAUG00010005444	ENSSAUG00010005444	lncRNA	0.0001	0.0001	0.0001	0.0001	0.0001	0.0001	0.0001	0.0001	0.0502483	1	1	no	0.00567203	0.0001	0.0001	0.0168161	0	7.3937
ENSSAUG00010007251	ENSSAUG00010007251	lncRNA	0.0001	0.0001	0.0001	0.049958	0.0001	0.0001	0.0001	0.0001	0.0001	1	1	no	0.00563978	0.0001	0.0167193	0.0001	-7.38537	-7.38537
ENSSAUG00010010332	ENSSAUG00010010332	lncRNA	0.0001	0.0001	0.0001	0.0001	0.049623	0.0001	0.0001	0.0001	0.0001	1	1	no	0.00560256	0.0001	0.0166077	0.0001	-7.37571	-7.37571
ENSSAUG00010008546	ENSSAUG00010008546	lncRNA	0.0001	0.0001	0.0001	0.0495039	0.0001	0.0001	0.0001	0.0001	0.0001	1	1	no	0.00558932	0.0001	0.016568	0.0001	-7.37225	-7.37225
ENSSAUG00010006278	ENSSAUG00010006278	lncRNA	0.0001	0.0001	0.0001	0.0001	0.0001	0.0001	0.0473545	0.0001	0.0001	1	1	no	0.0053505	0.0001	0.0001	0.0158515	0	7.30847
ENSSAUG00010021228	ENSSAUG00010021228	lncRNA	0.0001	0.0001	0.046394	0.0001	0.0001	0.0001	0.0001	0.0001	0.0001	1	1	no	0.00524378	0.0155313	0.0001	0.0001	7.27904	0
ENSSAUG00010008312	ENSSAUG00010008312	lncRNA	0.0001	0.0001	0.045583	0.0001	0.0001	0.0001	0.0001	0.0001	0.0001	1	1	no	0.00515367	0.015261	0.0001	0.0001	7.25371	0
ENSSAUG00010001033	ENSSAUG00010001033	lncRNA	0.045321	0.0001	0.0001	0.0001	0.0001	0.0001	0.0001	0.0001	0.0001	1	1	no	0.00512456	0.0151737	0.0001	0.0001	7.24543	0
ENSSAUG00010007918	ENSSAUG00010007918	lncRNA	0.0001	0.0001	0.0001	0.0228378	0.0001	0.0001	0.0001	0.0001	0.0218614	1	1	no	0.00504435	0.0001	0.00767927	0.00735378	-6.2629	-0.0624826
ENSSAUG00010017003	ENSSAUG00010017003	lncRNA	0.0001	0.0001	0.0001	0.0001	0.044333	0.0001	0.0001	0.0001	0.0001	1	1	no	0.00501478	0.0001	0.0148443	0.0001	-7.21377	-7.21377
ENSSAUG00010025613	ENSSAUG00010025613	lncRNA	0.0001	0.02859	0.0001	0.015769	0.0001	0.0001	0.0001	0.0001	0.0001	1	1	no	0.00500656	0.00959667	0.005323	0.0001	0.850294	-5.73417
ENSSAUG00010027154	ENSSAUG00010027154	lncRNA	0.0001	0.0001	0.029288	0.0001	0.0001	0.014552	0.0001	0.0001	0.0001	1	1	no	0.00494889	0.00982933	0.00491733	0.0001	0.999217	-5.6198
ENSSAUG00010024628	ENSSAUG00010024628	lncRNA	0.02088	0.0001	0.0001	0.0001	0.011715	0.0001	0.003878	0.0001	0.007504	1	1	no	0.00494189	0.00702667	0.00397167	0.00382733	0.823096	-0.053405
ENSSAUG00010008571	ENSSAUG00010008571	lncRNA	0.0001	0.0001	0.0001	0.0001	0.0001	0.0001	0.042264	0.0001	0.0001	1	1	no	0.00478489	0.0001	0.0001	0.0141547	0	7.14513
ENSSAUG00010008296	ENSSAUG00010008296	lncRNA	0.0001	0.00379711	0.0001	0.0126632	0.0001	0.0146674	0.0001	0.0001	0.0112643	1	1	no	0.00476578	0.00133237	0.00914354	0.00382143	-2.77876	-1.25864
ENSSAUG00010024496	ENSSAUG00010024496	lncRNA	0.0001	0.0001	0.0001	0.0001	0.0001	0.0001	0.0001	0.041621	0.0001	1	1	no	0.00471344	0.0001	0.0001	0.0139403	0	7.12312
ENSSAUG00010015467	ENSSAUG00010015467	lncRNA	0.0001	0.04093	0.0001	0.0001	0.0001	0.0001	0.0001	0.0001	0.0001	1	1	no	0.00463667	0.01371	0.0001	0.0001	7.09908	0
ENSSAUG00010018954	ENSSAUG00010018954	lncRNA	0.0001	0.0001	0.0001	0.0001	0.0001	0.040667	0.0001	0.0001	0.0001	1	1	no	0.00460744	0.0001	0.0136223	0.0001	-7.08983	-7.08983
ENSSAUG00010001813	ENSSAUG00010001813	lncRNA	0.0001	0.020486	0.019964	0.0001	0.0001	0.0001	0.0001	0.0001	0.0001	1	1	no	0.00457222	0.0135167	0.0001	0.0001	7.0786	0
ENSSAUG00010002511	ENSSAUG00010002511	lncRNA	0.0402899	0.0001	0.0001	0.0001	0.0001	0.0001	0.0001	0.0001	0.0001	1	1	no	0.00456555	0.0134966	0.0001	0.0001	7.07646	0
ENSSAUG00010007378	ENSSAUG00010007378	lncRNA	0.0001	0.0001	0.0001	0.0001	0.0001	0.015456	0.0001	0.024535	0.0001	1	1	no	0.00452122	0.0001	0.00521867	0.008245	-5.70561	0.659838
ENSSAUG00010006475	ENSSAUG00010006475	lncRNA	0.0001	0.0001	0.0001	0.0001	0.0001	0.0001	0.03985	0.0001	0.0001	1	1	no	0.00451667	0.0001	0.0001	0.01335	0	7.0607
ENSSAUG00010024229	ENSSAUG00010024229	lncRNA	0.0001	0.0001	0.0001	0.0001	0.0001	0.0001	0.0001	0.0001	0.039796	1	1	no	0.00451067	0.0001	0.0001	0.013332	0	7.05875
ENSSAUG00010024788	ENSSAUG00010024788	lncRNA	0.0001	0.0001	0.0001	0.0001	0.0001	0.0001	0.0389594	0.0001	0.0001	1	1	no	0.00441772	0.0001	0.0001	0.0130531	0	7.02825
ENSSAUG00010014070	ENSSAUG00010014070	lncRNA	0.0001	0.0001	0.0001	0.0001	0.0001	0.0001	0.0388888	0.0001	0.0001	1	1	no	0.00440987	0.0001	0.0001	0.0130296	0	7.02565
ENSSAUG00010026689	ENSSAUG00010026689	lncRNA	0.0001	0.0001	0.025211	0.013603	0.0001	0.0001	0.0001	0.0001	0.0001	1	1	no	0.00439044	0.00847033	0.004601	0.0001	0.880471	-5.52388
ENSSAUG00010000176	ENSSAUG00010000176	lncRNA	0.0001	0.0001	0.0001	0.0001	0.0001	0.0001	0.0383579	0.0001	0.0001	1	1	no	0.00435088	0.0001	0.0001	0.0128526	0	7.00592
ENSSAUG00010014875	ENSSAUG00010014875	lncRNA	0.0001	0.0001	0.0001	0.0001	0.0001	0.038314	0.0001	0.0001	0.0001	1	1	no	0.004346	0.0001	0.012838	0.0001	-7.00428	-7.00428
ENSSAUG00010020154	ENSSAUG00010020154	lncRNA	0.0001	0.0001	0.0001	0.0001	0.0001	0.0001	0.038002	0.0001	0.0001	1	1	no	0.00431133	0.0001	0.0001	0.012734	0	6.99254
ENSSAUG00010013190	ENSSAUG00010013190	lncRNA	0.0001	0.0001	0.0001	0.0001	0.0001	0.0001	0.0001	0.037662	0.0001	1	1	no	0.00427356	0.0001	0.0001	0.0126207	0	6.97964
ENSSAUG00010010767	ENSSAUG00010010767	lncRNA	0.0001	0.037165	0.0001	0.0001	0.0001	0.0001	0.0001	0.0001	0.0001	1	1	no	0.00421833	0.012455	0.0001	0.0001	6.96058	0
ENSSAUG00010027338	ENSSAUG00010027338	lncRNA	0.0001	0.0001	0.0248177	0.0001	0.0001	0.0001	0.0001	0.0001	0.0121104	1	1	no	0.0041809	0.00833923	0.0001	0.00410347	6.38184	5.35877
ENSSAUG00010018792	ENSSAUG00010018792	lncRNA	0.0001	0.0001	0.007401	0.0001	0.0001	0.0001	0.0001	0.014659	0.014643	1	1	no	0.00414478	0.00253367	0.0001	0.00980067	4.66315	6.61481
ENSSAUG00010002241	ENSSAUG00010002241	lncRNA	0.0001	0.0001	0.0001	0.0001	0.0001	0.0001	0.0185178	0.0001	0.0179142	1	1	no	0.00412577	0.0001	0.0001	0.0121773	0	6.92805
ENSSAUG00010006178	ENSSAUG00010006178	lncRNA	0.0001	0.00621012	0.0176445	0.0001	0.0001	0.0001	0.0001	0.0117323	0.0001	1	1	no	0.00402078	0.00798489	0.0001	0.00397744	6.3192	5.31377
ENSSAUG00010010196	ENSSAUG00010010196	lncRNA	0.0001	0.0001	0.0112351	0.0241492	0.0001	0.0001	0.0001	0.0001	0.0001	1	1	no	0.00400937	0.00381171	0.00811639	0.0001	-1.0904	-6.34277
ENSSAUG00010003987	ENSSAUG00010003987	lncRNA	0.0001	0.0351	0.0001	0.0001	0.0001	0.0001	0.0001	0.0001	0.0001	1	1	no	0.00398889	0.0117667	0.0001	0.0001	6.87856	0
ENSSAUG00010021242	ENSSAUG00010021242	lncRNA	0.0001	0.0347313	0.0001	0.0001	0.0001	0.0001	0.0001	0.0001	0.0001	1	1	no	0.00394792	0.0116438	0.0001	0.0001	6.86341	0
ENSSAUG00010025400	ENSSAUG00010025400	lncRNA	0.0001	0.0001	0.0001	0.0001	0.0001	0.0001	0.034311	0.0001	0.0001	1	1	no	0.00390122	0.0001	0.0001	0.0115037	0	6.84595
ENSSAUG00010011059	ENSSAUG00010011059	lncRNA	0.0001	0.034109	0.0001	0.0001	0.0001	0.0001	0.0001	0.0001	0.0001	1	1	no	0.00387878	0.0114363	0.0001	0.0001	6.83748	0
ENSSAUG00010013094	ENSSAUG00010013094	lncRNA	0.0001	0.0001	0.0001	0.034065	0.0001	0.0001	0.0001	0.0001	0.0001	1	1	no	0.00387389	0.0001	0.0114217	0.0001	-6.83563	-6.83563
ENSSAUG00010006790	ENSSAUG00010006790	lncRNA	0.0001	0.0001	0.0001	0.0001	0.0001	0.0001	0.033978	0.0001	0.0001	1	1	no	0.00386422	0.0001	0.0001	0.0113927	0	6.83196
ENSSAUG00010012058	ENSSAUG00010012058	lncRNA	0.0001	0.0001	0.0001	0.0001	0.0001	0.033965	0.0001	0.0001	0.0001	1	1	no	0.00386278	0.0001	0.0113883	0.0001	-6.83141	-6.83141
ENSSAUG00010009395	ENSSAUG00010009395	lncRNA	0.0001	0.0001	0.03325	0.0001	0.0001	0.0001	0.0001	0.0001	0.0001	1	1	no	0.00378333	0.01115	0.0001	0.0001	6.8009	0
ENSSAUG00010006078	ENSSAUG00010006078	lncRNA	0.0001	0.0001	0.0001	0.024269	0.0001	0.0001	0.009037	0.0001	0.0001	1	1	no	0.00377844	0.0001	0.00815633	0.003079	-6.34985	-1.40546
ENSSAUG00010005962	ENSSAUG00010005962	lncRNA	0.0001	0.0001	0.0001	0.0001	0.0001	0.0001	0.0001	0.0001	0.0330248	1	1	no	0.00375831	0.0001	0.0001	0.0110749	0	6.79115
ENSSAUG00010012969	ENSSAUG00010012969	lncRNA	0.0001	0.0001	0.0001	0.0001	0.0329884	0.0001	0.0001	0.0001	0.0001	1	1	no	0.00375427	0.0001	0.0110628	0.0001	-6.78957	-6.78957
ENSSAUG00010014773	ENSSAUG00010014773	lncRNA	0.0001	0.0001	0.0001	0.031405	0.0001	0.0001	0.0001	0.0001	0.0001	1	1	no	0.00357833	0.0001	0.010535	0.0001	-6.71905	-6.71905
ENSSAUG00010003316	ENSSAUG00010003316	lncRNA	0.0001	0.0001	0.0001	0.0001	0.0001	0.0001	0.0001	0.0001	0.0309069	1	1	no	0.00352299	0.0001	0.0001	0.010369	0	6.69613
ENSSAUG00010027342	ENSSAUG00010027342	lncRNA	0.0001	0.0308674	0.0001	0.0001	0.0001	0.0001	0.0001	0.0001	0.0001	1	1	no	0.0035186	0.0103558	0.0001	0.0001	6.69429	0
ENSSAUG00010011573	ENSSAUG00010011573	lncRNA	0.0001	0.0001	0.030751	0.0001	0.0001	0.0001	0.0001	0.0001	0.0001	1	1	no	0.00350567	0.010317	0.0001	0.0001	6.68888	0
ENSSAUG00010014874	ENSSAUG00010014874	lncRNA	0.0001	0.0001	0.030308	0.0001	0.0001	0.0001	0.0001	0.0001	0.0001	1	1	no	0.00345644	0.0101693	0.0001	0.0001	6.66808	0
ENSSAUG00010013132	ENSSAUG00010013132	lncRNA	0.0001	0.0001	0.0001	0.0001	0.0001	0.0001	0.030047	0.0001	0.0001	1	1	no	0.00342744	0.0001	0.0001	0.0100823	0	6.65569
ENSSAUG00010002783	ENSSAUG00010002783	lncRNA	0.0001	0.0001	0.0001	0.0001	0.0001	0.0001	0.0001	0.0001	0.029708	1	1	no	0.00338978	0.0001	0.0001	0.00996933	0	6.63943
ENSSAUG00010012069	ENSSAUG00010012069	lncRNA	0.0295588	0.0001	0.0001	0.0001	0.0001	0.0001	0.0001	0.0001	0.0001	1	1	no	0.0033732	0.00991959	0.0001	0.0001	6.63221	0
ENSSAUG00010014394	ENSSAUG00010014394	lncRNA	0.0001	0.0001	0.0001	0.0001	0.0001	0.0001	0.0001	0.02953	0.0001	1	1	no	0.00337	0.0001	0.0001	0.00991	0	6.63081
ENSSAUG00010012067	ENSSAUG00010012067	lncRNA	0.0001	0.0001	0.0001	0.0134102	0.0161474	0.0001	0.0001	0.0001	0.0001	1	1	no	0.00336196	0.0001	0.00988587	0.0001	-6.6273	-6.6273
ENSSAUG00010019427	ENSSAUG00010019427	lncRNA	0.00811687	0.0001	0.0001	0.0001	0.0001	0.0001	0.0001	0.00583061	0.0154665	1	1	no	0.00333489	0.00277229	0.0001	0.00713237	4.79301	6.15631
ENSSAUG00010026600	ENSSAUG00010026600	lncRNA	0.0001	0.0001	0.0001	0.0001	0.0001	0.0001	0.029177	0.0001	0.0001	1	1	no	0.00333078	0.0001	0.0001	0.00979233	0	6.61358
ENSSAUG00010023440	ENSSAUG00010023440	lncRNA	0.0001	0.0001	0.028941	0.0001	0.0001	0.0001	0.0001	0.0001	0.0001	1	1	no	0.00330456	0.00971367	0.0001	0.0001	6.60194	0
ENSSAUG00010005969	ENSSAUG00010005969	lncRNA	0.0001	0.0284881	0.0001	0.0001	0.0001	0.0001	0.0001	0.0001	0.0001	1	1	no	0.00325424	0.00956271	0.0001	0.0001	6.57935	0
ENSSAUG00010025380	ENSSAUG00010025380	lncRNA	0.0001	0.0001	0.0001	0.0001	0.027996	0.0001	0.0001	0.0001	0.0001	1	1	no	0.00319956	0.0001	0.00939867	0.0001	-6.55438	-6.55438
ENSSAUG00010006648	ENSSAUG00010006648	lncRNA	0.0001	0.0001	0.0001	0.027882	0.0001	0.0001	0.0001	0.0001	0.0001	1	1	no	0.00318689	0.0001	0.00936067	0.0001	-6.54854	-6.54854
ENSSAUG00010017254	ENSSAUG00010017254	lncRNA	0.0001	0.0001	0.027173	0.0001	0.0001	0.0001	0.0001	0.0001	0.0001	1	1	no	0.00310811	0.00912433	0.0001	0.0001	6.51165	0
ENSSAUG00010015179	ENSSAUG00010015179	lncRNA	0.0001	0.0001	0.0001	0.0001	0.0001	0.026802	0.0001	0.0001	0.0001	1	1	no	0.00306689	0.0001	0.00900067	0.0001	-6.49196	-6.49196
ENSSAUG00010007849	ENSSAUG00010007849	lncRNA	0.0001	0.0001	0.0001	0.0001	0.0001	0.0001	0.026081	0.0001	0.0001	1	1	no	0.00298678	0.0001	0.0001	0.00876033	0	6.45291
ENSSAUG00010000340	ENSSAUG00010000340	lncRNA	0.0001	0.0001	0.025981	0.0001	0.0001	0.0001	0.0001	0.0001	0.0001	1	1	no	0.00297567	0.008727	0.0001	0.0001	6.44741	0
ENSSAUG00010013047	ENSSAUG00010013047	lncRNA	0.0001	0.0001	0.0001	0.0001	0.0001	0.0001	0.0001	0.0256473	0.0001	1	1	no	0.00293859	0.0001	0.0001	0.00861576	0	6.42891
ENSSAUG00010023464	ENSSAUG00010023464	lncRNA	0.0001	0.0001	0.0001	0.025255	0.0001	0.0001	0.0001	0.0001	0.0001	1	1	no	0.002895	0.0001	0.008485	0.0001	-6.40684	-6.40684
ENSSAUG00010023698	ENSSAUG00010023698	lncRNA	0.0001	0.0001	0.0001	0.024924	0.0001	0.0001	0.0001	0.0001	0.0001	1	1	no	0.00285822	0.0001	0.00837467	0.0001	-6.38796	-6.38796
ENSSAUG00010019171	ENSSAUG00010019171	lncRNA	0.0001	0.0001	0.0001	0.024721	0.0001	0.0001	0.0001	0.0001	0.0001	1	1	no	0.00283567	0.0001	0.008307	0.0001	-6.37626	-6.37626
ENSSAUG00010007216	ENSSAUG00010007216	lncRNA	0.0001	0.0001	0.0001	0.02458	0.0001	0.0001	0.0001	0.0001	0.0001	1	1	no	0.00282	0.0001	0.00826	0.0001	-6.36807	-6.36807
ENSSAUG00010004323	ENSSAUG00010004323	lncRNA	0.0001	0.0001	0.0001	0.0001	0.0001	0.0001	0.0001	0.0243755	0.0001	1	1	no	0.00279727	0.0001	0.0001	0.00819182	0	6.35611
ENSSAUG00010024784	ENSSAUG00010024784	lncRNA	0.0001	0.0001	0.0001	0.0001	0.0001	0.0001	0.0001	0.0001	0.024266	1	1	no	0.00278511	0.0001	0.0001	0.00815533	0	6.34967
ENSSAUG00010010152	ENSSAUG00010010152	lncRNA	0.0001	0.0001	0.023879	0.0001	0.0001	0.0001	0.0001	0.0001	0.0001	1	1	no	0.00274211	0.00802633	0.0001	0.0001	6.32667	0
ENSSAUG00010022736	ENSSAUG00010022736	lncRNA	0.00343	0.0001	0.02038	0.0001	0.0001	0.0001	0.0001	0.0001	0.0001	1	1	no	0.00272333	0.00797	0.0001	0.0001	6.31651	0
ENSSAUG00010001829	ENSSAUG00010001829	lncRNA	0.0001	0.0001	0.0001	0.0001	0.0001	0.023356	0.0001	0.0001	0.0001	1	1	no	0.002684	0.0001	0.007852	0.0001	-6.29499	-6.29499
ENSSAUG00010015934	ENSSAUG00010015934	lncRNA	0.0001	0.0001	0.0001	0.0001	0.0001	0.0001	0.022772	0.0001	0.0001	1	1	no	0.00261911	0.0001	0.0001	0.00765733	0	6.25877
ENSSAUG00010010586	ENSSAUG00010010586	lncRNA	0.0001	0.0116283	0.0001	0.0001	0.0001	0.0001	0.0111811	0.0001	0.0001	1	1	no	0.00261215	0.00394276	0.0001	0.00379369	5.30113	5.24553
ENSSAUG00010016765	ENSSAUG00010016765	lncRNA	0.0001	0.00817149	0.0001	0.0001	0.0001	0.0001	0.0001	0.0001	0.0146004	1	1	no	0.00260799	0.0027905	0.0001	0.00493346	4.80245	5.62453
ENSSAUG00010005255	ENSSAUG00010005255	lncRNA	0.0001	0.022507	0.0001	0.0001	0.0001	0.0001	0.0001	0.0001	0.0001	1	1	no	0.00258967	0.007569	0.0001	0.0001	6.24203	0
ENSSAUG00010019142	ENSSAUG00010019142	lncRNA	0.0001	0.0001	0.0001	0.022477	0.0001	0.0001	0.0001	0.0001	0.0001	1	1	no	0.00258633	0.0001	0.007559	0.0001	-6.24012	-6.24012
ENSSAUG00010014207	ENSSAUG00010014207	lncRNA	0.0001	0.0001	0.0001	0.0001	0.0001	0.0001	0.0001	0.0001	0.022361	1	1	no	0.00257344	0.0001	0.0001	0.00752033	0	6.23272
ENSSAUG00010007134	ENSSAUG00010007134	lncRNA	0.0001	0.0001	0.0001	0.0001	0.02229	0.0001	0.0001	0.0001	0.0001	1	1	no	0.00256556	0.0001	0.00749667	0.0001	-6.22818	-6.22818
ENSSAUG00010014961	ENSSAUG00010014961	lncRNA	0.0001	0.0001	0.0001	0.0001	0.0001	0.0001	0.0001	0.0221863	0.0001	1	1	no	0.00255404	0.0001	0.0001	0.00746211	0	6.22151
ENSSAUG00010005526	ENSSAUG00010005526	lncRNA	0.0001	0.0001	0.0001	0.0001	0.0001	0.0001	0.021865	0.0001	0.0001	1	1	no	0.00251833	0.0001	0.0001	0.007355	0	6.20065
ENSSAUG00010002355	ENSSAUG00010002355	lncRNA	0.0001	0.0001	0.0001	0.0001	0.0001	0.0001	0.0001	0.021719	0.0001	1	1	no	0.00250211	0.0001	0.0001	0.00730633	0	6.19108
ENSSAUG00010004468	ENSSAUG00010004468	lncRNA	0.0001	0.0001	0.0001	0.0001	0.0001	0.0001	0.0001	0.021706	0.0001	1	1	no	0.00250067	0.0001	0.0001	0.007302	0	6.19022
ENSSAUG00010004286	ENSSAUG00010004286	lncRNA	0.0001	0.0001	0.0001	0.0001	0.0001	0.0001	0.0163271	0.0001	0.00524842	1	1	no	0.00247505	0.0001	0.0001	0.00722516	0	6.17496
ENSSAUG00010017245	ENSSAUG00010017245	lncRNA	0.0001	0.0001	0.0001	0.0001	0.0001	0.0212092	0.0001	0.0001	0.0001	1	1	no	0.00244546	0.0001	0.00713639	0.0001	-6.15712	-6.15712
ENSSAUG00010000318	ENSSAUG00010000318	lncRNA	0.020869	0.0001	0.0001	0.0001	0.0001	0.0001	0.0001	0.0001	0.0001	1	1	no	0.00240767	0.007023	0.0001	0.0001	6.13402	0
ENSSAUG00010005683	ENSSAUG00010005683	lncRNA	0.0001	0.0001	0.0001	0.0001	0.0001	0.0001	0.0001	0.0001	0.020759	1	1	no	0.00239544	0.0001	0.0001	0.00698633	0	6.12646
ENSSAUG00010013870	ENSSAUG00010013870	lncRNA	0.0001	0.0001	0.020472	0.0001	0.0001	0.0001	0.0001	0.0001	0.0001	1	1	no	0.00236356	0.00689067	0.0001	0.0001	6.10657	0
ENSSAUG00010005352	ENSSAUG00010005352	lncRNA	0.0001	0.0001	0.020418	0.0001	0.0001	0.0001	0.0001	0.0001	0.0001	1	1	no	0.00235756	0.00687267	0.0001	0.0001	6.1028	0
ENSSAUG00010017153	ENSSAUG00010017153	lncRNA	0.0001	0.0001	0.0001	0.0001	0.0001	0.0001	0.020031	0.0001	0.0001	1	1	no	0.00231456	0.0001	0.0001	0.00674367	0	6.07546
ENSSAUG00010003285	ENSSAUG00010003285	lncRNA	0.0001	0.019136	0.0001	0.0001	0.0001	0.0001	0.0001	0.0001	0.0001	1	1	no	0.00221511	0.00644533	0.0001	0.0001	6.01018	0
ENSSAUG00010019071	ENSSAUG00010019071	lncRNA	0.0001	0.0001	0.0001	0.019106	0.0001	0.0001	0.0001	0.0001	0.0001	1	1	no	0.00221178	0.0001	0.00643533	0.0001	-6.00794	-6.00794
ENSSAUG00010020400	ENSSAUG00010020400	lncRNA	0.0001	0.0001	0.0001	0.0001	0.0001	0.0001	0.0001	0.0001	0.0172101	1	1	no	0.00200113	0.0001	0.0001	0.00580338	0	5.85882
ENSSAUG00010022731	ENSSAUG00010022731	lncRNA	0.0001	0.0001	0.0001	0.0001	0.0001	0.0001	0.0001	0.0001	0.016962	1	1	no	0.00197356	0.0001	0.0001	0.00572067	0	5.83811
ENSSAUG00010011535	ENSSAUG00010011535	lncRNA	0.016543	0.0001	0.0001	0.0001	0.0001	0.0001	0.0001	0.0001	0.0001	1	1	no	0.001927	0.005581	0.0001	0.0001	5.80245	0
ENSSAUG00010008587	ENSSAUG00010008587	lncRNA	0.0001	0.0001	0.0001	0.01531	0.0001	0.0001	0.0001	0.0001	0.0001	1	1	no	0.00179	0.0001	0.00517	0.0001	-5.69209	-5.69209
ENSSAUG00010017013	ENSSAUG00010017013	lncRNA	0.0001	0.0001	0.0001	0.0001	0.0001	0.0001	0.0001	0.0001	0.0150462	1	1	no	0.00176069	0.0001	0.0001	0.00508206	0	5.66734
ENSSAUG00010016302	ENSSAUG00010016302	lncRNA	0.0001	0.0001	0.0001	0.0001	0.0001	0.0001	0.0148861	0.0001	0.0001	1	1	no	0.0017429	0.0001	0.0001	0.00502869	0	5.65211
ENSSAUG00010022727	ENSSAUG00010022727	lncRNA	0.0001	0.0001	0.0001	0.014662	0.0001	0.0001	0.0001	0.0001	0.0001	1	1	no	0.001718	0.0001	0.004954	0.0001	-5.63052	-5.63052
ENSSAUG00010000007	ENSSAUG00010000007	lncRNA	0.0001	0.0001	0.0001	0.0001	0.0001	0.0001	0.014028	0.0001	0.0001	1	1	no	0.00164756	0.0001	0.0001	0.00474267	0	5.56763
ENSSAUG00010016112	ENSSAUG00010016112	lncRNA	0.0001	0.0001	0.0001	0.0140077	0.0001	0.0001	0.0001	0.0001	0.0001	1	1	no	0.00164529	0.0001	0.00473588	0.0001	-5.56556	-5.56556
ENSSAUG00010020352	ENSSAUG00010020352	lncRNA	0.0001	0.0001	0.0001	0.0001	0.0001	0.0001	0.0001	0.0001	0.013786	1	1	no	0.00162067	0.0001	0.0001	0.004662	0	5.54288
ENSSAUG00010011316	ENSSAUG00010011316	lncRNA	0.0001	0.0001	0.013088	0.0001	0.0001	0.0001	0.0001	0.0001	0.0001	1	1	no	0.00154311	0.00442933	0.0001	0.0001	5.46902	0
ENSSAUG00010021553	ENSSAUG00010021553	lncRNA	0.0001	0.0128554	0.0001	0.0001	0.0001	0.0001	0.0001	0.0001	0.0001	1	1	no	0.00151727	0.0043518	0.0001	0.0001	5.44354	0
ENSSAUG00010002138	ENSSAUG00010002138	lncRNA	0.0001	0.0001	0.0001	0.0001	0.0001	0.0001	0.0001	0.0001	0.0124547	1	1	no	0.00147275	0.0001	0.0001	0.00421825	0	5.39857
ENSSAUG00010021823	ENSSAUG00010021823	lncRNA	0.0001	0.0001	0.012371	0.0001	0.0001	0.0001	0.0001	0.0001	0.0001	1	1	no	0.00146344	0.00419033	0.0001	0.0001	5.38899	0
ENSSAUG00010012197	ENSSAUG00010012197	lncRNA	0.0001	0.0001	0.0001	0.012273	0.0001	0.0001	0.0001	0.0001	0.0001	1	1	no	0.00145256	0.0001	0.00415767	0.0001	-5.3777	-5.3777
ENSSAUG00010004072	ENSSAUG00010004072	lncRNA	0.0001	0.0001	0.0001	0.0001	0.0122724	0.0001	0.0001	0.0001	0.0001	1	1	no	0.00145249	0.0001	0.00415746	0.0001	-5.37763	-5.37763
ENSSAUG00010020358	ENSSAUG00010020358	lncRNA	0.0001	0.0001	0.0001	0.0001	0.0001	0.0001	0.0001	0.0001	0.012044	1	1	no	0.00142711	0.0001	0.0001	0.00408133	0	5.35097
ENSSAUG00010009396	ENSSAUG00010009396	lncRNA	0.0001	0.0001	0.00386723	0.0001	0.0001	0.0001	0.0001	0.0001	0.00765127	1	1	no	0.00135761	0.00135574	0.0001	0.00261709	3.76101	4.70989
ENSSAUG00010006165	ENSSAUG00010006165	lncRNA	0.0001	0.0001	0.0001	0.011352	0.0001	0.0001	0.0001	0.0001	0.0001	1	1	no	0.00135022	0.0001	0.00385067	0.0001	-5.26704	-5.26704
ENSSAUG00010007034	ENSSAUG00010007034	lncRNA	0.0001	0.0001	0.0001	0.0001	0.0001	0.011191	0.0001	0.0001	0.0001	1	1	no	0.00133233	0.0001	0.003797	0.0001	-5.24679	-5.24679
ENSSAUG00010008646	ENSSAUG00010008646	lncRNA	0.0001	0.0001	0.0108981	0.0001	0.0001	0.0001	0.0001	0.0001	0.0001	1	1	no	0.00129979	0.00369936	0.0001	0.0001	5.2092	0
ENSSAUG00010014625	ENSSAUG00010014625	lncRNA	0.0001	0.0001	0.0001	0.0001	0.0001	0.0001	0.009776	0.0001	0.0001	1	1	no	0.00117511	0.0001	0.0001	0.00332533	0	5.05543
ENSSAUG00010020113	ENSSAUG00010020113	lncRNA	0.0001	0.0001	0.0001	0.0001	0.0001	0.0001	0.009161	0.0001	0.0001	1	1	no	0.00110678	0.0001	0.0001	0.00312033	0	4.96363
ENSSAUG00010022925	ENSSAUG00010022925	lncRNA	0.0001	0.0001	0.0001	0.0001	0.00828573	0.0001	0.0001	0.0001	0.0001	1	1	no	0.00100953	0.0001	0.00282858	0.0001	-4.822	-4.822
ENSSAUG00010027256	ENSSAUG00010027256	lncRNA	0.00796583	0.0001	0.0001	0.0001	0.0001	0.0001	0.0001	0.0001	0.0001	1	1	no	0.000973981	0.00272194	0.0001	0.0001	4.76657	0
ENSSAUG00010015685	ENSSAUG00010015685	lncRNA	0.0001	0.0001	0.0001	0.0001	0.0001	0.0001	0.00733343	0.0001	0.0001	1	1	no	0.000903714	0.0001	0.0001	0.00251114	0	4.65027
ENSSAUG00010006151	ENSSAUG00010006151	lncRNA	0.0001	0.0001	0.0001	0.0001	0.0001	0.0001	0.0001	0.0001	0.006432	1	1	no	0.000803556	0.0001	0.0001	0.00221067	0	4.46641
ENSSAUG00010015707	ENSSAUG00010015707	lncRNA	0.0001	0.00616686	0.0001	0.0001	0.0001	0.0001	0.0001	0.0001	0.0001	1	1	no	0.000774095	0.00212229	0.0001	0.0001	4.40755	0
ENSSAUG00010009398	ENSSAUG00010009398	lncRNA	0.0001	0.0001	0.00349957	0.0001	0.0001	0.0001	0.0001	0.0001	0.00259618	1	1	no	0.000755084	0.00123319	0.0001	0.000932061	3.62432	3.22043
ENSSAUG00010007130	ENSSAUG00010007130	lncRNA	0.00551	0.0001	0.0001	0.0001	0.0001	0.0001	0.0001	0.0001	0.0001	1	1	no	0.000701111	0.00190333	0.0001	0.0001	4.25046	0
ENSSAUG00010016304	ENSSAUG00010016304	lncRNA	0.0001	0.0001	0.0001	0.0001	0.0001	0.0001	0.0001	0.00484869	0.0001	1	1	no	0.000627632	0.0001	0.0001	0.0016829	0	4.07287
ENSSAUG00010005706	ENSSAUG00010005706	lncRNA	0.0001	0.0001	0.003305	0.0001	0.0001	0.0001	0.0001	0.0001	0.0001	1	1	no	0.000456111	0.00116833	0.0001	0.0001	3.54638	0
ENSSAUG00010012181	ENSSAUG00010012181	lncRNA	0.0001	0.0001	0.0001	0.0001	0.0001	0.0001	0.0001	0.001688	0.0001	1	1	no	0.000276444	0.0001	0.0001	0.000629333	0	2.65382
ENSSAUG00010021429	ENSSAUG00010021429	lncRNA	0.0001	0.0001	0.0001	0.0001	0.0001	0.0001	0.001521	0.0001	0.0001	1	1	no	0.000257889	0.0001	0.0001	0.000573667	0	2.52021
ENSSAUG00010006016	ENSSAUG00010006016	lncRNA	0.0001	0.0001	0.0001	0.0001	0.0001	0.0001	0.0001	0.0001	0.0001	1	1	no	0.0001	0.0001	0.0001	0.0001	0	0
ENSSAUG00010006625	ENSSAUG00010006625	lncRNA	0.0001	0.0001	0.0001	0.0001	0.0001	0.0001	0.0001	0.0001	0.0001	1	1	no	0.0001	0.0001	0.0001	0.0001	0	0
ENSSAUG00010022445	ENSSAUG00010022445	lncRNA	0.0001	0.0001	0.0001	0.0001	0.0001	0.0001	0.0001	0.0001	0.0001	1	1	no	0.0001	0.0001	0.0001	0.0001	0	0
ENSSAUG00010018351	ENSSAUG00010018351	lncRNA	0.0001	0.0001	0.0001	0.0001	0.0001	0.0001	0.0001	0.0001	0.0001	1	1	no	0.0001	0.0001	0.0001	0.0001	0	0
ENSSAUG00010026155	ENSSAUG00010026155	lncRNA	0.0001	0.0001	0.0001	0.0001	0.0001	0.0001	0.0001	0.0001	0.0001	1	1	no	0.0001	0.0001	0.0001	0.0001	0	0
ENSSAUG00010002058	ENSSAUG00010002058	lncRNA	0.0001	0.0001	0.0001	0.0001	0.0001	0.0001	0.0001	0.0001	0.0001	1	1	no	0.0001	0.0001	0.0001	0.0001	0	0
ENSSAUG00010027258	ENSSAUG00010027258	lncRNA	0.0001	0.0001	0.0001	0.0001	0.0001	0.0001	0.0001	0.0001	0.0001	1	1	no	0.0001	0.0001	0.0001	0.0001	0	0
ENSSAUG00010015451	ENSSAUG00010015451	lncRNA	0.0001	0.0001	0.0001	0.0001	0.0001	0.0001	0.0001	0.0001	0.0001	1	1	no	0.0001	0.0001	0.0001	0.0001	0	0
ENSSAUG00010024962	ENSSAUG00010024962	lncRNA	0.0001	0.0001	0.0001	0.0001	0.0001	0.0001	0.0001	0.0001	0.0001	1	1	no	0.0001	0.0001	0.0001	0.0001	0	0
ENSSAUG00010019523	ENSSAUG00010019523	lncRNA	0.0001	0.0001	0.0001	0.0001	0.0001	0.0001	0.0001	0.0001	0.0001	1	1	no	0.0001	0.0001	0.0001	0.0001	0	0
ENSSAUG00010022671	ENSSAUG00010022671	lncRNA	0.0001	0.0001	0.0001	0.0001	0.0001	0.0001	0.0001	0.0001	0.0001	1	1	no	0.0001	0.0001	0.0001	0.0001	0	0
ENSSAUG00010003712	ENSSAUG00010003712	lncRNA	0.0001	0.0001	0.0001	0.0001	0.0001	0.0001	0.0001	0.0001	0.0001	1	1	no	0.0001	0.0001	0.0001	0.0001	0	0
ENSSAUG00010002899	ENSSAUG00010002899	lncRNA	0.0001	0.0001	0.0001	0.0001	0.0001	0.0001	0.0001	0.0001	0.0001	1	1	no	0.0001	0.0001	0.0001	0.0001	0	0
ENSSAUG00010013248	ENSSAUG00010013248	lncRNA	0.0001	0.0001	0.0001	0.0001	0.0001	0.0001	0.0001	0.0001	0.0001	1	1	no	0.0001	0.0001	0.0001	0.0001	0	0
ENSSAUG00010014402	ENSSAUG00010014402	lncRNA	0.0001	0.0001	0.0001	0.0001	0.0001	0.0001	0.0001	0.0001	0.0001	1	1	no	0.0001	0.0001	0.0001	0.0001	0	0
ENSSAUG00010011728	ENSSAUG00010011728	lncRNA	0.0001	0.0001	0.0001	0.0001	0.0001	0.0001	0.0001	0.0001	0.0001	1	1	no	0.0001	0.0001	0.0001	0.0001	0	0
ENSSAUG00010012351	ENSSAUG00010012351	lncRNA	0.0001	0.0001	0.0001	0.0001	0.0001	0.0001	0.0001	0.0001	0.0001	1	1	no	0.0001	0.0001	0.0001	0.0001	0	0
ENSSAUG00010005809	ENSSAUG00010005809	lncRNA	0.0001	0.0001	0.0001	0.0001	0.0001	0.0001	0.0001	0.0001	0.0001	1	1	no	0.0001	0.0001	0.0001	0.0001	0	0
ENSSAUG00010022239	ENSSAUG00010022239	lncRNA	0.0001	0.0001	0.0001	0.0001	0.0001	0.0001	0.0001	0.0001	0.0001	1	1	no	0.0001	0.0001	0.0001	0.0001	0	0
ENSSAUG00010003440	ENSSAUG00010003440	lncRNA	0.0001	0.0001	0.0001	0.0001	0.0001	0.0001	0.0001	0.0001	0.0001	1	1	no	0.0001	0.0001	0.0001	0.0001	0	0
ENSSAUG00010023660	ENSSAUG00010023660	lncRNA	0.0001	0.0001	0.0001	0.0001	0.0001	0.0001	0.0001	0.0001	0.0001	1	1	no	0.0001	0.0001	0.0001	0.0001	0	0
ENSSAUG00010026143	ENSSAUG00010026143	lncRNA	0.0001	0.0001	0.0001	0.0001	0.0001	0.0001	0.0001	0.0001	0.0001	1	1	no	0.0001	0.0001	0.0001	0.0001	0	0
ENSSAUG00010005559	ENSSAUG00010005559	lncRNA	0.0001	0.0001	0.0001	0.0001	0.0001	0.0001	0.0001	0.0001	0.0001	1	1	no	0.0001	0.0001	0.0001	0.0001	0	0
ENSSAUG00010024787	ENSSAUG00010024787	lncRNA	0.0001	0.0001	0.0001	0.0001	0.0001	0.0001	0.0001	0.0001	0.0001	1	1	no	0.0001	0.0001	0.0001	0.0001	0	0
ENSSAUG00010023463	ENSSAUG00010023463	lncRNA	0.0001	0.0001	0.0001	0.0001	0.0001	0.0001	0.0001	0.0001	0.0001	1	1	no	0.0001	0.0001	0.0001	0.0001	0	0
ENSSAUG00010023208	ENSSAUG00010023208	lncRNA	0.0001	0.0001	0.0001	0.0001	0.0001	0.0001	0.0001	0.0001	0.0001	1	1	no	0.0001	0.0001	0.0001	0.0001	0	0
ENSSAUG00010008582	ENSSAUG00010008582	lncRNA	0.0001	0.0001	0.0001	0.0001	0.0001	0.0001	0.0001	0.0001	0.0001	1	1	no	0.0001	0.0001	0.0001	0.0001	0	0
ENSSAUG00010019426	ENSSAUG00010019426	lncRNA	0.0001	0.0001	0.0001	0.0001	0.0001	0.0001	0.0001	0.0001	0.0001	1	1	no	0.0001	0.0001	0.0001	0.0001	0	0
ENSSAUG00010017907	ENSSAUG00010017907	lncRNA	0.0001	0.0001	0.0001	0.0001	0.0001	0.0001	0.0001	0.0001	0.0001	1	1	no	0.0001	0.0001	0.0001	0.0001	0	0
ENSSAUG00010011451	ENSSAUG00010011451	lncRNA	0.0001	0.0001	0.0001	0.0001	0.0001	0.0001	0.0001	0.0001	0.0001	1	1	no	0.0001	0.0001	0.0001	0.0001	0	0
ENSSAUG00010015694	ENSSAUG00010015694	lncRNA	0.0001	0.0001	0.0001	0.0001	0.0001	0.0001	0.0001	0.0001	0.0001	1	1	no	0.0001	0.0001	0.0001	0.0001	0	0
ENSSAUG00010007056	ENSSAUG00010007056	lncRNA	0.0001	0.0001	0.0001	0.0001	0.0001	0.0001	0.0001	0.0001	0.0001	1	1	no	0.0001	0.0001	0.0001	0.0001	0	0
ENSSAUG00010010046	ENSSAUG00010010046	lncRNA	0.0001	0.0001	0.0001	0.0001	0.0001	0.0001	0.0001	0.0001	0.0001	1	1	no	0.0001	0.0001	0.0001	0.0001	0	0
ENSSAUG00010006356	ENSSAUG00010006356	lncRNA	0.0001	0.0001	0.0001	0.0001	0.0001	0.0001	0.0001	0.0001	0.0001	1	1	no	0.0001	0.0001	0.0001	0.0001	0	0
ENSSAUG00010016389	ENSSAUG00010016389	lncRNA	0.0001	0.0001	0.0001	0.0001	0.0001	0.0001	0.0001	0.0001	0.0001	1	1	no	0.0001	0.0001	0.0001	0.0001	0	0
ENSSAUG00010010344	ENSSAUG00010010344	lncRNA	0.0001	0.0001	0.0001	0.0001	0.0001	0.0001	0.0001	0.0001	0.0001	1	1	no	0.0001	0.0001	0.0001	0.0001	0	0
ENSSAUG00010016069	ENSSAUG00010016069	lncRNA	0.0001	0.0001	0.0001	0.0001	0.0001	0.0001	0.0001	0.0001	0.0001	1	1	no	0.0001	0.0001	0.0001	0.0001	0	0
ENSSAUG00010008545	ENSSAUG00010008545	lncRNA	0.0001	0.0001	0.0001	0.0001	0.0001	0.0001	0.0001	0.0001	0.0001	1	1	no	0.0001	0.0001	0.0001	0.0001	0	0
ENSSAUG00010006972	ENSSAUG00010006972	lncRNA	0.0001	0.0001	0.0001	0.0001	0.0001	0.0001	0.0001	0.0001	0.0001	1	1	no	0.0001	0.0001	0.0001	0.0001	0	0
ENSSAUG00010020682	ENSSAUG00010020682	lncRNA	0.0001	0.0001	0.0001	0.0001	0.0001	0.0001	0.0001	0.0001	0.0001	1	1	no	0.0001	0.0001	0.0001	0.0001	0	0
ENSSAUG00010022096	ENSSAUG00010022096	lncRNA	0.0001	0.0001	0.0001	0.0001	0.0001	0.0001	0.0001	0.0001	0.0001	1	1	no	0.0001	0.0001	0.0001	0.0001	0	0
ENSSAUG00010020645	ENSSAUG00010020645	lncRNA	0.0001	0.0001	0.0001	0.0001	0.0001	0.0001	0.0001	0.0001	0.0001	1	1	no	0.0001	0.0001	0.0001	0.0001	0	0
ENSSAUG00010021305	ENSSAUG00010021305	lncRNA	0.0001	0.0001	0.0001	0.0001	0.0001	0.0001	0.0001	0.0001	0.0001	1	1	no	0.0001	0.0001	0.0001	0.0001	0	0
ENSSAUG00010010339	ENSSAUG00010010339	lncRNA	0.0001	0.0001	0.0001	0.0001	0.0001	0.0001	0.0001	0.0001	0.0001	1	1	no	0.0001	0.0001	0.0001	0.0001	0	0
ENSSAUG00010009468	ENSSAUG00010009468	lncRNA	0.0001	0.0001	0.0001	0.0001	0.0001	0.0001	0.0001	0.0001	0.0001	1	1	no	0.0001	0.0001	0.0001	0.0001	0	0
ENSSAUG00010008856	ENSSAUG00010008856	lncRNA	0.0001	0.0001	0.0001	0.0001	0.0001	0.0001	0.0001	0.0001	0.0001	1	1	no	0.0001	0.0001	0.0001	0.0001	0	0
ENSSAUG00010027341	ENSSAUG00010027341	lncRNA	0.0001	0.0001	0.0001	0.0001	0.0001	0.0001	0.0001	0.0001	0.0001	1	1	no	0.0001	0.0001	0.0001	0.0001	0	0
ENSSAUG00010014057	ENSSAUG00010014057	lncRNA	0.0001	0.0001	0.0001	0.0001	0.0001	0.0001	0.0001	0.0001	0.0001	1	1	no	0.0001	0.0001	0.0001	0.0001	0	0
ENSSAUG00010001777	ENSSAUG00010001777	lncRNA	0.0001	0.0001	0.0001	0.0001	0.0001	0.0001	0.0001	0.0001	0.0001	1	1	no	0.0001	0.0001	0.0001	0.0001	0	0
ENSSAUG00010010535	ENSSAUG00010010535	lncRNA	0.0001	0.0001	0.0001	0.0001	0.0001	0.0001	0.0001	0.0001	0.0001	1	1	no	0.0001	0.0001	0.0001	0.0001	0	0
ENSSAUG00010017816	ENSSAUG00010017816	lncRNA	0.0001	0.0001	0.0001	0.0001	0.0001	0.0001	0.0001	0.0001	0.0001	1	1	no	0.0001	0.0001	0.0001	0.0001	0	0
ENSSAUG00010008595	ENSSAUG00010008595	lncRNA	0.0001	0.0001	0.0001	0.0001	0.0001	0.0001	0.0001	0.0001	0.0001	1	1	no	0.0001	0.0001	0.0001	0.0001	0	0
ENSSAUG00010001369	ENSSAUG00010001369	lncRNA	0.0001	0.0001	0.0001	0.0001	0.0001	0.0001	0.0001	0.0001	0.0001	1	1	no	0.0001	0.0001	0.0001	0.0001	0	0
ENSSAUG00010008461	ENSSAUG00010008461	lncRNA	0.0001	0.0001	0.0001	0.0001	0.0001	0.0001	0.0001	0.0001	0.0001	1	1	no	0.0001	0.0001	0.0001	0.0001	0	0
ENSSAUG00010005652	ENSSAUG00010005652	lncRNA	0.0001	0.0001	0.0001	0.0001	0.0001	0.0001	0.0001	0.0001	0.0001	1	1	no	0.0001	0.0001	0.0001	0.0001	0	0
ENSSAUG00010011276	ENSSAUG00010011276	lncRNA	0.0001	0.0001	0.0001	0.0001	0.0001	0.0001	0.0001	0.0001	0.0001	1	1	no	0.0001	0.0001	0.0001	0.0001	0	0
ENSSAUG00010006168	ENSSAUG00010006168	lncRNA	0.0001	0.0001	0.0001	0.0001	0.0001	0.0001	0.0001	0.0001	0.0001	1	1	no	0.0001	0.0001	0.0001	0.0001	0	0
ENSSAUG00010020354	ENSSAUG00010020354	lncRNA	0.0001	0.0001	0.0001	0.0001	0.0001	0.0001	0.0001	0.0001	0.0001	1	1	no	0.0001	0.0001	0.0001	0.0001	0	0
ENSSAUG00010016395	ENSSAUG00010016395	lncRNA	0.0001	0.0001	0.0001	0.0001	0.0001	0.0001	0.0001	0.0001	0.0001	1	1	no	0.0001	0.0001	0.0001	0.0001	0	0
ENSSAUG00010000049	ENSSAUG00010000049	lncRNA	0.0001	0.0001	0.0001	0.0001	0.0001	0.0001	0.0001	0.0001	0.0001	1	1	no	0.0001	0.0001	0.0001	0.0001	0	0
ENSSAUG00010000149	ENSSAUG00010000149	lncRNA	0.0001	0.0001	0.0001	0.0001	0.0001	0.0001	0.0001	0.0001	0.0001	1	1	no	0.0001	0.0001	0.0001	0.0001	0	0
ENSSAUG00010004011	ENSSAUG00010004011	lncRNA	0.0001	0.0001	0.0001	0.0001	0.0001	0.0001	0.0001	0.0001	0.0001	1	1	no	0.0001	0.0001	0.0001	0.0001	0	0
ENSSAUG00010010928	ENSSAUG00010010928	lncRNA	0.0001	0.0001	0.0001	0.0001	0.0001	0.0001	0.0001	0.0001	0.0001	1	1	no	0.0001	0.0001	0.0001	0.0001	0	0
ENSSAUG00010026708	ENSSAUG00010026708	lncRNA	0.0001	0.0001	0.0001	0.0001	0.0001	0.0001	0.0001	0.0001	0.0001	1	1	no	0.0001	0.0001	0.0001	0.0001	0	0
ENSSAUG00010005278	ENSSAUG00010005278	lncRNA	0.0001	0.0001	0.0001	0.0001	0.0001	0.0001	0.0001	0.0001	0.0001	1	1	no	0.0001	0.0001	0.0001	0.0001	0	0
ENSSAUG00010013191	ENSSAUG00010013191	lncRNA	0.0001	0.0001	0.0001	0.0001	0.0001	0.0001	0.0001	0.0001	0.0001	1	1	no	0.0001	0.0001	0.0001	0.0001	0	0
ENSSAUG00010004088	ENSSAUG00010004088	lncRNA	0.0001	0.0001	0.0001	0.0001	0.0001	0.0001	0.0001	0.0001	0.0001	1	1	no	0.0001	0.0001	0.0001	0.0001	0	0
ENSSAUG00010001210	ENSSAUG00010001210	lncRNA	0.0001	0.0001	0.0001	0.0001	0.0001	0.0001	0.0001	0.0001	0.0001	1	1	no	0.0001	0.0001	0.0001	0.0001	0	0
ENSSAUG00010002061	ENSSAUG00010002061	lncRNA	0.0001	0.0001	0.0001	0.0001	0.0001	0.0001	0.0001	0.0001	0.0001	1	1	no	0.0001	0.0001	0.0001	0.0001	0	0
ENSSAUG00010004481	ENSSAUG00010004481	lncRNA	0.0001	0.0001	0.0001	0.0001	0.0001	0.0001	0.0001	0.0001	0.0001	1	1	no	0.0001	0.0001	0.0001	0.0001	0	0
ENSSAUG00010016407	ENSSAUG00010016407	lncRNA	0.0001	0.0001	0.0001	0.0001	0.0001	0.0001	0.0001	0.0001	0.0001	1	1	no	0.0001	0.0001	0.0001	0.0001	0	0
ENSSAUG00010000181	ENSSAUG00010000181	lncRNA	0.0001	0.0001	0.0001	0.0001	0.0001	0.0001	0.0001	0.0001	0.0001	1	1	no	0.0001	0.0001	0.0001	0.0001	0	0
ENSSAUG00010009666	ENSSAUG00010009666	lncRNA	0.0001	0.0001	0.0001	0.0001	0.0001	0.0001	0.0001	0.0001	0.0001	1	1	no	0.0001	0.0001	0.0001	0.0001	0	0
ENSSAUG00010002236	ENSSAUG00010002236	lncRNA	0.0001	0.0001	0.0001	0.0001	0.0001	0.0001	0.0001	0.0001	0.0001	1	1	no	0.0001	0.0001	0.0001	0.0001	0	0
ENSSAUG00010014061	ENSSAUG00010014061	lncRNA	0.0001	0.0001	0.0001	0.0001	0.0001	0.0001	0.0001	0.0001	0.0001	1	1	no	0.0001	0.0001	0.0001	0.0001	0	0
ENSSAUG00010001168	ENSSAUG00010001168	lncRNA	0.0001	0.0001	0.0001	0.0001	0.0001	0.0001	0.0001	0.0001	0.0001	1	1	no	0.0001	0.0001	0.0001	0.0001	0	0
ENSSAUG00010024118	ENSSAUG00010024118	lncRNA	0.0001	0.0001	0.0001	0.0001	0.0001	0.0001	0.0001	0.0001	0.0001	1	1	no	0.0001	0.0001	0.0001	0.0001	0	0
ENSSAUG00010019546	ENSSAUG00010019546	lncRNA	0.0001	0.0001	0.0001	0.0001	0.0001	0.0001	0.0001	0.0001	0.0001	1	1	no	0.0001	0.0001	0.0001	0.0001	0	0
ENSSAUG00010001671	ENSSAUG00010001671	lncRNA	0.0001	0.0001	0.0001	0.0001	0.0001	0.0001	0.0001	0.0001	0.0001	1	1	no	0.0001	0.0001	0.0001	0.0001	0	0
ENSSAUG00010021255	ENSSAUG00010021255	lncRNA	0.0001	0.0001	0.0001	0.0001	0.0001	0.0001	0.0001	0.0001	0.0001	1	1	no	0.0001	0.0001	0.0001	0.0001	0	0
ENSSAUG00010016414	ENSSAUG00010016414	lncRNA	0.0001	0.0001	0.0001	0.0001	0.0001	0.0001	0.0001	0.0001	0.0001	1	1	no	0.0001	0.0001	0.0001	0.0001	0	0
ENSSAUG00010020357	ENSSAUG00010020357	lncRNA	0.0001	0.0001	0.0001	0.0001	0.0001	0.0001	0.0001	0.0001	0.0001	1	1	no	0.0001	0.0001	0.0001	0.0001	0	0
ENSSAUG00010005184	ENSSAUG00010005184	lncRNA	0.0001	0.0001	0.0001	0.0001	0.0001	0.0001	0.0001	0.0001	0.0001	1	1	no	0.0001	0.0001	0.0001	0.0001	0	0
ENSSAUG00010015704	ENSSAUG00010015704	lncRNA	0.0001	0.0001	0.0001	0.0001	0.0001	0.0001	0.0001	0.0001	0.0001	1	1	no	0.0001	0.0001	0.0001	0.0001	0	0
ENSSAUG00010026210	ENSSAUG00010026210	lncRNA	0.0001	0.0001	0.0001	0.0001	0.0001	0.0001	0.0001	0.0001	0.0001	1	1	no	0.0001	0.0001	0.0001	0.0001	0	0
ENSSAUG00010007334	ENSSAUG00010007334	lncRNA	0.0001	0.0001	0.0001	0.0001	0.0001	0.0001	0.0001	0.0001	0.0001	1	1	no	0.0001	0.0001	0.0001	0.0001	0	0
ENSSAUG00010005484	ENSSAUG00010005484	lncRNA	0.0001	0.0001	0.0001	0.0001	0.0001	0.0001	0.0001	0.0001	0.0001	1	1	no	0.0001	0.0001	0.0001	0.0001	0	0
ENSSAUG00010002430	ENSSAUG00010002430	lncRNA	0.0001	0.0001	0.0001	0.0001	0.0001	0.0001	0.0001	0.0001	0.0001	1	1	no	0.0001	0.0001	0.0001	0.0001	0	0
ENSSAUG00010010758	ENSSAUG00010010758	lncRNA	0.0001	0.0001	0.0001	0.0001	0.0001	0.0001	0.0001	0.0001	0.0001	1	1	no	0.0001	0.0001	0.0001	0.0001	0	0
ENSSAUG00010004287	ENSSAUG00010004287	lncRNA	0.0001	0.0001	0.0001	0.0001	0.0001	0.0001	0.0001	0.0001	0.0001	1	1	no	0.0001	0.0001	0.0001	0.0001	0	0
ENSSAUG00010004180	ENSSAUG00010004180	lncRNA	0.0001	0.0001	0.0001	0.0001	0.0001	0.0001	0.0001	0.0001	0.0001	1	1	no	0.0001	0.0001	0.0001	0.0001	0	0
ENSSAUG00010002266	ENSSAUG00010002266	lncRNA	0.0001	0.0001	0.0001	0.0001	0.0001	0.0001	0.0001	0.0001	0.0001	1	1	no	0.0001	0.0001	0.0001	0.0001	0	0
ENSSAUG00010006686	ENSSAUG00010006686	lncRNA	0.0001	0.0001	0.0001	0.0001	0.0001	0.0001	0.0001	0.0001	0.0001	1	1	no	0.0001	0.0001	0.0001	0.0001	0	0
ENSSAUG00010021817	ENSSAUG00010021817	lncRNA	0.0001	0.0001	0.0001	0.0001	0.0001	0.0001	0.0001	0.0001	0.0001	1	1	no	0.0001	0.0001	0.0001	0.0001	0	0
ENSSAUG00010019111	ENSSAUG00010019111	lncRNA	0.0001	0.0001	0.0001	0.0001	0.0001	0.0001	0.0001	0.0001	0.0001	1	1	no	0.0001	0.0001	0.0001	0.0001	0	0
ENSSAUG00010008593	ENSSAUG00010008593	lncRNA	0.0001	0.0001	0.0001	0.0001	0.0001	0.0001	0.0001	0.0001	0.0001	1	1	no	0.0001	0.0001	0.0001	0.0001	0	0
ENSSAUG00010008499	ENSSAUG00010008499	lncRNA	0.0001	0.0001	0.0001	0.0001	0.0001	0.0001	0.0001	0.0001	0.0001	1	1	no	0.0001	0.0001	0.0001	0.0001	0	0
ENSSAUG00010021794	ENSSAUG00010021794	lncRNA	0.0001	0.0001	0.0001	0.0001	0.0001	0.0001	0.0001	0.0001	0.0001	1	1	no	0.0001	0.0001	0.0001	0.0001	0	0
ENSSAUG00010011065	ENSSAUG00010011065	lncRNA	0.0001	0.0001	0.0001	0.0001	0.0001	0.0001	0.0001	0.0001	0.0001	1	1	no	0.0001	0.0001	0.0001	0.0001	0	0
ENSSAUG00010021288	ENSSAUG00010021288	lncRNA	0.0001	0.0001	0.0001	0.0001	0.0001	0.0001	0.0001	0.0001	0.0001	1	1	no	0.0001	0.0001	0.0001	0.0001	0	0
ENSSAUG00010013362	ENSSAUG00010013362	lncRNA	0.0001	0.0001	0.0001	0.0001	0.0001	0.0001	0.0001	0.0001	0.0001	1	1	no	0.0001	0.0001	0.0001	0.0001	0	0
ENSSAUG00010003040	ENSSAUG00010003040	lncRNA	0.0001	0.0001	0.0001	0.0001	0.0001	0.0001	0.0001	0.0001	0.0001	1	1	no	0.0001	0.0001	0.0001	0.0001	0	0
ENSSAUG00010018750	ENSSAUG00010018750	lncRNA	0.0001	0.0001	0.0001	0.0001	0.0001	0.0001	0.0001	0.0001	0.0001	1	1	no	0.0001	0.0001	0.0001	0.0001	0	0
ENSSAUG00010021428	ENSSAUG00010021428	lncRNA	0.0001	0.0001	0.0001	0.0001	0.0001	0.0001	0.0001	0.0001	0.0001	1	1	no	0.0001	0.0001	0.0001	0.0001	0	0
ENSSAUG00010010260	ENSSAUG00010010260	lncRNA	0.0001	0.0001	0.0001	0.0001	0.0001	0.0001	0.0001	0.0001	0.0001	1	1	no	0.0001	0.0001	0.0001	0.0001	0	0
ENSSAUG00010000225	ENSSAUG00010000225	lncRNA	0.0001	0.0001	0.0001	0.0001	0.0001	0.0001	0.0001	0.0001	0.0001	1	1	no	0.0001	0.0001	0.0001	0.0001	0	0
ENSSAUG00010019600	ENSSAUG00010019600	lncRNA	0.0001	0.0001	0.0001	0.0001	0.0001	0.0001	0.0001	0.0001	0.0001	1	1	no	0.0001	0.0001	0.0001	0.0001	0	0
ENSSAUG00010004027	ENSSAUG00010004027	lncRNA	0.0001	0.0001	0.0001	0.0001	0.0001	0.0001	0.0001	0.0001	0.0001	1	1	no	0.0001	0.0001	0.0001	0.0001	0	0
ENSSAUG00010021589	ENSSAUG00010021589	lncRNA	0.0001	0.0001	0.0001	0.0001	0.0001	0.0001	0.0001	0.0001	0.0001	1	1	no	0.0001	0.0001	0.0001	0.0001	0	0
ENSSAUG00010004386	ENSSAUG00010004386	lncRNA	0.0001	0.0001	0.0001	0.0001	0.0001	0.0001	0.0001	0.0001	0.0001	1	1	no	0.0001	0.0001	0.0001	0.0001	0	0
ENSSAUG00010008599	ENSSAUG00010008599	lncRNA	0.0001	0.0001	0.0001	0.0001	0.0001	0.0001	0.0001	0.0001	0.0001	1	1	no	0.0001	0.0001	0.0001	0.0001	0	0
ENSSAUG00010000757	ENSSAUG00010000757	lncRNA	0.0001	0.0001	0.0001	0.0001	0.0001	0.0001	0.0001	0.0001	0.0001	1	1	no	0.0001	0.0001	0.0001	0.0001	0	0
ENSSAUG00010005224	ENSSAUG00010005224	lncRNA	0.0001	0.0001	0.0001	0.0001	0.0001	0.0001	0.0001	0.0001	0.0001	1	1	no	0.0001	0.0001	0.0001	0.0001	0	0
ENSSAUG00010004564	ENSSAUG00010004564	lncRNA	0.0001	0.0001	0.0001	0.0001	0.0001	0.0001	0.0001	0.0001	0.0001	1	1	no	0.0001	0.0001	0.0001	0.0001	0	0
ENSSAUG00010017114	ENSSAUG00010017114	lncRNA	0.0001	0.0001	0.0001	0.0001	0.0001	0.0001	0.0001	0.0001	0.0001	1	1	no	0.0001	0.0001	0.0001	0.0001	0	0
ENSSAUG00010005407	ENSSAUG00010005407	lncRNA	0.0001	0.0001	0.0001	0.0001	0.0001	0.0001	0.0001	0.0001	0.0001	1	1	no	0.0001	0.0001	0.0001	0.0001	0	0
ENSSAUG00010019450	ENSSAUG00010019450	lncRNA	0.0001	0.0001	0.0001	0.0001	0.0001	0.0001	0.0001	0.0001	0.0001	1	1	no	0.0001	0.0001	0.0001	0.0001	0	0
ENSSAUG00010008579	ENSSAUG00010008579	lncRNA	0.0001	0.0001	0.0001	0.0001	0.0001	0.0001	0.0001	0.0001	0.0001	1	1	no	0.0001	0.0001	0.0001	0.0001	0	0
ENSSAUG00010015073	ENSSAUG00010015073	lncRNA	0.0001	0.0001	0.0001	0.0001	0.0001	0.0001	0.0001	0.0001	0.0001	1	1	no	0.0001	0.0001	0.0001	0.0001	0	0
ENSSAUG00010000219	ENSSAUG00010000219	lncRNA	0.0001	0.0001	0.0001	0.0001	0.0001	0.0001	0.0001	0.0001	0.0001	1	1	no	0.0001	0.0001	0.0001	0.0001	0	0
ENSSAUG00010018973	ENSSAUG00010018973	lncRNA	0.0001	0.0001	0.0001	0.0001	0.0001	0.0001	0.0001	0.0001	0.0001	1	1	no	0.0001	0.0001	0.0001	0.0001	0	0
ENSSAUG00010024368	ENSSAUG00010024368	lncRNA	0.0001	0.0001	0.0001	0.0001	0.0001	0.0001	0.0001	0.0001	0.0001	1	1	no	0.0001	0.0001	0.0001	0.0001	0	0
ENSSAUG00010023057	ENSSAUG00010023057	lncRNA	0.0001	0.0001	0.0001	0.0001	0.0001	0.0001	0.0001	0.0001	0.0001	1	1	no	0.0001	0.0001	0.0001	0.0001	0	0
ENSSAUG00010024554	ENSSAUG00010024554	lncRNA	0.0001	0.0001	0.0001	0.0001	0.0001	0.0001	0.0001	0.0001	0.0001	1	1	no	0.0001	0.0001	0.0001	0.0001	0	0
ENSSAUG00010020979	ENSSAUG00010020979	lncRNA	0.0001	0.0001	0.0001	0.0001	0.0001	0.0001	0.0001	0.0001	0.0001	1	1	no	0.0001	0.0001	0.0001	0.0001	0	0
ENSSAUG00010012949	ENSSAUG00010012949	lncRNA	0.0001	0.0001	0.0001	0.0001	0.0001	0.0001	0.0001	0.0001	0.0001	1	1	no	0.0001	0.0001	0.0001	0.0001	0	0
ENSSAUG00010006464	ENSSAUG00010006464	lncRNA	0.0001	0.0001	0.0001	0.0001	0.0001	0.0001	0.0001	0.0001	0.0001	1	1	no	0.0001	0.0001	0.0001	0.0001	0	0
ENSSAUG00010008576	ENSSAUG00010008576	lncRNA	0.0001	0.0001	0.0001	0.0001	0.0001	0.0001	0.0001	0.0001	0.0001	1	1	no	0.0001	0.0001	0.0001	0.0001	0	0
ENSSAUG00010009197	ENSSAUG00010009197	lncRNA	0.0001	0.0001	0.0001	0.0001	0.0001	0.0001	0.0001	0.0001	0.0001	1	1	no	0.0001	0.0001	0.0001	0.0001	0	0
ENSSAUG00010014652	ENSSAUG00010014652	lncRNA	0.0001	0.0001	0.0001	0.0001	0.0001	0.0001	0.0001	0.0001	0.0001	1	1	no	0.0001	0.0001	0.0001	0.0001	0	0
ENSSAUG00010012968	ENSSAUG00010012968	lncRNA	0.0001	0.0001	0.0001	0.0001	0.0001	0.0001	0.0001	0.0001	0.0001	1	1	no	0.0001	0.0001	0.0001	0.0001	0	0
ENSSAUG00010020832	ENSSAUG00010020832	lncRNA	0.0001	0.0001	0.0001	0.0001	0.0001	0.0001	0.0001	0.0001	0.0001	1	1	no	0.0001	0.0001	0.0001	0.0001	0	0
ENSSAUG00010016430	ENSSAUG00010016430	lncRNA	0.0001	0.0001	0.0001	0.0001	0.0001	0.0001	0.0001	0.0001	0.0001	1	1	no	0.0001	0.0001	0.0001	0.0001	0	0
ENSSAUG00010022744	ENSSAUG00010022744	lncRNA	0.0001	0.0001	0.0001	0.0001	0.0001	0.0001	0.0001	0.0001	0.0001	1	1	no	0.0001	0.0001	0.0001	0.0001	0	0
ENSSAUG00010003142	ENSSAUG00010003142	lncRNA	0.0001	0.0001	0.0001	0.0001	0.0001	0.0001	0.0001	0.0001	0.0001	1	1	no	0.0001	0.0001	0.0001	0.0001	0	0
ENSSAUG00010019413	ENSSAUG00010019413	lncRNA	0.0001	0.0001	0.0001	0.0001	0.0001	0.0001	0.0001	0.0001	0.0001	1	1	no	0.0001	0.0001	0.0001	0.0001	0	0
ENSSAUG00010021264	ENSSAUG00010021264	lncRNA	0.0001	0.0001	0.0001	0.0001	0.0001	0.0001	0.0001	0.0001	0.0001	1	1	no	0.0001	0.0001	0.0001	0.0001	0	0
ENSSAUG00010007316	ENSSAUG00010007316	lncRNA	0.0001	0.0001	0.0001	0.0001	0.0001	0.0001	0.0001	0.0001	0.0001	1	1	no	0.0001	0.0001	0.0001	0.0001	0	0
ENSSAUG00010007857	ENSSAUG00010007857	lncRNA	0.0001	0.0001	0.0001	0.0001	0.0001	0.0001	0.0001	0.0001	0.0001	1	1	no	0.0001	0.0001	0.0001	0.0001	0	0
ENSSAUG00010010120	ENSSAUG00010010120	lncRNA	0.0001	0.0001	0.0001	0.0001	0.0001	0.0001	0.0001	0.0001	0.0001	1	1	no	0.0001	0.0001	0.0001	0.0001	0	0
ENSSAUG00010020278	ENSSAUG00010020278	lncRNA	0.0001	0.0001	0.0001	0.0001	0.0001	0.0001	0.0001	0.0001	0.0001	1	1	no	0.0001	0.0001	0.0001	0.0001	0	0
ENSSAUG00010027207	ENSSAUG00010027207	lncRNA	0.0001	0.0001	0.0001	0.0001	0.0001	0.0001	0.0001	0.0001	0.0001	1	1	no	0.0001	0.0001	0.0001	0.0001	0	0
ENSSAUG00010002142	ENSSAUG00010002142	lncRNA	0.0001	0.0001	0.0001	0.0001	0.0001	0.0001	0.0001	0.0001	0.0001	1	1	no	0.0001	0.0001	0.0001	0.0001	0	0
ENSSAUG00010002245	ENSSAUG00010002245	lncRNA	0.0001	0.0001	0.0001	0.0001	0.0001	0.0001	0.0001	0.0001	0.0001	1	1	no	0.0001	0.0001	0.0001	0.0001	0	0
ENSSAUG00010005567	ENSSAUG00010005567	lncRNA	0.0001	0.0001	0.0001	0.0001	0.0001	0.0001	0.0001	0.0001	0.0001	1	1	no	0.0001	0.0001	0.0001	0.0001	0	0
ENSSAUG00010008279	ENSSAUG00010008279	lncRNA	0.0001	0.0001	0.0001	0.0001	0.0001	0.0001	0.0001	0.0001	0.0001	1	1	no	0.0001	0.0001	0.0001	0.0001	0	0
ENSSAUG00010012349	ENSSAUG00010012349	lncRNA	0.0001	0.0001	0.0001	0.0001	0.0001	0.0001	0.0001	0.0001	0.0001	1	1	no	0.0001	0.0001	0.0001	0.0001	0	0
ENSSAUG00010019126	ENSSAUG00010019126	lncRNA	0.0001	0.0001	0.0001	0.0001	0.0001	0.0001	0.0001	0.0001	0.0001	1	1	no	0.0001	0.0001	0.0001	0.0001	0	0
ENSSAUG00010016402	ENSSAUG00010016402	lncRNA	0.0001	0.0001	0.0001	0.0001	0.0001	0.0001	0.0001	0.0001	0.0001	1	1	no	0.0001	0.0001	0.0001	0.0001	0	0
ENSSAUG00010024741	ENSSAUG00010024741	lncRNA	0.0001	0.0001	0.0001	0.0001	0.0001	0.0001	0.0001	0.0001	0.0001	1	1	no	0.0001	0.0001	0.0001	0.0001	0	0
ENSSAUG00010009774	ENSSAUG00010009774	lncRNA	0.0001	0.0001	0.0001	0.0001	0.0001	0.0001	0.0001	0.0001	0.0001	1	1	no	0.0001	0.0001	0.0001	0.0001	0	0
ENSSAUG00010017480	ENSSAUG00010017480	lncRNA	0.0001	0.0001	0.0001	0.0001	0.0001	0.0001	0.0001	0.0001	0.0001	1	1	no	0.0001	0.0001	0.0001	0.0001	0	0
ENSSAUG00010005688	ENSSAUG00010005688	lncRNA	0.0001	0.0001	0.0001	0.0001	0.0001	0.0001	0.0001	0.0001	0.0001	1	1	no	0.0001	0.0001	0.0001	0.0001	0	0
ENSSAUG00010021117	ENSSAUG00010021117	lncRNA	0.0001	0.0001	0.0001	0.0001	0.0001	0.0001	0.0001	0.0001	0.0001	1	1	no	0.0001	0.0001	0.0001	0.0001	0	0
ENSSAUG00010006662	ENSSAUG00010006662	lncRNA	0.0001	0.0001	0.0001	0.0001	0.0001	0.0001	0.0001	0.0001	0.0001	1	1	no	0.0001	0.0001	0.0001	0.0001	0	0
ENSSAUG00010003046	ENSSAUG00010003046	lncRNA	0.0001	0.0001	0.0001	0.0001	0.0001	0.0001	0.0001	0.0001	0.0001	1	1	no	0.0001	0.0001	0.0001	0.0001	0	0
ENSSAUG00010002141	ENSSAUG00010002141	lncRNA	0.0001	0.0001	0.0001	0.0001	0.0001	0.0001	0.0001	0.0001	0.0001	1	1	no	0.0001	0.0001	0.0001	0.0001	0	0
ENSSAUG00010013423	ENSSAUG00010013423	lncRNA	0.0001	0.0001	0.0001	0.0001	0.0001	0.0001	0.0001	0.0001	0.0001	1	1	no	0.0001	0.0001	0.0001	0.0001	0	0
ENSSAUG00010027340	ENSSAUG00010027340	lncRNA	0.0001	0.0001	0.0001	0.0001	0.0001	0.0001	0.0001	0.0001	0.0001	1	1	no	0.0001	0.0001	0.0001	0.0001	0	0
ENSSAUG00010018378	ENSSAUG00010018378	lncRNA	0.0001	0.0001	0.0001	0.0001	0.0001	0.0001	0.0001	0.0001	0.0001	1	1	no	0.0001	0.0001	0.0001	0.0001	0	0
ENSSAUG00010013350	ENSSAUG00010013350	lncRNA	0.0001	0.0001	0.0001	0.0001	0.0001	0.0001	0.0001	0.0001	0.0001	1	1	no	0.0001	0.0001	0.0001	0.0001	0	0
ENSSAUG00010012359	ENSSAUG00010012359	lncRNA	0.0001	0.0001	0.0001	0.0001	0.0001	0.0001	0.0001	0.0001	0.0001	1	1	no	0.0001	0.0001	0.0001	0.0001	0	0
ENSSAUG00010002024	ENSSAUG00010002024	lncRNA	0.0001	0.0001	0.0001	0.0001	0.0001	0.0001	0.0001	0.0001	0.0001	1	1	no	0.0001	0.0001	0.0001	0.0001	0	0
ENSSAUG00010024023	ENSSAUG00010024023	lncRNA	0.0001	0.0001	0.0001	0.0001	0.0001	0.0001	0.0001	0.0001	0.0001	1	1	no	0.0001	0.0001	0.0001	0.0001	0	0
ENSSAUG00010020433	ENSSAUG00010020433	lncRNA	0.0001	0.0001	0.0001	0.0001	0.0001	0.0001	0.0001	0.0001	0.0001	1	1	no	0.0001	0.0001	0.0001	0.0001	0	0
ENSSAUG00010021260	ENSSAUG00010021260	lncRNA	0.0001	0.0001	0.0001	0.0001	0.0001	0.0001	0.0001	0.0001	0.0001	1	1	no	0.0001	0.0001	0.0001	0.0001	0	0
ENSSAUG00010000229	ENSSAUG00010000229	lncRNA	0.0001	0.0001	0.0001	0.0001	0.0001	0.0001	0.0001	0.0001	0.0001	1	1	no	0.0001	0.0001	0.0001	0.0001	0	0
ENSSAUG00010022705	ENSSAUG00010022705	lncRNA	0.0001	0.0001	0.0001	0.0001	0.0001	0.0001	0.0001	0.0001	0.0001	1	1	no	0.0001	0.0001	0.0001	0.0001	0	0
ENSSAUG00010025410	ENSSAUG00010025410	lncRNA	0.0001	0.0001	0.0001	0.0001	0.0001	0.0001	0.0001	0.0001	0.0001	1	1	no	0.0001	0.0001	0.0001	0.0001	0	0
ENSSAUG00010007354	ENSSAUG00010007354	lncRNA	0.0001	0.0001	0.0001	0.0001	0.0001	0.0001	0.0001	0.0001	0.0001	1	1	no	0.0001	0.0001	0.0001	0.0001	0	0
ENSSAUG00010006266	ENSSAUG00010006266	lncRNA	0.0001	0.0001	0.0001	0.0001	0.0001	0.0001	0.0001	0.0001	0.0001	1	1	no	0.0001	0.0001	0.0001	0.0001	0	0
ENSSAUG00010021819	ENSSAUG00010021819	lncRNA	0.0001	0.0001	0.0001	0.0001	0.0001	0.0001	0.0001	0.0001	0.0001	1	1	no	0.0001	0.0001	0.0001	0.0001	0	0
ENSSAUG00010014170	ENSSAUG00010014170	lncRNA	0.0001	0.0001	0.0001	0.0001	0.0001	0.0001	0.0001	0.0001	0.0001	1	1	no	0.0001	0.0001	0.0001	0.0001	0	0
ENSSAUG00010008583	ENSSAUG00010008583	lncRNA	0.0001	0.0001	0.0001	0.0001	0.0001	0.0001	0.0001	0.0001	0.0001	1	1	no	0.0001	0.0001	0.0001	0.0001	0	0
ENSSAUG00010005970	ENSSAUG00010005970	lncRNA	0.0001	0.0001	0.0001	0.0001	0.0001	0.0001	0.0001	0.0001	0.0001	1	1	no	0.0001	0.0001	0.0001	0.0001	0	0
ENSSAUG00010004138	ENSSAUG00010004138	lncRNA	0.0001	0.0001	0.0001	0.0001	0.0001	0.0001	0.0001	0.0001	0.0001	1	1	no	0.0001	0.0001	0.0001	0.0001	0	0
ENSSAUG00010024442	ENSSAUG00010024442	lncRNA	0.0001	0.0001	0.0001	0.0001	0.0001	0.0001	0.0001	0.0001	0.0001	1	1	no	0.0001	0.0001	0.0001	0.0001	0	0
ENSSAUG00010014469	ENSSAUG00010014469	lncRNA	0.0001	0.0001	0.0001	0.0001	0.0001	0.0001	0.0001	0.0001	0.0001	1	1	no	0.0001	0.0001	0.0001	0.0001	0	0
ENSSAUG00010005282	ENSSAUG00010005282	lncRNA	0.0001	0.0001	0.0001	0.0001	0.0001	0.0001	0.0001	0.0001	0.0001	1	1	no	0.0001	0.0001	0.0001	0.0001	0	0
ENSSAUG00010027273	ENSSAUG00010027273	lncRNA	0.0001	0.0001	0.0001	0.0001	0.0001	0.0001	0.0001	0.0001	0.0001	1	1	no	0.0001	0.0001	0.0001	0.0001	0	0
ENSSAUG00010004919	ENSSAUG00010004919	lncRNA	0.0001	0.0001	0.0001	0.0001	0.0001	0.0001	0.0001	0.0001	0.0001	1	1	no	0.0001	0.0001	0.0001	0.0001	0	0
ENSSAUG00010008596	ENSSAUG00010008596	lncRNA	0.0001	0.0001	0.0001	0.0001	0.0001	0.0001	0.0001	0.0001	0.0001	1	1	no	0.0001	0.0001	0.0001	0.0001	0	0
ENSSAUG00010008558	ENSSAUG00010008558	lncRNA	0.0001	0.0001	0.0001	0.0001	0.0001	0.0001	0.0001	0.0001	0.0001	1	1	no	0.0001	0.0001	0.0001	0.0001	0	0
ENSSAUG00010007850	ENSSAUG00010007850	lncRNA	0.0001	0.0001	0.0001	0.0001	0.0001	0.0001	0.0001	0.0001	0.0001	1	1	no	0.0001	0.0001	0.0001	0.0001	0	0
ENSSAUG00010013863	ENSSAUG00010013863	lncRNA	0.0001	0.0001	0.0001	0.0001	0.0001	0.0001	0.0001	0.0001	0.0001	1	1	no	0.0001	0.0001	0.0001	0.0001	0	0
ENSSAUG00010006865	ENSSAUG00010006865	lncRNA	0.0001	0.0001	0.0001	0.0001	0.0001	0.0001	0.0001	0.0001	0.0001	1	1	no	0.0001	0.0001	0.0001	0.0001	0	0
ENSSAUG00010012509	ENSSAUG00010012509	lncRNA	0.0001	0.0001	0.0001	0.0001	0.0001	0.0001	0.0001	0.0001	0.0001	1	1	no	0.0001	0.0001	0.0001	0.0001	0	0
ENSSAUG00010010369	ENSSAUG00010010369	lncRNA	0.0001	0.0001	0.0001	0.0001	0.0001	0.0001	0.0001	0.0001	0.0001	1	1	no	0.0001	0.0001	0.0001	0.0001	0	0
ENSSAUG00010019645	ENSSAUG00010019645	lncRNA	0.0001	0.0001	0.0001	0.0001	0.0001	0.0001	0.0001	0.0001	0.0001	1	1	no	0.0001	0.0001	0.0001	0.0001	0	0
ENSSAUG00010012361	ENSSAUG00010012361	lncRNA	0.0001	0.0001	0.0001	0.0001	0.0001	0.0001	0.0001	0.0001	0.0001	1	1	no	0.0001	0.0001	0.0001	0.0001	0	0
ENSSAUG00010004563	ENSSAUG00010004563	lncRNA	0.0001	0.0001	0.0001	0.0001	0.0001	0.0001	0.0001	0.0001	0.0001	1	1	no	0.0001	0.0001	0.0001	0.0001	0	0
ENSSAUG00010004013	ENSSAUG00010004013	lncRNA	0.0001	0.0001	0.0001	0.0001	0.0001	0.0001	0.0001	0.0001	0.0001	1	1	no	0.0001	0.0001	0.0001	0.0001	0	0
ENSSAUG00010017064	ENSSAUG00010017064	lncRNA	0.0001	0.0001	0.0001	0.0001	0.0001	0.0001	0.0001	0.0001	0.0001	1	1	no	0.0001	0.0001	0.0001	0.0001	0	0
ENSSAUG00010012663	ENSSAUG00010012663	lncRNA	0.0001	0.0001	0.0001	0.0001	0.0001	0.0001	0.0001	0.0001	0.0001	1	1	no	0.0001	0.0001	0.0001	0.0001	0	0
ENSSAUG00010010929	ENSSAUG00010010929	lncRNA	0.0001	0.0001	0.0001	0.0001	0.0001	0.0001	0.0001	0.0001	0.0001	1	1	no	0.0001	0.0001	0.0001	0.0001	0	0
ENSSAUG00010003599	ENSSAUG00010003599	lncRNA	0.0001	0.0001	0.0001	0.0001	0.0001	0.0001	0.0001	0.0001	0.0001	1	1	no	0.0001	0.0001	0.0001	0.0001	0	0
ENSSAUG00010013877	ENSSAUG00010013877	lncRNA	0.0001	0.0001	0.0001	0.0001	0.0001	0.0001	0.0001	0.0001	0.0001	1	1	no	0.0001	0.0001	0.0001	0.0001	0	0
ENSSAUG00010018352	ENSSAUG00010018352	lncRNA	0.0001	0.0001	0.0001	0.0001	0.0001	0.0001	0.0001	0.0001	0.0001	1	1	no	0.0001	0.0001	0.0001	0.0001	0	0
ENSSAUG00010027237	ENSSAUG00010027237	lncRNA	0.0001	0.0001	0.0001	0.0001	0.0001	0.0001	0.0001	0.0001	0.0001	1	1	no	0.0001	0.0001	0.0001	0.0001	0	0
ENSSAUG00010002997	ENSSAUG00010002997	lncRNA	0.0001	0.0001	0.0001	0.0001	0.0001	0.0001	0.0001	0.0001	0.0001	1	1	no	0.0001	0.0001	0.0001	0.0001	0	0
ENSSAUG00010010592	ENSSAUG00010010592	lncRNA	0.0001	0.0001	0.0001	0.0001	0.0001	0.0001	0.0001	0.0001	0.0001	1	1	no	0.0001	0.0001	0.0001	0.0001	0	0
ENSSAUG00010009862	ENSSAUG00010009862	lncRNA	0.0001	0.0001	0.0001	0.0001	0.0001	0.0001	0.0001	0.0001	0.0001	1	1	no	0.0001	0.0001	0.0001	0.0001	0	0
ENSSAUG00010014474	ENSSAUG00010014474	lncRNA	0.0001	0.0001	0.0001	0.0001	0.0001	0.0001	0.0001	0.0001	0.0001	1	1	no	0.0001	0.0001	0.0001	0.0001	0	0
ENSSAUG00010001599	ENSSAUG00010001599	lncRNA	0.0001	0.0001	0.0001	0.0001	0.0001	0.0001	0.0001	0.0001	0.0001	1	1	no	0.0001	0.0001	0.0001	0.0001	0	0
ENSSAUG00010011748	ENSSAUG00010011748	lncRNA	0.0001	0.0001	0.0001	0.0001	0.0001	0.0001	0.0001	0.0001	0.0001	1	1	no	0.0001	0.0001	0.0001	0.0001	0	0
ENSSAUG00010021520	ENSSAUG00010021520	lncRNA	0.0001	0.0001	0.0001	0.0001	0.0001	0.0001	0.0001	0.0001	0.0001	1	1	no	0.0001	0.0001	0.0001	0.0001	0	0
ENSSAUG00010019096	ENSSAUG00010019096	lncRNA	0.0001	0.0001	0.0001	0.0001	0.0001	0.0001	0.0001	0.0001	0.0001	1	1	no	0.0001	0.0001	0.0001	0.0001	0	0
ENSSAUG00010001265	ENSSAUG00010001265	lncRNA	0.0001	0.0001	0.0001	0.0001	0.0001	0.0001	0.0001	0.0001	0.0001	1	1	no	0.0001	0.0001	0.0001	0.0001	0	0
ENSSAUG00010010343	ENSSAUG00010010343	lncRNA	0.0001	0.0001	0.0001	0.0001	0.0001	0.0001	0.0001	0.0001	0.0001	1	1	no	0.0001	0.0001	0.0001	0.0001	0	0
ENSSAUG00010012645	ENSSAUG00010012645	lncRNA	0.0001	0.0001	0.0001	0.0001	0.0001	0.0001	0.0001	0.0001	0.0001	1	1	no	0.0001	0.0001	0.0001	0.0001	0	0
ENSSAUG00010013611	ENSSAUG00010013611	lncRNA	0.0001	0.0001	0.0001	0.0001	0.0001	0.0001	0.0001	0.0001	0.0001	1	1	no	0.0001	0.0001	0.0001	0.0001	0	0
ENSSAUG00010021459	ENSSAUG00010021459	lncRNA	0.0001	0.0001	0.0001	0.0001	0.0001	0.0001	0.0001	0.0001	0.0001	1	1	no	0.0001	0.0001	0.0001	0.0001	0	0
ENSSAUG00010027257	ENSSAUG00010027257	lncRNA	0.0001	0.0001	0.0001	0.0001	0.0001	0.0001	0.0001	0.0001	0.0001	1	1	no	0.0001	0.0001	0.0001	0.0001	0	0
ENSSAUG00010021820	ENSSAUG00010021820	lncRNA	0.0001	0.0001	0.0001	0.0001	0.0001	0.0001	0.0001	0.0001	0.0001	1	1	no	0.0001	0.0001	0.0001	0.0001	0	0
ENSSAUG00010009200	ENSSAUG00010009200	lncRNA	0.0001	0.0001	0.0001	0.0001	0.0001	0.0001	0.0001	0.0001	0.0001	1	1	no	0.0001	0.0001	0.0001	0.0001	0	0
ENSSAUG00010000215	ENSSAUG00010000215	lncRNA	0.0001	0.0001	0.0001	0.0001	0.0001	0.0001	0.0001	0.0001	0.0001	1	1	no	0.0001	0.0001	0.0001	0.0001	0	0
ENSSAUG00010016427	ENSSAUG00010016427	lncRNA	0.0001	0.0001	0.0001	0.0001	0.0001	0.0001	0.0001	0.0001	0.0001	1	1	no	0.0001	0.0001	0.0001	0.0001	0	0
ENSSAUG00010013446	ENSSAUG00010013446	lncRNA	0.0001	0.0001	0.0001	0.0001	0.0001	0.0001	0.0001	0.0001	0.0001	1	1	no	0.0001	0.0001	0.0001	0.0001	0	0
ENSSAUG00010010151	ENSSAUG00010010151	lncRNA	0.0001	0.0001	0.0001	0.0001	0.0001	0.0001	0.0001	0.0001	0.0001	1	1	no	0.0001	0.0001	0.0001	0.0001	0	0
ENSSAUG00010007315	ENSSAUG00010007315	lncRNA	0.0001	0.0001	0.0001	0.0001	0.0001	0.0001	0.0001	0.0001	0.0001	1	1	no	0.0001	0.0001	0.0001	0.0001	0	0
ENSSAUG00010013880	ENSSAUG00010013880	lncRNA	0.0001	0.0001	0.0001	0.0001	0.0001	0.0001	0.0001	0.0001	0.0001	1	1	no	0.0001	0.0001	0.0001	0.0001	0	0
ENSSAUG00010011584	ENSSAUG00010011584	lncRNA	0.0001	0.0001	0.0001	0.0001	0.0001	0.0001	0.0001	0.0001	0.0001	1	1	no	0.0001	0.0001	0.0001	0.0001	0	0
ENSSAUG00010013168	ENSSAUG00010013168	lncRNA	0.0001	0.0001	0.0001	0.0001	0.0001	0.0001	0.0001	0.0001	0.0001	1	1	no	0.0001	0.0001	0.0001	0.0001	0	0
ENSSAUG00010003761	ENSSAUG00010003761	lncRNA	0.0001	0.0001	0.0001	0.0001	0.0001	0.0001	0.0001	0.0001	0.0001	1	1	no	0.0001	0.0001	0.0001	0.0001	0	0
ENSSAUG00010012429	ENSSAUG00010012429	lncRNA	0.0001	0.0001	0.0001	0.0001	0.0001	0.0001	0.0001	0.0001	0.0001	1	1	no	0.0001	0.0001	0.0001	0.0001	0	0
ENSSAUG00010010331	ENSSAUG00010010331	lncRNA	0.0001	0.0001	0.0001	0.0001	0.0001	0.0001	0.0001	0.0001	0.0001	1	1	no	0.0001	0.0001	0.0001	0.0001	0	0
ENSSAUG00010027061	ENSSAUG00010027061	lncRNA	0.0001	0.0001	0.0001	0.0001	0.0001	0.0001	0.0001	0.0001	0.0001	1	1	no	0.0001	0.0001	0.0001	0.0001	0	0
ENSSAUG00010009198	ENSSAUG00010009198	lncRNA	0.0001	0.0001	0.0001	0.0001	0.0001	0.0001	0.0001	0.0001	0.0001	1	1	no	0.0001	0.0001	0.0001	0.0001	0	0
ENSSAUG00010017012	ENSSAUG00010017012	lncRNA	0.0001	0.0001	0.0001	0.0001	0.0001	0.0001	0.0001	0.0001	0.0001	1	1	no	0.0001	0.0001	0.0001	0.0001	0	0
ENSSAUG00010012354	ENSSAUG00010012354	lncRNA	0.0001	0.0001	0.0001	0.0001	0.0001	0.0001	0.0001	0.0001	0.0001	1	1	no	0.0001	0.0001	0.0001	0.0001	0	0
ENSSAUG00010018822	ENSSAUG00010018822	lncRNA	0.0001	0.0001	0.0001	0.0001	0.0001	0.0001	0.0001	0.0001	0.0001	1	1	no	0.0001	0.0001	0.0001	0.0001	0	0
ENSSAUG00010005262	ENSSAUG00010005262	lncRNA	0.0001	0.0001	0.0001	0.0001	0.0001	0.0001	0.0001	0.0001	0.0001	1	1	no	0.0001	0.0001	0.0001	0.0001	0	0
ENSSAUG00010020341	ENSSAUG00010020341	lncRNA	0.0001	0.0001	0.0001	0.0001	0.0001	0.0001	0.0001	0.0001	0.0001	1	1	no	0.0001	0.0001	0.0001	0.0001	0	0
ENSSAUG00010010939	ENSSAUG00010010939	lncRNA	0.0001	0.0001	0.0001	0.0001	0.0001	0.0001	0.0001	0.0001	0.0001	1	1	no	0.0001	0.0001	0.0001	0.0001	0	0
ENSSAUG00010004600	ENSSAUG00010004600	lncRNA	0.0001	0.0001	0.0001	0.0001	0.0001	0.0001	0.0001	0.0001	0.0001	1	1	no	0.0001	0.0001	0.0001	0.0001	0	0
ENSSAUG00010011759	ENSSAUG00010011759	lncRNA	0.0001	0.0001	0.0001	0.0001	0.0001	0.0001	0.0001	0.0001	0.0001	1	1	no	0.0001	0.0001	0.0001	0.0001	0	0
ENSSAUG00010013867	ENSSAUG00010013867	lncRNA	0.0001	0.0001	0.0001	0.0001	0.0001	0.0001	0.0001	0.0001	0.0001	1	1	no	0.0001	0.0001	0.0001	0.0001	0	0
ENSSAUG00010005936	ENSSAUG00010005936	lncRNA	0.0001	0.0001	0.0001	0.0001	0.0001	0.0001	0.0001	0.0001	0.0001	1	1	no	0.0001	0.0001	0.0001	0.0001	0	0
ENSSAUG00010001061	ENSSAUG00010001061	lncRNA	0.0001	0.0001	0.0001	0.0001	0.0001	0.0001	0.0001	0.0001	0.0001	1	1	no	0.0001	0.0001	0.0001	0.0001	0	0
ENSSAUG00010007854	ENSSAUG00010007854	lncRNA	0.0001	0.0001	0.0001	0.0001	0.0001	0.0001	0.0001	0.0001	0.0001	1	1	no	0.0001	0.0001	0.0001	0.0001	0	0
ENSSAUG00010002952	ENSSAUG00010002952	lncRNA	0.0001	0.0001	0.0001	0.0001	0.0001	0.0001	0.0001	0.0001	0.0001	1	1	no	0.0001	0.0001	0.0001	0.0001	0	0
ENSSAUG00010000249	ENSSAUG00010000249	lncRNA	0.0001	0.0001	0.0001	0.0001	0.0001	0.0001	0.0001	0.0001	0.0001	1	1	no	0.0001	0.0001	0.0001	0.0001	0	0
ENSSAUG00010008560	ENSSAUG00010008560	lncRNA	0.0001	0.0001	0.0001	0.0001	0.0001	0.0001	0.0001	0.0001	0.0001	1	1	no	0.0001	0.0001	0.0001	0.0001	0	0
ENSSAUG00010010427	ENSSAUG00010010427	lncRNA	0.0001	0.0001	0.0001	0.0001	0.0001	0.0001	0.0001	0.0001	0.0001	1	1	no	0.0001	0.0001	0.0001	0.0001	0	0
ENSSAUG00010013220	ENSSAUG00010013220	lncRNA	0.0001	0.0001	0.0001	0.0001	0.0001	0.0001	0.0001	0.0001	0.0001	1	1	no	0.0001	0.0001	0.0001	0.0001	0	0
ENSSAUG00010014175	ENSSAUG00010014175	lncRNA	0.0001	0.0001	0.0001	0.0001	0.0001	0.0001	0.0001	0.0001	0.0001	1	1	no	0.0001	0.0001	0.0001	0.0001	0	0
ENSSAUG00010024622	ENSSAUG00010024622	lncRNA	0.0001	0.0001	0.0001	0.0001	0.0001	0.0001	0.0001	0.0001	0.0001	1	1	no	0.0001	0.0001	0.0001	0.0001	0	0
ENSSAUG00010021265	ENSSAUG00010021265	lncRNA	0.0001	0.0001	0.0001	0.0001	0.0001	0.0001	0.0001	0.0001	0.0001	1	1	no	0.0001	0.0001	0.0001	0.0001	0	0
ENSSAUG00010021962	ENSSAUG00010021962	lncRNA	0.0001	0.0001	0.0001	0.0001	0.0001	0.0001	0.0001	0.0001	0.0001	1	1	no	0.0001	0.0001	0.0001	0.0001	0	0
ENSSAUG00010012420	ENSSAUG00010012420	lncRNA	0.0001	0.0001	0.0001	0.0001	0.0001	0.0001	0.0001	0.0001	0.0001	1	1	no	0.0001	0.0001	0.0001	0.0001	0	0
ENSSAUG00010002612	ENSSAUG00010002612	lncRNA	0.0001	0.0001	0.0001	0.0001	0.0001	0.0001	0.0001	0.0001	0.0001	1	1	no	0.0001	0.0001	0.0001	0.0001	0	0
ENSSAUG00010014651	ENSSAUG00010014651	lncRNA	0.0001	0.0001	0.0001	0.0001	0.0001	0.0001	0.0001	0.0001	0.0001	1	1	no	0.0001	0.0001	0.0001	0.0001	0	0
ENSSAUG00010022366	ENSSAUG00010022366	lncRNA	0.0001	0.0001	0.0001	0.0001	0.0001	0.0001	0.0001	0.0001	0.0001	1	1	no	0.0001	0.0001	0.0001	0.0001	0	0
ENSSAUG00010021773	ENSSAUG00010021773	lncRNA	0.0001	0.0001	0.0001	0.0001	0.0001	0.0001	0.0001	0.0001	0.0001	1	1	no	0.0001	0.0001	0.0001	0.0001	0	0
ENSSAUG00010020195	ENSSAUG00010020195	lncRNA	0.0001	0.0001	0.0001	0.0001	0.0001	0.0001	0.0001	0.0001	0.0001	1	1	no	0.0001	0.0001	0.0001	0.0001	0	0
ENSSAUG00010001677	ENSSAUG00010001677	lncRNA	0.0001	0.0001	0.0001	0.0001	0.0001	0.0001	0.0001	0.0001	0.0001	1	1	no	0.0001	0.0001	0.0001	0.0001	0	0
ENSSAUG00010023406	ENSSAUG00010023406	lncRNA	0.0001	0.0001	0.0001	0.0001	0.0001	0.0001	0.0001	0.0001	0.0001	1	1	no	0.0001	0.0001	0.0001	0.0001	0	0
ENSSAUG00010009837	ENSSAUG00010009837	lncRNA	0.0001	0.0001	0.0001	0.0001	0.0001	0.0001	0.0001	0.0001	0.0001	1	1	no	0.0001	0.0001	0.0001	0.0001	0	0
ENSSAUG00010013889	ENSSAUG00010013889	lncRNA	0.0001	0.0001	0.0001	0.0001	0.0001	0.0001	0.0001	0.0001	0.0001	1	1	no	0.0001	0.0001	0.0001	0.0001	0	0
ENSSAUG00010016686	ENSSAUG00010016686	lncRNA	0.0001	0.0001	0.0001	0.0001	0.0001	0.0001	0.0001	0.0001	0.0001	1	1	no	0.0001	0.0001	0.0001	0.0001	0	0
ENSSAUG00010001181	ENSSAUG00010001181	lncRNA	0.0001	0.0001	0.0001	0.0001	0.0001	0.0001	0.0001	0.0001	0.0001	1	1	no	0.0001	0.0001	0.0001	0.0001	0	0
ENSSAUG00010004021	ENSSAUG00010004021	lncRNA	0.0001	0.0001	0.0001	0.0001	0.0001	0.0001	0.0001	0.0001	0.0001	1	1	no	0.0001	0.0001	0.0001	0.0001	0	0
ENSSAUG00010011711	ENSSAUG00010011711	lncRNA	0.0001	0.0001	0.0001	0.0001	0.0001	0.0001	0.0001	0.0001	0.0001	1	1	no	0.0001	0.0001	0.0001	0.0001	0	0
ENSSAUG00010001790	ENSSAUG00010001790	lncRNA	0.0001	0.0001	0.0001	0.0001	0.0001	0.0001	0.0001	0.0001	0.0001	1	1	no	0.0001	0.0001	0.0001	0.0001	0	0
ENSSAUG00010010261	ENSSAUG00010010261	lncRNA	0.0001	0.0001	0.0001	0.0001	0.0001	0.0001	0.0001	0.0001	0.0001	1	1	no	0.0001	0.0001	0.0001	0.0001	0	0
ENSSAUG00010001219	ENSSAUG00010001219	lncRNA	0.0001	0.0001	0.0001	0.0001	0.0001	0.0001	0.0001	0.0001	0.0001	1	1	no	0.0001	0.0001	0.0001	0.0001	0	0
ENSSAUG00010013195	ENSSAUG00010013195	lncRNA	0.0001	0.0001	0.0001	0.0001	0.0001	0.0001	0.0001	0.0001	0.0001	1	1	no	0.0001	0.0001	0.0001	0.0001	0	0
ENSSAUG00010008586	ENSSAUG00010008586	lncRNA	0.0001	0.0001	0.0001	0.0001	0.0001	0.0001	0.0001	0.0001	0.0001	1	1	no	0.0001	0.0001	0.0001	0.0001	0	0
ENSSAUG00010019312	ENSSAUG00010019312	lncRNA	0.0001	0.0001	0.0001	0.0001	0.0001	0.0001	0.0001	0.0001	0.0001	1	1	no	0.0001	0.0001	0.0001	0.0001	0	0
ENSSAUG00010020456	ENSSAUG00010020456	lncRNA	0.0001	0.0001	0.0001	0.0001	0.0001	0.0001	0.0001	0.0001	0.0001	1	1	no	0.0001	0.0001	0.0001	0.0001	0	0
ENSSAUG00010019194	ENSSAUG00010019194	lncRNA	0.0001	0.0001	0.0001	0.0001	0.0001	0.0001	0.0001	0.0001	0.0001	1	1	no	0.0001	0.0001	0.0001	0.0001	0	0
ENSSAUG00010026877	ENSSAUG00010026877	lncRNA	0.0001	0.0001	0.0001	0.0001	0.0001	0.0001	0.0001	0.0001	0.0001	1	1	no	0.0001	0.0001	0.0001	0.0001	0	0
ENSSAUG00010021249	ENSSAUG00010021249	lncRNA	0.0001	0.0001	0.0001	0.0001	0.0001	0.0001	0.0001	0.0001	0.0001	1	1	no	0.0001	0.0001	0.0001	0.0001	0	0
ENSSAUG00010020356	ENSSAUG00010020356	lncRNA	0.0001	0.0001	0.0001	0.0001	0.0001	0.0001	0.0001	0.0001	0.0001	1	1	no	0.0001	0.0001	0.0001	0.0001	0	0
ENSSAUG00010019432	ENSSAUG00010019432	lncRNA	0.0001	0.0001	0.0001	0.0001	0.0001	0.0001	0.0001	0.0001	0.0001	1	1	no	0.0001	0.0001	0.0001	0.0001	0	0
ENSSAUG00010002239	ENSSAUG00010002239	lncRNA	0.0001	0.0001	0.0001	0.0001	0.0001	0.0001	0.0001	0.0001	0.0001	1	1	no	0.0001	0.0001	0.0001	0.0001	0	0
ENSSAUG00010008577	ENSSAUG00010008577	lncRNA	0.0001	0.0001	0.0001	0.0001	0.0001	0.0001	0.0001	0.0001	0.0001	1	1	no	0.0001	0.0001	0.0001	0.0001	0	0
ENSSAUG00010012458	ENSSAUG00010012458	lncRNA	0.0001	0.0001	0.0001	0.0001	0.0001	0.0001	0.0001	0.0001	0.0001	1	1	no	0.0001	0.0001	0.0001	0.0001	0	0
ENSSAUG00010005283	ENSSAUG00010005283	lncRNA	0.0001	0.0001	0.0001	0.0001	0.0001	0.0001	0.0001	0.0001	0.0001	1	1	no	0.0001	0.0001	0.0001	0.0001	0	0
ENSSAUG00010016070	ENSSAUG00010016070	lncRNA	0.0001	0.0001	0.0001	0.0001	0.0001	0.0001	0.0001	0.0001	0.0001	1	1	no	0.0001	0.0001	0.0001	0.0001	0	0
ENSSAUG00010000218	ENSSAUG00010000218	lncRNA	0.0001	0.0001	0.0001	0.0001	0.0001	0.0001	0.0001	0.0001	0.0001	1	1	no	0.0001	0.0001	0.0001	0.0001	0	0
ENSSAUG00010006806	ENSSAUG00010006806	lncRNA	0.0001	0.0001	0.0001	0.0001	0.0001	0.0001	0.0001	0.0001	0.0001	1	1	no	0.0001	0.0001	0.0001	0.0001	0	0
ENSSAUG00010025106	ENSSAUG00010025106	lncRNA	0.0001	0.0001	0.0001	0.0001	0.0001	0.0001	0.0001	0.0001	0.0001	1	1	no	0.0001	0.0001	0.0001	0.0001	0	0
ENSSAUG00010025711	ENSSAUG00010025711	lncRNA	0.0001	0.0001	0.0001	0.0001	0.0001	0.0001	0.0001	0.0001	0.0001	1	1	no	0.0001	0.0001	0.0001	0.0001	0	0
ENSSAUG00010001166	ENSSAUG00010001166	lncRNA	0.0001	0.0001	0.0001	0.0001	0.0001	0.0001	0.0001	0.0001	0.0001	1	1	no	0.0001	0.0001	0.0001	0.0001	0	0
ENSSAUG00010014037	ENSSAUG00010014037	lncRNA	0.0001	0.0001	0.0001	0.0001	0.0001	0.0001	0.0001	0.0001	0.0001	1	1	no	0.0001	0.0001	0.0001	0.0001	0	0
ENSSAUG00010005281	ENSSAUG00010005281	lncRNA	0.0001	0.0001	0.0001	0.0001	0.0001	0.0001	0.0001	0.0001	0.0001	1	1	no	0.0001	0.0001	0.0001	0.0001	0	0
ENSSAUG00010022128	ENSSAUG00010022128	lncRNA	0.0001	0.0001	0.0001	0.0001	0.0001	0.0001	0.0001	0.0001	0.0001	1	1	no	0.0001	0.0001	0.0001	0.0001	0	0
ENSSAUG00010002107	ENSSAUG00010002107	lncRNA	0.0001	0.0001	0.0001	0.0001	0.0001	0.0001	0.0001	0.0001	0.0001	1	1	no	0.0001	0.0001	0.0001	0.0001	0	0
ENSSAUG00010001491	ENSSAUG00010001491	lncRNA	0.0001	0.0001	0.0001	0.0001	0.0001	0.0001	0.0001	0.0001	0.0001	1	1	no	0.0001	0.0001	0.0001	0.0001	0	0
ENSSAUG00010014142	ENSSAUG00010014142	lncRNA	0.0001	0.0001	0.0001	0.0001	0.0001	0.0001	0.0001	0.0001	0.0001	1	1	no	0.0001	0.0001	0.0001	0.0001	0	0
ENSSAUG00010000793	ENSSAUG00010000793	lncRNA	0.0001	0.0001	0.0001	0.0001	0.0001	0.0001	0.0001	0.0001	0.0001	1	1	no	0.0001	0.0001	0.0001	0.0001	0	0
ENSSAUG00010020234	ENSSAUG00010020234	lncRNA	0.0001	0.0001	0.0001	0.0001	0.0001	0.0001	0.0001	0.0001	0.0001	1	1	no	0.0001	0.0001	0.0001	0.0001	0	0
ENSSAUG00010015692	ENSSAUG00010015692	lncRNA	0.0001	0.0001	0.0001	0.0001	0.0001	0.0001	0.0001	0.0001	0.0001	1	1	no	0.0001	0.0001	0.0001	0.0001	0	0
ENSSAUG00010016393	ENSSAUG00010016393	lncRNA	0.0001	0.0001	0.0001	0.0001	0.0001	0.0001	0.0001	0.0001	0.0001	1	1	no	0.0001	0.0001	0.0001	0.0001	0	0
ENSSAUG00010011014	ENSSAUG00010011014	lncRNA	0.0001	0.0001	0.0001	0.0001	0.0001	0.0001	0.0001	0.0001	0.0001	1	1	no	0.0001	0.0001	0.0001	0.0001	0	0
ENSSAUG00010005180	ENSSAUG00010005180	lncRNA	0.0001	0.0001	0.0001	0.0001	0.0001	0.0001	0.0001	0.0001	0.0001	1	1	no	0.0001	0.0001	0.0001	0.0001	0	0
ENSSAUG00010011388	ENSSAUG00010011388	lncRNA	0.0001	0.0001	0.0001	0.0001	0.0001	0.0001	0.0001	0.0001	0.0001	1	1	no	0.0001	0.0001	0.0001	0.0001	0	0
ENSSAUG00010017827	ENSSAUG00010017827	lncRNA	0.0001	0.0001	0.0001	0.0001	0.0001	0.0001	0.0001	0.0001	0.0001	1	1	no	0.0001	0.0001	0.0001	0.0001	0	0
ENSSAUG00010027305	ENSSAUG00010027305	lncRNA	0.0001	0.0001	0.0001	0.0001	0.0001	0.0001	0.0001	0.0001	0.0001	1	1	no	0.0001	0.0001	0.0001	0.0001	0	0
ENSSAUG00010001202	ENSSAUG00010001202	lncRNA	0.0001	0.0001	0.0001	0.0001	0.0001	0.0001	0.0001	0.0001	0.0001	1	1	no	0.0001	0.0001	0.0001	0.0001	0	0
ENSSAUG00010020920	ENSSAUG00010020920	lncRNA	0.0001	0.0001	0.0001	0.0001	0.0001	0.0001	0.0001	0.0001	0.0001	1	1	no	0.0001	0.0001	0.0001	0.0001	0	0
ENSSAUG00010013185	ENSSAUG00010013185	lncRNA	0.0001	0.0001	0.0001	0.0001	0.0001	0.0001	0.0001	0.0001	0.0001	1	1	no	0.0001	0.0001	0.0001	0.0001	0	0
ENSSAUG00010008606	ENSSAUG00010008606	lncRNA	0.0001	0.0001	0.0001	0.0001	0.0001	0.0001	0.0001	0.0001	0.0001	1	1	no	0.0001	0.0001	0.0001	0.0001	0	0
ENSSAUG00010012360	ENSSAUG00010012360	lncRNA	0.0001	0.0001	0.0001	0.0001	0.0001	0.0001	0.0001	0.0001	0.0001	1	1	no	0.0001	0.0001	0.0001	0.0001	0	0
ENSSAUG00010007091	ENSSAUG00010007091	lncRNA	0.0001	0.0001	0.0001	0.0001	0.0001	0.0001	0.0001	0.0001	0.0001	1	1	no	0.0001	0.0001	0.0001	0.0001	0	0
ENSSAUG00010005622	ENSSAUG00010005622	lncRNA	0.0001	0.0001	0.0001	0.0001	0.0001	0.0001	0.0001	0.0001	0.0001	1	1	no	0.0001	0.0001	0.0001	0.0001	0	0
ENSSAUG00010013785	ENSSAUG00010013785	lncRNA	0.0001	0.0001	0.0001	0.0001	0.0001	0.0001	0.0001	0.0001	0.0001	1	1	no	0.0001	0.0001	0.0001	0.0001	0	0
ENSSAUG00010019453	ENSSAUG00010019453	lncRNA	0.0001	0.0001	0.0001	0.0001	0.0001	0.0001	0.0001	0.0001	0.0001	1	1	no	0.0001	0.0001	0.0001	0.0001	0	0
ENSSAUG00010006945	ENSSAUG00010006945	lncRNA	0.0001	0.0001	0.0001	0.0001	0.0001	0.0001	0.0001	0.0001	0.0001	1	1	no	0.0001	0.0001	0.0001	0.0001	0	0
ENSSAUG00010012048	ENSSAUG00010012048	lncRNA	0.0001	0.0001	0.0001	0.0001	0.0001	0.0001	0.0001	0.0001	0.0001	1	1	no	0.0001	0.0001	0.0001	0.0001	0	0
ENSSAUG00010008590	ENSSAUG00010008590	lncRNA	0.0001	0.0001	0.0001	0.0001	0.0001	0.0001	0.0001	0.0001	0.0001	1	1	no	0.0001	0.0001	0.0001	0.0001	0	0
ENSSAUG00010015192	ENSSAUG00010015192	lncRNA	0.0001	0.0001	0.0001	0.0001	0.0001	0.0001	0.0001	0.0001	0.0001	1	1	no	0.0001	0.0001	0.0001	0.0001	0	0
ENSSAUG00010009196	ENSSAUG00010009196	lncRNA	0.0001	0.0001	0.0001	0.0001	0.0001	0.0001	0.0001	0.0001	0.0001	1	1	no	0.0001	0.0001	0.0001	0.0001	0	0
ENSSAUG00010014066	ENSSAUG00010014066	lncRNA	0.0001	0.0001	0.0001	0.0001	0.0001	0.0001	0.0001	0.0001	0.0001	1	1	no	0.0001	0.0001	0.0001	0.0001	0	0
ENSSAUG00010008562	ENSSAUG00010008562	lncRNA	0.0001	0.0001	0.0001	0.0001	0.0001	0.0001	0.0001	0.0001	0.0001	1	1	no	0.0001	0.0001	0.0001	0.0001	0	0
ENSSAUG00010006517	ENSSAUG00010006517	lncRNA	0.0001	0.0001	0.0001	0.0001	0.0001	0.0001	0.0001	0.0001	0.0001	1	1	no	0.0001	0.0001	0.0001	0.0001	0	0
ENSSAUG00010026536	ENSSAUG00010026536	lncRNA	0.0001	0.0001	0.0001	0.0001	0.0001	0.0001	0.0001	0.0001	0.0001	1	1	no	0.0001	0.0001	0.0001	0.0001	0	0
ENSSAUG00010017896	ENSSAUG00010017896	lncRNA	0.0001	0.0001	0.0001	0.0001	0.0001	0.0001	0.0001	0.0001	0.0001	1	1	no	0.0001	0.0001	0.0001	0.0001	0	0
ENSSAUG00010021575	ENSSAUG00010021575	lncRNA	0.0001	0.0001	0.0001	0.0001	0.0001	0.0001	0.0001	0.0001	0.0001	1	1	no	0.0001	0.0001	0.0001	0.0001	0	0
ENSSAUG00010006810	ENSSAUG00010006810	lncRNA	0.0001	0.0001	0.0001	0.0001	0.0001	0.0001	0.0001	0.0001	0.0001	1	1	no	0.0001	0.0001	0.0001	0.0001	0	0
ENSSAUG00010024623	ENSSAUG00010024623	lncRNA	0.0001	0.0001	0.0001	0.0001	0.0001	0.0001	0.0001	0.0001	0.0001	1	1	no	0.0001	0.0001	0.0001	0.0001	0	0
ENSSAUG00010000227	ENSSAUG00010000227	lncRNA	0.0001	0.0001	0.0001	0.0001	0.0001	0.0001	0.0001	0.0001	0.0001	1	1	no	0.0001	0.0001	0.0001	0.0001	0	0
ENSSAUG00010011749	ENSSAUG00010011749	lncRNA	0.0001	0.0001	0.0001	0.0001	0.0001	0.0001	0.0001	0.0001	0.0001	1	1	no	0.0001	0.0001	0.0001	0.0001	0	0
ENSSAUG00010006063	ENSSAUG00010006063	lncRNA	0.0001	0.0001	0.0001	0.0001	0.0001	0.0001	0.0001	0.0001	0.0001	1	1	no	0.0001	0.0001	0.0001	0.0001	0	0
ENSSAUG00010027204	ENSSAUG00010027204	lncRNA	0.0001	0.0001	0.0001	0.0001	0.0001	0.0001	0.0001	0.0001	0.0001	1	1	no	0.0001	0.0001	0.0001	0.0001	0	0
ENSSAUG00010010193	ENSSAUG00010010193	lncRNA	0.0001	0.0001	0.0001	0.0001	0.0001	0.0001	0.0001	0.0001	0.0001	1	1	no	0.0001	0.0001	0.0001	0.0001	0	0
ENSSAUG00010004020	ENSSAUG00010004020	lncRNA	0.0001	0.0001	0.0001	0.0001	0.0001	0.0001	0.0001	0.0001	0.0001	1	1	no	0.0001	0.0001	0.0001	0.0001	0	0
ENSSAUG00010013985	ENSSAUG00010013985	lncRNA	0.0001	0.0001	0.0001	0.0001	0.0001	0.0001	0.0001	0.0001	0.0001	1	1	no	0.0001	0.0001	0.0001	0.0001	0	0
ENSSAUG00010022282	ENSSAUG00010022282	lncRNA	0.0001	0.0001	0.0001	0.0001	0.0001	0.0001	0.0001	0.0001	0.0001	1	1	no	0.0001	0.0001	0.0001	0.0001	0	0
ENSSAUG00010009783	ENSSAUG00010009783	lncRNA	0.0001	0.0001	0.0001	0.0001	0.0001	0.0001	0.0001	0.0001	0.0001	1	1	no	0.0001	0.0001	0.0001	0.0001	0	0
ENSSAUG00010013537	ENSSAUG00010013537	lncRNA	0.0001	0.0001	0.0001	0.0001	0.0001	0.0001	0.0001	0.0001	0.0001	1	1	no	0.0001	0.0001	0.0001	0.0001	0	0
ENSSAUG00010010591	ENSSAUG00010010591	lncRNA	0.0001	0.0001	0.0001	0.0001	0.0001	0.0001	0.0001	0.0001	0.0001	1	1	no	0.0001	0.0001	0.0001	0.0001	0	0
ENSSAUG00010012284	ENSSAUG00010012284	lncRNA	0.0001	0.0001	0.0001	0.0001	0.0001	0.0001	0.0001	0.0001	0.0001	1	1	no	0.0001	0.0001	0.0001	0.0001	0	0
ENSSAUG00010007892	ENSSAUG00010007892	lncRNA	0.0001	0.0001	0.0001	0.0001	0.0001	0.0001	0.0001	0.0001	0.0001	1	1	no	0.0001	0.0001	0.0001	0.0001	0	0
ENSSAUG00010013649	ENSSAUG00010013649	lncRNA	0.0001	0.0001	0.0001	0.0001	0.0001	0.0001	0.0001	0.0001	0.0001	1	1	no	0.0001	0.0001	0.0001	0.0001	0	0
ENSSAUG00010007851	ENSSAUG00010007851	lncRNA	0.0001	0.0001	0.0001	0.0001	0.0001	0.0001	0.0001	0.0001	0.0001	1	1	no	0.0001	0.0001	0.0001	0.0001	0	0
ENSSAUG00010024143	ENSSAUG00010024143	lncRNA	0.0001	0.0001	0.0001	0.0001	0.0001	0.0001	0.0001	0.0001	0.0001	1	1	no	0.0001	0.0001	0.0001	0.0001	0	0
ENSSAUG00010011581	ENSSAUG00010011581	lncRNA	0.0001	0.0001	0.0001	0.0001	0.0001	0.0001	0.0001	0.0001	0.0001	1	1	no	0.0001	0.0001	0.0001	0.0001	0	0
ENSSAUG00010022419	ENSSAUG00010022419	lncRNA	0.0001	0.0001	0.0001	0.0001	0.0001	0.0001	0.0001	0.0001	0.0001	1	1	no	0.0001	0.0001	0.0001	0.0001	0	0
ENSSAUG00010007379	ENSSAUG00010007379	lncRNA	0.0001	0.0001	0.0001	0.0001	0.0001	0.0001	0.0001	0.0001	0.0001	1	1	no	0.0001	0.0001	0.0001	0.0001	0	0
ENSSAUG00010016387	ENSSAUG00010016387	lncRNA	0.0001	0.0001	0.0001	0.0001	0.0001	0.0001	0.0001	0.0001	0.0001	1	1	no	0.0001	0.0001	0.0001	0.0001	0	0
ENSSAUG00010027402	ENSSAUG00010027402	lncRNA	0.0001	0.0001	0.0001	0.0001	0.0001	0.0001	0.0001	0.0001	0.0001	1	1	no	0.0001	0.0001	0.0001	0.0001	0	0
ENSSAUG00010023461	ENSSAUG00010023461	lncRNA	0.0001	0.0001	0.0001	0.0001	0.0001	0.0001	0.0001	0.0001	0.0001	1	1	no	0.0001	0.0001	0.0001	0.0001	0	0
ENSSAUG00010008591	ENSSAUG00010008591	lncRNA	0.0001	0.0001	0.0001	0.0001	0.0001	0.0001	0.0001	0.0001	0.0001	1	1	no	0.0001	0.0001	0.0001	0.0001	0	0
ENSSAUG00010011137	ENSSAUG00010011137	lncRNA	0.0001	0.0001	0.0001	0.0001	0.0001	0.0001	0.0001	0.0001	0.0001	1	1	no	0.0001	0.0001	0.0001	0.0001	0	0
ENSSAUG00010012358	ENSSAUG00010012358	lncRNA	0.0001	0.0001	0.0001	0.0001	0.0001	0.0001	0.0001	0.0001	0.0001	1	1	no	0.0001	0.0001	0.0001	0.0001	0	0
ENSSAUG00010022384	ENSSAUG00010022384	lncRNA	0.0001	0.0001	0.0001	0.0001	0.0001	0.0001	0.0001	0.0001	0.0001	1	1	no	0.0001	0.0001	0.0001	0.0001	0	0
ENSSAUG00010014806	ENSSAUG00010014806	lncRNA	0.0001	0.0001	0.0001	0.0001	0.0001	0.0001	0.0001	0.0001	0.0001	1	1	no	0.0001	0.0001	0.0001	0.0001	0	0
ENSSAUG00010023424	ENSSAUG00010023424	lncRNA	0.0001	0.0001	0.0001	0.0001	0.0001	0.0001	0.0001	0.0001	0.0001	1	1	no	0.0001	0.0001	0.0001	0.0001	0	0
ENSSAUG00010004384	ENSSAUG00010004384	lncRNA	0.0001	0.0001	0.0001	0.0001	0.0001	0.0001	0.0001	0.0001	0.0001	1	1	no	0.0001	0.0001	0.0001	0.0001	0	0
ENSSAUG00010020661	ENSSAUG00010020661	lncRNA	0.0001	0.0001	0.0001	0.0001	0.0001	0.0001	0.0001	0.0001	0.0001	1	1	no	0.0001	0.0001	0.0001	0.0001	0	0
ENSSAUG00010005263	ENSSAUG00010005263	lncRNA	0.0001	0.0001	0.0001	0.0001	0.0001	0.0001	0.0001	0.0001	0.0001	1	1	no	0.0001	0.0001	0.0001	0.0001	0	0
ENSSAUG00010021261	ENSSAUG00010021261	lncRNA	0.0001	0.0001	0.0001	0.0001	0.0001	0.0001	0.0001	0.0001	0.0001	1	1	no	0.0001	0.0001	0.0001	0.0001	0	0
ENSSAUG00010006333	ENSSAUG00010006333	lncRNA	0.0001	0.0001	0.0001	0.0001	0.0001	0.0001	0.0001	0.0001	0.0001	1	1	no	0.0001	0.0001	0.0001	0.0001	0	0
ENSSAUG00010001372	ENSSAUG00010001372	lncRNA	0.0001	0.0001	0.0001	0.0001	0.0001	0.0001	0.0001	0.0001	0.0001	1	1	no	0.0001	0.0001	0.0001	0.0001	0	0
ENSSAUG00010014185	ENSSAUG00010014185	lncRNA	0.0001	0.0001	0.0001	0.0001	0.0001	0.0001	0.0001	0.0001	0.0001	1	1	no	0.0001	0.0001	0.0001	0.0001	0	0
ENSSAUG00010010342	ENSSAUG00010010342	lncRNA	0.0001	0.0001	0.0001	0.0001	0.0001	0.0001	0.0001	0.0001	0.0001	1	1	no	0.0001	0.0001	0.0001	0.0001	0	0
ENSSAUG00010027238	ENSSAUG00010027238	lncRNA	0.0001	0.0001	0.0001	0.0001	0.0001	0.0001	0.0001	0.0001	0.0001	1	1	no	0.0001	0.0001	0.0001	0.0001	0	0
ENSSAUG00010020684	ENSSAUG00010020684	lncRNA	0.0001	0.0001	0.0001	0.0001	0.0001	0.0001	0.0001	0.0001	0.0001	1	1	no	0.0001	0.0001	0.0001	0.0001	0	0
ENSSAUG00010009863	ENSSAUG00010009863	lncRNA	0.0001	0.0001	0.0001	0.0001	0.0001	0.0001	0.0001	0.0001	0.0001	1	1	no	0.0001	0.0001	0.0001	0.0001	0	0
ENSSAUG00010001270	ENSSAUG00010001270	lncRNA	0.0001	0.0001	0.0001	0.0001	0.0001	0.0001	0.0001	0.0001	0.0001	1	1	no	0.0001	0.0001	0.0001	0.0001	0	0
ENSSAUG00010008298	ENSSAUG00010008298	lncRNA	0.0001	0.0001	0.0001	0.0001	0.0001	0.0001	0.0001	0.0001	0.0001	1	1	no	0.0001	0.0001	0.0001	0.0001	0	0
ENSSAUG00010018658	ENSSAUG00010018658	lncRNA	0.0001	0.0001	0.0001	0.0001	0.0001	0.0001	0.0001	0.0001	0.0001	1	1	no	0.0001	0.0001	0.0001	0.0001	0	0
ENSSAUG00010008291	ENSSAUG00010008291	lncRNA	0.0001	0.0001	0.0001	0.0001	0.0001	0.0001	0.0001	0.0001	0.0001	1	1	no	0.0001	0.0001	0.0001	0.0001	0	0
ENSSAUG00010022308	ENSSAUG00010022308	lncRNA	0.0001	0.0001	0.0001	0.0001	0.0001	0.0001	0.0001	0.0001	0.0001	1	1	no	0.0001	0.0001	0.0001	0.0001	0	0
ENSSAUG00010020179	ENSSAUG00010020179	lncRNA	0.0001	0.0001	0.0001	0.0001	0.0001	0.0001	0.0001	0.0001	0.0001	1	1	no	0.0001	0.0001	0.0001	0.0001	0	0
ENSSAUG00010000046	ENSSAUG00010000046	lncRNA	0.0001	0.0001	0.0001	0.0001	0.0001	0.0001	0.0001	0.0001	0.0001	1	1	no	0.0001	0.0001	0.0001	0.0001	0	0
ENSSAUG00010016624	ENSSAUG00010016624	lncRNA	0.0001	0.0001	0.0001	0.0001	0.0001	0.0001	0.0001	0.0001	0.0001	1	1	no	0.0001	0.0001	0.0001	0.0001	0	0
ENSSAUG00010005409	ENSSAUG00010005409	lncRNA	0.0001	0.0001	0.0001	0.0001	0.0001	0.0001	0.0001	0.0001	0.0001	1	1	no	0.0001	0.0001	0.0001	0.0001	0	0
ENSSAUG00010005446	ENSSAUG00010005446	lncRNA	0.0001	0.0001	0.0001	0.0001	0.0001	0.0001	0.0001	0.0001	0.0001	1	1	no	0.0001	0.0001	0.0001	0.0001	0	0
ENSSAUG00010012966	ENSSAUG00010012966	lncRNA	0.0001	0.0001	0.0001	0.0001	0.0001	0.0001	0.0001	0.0001	0.0001	1	1	no	0.0001	0.0001	0.0001	0.0001	0	0
ENSSAUG00010026083	ENSSAUG00010026083	lncRNA	0.0001	0.0001	0.0001	0.0001	0.0001	0.0001	0.0001	0.0001	0.0001	1	1	no	0.0001	0.0001	0.0001	0.0001	0	0
ENSSAUG00010004077	ENSSAUG00010004077	lncRNA	0.0001	0.0001	0.0001	0.0001	0.0001	0.0001	0.0001	0.0001	0.0001	1	1	no	0.0001	0.0001	0.0001	0.0001	0	0
ENSSAUG00010018958	ENSSAUG00010018958	lncRNA	0.0001	0.0001	0.0001	0.0001	0.0001	0.0001	0.0001	0.0001	0.0001	1	1	no	0.0001	0.0001	0.0001	0.0001	0	0
ENSSAUG00010025182	ENSSAUG00010025182	lncRNA	0.0001	0.0001	0.0001	0.0001	0.0001	0.0001	0.0001	0.0001	0.0001	1	1	no	0.0001	0.0001	0.0001	0.0001	0	0
ENSSAUG00010006462	ENSSAUG00010006462	lncRNA	0.0001	0.0001	0.0001	0.0001	0.0001	0.0001	0.0001	0.0001	0.0001	1	1	no	0.0001	0.0001	0.0001	0.0001	0	0
ENSSAUG00010023279	ENSSAUG00010023279	lncRNA	0.0001	0.0001	0.0001	0.0001	0.0001	0.0001	0.0001	0.0001	0.0001	1	1	no	0.0001	0.0001	0.0001	0.0001	0	0
ENSSAUG00010000104	ENSSAUG00010000104	lncRNA	0.0001	0.0001	0.0001	0.0001	0.0001	0.0001	0.0001	0.0001	0.0001	1	1	no	0.0001	0.0001	0.0001	0.0001	0	0
ENSSAUG00010002883	ENSSAUG00010002883	lncRNA	0.0001	0.0001	0.0001	0.0001	0.0001	0.0001	0.0001	0.0001	0.0001	1	1	no	0.0001	0.0001	0.0001	0.0001	0	0
ENSSAUG00010009879	ENSSAUG00010009879	lncRNA	0.0001	0.0001	0.0001	0.0001	0.0001	0.0001	0.0001	0.0001	0.0001	1	1	no	0.0001	0.0001	0.0001	0.0001	0	0
ENSSAUG00010021267	ENSSAUG00010021267	lncRNA	0.0001	0.0001	0.0001	0.0001	0.0001	0.0001	0.0001	0.0001	0.0001	1	1	no	0.0001	0.0001	0.0001	0.0001	0	0
ENSSAUG00010022618	ENSSAUG00010022618	lncRNA	0.0001	0.0001	0.0001	0.0001	0.0001	0.0001	0.0001	0.0001	0.0001	1	1	no	0.0001	0.0001	0.0001	0.0001	0	0
ENSSAUG00010013601	ENSSAUG00010013601	lncRNA	0.0001	0.0001	0.0001	0.0001	0.0001	0.0001	0.0001	0.0001	0.0001	1	1	no	0.0001	0.0001	0.0001	0.0001	0	0
ENSSAUG00010001362	ENSSAUG00010001362	lncRNA	0.0001	0.0001	0.0001	0.0001	0.0001	0.0001	0.0001	0.0001	0.0001	1	1	no	0.0001	0.0001	0.0001	0.0001	0	0
ENSSAUG00010001408	ENSSAUG00010001408	lncRNA	0.0001	0.0001	0.0001	0.0001	0.0001	0.0001	0.0001	0.0001	0.0001	1	1	no	0.0001	0.0001	0.0001	0.0001	0	0
ENSSAUG00010014385	ENSSAUG00010014385	lncRNA	0.0001	0.0001	0.0001	0.0001	0.0001	0.0001	0.0001	0.0001	0.0001	1	1	no	0.0001	0.0001	0.0001	0.0001	0	0
ENSSAUG00010015093	ENSSAUG00010015093	lncRNA	0.0001	0.0001	0.0001	0.0001	0.0001	0.0001	0.0001	0.0001	0.0001	1	1	no	0.0001	0.0001	0.0001	0.0001	0	0
ENSSAUG00010005993	ENSSAUG00010005993	lncRNA	0.0001	0.0001	0.0001	0.0001	0.0001	0.0001	0.0001	0.0001	0.0001	1	1	no	0.0001	0.0001	0.0001	0.0001	0	0
ENSSAUG00010022918	ENSSAUG00010022918	lncRNA	0.0001	0.0001	0.0001	0.0001	0.0001	0.0001	0.0001	0.0001	0.0001	1	1	no	0.0001	0.0001	0.0001	0.0001	0	0
ENSSAUG00010026294	ENSSAUG00010026294	lncRNA	0.0001	0.0001	0.0001	0.0001	0.0001	0.0001	0.0001	0.0001	0.0001	1	1	no	0.0001	0.0001	0.0001	0.0001	0	0
ENSSAUG00010021262	ENSSAUG00010021262	lncRNA	0.0001	0.0001	0.0001	0.0001	0.0001	0.0001	0.0001	0.0001	0.0001	1	1	no	0.0001	0.0001	0.0001	0.0001	0	0
ENSSAUG00010005120	ENSSAUG00010005120	lncRNA	0.0001	0.0001	0.0001	0.0001	0.0001	0.0001	0.0001	0.0001	0.0001	1	1	no	0.0001	0.0001	0.0001	0.0001	0	0
ENSSAUG00010004374	ENSSAUG00010004374	lncRNA	0.0001	0.0001	0.0001	0.0001	0.0001	0.0001	0.0001	0.0001	0.0001	1	1	no	0.0001	0.0001	0.0001	0.0001	0	0
ENSSAUG00010001482	ENSSAUG00010001482	lncRNA	0.0001	0.0001	0.0001	0.0001	0.0001	0.0001	0.0001	0.0001	0.0001	1	1	no	0.0001	0.0001	0.0001	0.0001	0	0
ENSSAUG00010008566	ENSSAUG00010008566	lncRNA	0.0001	0.0001	0.0001	0.0001	0.0001	0.0001	0.0001	0.0001	0.0001	1	1	no	0.0001	0.0001	0.0001	0.0001	0	0
ENSSAUG00010019035	ENSSAUG00010019035	lncRNA	0.0001	0.0001	0.0001	0.0001	0.0001	0.0001	0.0001	0.0001	0.0001	1	1	no	0.0001	0.0001	0.0001	0.0001	0	0
ENSSAUG00010019475	ENSSAUG00010019475	lncRNA	0.0001	0.0001	0.0001	0.0001	0.0001	0.0001	0.0001	0.0001	0.0001	1	1	no	0.0001	0.0001	0.0001	0.0001	0	0
ENSSAUG00010021248	ENSSAUG00010021248	lncRNA	0.0001	0.0001	0.0001	0.0001	0.0001	0.0001	0.0001	0.0001	0.0001	1	1	no	0.0001	0.0001	0.0001	0.0001	0	0
ENSSAUG00010003242	ENSSAUG00010003242	lncRNA	0.0001	0.0001	0.0001	0.0001	0.0001	0.0001	0.0001	0.0001	0.0001	1	1	no	0.0001	0.0001	0.0001	0.0001	0	0
ENSSAUG00010019634	ENSSAUG00010019634	lncRNA	0.0001	0.0001	0.0001	0.0001	0.0001	0.0001	0.0001	0.0001	0.0001	1	1	no	0.0001	0.0001	0.0001	0.0001	0	0
ENSSAUG00010016755	ENSSAUG00010016755	lncRNA	0.0001	0.0001	0.0001	0.0001	0.0001	0.0001	0.0001	0.0001	0.0001	1	1	no	0.0001	0.0001	0.0001	0.0001	0	0
ENSSAUG00010009772	ENSSAUG00010009772	lncRNA	0.0001	0.0001	0.0001	0.0001	0.0001	0.0001	0.0001	0.0001	0.0001	1	1	no	0.0001	0.0001	0.0001	0.0001	0	0
ENSSAUG00010022704	ENSSAUG00010022704	lncRNA	0.0001	0.0001	0.0001	0.0001	0.0001	0.0001	0.0001	0.0001	0.0001	1	1	no	0.0001	0.0001	0.0001	0.0001	0	0
ENSSAUG00010010466	ENSSAUG00010010466	lncRNA	0.0001	0.0001	0.0001	0.0001	0.0001	0.0001	0.0001	0.0001	0.0001	1	1	no	0.0001	0.0001	0.0001	0.0001	0	0
ENSSAUG00010003159	ENSSAUG00010003159	lncRNA	0.0001	0.0001	0.0001	0.0001	0.0001	0.0001	0.0001	0.0001	0.0001	1	1	no	0.0001	0.0001	0.0001	0.0001	0	0
ENSSAUG00010022310	ENSSAUG00010022310	lncRNA	0.0001	0.0001	0.0001	0.0001	0.0001	0.0001	0.0001	0.0001	0.0001	1	1	no	0.0001	0.0001	0.0001	0.0001	0	0
ENSSAUG00010022451	ENSSAUG00010022451	lncRNA	0.0001	0.0001	0.0001	0.0001	0.0001	0.0001	0.0001	0.0001	0.0001	1	1	no	0.0001	0.0001	0.0001	0.0001	0	0
ENSSAUG00010016767	ENSSAUG00010016767	lncRNA	0.0001	0.0001	0.0001	0.0001	0.0001	0.0001	0.0001	0.0001	0.0001	1	1	no	0.0001	0.0001	0.0001	0.0001	0	0
ENSSAUG00010003144	ENSSAUG00010003144	lncRNA	0.0001	0.0001	0.0001	0.0001	0.0001	0.0001	0.0001	0.0001	0.0001	1	1	no	0.0001	0.0001	0.0001	0.0001	0	0
ENSSAUG00010008602	ENSSAUG00010008602	lncRNA	0.0001	0.0001	0.0001	0.0001	0.0001	0.0001	0.0001	0.0001	0.0001	1	1	no	0.0001	0.0001	0.0001	0.0001	0	0
ENSSAUG00010011758	ENSSAUG00010011758	lncRNA	0.0001	0.0001	0.0001	0.0001	0.0001	0.0001	0.0001	0.0001	0.0001	1	1	no	0.0001	0.0001	0.0001	0.0001	0	0
ENSSAUG00010002247	ENSSAUG00010002247	lncRNA	0.0001	0.0001	0.0001	0.0001	0.0001	0.0001	0.0001	0.0001	0.0001	1	1	no	0.0001	0.0001	0.0001	0.0001	0	0
ENSSAUG00010008463	ENSSAUG00010008463	lncRNA	0.0001	0.0001	0.0001	0.0001	0.0001	0.0001	0.0001	0.0001	0.0001	1	1	no	0.0001	0.0001	0.0001	0.0001	0	0
ENSSAUG00010005758	ENSSAUG00010005758	lncRNA	0.0001	0.0001	0.0001	0.0001	0.0001	0.0001	0.0001	0.0001	0.0001	1	1	no	0.0001	0.0001	0.0001	0.0001	0	0
ENSSAUG00010010756	ENSSAUG00010010756	lncRNA	0.0001	0.0001	0.0001	0.0001	0.0001	0.0001	0.0001	0.0001	0.0001	1	1	no	0.0001	0.0001	0.0001	0.0001	0	0
ENSSAUG00010002954	ENSSAUG00010002954	lncRNA	0.0001	0.0001	0.0001	0.0001	0.0001	0.0001	0.0001	0.0001	0.0001	1	1	no	0.0001	0.0001	0.0001	0.0001	0	0
ENSSAUG00010001422	ENSSAUG00010001422	lncRNA	0.0001	0.0001	0.0001	0.0001	0.0001	0.0001	0.0001	0.0001	0.0001	1	1	no	0.0001	0.0001	0.0001	0.0001	0	0
ENSSAUG00010000594	ENSSAUG00010000594	lncRNA	0.0001	0.0001	0.0001	0.0001	0.0001	0.0001	0.0001	0.0001	0.0001	1	1	no	0.0001	0.0001	0.0001	0.0001	0	0
ENSSAUG00010014613	ENSSAUG00010014613	lncRNA	0.0001	0.0001	0.0001	0.0001	0.0001	0.0001	0.0001	0.0001	0.0001	1	1	no	0.0001	0.0001	0.0001	0.0001	0	0
ENSSAUG00010025408	ENSSAUG00010025408	lncRNA	0.0001	0.0001	0.0001	0.0001	0.0001	0.0001	0.0001	0.0001	0.0001	1	1	no	0.0001	0.0001	0.0001	0.0001	0	0
ENSSAUG00010012352	ENSSAUG00010012352	lncRNA	0.0001	0.0001	0.0001	0.0001	0.0001	0.0001	0.0001	0.0001	0.0001	1	1	no	0.0001	0.0001	0.0001	0.0001	0	0
ENSSAUG00010008901	ENSSAUG00010008901	lncRNA	0.0001	0.0001	0.0001	0.0001	0.0001	0.0001	0.0001	0.0001	0.0001	1	1	no	0.0001	0.0001	0.0001	0.0001	0	0
ENSSAUG00010002826	ENSSAUG00010002826	lncRNA	0.0001	0.0001	0.0001	0.0001	0.0001	0.0001	0.0001	0.0001	0.0001	1	1	no	0.0001	0.0001	0.0001	0.0001	0	0
ENSSAUG00010001734	ENSSAUG00010001734	lncRNA	0.0001	0.0001	0.0001	0.0001	0.0001	0.0001	0.0001	0.0001	0.0001	1	1	no	0.0001	0.0001	0.0001	0.0001	0	0
ENSSAUG00010017908	ENSSAUG00010017908	lncRNA	0.0001	0.0001	0.0001	0.0001	0.0001	0.0001	0.0001	0.0001	0.0001	1	1	no	0.0001	0.0001	0.0001	0.0001	0	0
ENSSAUG00010008585	ENSSAUG00010008585	lncRNA	0.0001	0.0001	0.0001	0.0001	0.0001	0.0001	0.0001	0.0001	0.0001	1	1	no	0.0001	0.0001	0.0001	0.0001	0	0
ENSSAUG00010027459	ENSSAUG00010027459	lncRNA	0.0001	0.0001	0.0001	0.0001	0.0001	0.0001	0.0001	0.0001	0.0001	1	1	no	0.0001	0.0001	0.0001	0.0001	0	0
ENSSAUG00010013914	ENSSAUG00010013914	lncRNA	0.0001	0.0001	0.0001	0.0001	0.0001	0.0001	0.0001	0.0001	0.0001	1	1	no	0.0001	0.0001	0.0001	0.0001	0	0
ENSSAUG00010005155	ENSSAUG00010005155	lncRNA	0.0001	0.0001	0.0001	0.0001	0.0001	0.0001	0.0001	0.0001	0.0001	1	1	no	0.0001	0.0001	0.0001	0.0001	0	0
ENSSAUG00010017656	ENSSAUG00010017656	lncRNA	0.0001	0.0001	0.0001	0.0001	0.0001	0.0001	0.0001	0.0001	0.0001	1	1	no	0.0001	0.0001	0.0001	0.0001	0	0
ENSSAUG00010001121	ENSSAUG00010001121	lncRNA	0.0001	0.0001	0.0001	0.0001	0.0001	0.0001	0.0001	0.0001	0.0001	1	1	no	0.0001	0.0001	0.0001	0.0001	0	0
ENSSAUG00010014417	ENSSAUG00010014417	lncRNA	0.0001	0.0001	0.0001	0.0001	0.0001	0.0001	0.0001	0.0001	0.0001	1	1	no	0.0001	0.0001	0.0001	0.0001	0	0
ENSSAUG00010017249	ENSSAUG00010017249	lncRNA	0.0001	0.0001	0.0001	0.0001	0.0001	0.0001	0.0001	0.0001	0.0001	1	1	no	0.0001	0.0001	0.0001	0.0001	0	0
ENSSAUG00010009727	ENSSAUG00010009727	lncRNA	0.0001	0.0001	0.0001	0.0001	0.0001	0.0001	0.0001	0.0001	0.0001	1	1	no	0.0001	0.0001	0.0001	0.0001	0	0
ENSSAUG00010019756	ENSSAUG00010019756	lncRNA	0.0001	0.0001	0.0001	0.0001	0.0001	0.0001	0.0001	0.0001	0.0001	1	1	no	0.0001	0.0001	0.0001	0.0001	0	0
ENSSAUG00010007855	ENSSAUG00010007855	lncRNA	0.0001	0.0001	0.0001	0.0001	0.0001	0.0001	0.0001	0.0001	0.0001	1	1	no	0.0001	0.0001	0.0001	0.0001	0	0
ENSSAUG00010017784	ENSSAUG00010017784	lncRNA	0.0001	0.0001	0.0001	0.0001	0.0001	0.0001	0.0001	0.0001	0.0001	1	1	no	0.0001	0.0001	0.0001	0.0001	0	0
ENSSAUG00010006466	ENSSAUG00010006466	lncRNA	0.0001	0.0001	0.0001	0.0001	0.0001	0.0001	0.0001	0.0001	0.0001	1	1	no	0.0001	0.0001	0.0001	0.0001	0	0
ENSSAUG00010015063	ENSSAUG00010015063	lncRNA	0.0001	0.0001	0.0001	0.0001	0.0001	0.0001	0.0001	0.0001	0.0001	1	1	no	0.0001	0.0001	0.0001	0.0001	0	0
ENSSAUG00010001839	ENSSAUG00010001839	lncRNA	0.0001	0.0001	0.0001	0.0001	0.0001	0.0001	0.0001	0.0001	0.0001	1	1	no	0.0001	0.0001	0.0001	0.0001	0	0
ENSSAUG00010013177	ENSSAUG00010013177	lncRNA	0.0001	0.0001	0.0001	0.0001	0.0001	0.0001	0.0001	0.0001	0.0001	1	1	no	0.0001	0.0001	0.0001	0.0001	0	0
ENSSAUG00010024657	ENSSAUG00010024657	lncRNA	0.0001	0.0001	0.0001	0.0001	0.0001	0.0001	0.0001	0.0001	0.0001	1	1	no	0.0001	0.0001	0.0001	0.0001	0	0
ENSSAUG00010002047	ENSSAUG00010002047	lncRNA	0.0001	0.0001	0.0001	0.0001	0.0001	0.0001	0.0001	0.0001	0.0001	1	1	no	0.0001	0.0001	0.0001	0.0001	0	0
ENSSAUG00010007838	ENSSAUG00010007838	lncRNA	0.0001	0.0001	0.0001	0.0001	0.0001	0.0001	0.0001	0.0001	0.0001	1	1	no	0.0001	0.0001	0.0001	0.0001	0	0
ENSSAUG00010019640	ENSSAUG00010019640	lncRNA	0.0001	0.0001	0.0001	0.0001	0.0001	0.0001	0.0001	0.0001	0.0001	1	1	no	0.0001	0.0001	0.0001	0.0001	0	0
ENSSAUG00010005968	ENSSAUG00010005968	lncRNA	0.0001	0.0001	0.0001	0.0001	0.0001	0.0001	0.0001	0.0001	0.0001	1	1	no	0.0001	0.0001	0.0001	0.0001	0	0
ENSSAUG00010002057	ENSSAUG00010002057	lncRNA	0.0001	0.0001	0.0001	0.0001	0.0001	0.0001	0.0001	0.0001	0.0001	1	1	no	0.0001	0.0001	0.0001	0.0001	0	0
ENSSAUG00010003266	ENSSAUG00010003266	lncRNA	0.0001	0.0001	0.0001	0.0001	0.0001	0.0001	0.0001	0.0001	0.0001	1	1	no	0.0001	0.0001	0.0001	0.0001	0	0
ENSSAUG00010026727	ENSSAUG00010026727	lncRNA	0.0001	0.0001	0.0001	0.0001	0.0001	0.0001	0.0001	0.0001	0.0001	1	1	no	0.0001	0.0001	0.0001	0.0001	0	0
ENSSAUG00010023112	ENSSAUG00010023112	lncRNA	0.0001	0.0001	0.0001	0.0001	0.0001	0.0001	0.0001	0.0001	0.0001	1	1	no	0.0001	0.0001	0.0001	0.0001	0	0
ENSSAUG00010023662	ENSSAUG00010023662	lncRNA	0.0001	0.0001	0.0001	0.0001	0.0001	0.0001	0.0001	0.0001	0.0001	1	1	no	0.0001	0.0001	0.0001	0.0001	0	0
ENSSAUG00010010461	ENSSAUG00010010461	lncRNA	0.0001	0.0001	0.0001	0.0001	0.0001	0.0001	0.0001	0.0001	0.0001	1	1	no	0.0001	0.0001	0.0001	0.0001	0	0
ENSSAUG00010023438	ENSSAUG00010023438	lncRNA	0.0001	0.0001	0.0001	0.0001	0.0001	0.0001	0.0001	0.0001	0.0001	1	1	no	0.0001	0.0001	0.0001	0.0001	0	0
ENSSAUG00010018557	ENSSAUG00010018557	lncRNA	0.0001	0.0001	0.0001	0.0001	0.0001	0.0001	0.0001	0.0001	0.0001	1	1	no	0.0001	0.0001	0.0001	0.0001	0	0
ENSSAUG00010010761	ENSSAUG00010010761	lncRNA	0.0001	0.0001	0.0001	0.0001	0.0001	0.0001	0.0001	0.0001	0.0001	1	1	no	0.0001	0.0001	0.0001	0.0001	0	0
ENSSAUG00010019676	ENSSAUG00010019676	lncRNA	0.0001	0.0001	0.0001	0.0001	0.0001	0.0001	0.0001	0.0001	0.0001	1	1	no	0.0001	0.0001	0.0001	0.0001	0	0
ENSSAUG00010024959	ENSSAUG00010024959	lncRNA	0.0001	0.0001	0.0001	0.0001	0.0001	0.0001	0.0001	0.0001	0.0001	1	1	no	0.0001	0.0001	0.0001	0.0001	0	0
ENSSAUG00010005609	ENSSAUG00010005609	lncRNA	0.0001	0.0001	0.0001	0.0001	0.0001	0.0001	0.0001	0.0001	0.0001	1	1	no	0.0001	0.0001	0.0001	0.0001	0	0
ENSSAUG00010003995	ENSSAUG00010003995	lncRNA	0.0001	0.0001	0.0001	0.0001	0.0001	0.0001	0.0001	0.0001	0.0001	1	1	no	0.0001	0.0001	0.0001	0.0001	0	0
ENSSAUG00010004038	ENSSAUG00010004038	lncRNA	0.0001	0.0001	0.0001	0.0001	0.0001	0.0001	0.0001	0.0001	0.0001	1	1	no	0.0001	0.0001	0.0001	0.0001	0	0
ENSSAUG00010012363	ENSSAUG00010012363	lncRNA	0.0001	0.0001	0.0001	0.0001	0.0001	0.0001	0.0001	0.0001	0.0001	1	1	no	0.0001	0.0001	0.0001	0.0001	0	0
ENSSAUG00010008561	ENSSAUG00010008561	lncRNA	0.0001	0.0001	0.0001	0.0001	0.0001	0.0001	0.0001	0.0001	0.0001	1	1	no	0.0001	0.0001	0.0001	0.0001	0	0
ENSSAUG00010009604	ENSSAUG00010009604	lncRNA	0.0001	0.0001	0.0001	0.0001	0.0001	0.0001	0.0001	0.0001	0.0001	1	1	no	0.0001	0.0001	0.0001	0.0001	0	0
ENSSAUG00010010679	ENSSAUG00010010679	lncRNA	0.0001	0.0001	0.0001	0.0001	0.0001	0.0001	0.0001	0.0001	0.0001	1	1	no	0.0001	0.0001	0.0001	0.0001	0	0
ENSSAUG00010012393	ENSSAUG00010012393	lncRNA	0.0001	0.0001	0.0001	0.0001	0.0001	0.0001	0.0001	0.0001	0.0001	1	1	no	0.0001	0.0001	0.0001	0.0001	0	0
ENSSAUG00010007852	ENSSAUG00010007852	lncRNA	0.0001	0.0001	0.0001	0.0001	0.0001	0.0001	0.0001	0.0001	0.0001	1	1	no	0.0001	0.0001	0.0001	0.0001	0	0
ENSSAUG00010021258	ENSSAUG00010021258	lncRNA	0.0001	0.0001	0.0001	0.0001	0.0001	0.0001	0.0001	0.0001	0.0001	1	1	no	0.0001	0.0001	0.0001	0.0001	0	0
ENSSAUG00010013875	ENSSAUG00010013875	lncRNA	0.0001	0.0001	0.0001	0.0001	0.0001	0.0001	0.0001	0.0001	0.0001	1	1	no	0.0001	0.0001	0.0001	0.0001	0	0
ENSSAUG00010004015	ENSSAUG00010004015	lncRNA	0.0001	0.0001	0.0001	0.0001	0.0001	0.0001	0.0001	0.0001	0.0001	1	1	no	0.0001	0.0001	0.0001	0.0001	0	0
ENSSAUG00010021609	ENSSAUG00010021609	lncRNA	0.0001	0.0001	0.0001	0.0001	0.0001	0.0001	0.0001	0.0001	0.0001	1	1	no	0.0001	0.0001	0.0001	0.0001	0	0
ENSSAUG00010008734	ENSSAUG00010008734	lncRNA	0.0001	0.0001	0.0001	0.0001	0.0001	0.0001	0.0001	0.0001	0.0001	1	1	no	0.0001	0.0001	0.0001	0.0001	0	0
ENSSAUG00010024572	ENSSAUG00010024572	lncRNA	0.0001	0.0001	0.0001	0.0001	0.0001	0.0001	0.0001	0.0001	0.0001	1	1	no	0.0001	0.0001	0.0001	0.0001	0	0
ENSSAUG00010005634	ENSSAUG00010005634	lncRNA	0.0001	0.0001	0.0001	0.0001	0.0001	0.0001	0.0001	0.0001	0.0001	1	1	no	0.0001	0.0001	0.0001	0.0001	0	0
ENSSAUG00010015936	ENSSAUG00010015936	lncRNA	0.0001	0.0001	0.0001	0.0001	0.0001	0.0001	0.0001	0.0001	0.0001	1	1	no	0.0001	0.0001	0.0001	0.0001	0	0
ENSSAUG00010009345	ENSSAUG00010009345	lncRNA	0.0001	0.0001	0.0001	0.0001	0.0001	0.0001	0.0001	0.0001	0.0001	1	1	no	0.0001	0.0001	0.0001	0.0001	0	0
ENSSAUG00010010796	ENSSAUG00010010796	lncRNA	0.0001	0.0001	0.0001	0.0001	0.0001	0.0001	0.0001	0.0001	0.0001	1	1	no	0.0001	0.0001	0.0001	0.0001	0	0
ENSSAUG00010026497	ENSSAUG00010026497	lncRNA	0.0001	0.0001	0.0001	0.0001	0.0001	0.0001	0.0001	0.0001	0.0001	1	1	no	0.0001	0.0001	0.0001	0.0001	0	0
ENSSAUG00010002222	ENSSAUG00010002222	lncRNA	0.0001	0.0001	0.0001	0.0001	0.0001	0.0001	0.0001	0.0001	0.0001	1	1	no	0.0001	0.0001	0.0001	0.0001	0	0
ENSSAUG00010026159	ENSSAUG00010026159	lncRNA	0.0001	0.0001	0.0001	0.0001	0.0001	0.0001	0.0001	0.0001	0.0001	1	1	no	0.0001	0.0001	0.0001	0.0001	0	0
ENSSAUG00010000062	ENSSAUG00010000062	lncRNA	0.0001	0.0001	0.0001	0.0001	0.0001	0.0001	0.0001	0.0001	0.0001	1	1	no	0.0001	0.0001	0.0001	0.0001	0	0
ENSSAUG00010000217	ENSSAUG00010000217	lncRNA	0.0001	0.0001	0.0001	0.0001	0.0001	0.0001	0.0001	0.0001	0.0001	1	1	no	0.0001	0.0001	0.0001	0.0001	0	0
ENSSAUG00010007306	ENSSAUG00010007306	lncRNA	0.0001	0.0001	0.0001	0.0001	0.0001	0.0001	0.0001	0.0001	0.0001	1	1	no	0.0001	0.0001	0.0001	0.0001	0	0
ENSSAUG00010001037	ENSSAUG00010001037	lncRNA	0.0001	0.0001	0.0001	0.0001	0.0001	0.0001	0.0001	0.0001	0.0001	1	1	no	0.0001	0.0001	0.0001	0.0001	0	0
ENSSAUG00010007734	ENSSAUG00010007734	lncRNA	0.0001	0.0001	0.0001	0.0001	0.0001	0.0001	0.0001	0.0001	0.0001	1	1	no	0.0001	0.0001	0.0001	0.0001	0	0
ENSSAUG00010006200	ENSSAUG00010006200	lncRNA	0.0001	0.0001	0.0001	0.0001	0.0001	0.0001	0.0001	0.0001	0.0001	1	1	no	0.0001	0.0001	0.0001	0.0001	0	0
ENSSAUG00010015143	ENSSAUG00010015143	lncRNA	0.0001	0.0001	0.0001	0.0001	0.0001	0.0001	0.0001	0.0001	0.0001	1	1	no	0.0001	0.0001	0.0001	0.0001	0	0
ENSSAUG00010004380	ENSSAUG00010004380	lncRNA	0.0001	0.0001	0.0001	0.0001	0.0001	0.0001	0.0001	0.0001	0.0001	1	1	no	0.0001	0.0001	0.0001	0.0001	0	0
ENSSAUG00010013879	ENSSAUG00010013879	lncRNA	0.0001	0.0001	0.0001	0.0001	0.0001	0.0001	0.0001	0.0001	0.0001	1	1	no	0.0001	0.0001	0.0001	0.0001	0	0
ENSSAUG00010017464	ENSSAUG00010017464	lncRNA	0.0001	0.0001	0.0001	0.0001	0.0001	0.0001	0.0001	0.0001	0.0001	1	1	no	0.0001	0.0001	0.0001	0.0001	0	0
ENSSAUG00010016768	ENSSAUG00010016768	lncRNA	0.0001	0.0001	0.0001	0.0001	0.0001	0.0001	0.0001	0.0001	0.0001	1	1	no	0.0001	0.0001	0.0001	0.0001	0	0
ENSSAUG00010006182	ENSSAUG00010006182	lncRNA	0.0001	0.0001	0.0001	0.0001	0.0001	0.0001	0.0001	0.0001	0.0001	1	1	no	0.0001	0.0001	0.0001	0.0001	0	0
ENSSAUG00010013192	ENSSAUG00010013192	lncRNA	0.0001	0.0001	0.0001	0.0001	0.0001	0.0001	0.0001	0.0001	0.0001	1	1	no	0.0001	0.0001	0.0001	0.0001	0	0
ENSSAUG00010023700	ENSSAUG00010023700	lncRNA	0.0001	0.0001	0.0001	0.0001	0.0001	0.0001	0.0001	0.0001	0.0001	1	1	no	0.0001	0.0001	0.0001	0.0001	0	0
ENSSAUG00010015023	ENSSAUG00010015023	lncRNA	0.0001	0.0001	0.0001	0.0001	0.0001	0.0001	0.0001	0.0001	0.0001	1	1	no	0.0001	0.0001	0.0001	0.0001	0	0
ENSSAUG00010006826	ENSSAUG00010006826	lncRNA	0.0001	0.0001	0.0001	0.0001	0.0001	0.0001	0.0001	0.0001	0.0001	1	1	no	0.0001	0.0001	0.0001	0.0001	0	0
ENSSAUG00010012427	ENSSAUG00010012427	lncRNA	0.0001	0.0001	0.0001	0.0001	0.0001	0.0001	0.0001	0.0001	0.0001	1	1	no	0.0001	0.0001	0.0001	0.0001	0	0
ENSSAUG00010021816	ENSSAUG00010021816	lncRNA	0.0001	0.0001	0.0001	0.0001	0.0001	0.0001	0.0001	0.0001	0.0001	1	1	no	0.0001	0.0001	0.0001	0.0001	0	0
ENSSAUG00010001373	ENSSAUG00010001373	lncRNA	0.0001	0.0001	0.0001	0.0001	0.0001	0.0001	0.0001	0.0001	0.0001	1	1	no	0.0001	0.0001	0.0001	0.0001	0	0
ENSSAUG00010001137	ENSSAUG00010001137	lncRNA	0.0001	0.0001	0.0001	0.0001	0.0001	0.0001	0.0001	0.0001	0.0001	1	1	no	0.0001	0.0001	0.0001	0.0001	0	0
ENSSAUG00010011134	ENSSAUG00010011134	lncRNA	0.0001	0.0001	0.0001	0.0001	0.0001	0.0001	0.0001	0.0001	0.0001	1	1	no	0.0001	0.0001	0.0001	0.0001	0	0
ENSSAUG00010001034	ENSSAUG00010001034	lncRNA	0.0001	0.0001	0.0001	0.0001	0.0001	0.0001	0.0001	0.0001	0.0001	1	1	no	0.0001	0.0001	0.0001	0.0001	0	0
ENSSAUG00010012356	ENSSAUG00010012356	lncRNA	0.0001	0.0001	0.0001	0.0001	0.0001	0.0001	0.0001	0.0001	0.0001	1	1	no	0.0001	0.0001	0.0001	0.0001	0	0
ENSSAUG00010026229	ENSSAUG00010026229	lncRNA	0.0001	0.0001	0.0001	0.0001	0.0001	0.0001	0.0001	0.0001	0.0001	1	1	no	0.0001	0.0001	0.0001	0.0001	0	0
ENSSAUG00010019743	ENSSAUG00010019743	lncRNA	0.0001	0.0001	0.0001	0.0001	0.0001	0.0001	0.0001	0.0001	0.0001	1	1	no	0.0001	0.0001	0.0001	0.0001	0	0
ENSSAUG00010019638	ENSSAUG00010019638	lncRNA	0.0001	0.0001	0.0001	0.0001	0.0001	0.0001	0.0001	0.0001	0.0001	1	1	no	0.0001	0.0001	0.0001	0.0001	0	0
ENSSAUG00010001380	ENSSAUG00010001380	lncRNA	0.0001	0.0001	0.0001	0.0001	0.0001	0.0001	0.0001	0.0001	0.0001	1	1	no	0.0001	0.0001	0.0001	0.0001	0	0
ENSSAUG00010002313	ENSSAUG00010002313	lncRNA	0.0001	0.0001	0.0001	0.0001	0.0001	0.0001	0.0001	0.0001	0.0001	1	1	no	0.0001	0.0001	0.0001	0.0001	0	0
ENSSAUG00010014168	ENSSAUG00010014168	lncRNA	0.0001	0.0001	0.0001	0.0001	0.0001	0.0001	0.0001	0.0001	0.0001	1	1	no	0.0001	0.0001	0.0001	0.0001	0	0
ENSSAUG00010026039	ENSSAUG00010026039	lncRNA	0.0001	0.0001	0.0001	0.0001	0.0001	0.0001	0.0001	0.0001	0.0001	1	1	no	0.0001	0.0001	0.0001	0.0001	0	0
ENSSAUG00010002106	ENSSAUG00010002106	lncRNA	0.0001	0.0001	0.0001	0.0001	0.0001	0.0001	0.0001	0.0001	0.0001	1	1	no	0.0001	0.0001	0.0001	0.0001	0	0
ENSSAUG00010026232	ENSSAUG00010026232	lncRNA	0.0001	0.0001	0.0001	0.0001	0.0001	0.0001	0.0001	0.0001	0.0001	1	1	no	0.0001	0.0001	0.0001	0.0001	0	0
ENSSAUG00010026052	ENSSAUG00010026052	lncRNA	0.0001	0.0001	0.0001	0.0001	0.0001	0.0001	0.0001	0.0001	0.0001	1	1	no	0.0001	0.0001	0.0001	0.0001	0	0
ENSSAUG00010008581	ENSSAUG00010008581	lncRNA	0.0001	0.0001	0.0001	0.0001	0.0001	0.0001	0.0001	0.0001	0.0001	1	1	no	0.0001	0.0001	0.0001	0.0001	0	0
ENSSAUG00010027290	ENSSAUG00010027290	lncRNA	0.0001	0.0001	0.0001	0.0001	0.0001	0.0001	0.0001	0.0001	0.0001	1	1	no	0.0001	0.0001	0.0001	0.0001	0	0
ENSSAUG00010013821	ENSSAUG00010013821	lncRNA	0.0001	0.0001	0.0001	0.0001	0.0001	0.0001	0.0001	0.0001	0.0001	1	1	no	0.0001	0.0001	0.0001	0.0001	0	0
ENSSAUG00010007891	ENSSAUG00010007891	lncRNA	0.0001	0.0001	0.0001	0.0001	0.0001	0.0001	0.0001	0.0001	0.0001	1	1	no	0.0001	0.0001	0.0001	0.0001	0	0
ENSSAUG00010003404	ENSSAUG00010003404	lncRNA	0.0001	0.0001	0.0001	0.0001	0.0001	0.0001	0.0001	0.0001	0.0001	1	1	no	0.0001	0.0001	0.0001	0.0001	0	0
ENSSAUG00010014488	ENSSAUG00010014488	lncRNA	0.0001	0.0001	0.0001	0.0001	0.0001	0.0001	0.0001	0.0001	0.0001	1	1	no	0.0001	0.0001	0.0001	0.0001	0	0
ENSSAUG00010016098	ENSSAUG00010016098	lncRNA	0.0001	0.0001	0.0001	0.0001	0.0001	0.0001	0.0001	0.0001	0.0001	1	1	no	0.0001	0.0001	0.0001	0.0001	0	0
ENSSAUG00010024963	ENSSAUG00010024963	lncRNA	0.0001	0.0001	0.0001	0.0001	0.0001	0.0001	0.0001	0.0001	0.0001	1	1	no	0.0001	0.0001	0.0001	0.0001	0	0
ENSSAUG00010025971	ENSSAUG00010025971	lncRNA	0.0001	0.0001	0.0001	0.0001	0.0001	0.0001	0.0001	0.0001	0.0001	1	1	no	0.0001	0.0001	0.0001	0.0001	0	0
ENSSAUG00010022318	ENSSAUG00010022318	lncRNA	0.0001	0.0001	0.0001	0.0001	0.0001	0.0001	0.0001	0.0001	0.0001	1	1	no	0.0001	0.0001	0.0001	0.0001	0	0
ENSSAUG00010001368	ENSSAUG00010001368	lncRNA	0.0001	0.0001	0.0001	0.0001	0.0001	0.0001	0.0001	0.0001	0.0001	1	1	no	0.0001	0.0001	0.0001	0.0001	0	0
ENSSAUG00010020784	ENSSAUG00010020784	lncRNA	0.0001	0.0001	0.0001	0.0001	0.0001	0.0001	0.0001	0.0001	0.0001	1	1	no	0.0001	0.0001	0.0001	0.0001	0	0
ENSSAUG00010019522	ENSSAUG00010019522	lncRNA	0.0001	0.0001	0.0001	0.0001	0.0001	0.0001	0.0001	0.0001	0.0001	1	1	no	0.0001	0.0001	0.0001	0.0001	0	0
ENSSAUG00010009393	ENSSAUG00010009393	lncRNA	0.0001	0.0001	0.0001	0.0001	0.0001	0.0001	0.0001	0.0001	0.0001	1	1	no	0.0001	0.0001	0.0001	0.0001	0	0
ENSSAUG00010002663	ENSSAUG00010002663	lncRNA	0.0001	0.0001	0.0001	0.0001	0.0001	0.0001	0.0001	0.0001	0.0001	1	1	no	0.0001	0.0001	0.0001	0.0001	0	0
ENSSAUG00010011196	ENSSAUG00010011196	lncRNA	0.0001	0.0001	0.0001	0.0001	0.0001	0.0001	0.0001	0.0001	0.0001	1	1	no	0.0001	0.0001	0.0001	0.0001	0	0
ENSSAUG00010007532	ENSSAUG00010007532	lncRNA	0.0001	0.0001	0.0001	0.0001	0.0001	0.0001	0.0001	0.0001	0.0001	1	1	no	0.0001	0.0001	0.0001	0.0001	0	0
ENSSAUG00010009151	ENSSAUG00010009151	lncRNA	0.0001	0.0001	0.0001	0.0001	0.0001	0.0001	0.0001	0.0001	0.0001	1	1	no	0.0001	0.0001	0.0001	0.0001	0	0
ENSSAUG00010005651	ENSSAUG00010005651	lncRNA	0.0001	0.0001	0.0001	0.0001	0.0001	0.0001	0.0001	0.0001	0.0001	1	1	no	0.0001	0.0001	0.0001	0.0001	0	0
ENSSAUG00010014915	ENSSAUG00010014915	lncRNA	0.0001	0.0001	0.0001	0.0001	0.0001	0.0001	0.0001	0.0001	0.0001	1	1	no	0.0001	0.0001	0.0001	0.0001	0	0
ENSSAUG00010026783	ENSSAUG00010026783	lncRNA	0.0001	0.0001	0.0001	0.0001	0.0001	0.0001	0.0001	0.0001	0.0001	1	1	no	0.0001	0.0001	0.0001	0.0001	0	0
ENSSAUG00010021991	ENSSAUG00010021991	lncRNA	0.0001	0.0001	0.0001	0.0001	0.0001	0.0001	0.0001	0.0001	0.0001	1	1	no	0.0001	0.0001	0.0001	0.0001	0	0
ENSSAUG00010020929	ENSSAUG00010020929	lncRNA	0.0001	0.0001	0.0001	0.0001	0.0001	0.0001	0.0001	0.0001	0.0001	1	1	no	0.0001	0.0001	0.0001	0.0001	0	0
ENSSAUG00010021263	ENSSAUG00010021263	lncRNA	0.0001	0.0001	0.0001	0.0001	0.0001	0.0001	0.0001	0.0001	0.0001	1	1	no	0.0001	0.0001	0.0001	0.0001	0	0
ENSSAUG00010021604	ENSSAUG00010021604	lncRNA	0.0001	0.0001	0.0001	0.0001	0.0001	0.0001	0.0001	0.0001	0.0001	1	1	no	0.0001	0.0001	0.0001	0.0001	0	0
ENSSAUG00010000726	ENSSAUG00010000726	lncRNA	0.0001	0.0001	0.0001	0.0001	0.0001	0.0001	0.0001	0.0001	0.0001	1	1	no	0.0001	0.0001	0.0001	0.0001	0	0
ENSSAUG00010009773	ENSSAUG00010009773	lncRNA	0.0001	0.0001	0.0001	0.0001	0.0001	0.0001	0.0001	0.0001	0.0001	1	1	no	0.0001	0.0001	0.0001	0.0001	0	0
ENSSAUG00010006332	ENSSAUG00010006332	lncRNA	0.0001	0.0001	0.0001	0.0001	0.0001	0.0001	0.0001	0.0001	0.0001	1	1	no	0.0001	0.0001	0.0001	0.0001	0	0
ENSSAUG00010016405	ENSSAUG00010016405	lncRNA	0.0001	0.0001	0.0001	0.0001	0.0001	0.0001	0.0001	0.0001	0.0001	1	1	no	0.0001	0.0001	0.0001	0.0001	0	0
ENSSAUG00010022619	ENSSAUG00010022619	lncRNA	0.0001	0.0001	0.0001	0.0001	0.0001	0.0001	0.0001	0.0001	0.0001	1	1	no	0.0001	0.0001	0.0001	0.0001	0	0
ENSSAUG00010006355	ENSSAUG00010006355	lncRNA	0.0001	0.0001	0.0001	0.0001	0.0001	0.0001	0.0001	0.0001	0.0001	1	1	no	0.0001	0.0001	0.0001	0.0001	0	0
ENSSAUG00010011281	ENSSAUG00010011281	lncRNA	0.0001	0.0001	0.0001	0.0001	0.0001	0.0001	0.0001	0.0001	0.0001	1	1	no	0.0001	0.0001	0.0001	0.0001	0	0
ENSSAUG00010000422	ENSSAUG00010000422	lncRNA	0.0001	0.0001	0.0001	0.0001	0.0001	0.0001	0.0001	0.0001	0.0001	1	1	no	0.0001	0.0001	0.0001	0.0001	0	0
ENSSAUG00010010621	ENSSAUG00010010621	lncRNA	0.0001	0.0001	0.0001	0.0001	0.0001	0.0001	0.0001	0.0001	0.0001	1	1	no	0.0001	0.0001	0.0001	0.0001	0	0
ENSSAUG00010005580	ENSSAUG00010005580	lncRNA	0.0001	0.0001	0.0001	0.0001	0.0001	0.0001	0.0001	0.0001	0.0001	1	1	no	0.0001	0.0001	0.0001	0.0001	0	0
ENSSAUG00010012941	ENSSAUG00010012941	lncRNA	0.0001	0.0001	0.0001	0.0001	0.0001	0.0001	0.0001	0.0001	0.0001	1	1	no	0.0001	0.0001	0.0001	0.0001	0	0
ENSSAUG00010014226	ENSSAUG00010014226	lncRNA	0.0001	0.0001	0.0001	0.0001	0.0001	0.0001	0.0001	0.0001	0.0001	1	1	no	0.0001	0.0001	0.0001	0.0001	0	0
ENSSAUG00010007161	ENSSAUG00010007161	lncRNA	0.0001	0.0001	0.0001	0.0001	0.0001	0.0001	0.0001	0.0001	0.0001	1	1	no	0.0001	0.0001	0.0001	0.0001	0	0
ENSSAUG00010021254	ENSSAUG00010021254	lncRNA	0.0001	0.0001	0.0001	0.0001	0.0001	0.0001	0.0001	0.0001	0.0001	1	1	no	0.0001	0.0001	0.0001	0.0001	0	0
ENSSAUG00010009041	ENSSAUG00010009041	lncRNA	0.0001	0.0001	0.0001	0.0001	0.0001	0.0001	0.0001	0.0001	0.0001	1	1	no	0.0001	0.0001	0.0001	0.0001	0	0
ENSSAUG00010016303	ENSSAUG00010016303	lncRNA	0.0001	0.0001	0.0001	0.0001	0.0001	0.0001	0.0001	0.0001	0.0001	1	1	no	0.0001	0.0001	0.0001	0.0001	0	0
ENSSAUG00010009520	ENSSAUG00010009520	lncRNA	0.0001	0.0001	0.0001	0.0001	0.0001	0.0001	0.0001	0.0001	0.0001	1	1	no	0.0001	0.0001	0.0001	0.0001	0	0
ENSSAUG00010013871	ENSSAUG00010013871	lncRNA	0.0001	0.0001	0.0001	0.0001	0.0001	0.0001	0.0001	0.0001	0.0001	1	1	no	0.0001	0.0001	0.0001	0.0001	0	0
ENSSAUG00010000056	ENSSAUG00010000056	lncRNA	0.0001	0.0001	0.0001	0.0001	0.0001	0.0001	0.0001	0.0001	0.0001	1	1	no	0.0001	0.0001	0.0001	0.0001	0	0
ENSSAUG00010003533	ENSSAUG00010003533	lncRNA	0.0001	0.0001	0.0001	0.0001	0.0001	0.0001	0.0001	0.0001	0.0001	1	1	no	0.0001	0.0001	0.0001	0.0001	0	0
ENSSAUG00010018952	ENSSAUG00010018952	lncRNA	0.0001	0.0001	0.0001	0.0001	0.0001	0.0001	0.0001	0.0001	0.0001	1	1	no	0.0001	0.0001	0.0001	0.0001	0	0
ENSSAUG00010001208	ENSSAUG00010001208	lncRNA	0.0001	0.0001	0.0001	0.0001	0.0001	0.0001	0.0001	0.0001	0.0001	1	1	no	0.0001	0.0001	0.0001	0.0001	0	0
ENSSAUG00010026427	ENSSAUG00010026427	lncRNA	0.0001	0.0001	0.0001	0.0001	0.0001	0.0001	0.0001	0.0001	0.0001	1	1	no	0.0001	0.0001	0.0001	0.0001	0	0
ENSSAUG00010016386	ENSSAUG00010016386	lncRNA	0.0001	0.0001	0.0001	0.0001	0.0001	0.0001	0.0001	0.0001	0.0001	1	1	no	0.0001	0.0001	0.0001	0.0001	0	0
ENSSAUG00010027411	ENSSAUG00010027411	lncRNA	0.0001	0.0001	0.0001	0.0001	0.0001	0.0001	0.0001	0.0001	0.0001	1	1	no	0.0001	0.0001	0.0001	0.0001	0	0
ENSSAUG00010006463	ENSSAUG00010006463	lncRNA	0.0001	0.0001	0.0001	0.0001	0.0001	0.0001	0.0001	0.0001	0.0001	1	1	no	0.0001	0.0001	0.0001	0.0001	0	0
ENSSAUG00010026246	ENSSAUG00010026246	lncRNA	0.0001	0.0001	0.0001	0.0001	0.0001	0.0001	0.0001	0.0001	0.0001	1	1	no	0.0001	0.0001	0.0001	0.0001	0	0
ENSSAUG00010023639	ENSSAUG00010023639	lncRNA	0.0001	0.0001	0.0001	0.0001	0.0001	0.0001	0.0001	0.0001	0.0001	1	1	no	0.0001	0.0001	0.0001	0.0001	0	0
ENSSAUG00010011267	ENSSAUG00010011267	lncRNA	0.0001	0.0001	0.0001	0.0001	0.0001	0.0001	0.0001	0.0001	0.0001	1	1	no	0.0001	0.0001	0.0001	0.0001	0	0
ENSSAUG00010008575	ENSSAUG00010008575	lncRNA	0.0001	0.0001	0.0001	0.0001	0.0001	0.0001	0.0001	0.0001	0.0001	1	1	no	0.0001	0.0001	0.0001	0.0001	0	0
ENSSAUG00010009106	ENSSAUG00010009106	lncRNA	0.0001	0.0001	0.0001	0.0001	0.0001	0.0001	0.0001	0.0001	0.0001	1	1	no	0.0001	0.0001	0.0001	0.0001	0	0
ENSSAUG00010005279	ENSSAUG00010005279	lncRNA	0.0001	0.0001	0.0001	0.0001	0.0001	0.0001	0.0001	0.0001	0.0001	1	1	no	0.0001	0.0001	0.0001	0.0001	0	0
ENSSAUG00010009679	ENSSAUG00010009679	lncRNA	0.0001	0.0001	0.0001	0.0001	0.0001	0.0001	0.0001	0.0001	0.0001	1	1	no	0.0001	0.0001	0.0001	0.0001	0	0
ENSSAUG00010019529	ENSSAUG00010019529	lncRNA	0.0001	0.0001	0.0001	0.0001	0.0001	0.0001	0.0001	0.0001	0.0001	1	1	no	0.0001	0.0001	0.0001	0.0001	0	0
ENSSAUG00010027234	ENSSAUG00010027234	lncRNA	0.0001	0.0001	0.0001	0.0001	0.0001	0.0001	0.0001	0.0001	0.0001	1	1	no	0.0001	0.0001	0.0001	0.0001	0	0
ENSSAUG00010009361	ENSSAUG00010009361	lncRNA	0.0001	0.0001	0.0001	0.0001	0.0001	0.0001	0.0001	0.0001	0.0001	1	1	no	0.0001	0.0001	0.0001	0.0001	0	0
ENSSAUG00010026171	ENSSAUG00010026171	lncRNA	0.0001	0.0001	0.0001	0.0001	0.0001	0.0001	0.0001	0.0001	0.0001	1	1	no	0.0001	0.0001	0.0001	0.0001	0	0
ENSSAUG00010010333	ENSSAUG00010010333	lncRNA	0.0001	0.0001	0.0001	0.0001	0.0001	0.0001	0.0001	0.0001	0.0001	1	1	no	0.0001	0.0001	0.0001	0.0001	0	0
ENSSAUG00010010340	ENSSAUG00010010340	lncRNA	0.0001	0.0001	0.0001	0.0001	0.0001	0.0001	0.0001	0.0001	0.0001	1	1	no	0.0001	0.0001	0.0001	0.0001	0	0
ENSSAUG00010018468	ENSSAUG00010018468	lncRNA	0.0001	0.0001	0.0001	0.0001	0.0001	0.0001	0.0001	0.0001	0.0001	1	1	no	0.0001	0.0001	0.0001	0.0001	0	0
ENSSAUG00010024973	ENSSAUG00010024973	lncRNA	0.0001	0.0001	0.0001	0.0001	0.0001	0.0001	0.0001	0.0001	0.0001	1	1	no	0.0001	0.0001	0.0001	0.0001	0	0
ENSSAUG00010015450	ENSSAUG00010015450	lncRNA	0.0001	0.0001	0.0001	0.0001	0.0001	0.0001	0.0001	0.0001	0.0001	1	1	no	0.0001	0.0001	0.0001	0.0001	0	0
ENSSAUG00010027296	ENSSAUG00010027296	lncRNA	0.0001	0.0001	0.0001	0.0001	0.0001	0.0001	0.0001	0.0001	0.0001	1	1	no	0.0001	0.0001	0.0001	0.0001	0	0
ENSSAUG00010012616	ENSSAUG00010012616	lncRNA	0.0001	0.0001	0.0001	0.0001	0.0001	0.0001	0.0001	0.0001	0.0001	1	1	no	0.0001	0.0001	0.0001	0.0001	0	0
ENSSAUG00010022497	ENSSAUG00010022497	lncRNA	0.0001	0.0001	0.0001	0.0001	0.0001	0.0001	0.0001	0.0001	0.0001	1	1	no	0.0001	0.0001	0.0001	0.0001	0	0
ENSSAUG00010026756	ENSSAUG00010026756	lncRNA	0.0001	0.0001	0.0001	0.0001	0.0001	0.0001	0.0001	0.0001	0.0001	1	1	no	0.0001	0.0001	0.0001	0.0001	0	0
ENSSAUG00010001521	ENSSAUG00010001521	lncRNA	0.0001	0.0001	0.0001	0.0001	0.0001	0.0001	0.0001	0.0001	0.0001	1	1	no	0.0001	0.0001	0.0001	0.0001	0	0
ENSSAUG00010018888	ENSSAUG00010018888	lncRNA	0.0001	0.0001	0.0001	0.0001	0.0001	0.0001	0.0001	0.0001	0.0001	1	1	no	0.0001	0.0001	0.0001	0.0001	0	0
ENSSAUG00010027494	ENSSAUG00010027494	lncRNA	0.0001	0.0001	0.0001	0.0001	0.0001	0.0001	0.0001	0.0001	0.0001	1	1	no	0.0001	0.0001	0.0001	0.0001	0	0
ENSSAUG00010016413	ENSSAUG00010016413	lncRNA	0.0001	0.0001	0.0001	0.0001	0.0001	0.0001	0.0001	0.0001	0.0001	1	1	no	0.0001	0.0001	0.0001	0.0001	0	0
ENSSAUG00010006823	ENSSAUG00010006823	lncRNA	0.0001	0.0001	0.0001	0.0001	0.0001	0.0001	0.0001	0.0001	0.0001	1	1	no	0.0001	0.0001	0.0001	0.0001	0	0
ENSSAUG00010013887	ENSSAUG00010013887	lncRNA	0.0001	0.0001	0.0001	0.0001	0.0001	0.0001	0.0001	0.0001	0.0001	1	1	no	0.0001	0.0001	0.0001	0.0001	0	0
ENSSAUG00010008603	ENSSAUG00010008603	lncRNA	0.0001	0.0001	0.0001	0.0001	0.0001	0.0001	0.0001	0.0001	0.0001	1	1	no	0.0001	0.0001	0.0001	0.0001	0	0
ENSSAUG00010016072	ENSSAUG00010016072	lncRNA	0.0001	0.0001	0.0001	0.0001	0.0001	0.0001	0.0001	0.0001	0.0001	1	1	no	0.0001	0.0001	0.0001	0.0001	0	0
ENSSAUG00010015038	ENSSAUG00010015038	lncRNA	0.0001	0.0001	0.0001	0.0001	0.0001	0.0001	0.0001	0.0001	0.0001	1	1	no	0.0001	0.0001	0.0001	0.0001	0	0
ENSSAUG00010003825	ENSSAUG00010003825	lncRNA	0.0001	0.0001	0.0001	0.0001	0.0001	0.0001	0.0001	0.0001	0.0001	1	1	no	0.0001	0.0001	0.0001	0.0001	0	0
ENSSAUG00010013915	ENSSAUG00010013915	lncRNA	0.0001	0.0001	0.0001	0.0001	0.0001	0.0001	0.0001	0.0001	0.0001	1	1	no	0.0001	0.0001	0.0001	0.0001	0	0
ENSSAUG00010020242	ENSSAUG00010020242	lncRNA	0.0001	0.0001	0.0001	0.0001	0.0001	0.0001	0.0001	0.0001	0.0001	1	1	no	0.0001	0.0001	0.0001	0.0001	0	0
ENSSAUG00010012890	ENSSAUG00010012890	lncRNA	0.0001	0.0001	0.0001	0.0001	0.0001	0.0001	0.0001	0.0001	0.0001	1	1	no	0.0001	0.0001	0.0001	0.0001	0	0
ENSSAUG00010024304	ENSSAUG00010024304	lncRNA	0.0001	0.0001	0.0001	0.0001	0.0001	0.0001	0.0001	0.0001	0.0001	1	1	no	0.0001	0.0001	0.0001	0.0001	0	0
ENSSAUG00010022284	ENSSAUG00010022284	lncRNA	0.0001	0.0001	0.0001	0.0001	0.0001	0.0001	0.0001	0.0001	0.0001	1	1	no	0.0001	0.0001	0.0001	0.0001	0	0
ENSSAUG00010016248	ENSSAUG00010016248	lncRNA	0.0001	0.0001	0.0001	0.0001	0.0001	0.0001	0.0001	0.0001	0.0001	1	1	no	0.0001	0.0001	0.0001	0.0001	0	0
ENSSAUG00010016116	ENSSAUG00010016116	lncRNA	0.0001	0.0001	0.0001	0.0001	0.0001	0.0001	0.0001	0.0001	0.0001	1	1	no	0.0001	0.0001	0.0001	0.0001	0	0
ENSSAUG00010015820	ENSSAUG00010015820	lncRNA	0.0001	0.0001	0.0001	0.0001	0.0001	0.0001	0.0001	0.0001	0.0001	1	1	no	0.0001	0.0001	0.0001	0.0001	0	0
ENSSAUG00010013447	ENSSAUG00010013447	lncRNA	0.0001	0.0001	0.0001	0.0001	0.0001	0.0001	0.0001	0.0001	0.0001	1	1	no	0.0001	0.0001	0.0001	0.0001	0	0
ENSSAUG00010011614	ENSSAUG00010011614	lncRNA	0.0001	0.0001	0.0001	0.0001	0.0001	0.0001	0.0001	0.0001	0.0001	1	1	no	0.0001	0.0001	0.0001	0.0001	0	0
ENSSAUG00010023168	ENSSAUG00010023168	lncRNA	0.0001	0.0001	0.0001	0.0001	0.0001	0.0001	0.0001	0.0001	0.0001	1	1	no	0.0001	0.0001	0.0001	0.0001	0	0
ENSSAUG00010020706	ENSSAUG00010020706	lncRNA	0.0001	0.0001	0.0001	0.0001	0.0001	0.0001	0.0001	0.0001	0.0001	1	1	no	0.0001	0.0001	0.0001	0.0001	0	0
ENSSAUG00010016392	ENSSAUG00010016392	lncRNA	0.0001	0.0001	0.0001	0.0001	0.0001	0.0001	0.0001	0.0001	0.0001	1	1	no	0.0001	0.0001	0.0001	0.0001	0	0
ENSSAUG00010016431	ENSSAUG00010016431	lncRNA	0.0001	0.0001	0.0001	0.0001	0.0001	0.0001	0.0001	0.0001	0.0001	1	1	no	0.0001	0.0001	0.0001	0.0001	0	0
ENSSAUG00010022886	ENSSAUG00010022886	lncRNA	0.0001	0.0001	0.0001	0.0001	0.0001	0.0001	0.0001	0.0001	0.0001	1	1	no	0.0001	0.0001	0.0001	0.0001	0	0
ENSSAUG00010005280	ENSSAUG00010005280	lncRNA	0.0001	0.0001	0.0001	0.0001	0.0001	0.0001	0.0001	0.0001	0.0001	1	1	no	0.0001	0.0001	0.0001	0.0001	0	0
ENSSAUG00010018532	ENSSAUG00010018532	lncRNA	0.0001	0.0001	0.0001	0.0001	0.0001	0.0001	0.0001	0.0001	0.0001	1	1	no	0.0001	0.0001	0.0001	0.0001	0	0
ENSSAUG00010001726	ENSSAUG00010001726	lncRNA	0.0001	0.0001	0.0001	0.0001	0.0001	0.0001	0.0001	0.0001	0.0001	1	1	no	0.0001	0.0001	0.0001	0.0001	0	0
ENSSAUG00010002397	ENSSAUG00010002397	lncRNA	0.0001	0.0001	0.0001	0.0001	0.0001	0.0001	0.0001	0.0001	0.0001	1	1	no	0.0001	0.0001	0.0001	0.0001	0	0
ENSSAUG00010008891	ENSSAUG00010008891	lncRNA	0.0001	0.0001	0.0001	0.0001	0.0001	0.0001	0.0001	0.0001	0.0001	1	1	no	0.0001	0.0001	0.0001	0.0001	0	0

## Sheet: lncLocator
			Total	Cytoplasm	Nucleus	Exosome
>ENSSAUG00010000057	Nucleus		1489	1043	422	24
Cytoplasm:	0.343626759415		%	70.047	28.3412	1.61182
Nucleus:	0.601502839535
Ribosome:	0.00649911902635
Cytosol:	0.0138939369085
Exosome:	0.0344773451156
>ENSSAUG00010001041	Nucleus
Cytoplasm:	0.309761970132
Nucleus:	0.655362913376
Ribosome:	0.00568124586373
Cytosol:	0.0148153636355
Exosome:	0.0143785069933
>ENSSAUG00010000173	Nucleus
Cytoplasm:	0.464607202568
Nucleus:	0.472012526292
Ribosome:	0.00931549894457
Cytosol:	0.0252674122256
Exosome:	0.0287973599699
>ENSSAUG00010000249	Nucleus
Cytoplasm:	0.167520758721
Nucleus:	0.801992306772
Ribosome:	0.0030343117027
Cytosol:	0.00774655730652
Exosome:	0.0197060654987
>ENSSAUG00010000006	Cytoplasm
Cytoplasm:	0.408524079243
Nucleus:	0.344582373622
Ribosome:	0.0431971312858
Cytosol:	0.0118909541906
Exosome:	0.191805461658
>ENSSAUG00010000227	Cytoplasm
Cytoplasm:	0.764190976246
Nucleus:	0.133394984931
Ribosome:	0.0155177845787
Cytosol:	0.0235937746717
Exosome:	0.0633024795732
>ENSSAUG00010000528	Cytoplasm
Cytoplasm:	0.621546318038
Nucleus:	0.225717137913
Ribosome:	0.0271353607546
Cytosol:	0.0185756439816
Exosome:	0.107025539313
>ENSSAUG00010000217	Cytoplasm
Cytoplasm:	0.556789922799
Nucleus:	0.377962238226
Ribosome:	0.0111873565812
Cytosol:	0.0128917387011
Exosome:	0.0411687436919
>ENSSAUG00010000553	Cytoplasm
Cytoplasm:	0.372089926961
Nucleus:	0.169934719356
Ribosome:	0.0513071798297
Cytosol:	0.0912846087355
Exosome:	0.315383565119
>ENSSAUG00010000794	Cytoplasm
Cytoplasm:	0.706567426307
Nucleus:	0.261095090859
Ribosome:	0.00880232736718
Cytosol:	0.0134613586712
Exosome:	0.0100737967954
>ENSSAUG00010000726	Cytoplasm
Cytoplasm:	0.565267679049
Nucleus:	0.367022534527
Ribosome:	0.00662769584173
Cytosol:	0.0391039870849
Exosome:	0.0219781034978
>ENSSAUG00010000345	Nucleus
Cytoplasm:	0.329398129255
Nucleus:	0.637979295345
Ribosome:	0.00531379165843
Cytosol:	0.00934635838982
Exosome:	0.0179624253514
>ENSSAUG00010000499	Cytoplasm
Cytoplasm:	0.865276463098
Nucleus:	0.0979770108221
Ribosome:	0.0124351959714
Cytosol:	0.0175647911813
Exosome:	0.00674653892757
>ENSSAUG00010000104	Cytoplasm
Cytoplasm:	0.632415917599
Nucleus:	0.263891030375
Ribosome:	0.0267144260366
Cytosol:	0.0345247142898
Exosome:	0.0424539116999
>ENSSAUG00010000791	Cytoplasm
Cytoplasm:	0.781788269629
Nucleus:	0.181541326394
Ribosome:	0.0122187031146
Cytosol:	0.0112666513388
Exosome:	0.0131850495234
>ENSSAUG00010000255	Nucleus
Cytoplasm:	0.290914431935
Nucleus:	0.685426528417
Ribosome:	0.00376889633407
Cytosol:	0.00612499693806
Exosome:	0.013765146375
>ENSSAUG00010000253	Cytoplasm
Cytoplasm:	0.867365153134
Nucleus:	0.0996620617144
Ribosome:	0.0096478615085
Cytosol:	0.0163127466782
Exosome:	0.00701217696523
>ENSSAUG00010000049	Nucleus
Cytoplasm:	0.222614373317
Nucleus:	0.621803959388
Ribosome:	0.0124817475383
Cytosol:	0.0173621009523
Exosome:	0.125737818805
>ENSSAUG00010001035	Cytoplasm
Cytoplasm:	0.731996988214
Nucleus:	0.220082410855
Ribosome:	0.0106416887446
Cytosol:	0.0143047186552
Exosome:	0.0229741935314
>ENSSAUG00010000422	Cytoplasm
Cytoplasm:	0.461031401265
Nucleus:	0.428849216674
Ribosome:	0.0131647938286
Cytosol:	0.0132203818911
Exosome:	0.0837342063411
>ENSSAUG00010000098	Cytoplasm
Cytoplasm:	0.68760108476
Nucleus:	0.250116375931
Ribosome:	0.00765545007698
Cytosol:	0.0371047006708
Exosome:	0.0175223885615
>ENSSAUG00010000165	Cytoplasm
Cytoplasm:	0.703399422187
Nucleus:	0.215258260073
Ribosome:	0.011643573794
Cytosol:	0.0153842288834
Exosome:	0.0543145150625
>ENSSAUG00010000046	Nucleus
Cytoplasm:	0.28494147153
Nucleus:	0.639174208126
Ribosome:	0.0138551188389
Cytosol:	0.0165175215778
Exosome:	0.0455116799276
>ENSSAUG00010000215	Cytoplasm
Cytoplasm:	0.550389569169
Nucleus:	0.279989611669
Ribosome:	0.0462065935926
Cytosol:	0.0938301009998
Exosome:	0.0295841245698
>ENSSAUG00010001037	Cytoplasm
Cytoplasm:	0.416256519942
Nucleus:	0.166485183739
Ribosome:	0.087024895559
Cytosol:	0.0465701486038
Exosome:	0.283663252157
>ENSSAUG00010000007	Nucleus
Cytoplasm:	0.412207911944
Nucleus:	0.474809761144
Ribosome:	0.00931570071935
Cytosol:	0.0281252958183
Exosome:	0.0755413303749
>ENSSAUG00010000181	Nucleus
Cytoplasm:	0.118895935672
Nucleus:	0.809845535547
Ribosome:	0.0102136482318
Cytosol:	0.00948352575166
Exosome:	0.0515613547978
>ENSSAUG00010001058	Nucleus
Cytoplasm:	0.33319716588
Nucleus:	0.566357766667
Ribosome:	0.00892046396019
Cytosol:	0.0139660113497
Exosome:	0.0775585921427
>ENSSAUG00010000219	Cytoplasm
Cytoplasm:	0.688669176009
Nucleus:	0.0692974810898
Ribosome:	0.0721912746174
Cytosol:	0.0489447406834
Exosome:	0.1208973276
>ENSSAUG00010000792	Cytoplasm
Cytoplasm:	0.678377472106
Nucleus:	0.0612079425004
Ribosome:	0.0758888909111
Cytosol:	0.141139552773
Exosome:	0.0433861417088
>ENSSAUG00010001027	Cytoplasm
Cytoplasm:	0.507654802647
Nucleus:	0.436646004914
Ribosome:	0.00967565457511
Cytosol:	0.0148078509993
Exosome:	0.0312156868643
>ENSSAUG00010000810	Nucleus
Cytoplasm:	0.298641365852
Nucleus:	0.631635369516
Ribosome:	0.0109549681209
Cytosol:	0.00760507363491
Exosome:	0.0511632228771
>ENSSAUG00010000062	Cytoplasm
Cytoplasm:	0.716721365967
Nucleus:	0.231367807482
Ribosome:	0.014241412348
Cytosol:	0.0128561568715
Exosome:	0.0248132573316
>ENSSAUG00010001030	Cytoplasm
Cytoplasm:	0.451881407115
Nucleus:	0.338104020253
Ribosome:	0.0419224029807
Cytosol:	0.0353747136679
Exosome:	0.132717455984
>ENSSAUG00010000803	Cytoplasm
Cytoplasm:	0.643822875857
Nucleus:	0.185133375285
Ribosome:	0.0404098809388
Cytosol:	0.103636968482
Exosome:	0.026996899438
>ENSSAUG00010001032	Cytoplasm
Cytoplasm:	0.584454934548
Nucleus:	0.355010535141
Ribosome:	0.00992436464185
Cytosol:	0.0142948674439
Exosome:	0.0363152982254
>ENSSAUG00010000225	Cytoplasm
Cytoplasm:	0.446731741745
Nucleus:	0.138007441186
Ribosome:	0.131897714408
Cytosol:	0.188336357984
Exosome:	0.0950267446772
>ENSSAUG00010000793	Nucleus
Cytoplasm:	0.379826578542
Nucleus:	0.581691091061
Ribosome:	0.00543632321639
Cytosol:	0.0089651017621
Exosome:	0.0240809054184
>ENSSAUG00010000218	Cytoplasm
Cytoplasm:	0.476668925032
Nucleus:	0.434067512061
Ribosome:	0.00957372080917
Cytosol:	0.0381648077507
Exosome:	0.0415250343479
>ENSSAUG00010000546	Cytoplasm
Cytoplasm:	0.685177208209
Nucleus:	0.273381990788
Ribosome:	0.00972162894738
Cytosol:	0.00847037390924
Exosome:	0.0232487981468
>ENSSAUG00010000237	Cytoplasm
Cytoplasm:	0.832596874085
Nucleus:	0.0737472418748
Ribosome:	0.0187683750919
Cytosol:	0.0407127619932
Exosome:	0.0341747469554
>ENSSAUG00010000341	Nucleus
Cytoplasm:	0.270793300323
Nucleus:	0.630348097244
Ribosome:	0.0190658989169
Cytosol:	0.0237764890531
Exosome:	0.0560162144628
>ENSSAUG00010001034	Nucleus
Cytoplasm:	0.302917411433
Nucleus:	0.615304065828
Ribosome:	0.0104159286005
Cytosol:	0.00976093077585
Exosome:	0.0616016633625
>ENSSAUG00010001051	Cytoplasm
Cytoplasm:	0.750658967925
Nucleus:	0.219170822069
Ribosome:	0.0108898030216
Cytosol:	0.0126586688133
Exosome:	0.00662173817103
>ENSSAUG00010000220	Cytoplasm
Cytoplasm:	0.395144093982
Nucleus:	0.211407043762
Ribosome:	0.0408821956577
Cytosol:	0.217073203342
Exosome:	0.135493463257
>ENSSAUG00010001029	Cytoplasm
Cytoplasm:	0.587126402642
Nucleus:	0.368587556224
Ribosome:	0.00904948789406
Cytosol:	0.0150313976329
Exosome:	0.0202051556075
>ENSSAUG00010001057	Cytoplasm
Cytoplasm:	0.513275458723
Nucleus:	0.395982255854
Ribosome:	0.0113406080557
Cytosol:	0.015393729047
Exosome:	0.0640079483206
>ENSSAUG00010000318	Cytoplasm
Cytoplasm:	0.410261447172
Nucleus:	0.276021478326
Ribosome:	0.0425004759085
Cytosol:	0.0957314748319
Exosome:	0.175485123761
>ENSSAUG00010001013	Nucleus
Cytoplasm:	0.396610453454
Nucleus:	0.412039126265
Ribosome:	0.0399297377822
Cytosol:	0.0743188334518
Exosome:	0.0771018490469
>ENSSAUG00010000229	Cytoplasm
Cytoplasm:	0.882053091341
Nucleus:	0.0592507264657
Ribosome:	0.0168489589811
Cytosol:	0.0341564386208
Exosome:	0.00769078459178
>ENSSAUG00010001050	Cytoplasm
Cytoplasm:	0.656277641806
Nucleus:	0.0817832659162
Ribosome:	0.0429900412704
Cytosol:	0.11900144018
Exosome:	0.0999476108272
>ENSSAUG00010000979	Cytoplasm
Cytoplasm:	0.6915294467
Nucleus:	0.144160057372
Ribosome:	0.0477743647075
Cytosol:	0.0518516489475
Exosome:	0.0646844822728
>ENSSAUG00010001033	Cytoplasm
Cytoplasm:	0.491603496445
Nucleus:	0.455320499229
Ribosome:	0.00724081579012
Cytosol:	0.0120883369015
Exosome:	0.0337468516342
>ENSSAUG00010000149	Cytoplasm
Cytoplasm:	0.346011189869
Nucleus:	0.131123394456
Ribosome:	0.149378276804
Cytosol:	0.164828235002
Exosome:	0.208658903869
>ENSSAUG00010000176	Cytoplasm
Cytoplasm:	0.712399650505
Nucleus:	0.248936413845
Ribosome:	0.0118248013175
Cytosol:	0.0128679524089
Exosome:	0.0139711819234
>ENSSAUG00010000191	Nucleus
Cytoplasm:	0.126480554867
Nucleus:	0.840179510436
Ribosome:	0.00486350696227
Cytosol:	0.00540560460489
Exosome:	0.0230708231302
>ENSSAUG00010001036	Cytoplasm
Cytoplasm:	0.497373218759
Nucleus:	0.144011128032
Ribosome:	0.147437206501
Cytosol:	0.0854803758678
Exosome:	0.12569807084
>ENSSAUG00010000340	Cytoplasm
Cytoplasm:	0.734511367919
Nucleus:	0.155868113708
Ribosome:	0.0267861912931
Cytosol:	0.0369719819448
Exosome:	0.0458623451357
>ENSSAUG00010000590	Cytoplasm
Cytoplasm:	0.723874478701
Nucleus:	0.0939011632631
Ribosome:	0.0158258488945
Cytosol:	0.0388174658338
Exosome:	0.127581043308
>ENSSAUG00010000056	Nucleus
Cytoplasm:	0.214545948639
Nucleus:	0.744061468876
Ribosome:	0.00625323079716
Cytosol:	0.0146646394699
Exosome:	0.0204747122178
>ENSSAUG00010000757	Cytoplasm
Cytoplasm:	0.871920107059
Nucleus:	0.0566320959177
Ribosome:	0.0172855941784
Cytosol:	0.0418795768038
Exosome:	0.0122826260413
>ENSSAUG00010000959	Cytoplasm
Cytoplasm:	0.787021796427
Nucleus:	0.0715037082486
Ribosome:	0.0192021708337
Cytosol:	0.0617697206555
Exosome:	0.0605026038351
>ENSSAUG00010000594	Nucleus
Cytoplasm:	0.365837607212
Nucleus:	0.509451179385
Ribosome:	0.00624384993523
Cytosol:	0.0153919629128
Exosome:	0.103075400554
>ENSSAUG00010000307	Cytoplasm
Cytoplasm:	0.707054603541
Nucleus:	0.246624260176
Ribosome:	0.00997737122012
Cytosol:	0.0193823573376
Exosome:	0.0169614077257
>ENSSAUG00010000188	Nucleus
Cytoplasm:	0.205657719143
Nucleus:	0.721421899237
Ribosome:	0.0152621896344
Cytosol:	0.014784775287
Exosome:	0.0428734166989
>ENSSAUG00010001493	Nucleus
Cytoplasm:	0.307960747138
Nucleus:	0.660094250377
Ribosome:	0.00356286725762
Cytosol:	0.0153231987902
Exosome:	0.0130589364375
>ENSSAUG00010001278	Cytoplasm
Cytoplasm:	0.810563350705
Nucleus:	0.151345913985
Ribosome:	0.0144616054629
Cytosol:	0.0117482405893
Exosome:	0.0118808892581
>ENSSAUG00010001416	Cytoplasm
Cytoplasm:	0.580980888823
Nucleus:	0.384812182749
Ribosome:	0.00702570560319
Cytosol:	0.00912261146595
Exosome:	0.0180586113587
>ENSSAUG00010001061	Cytoplasm
Cytoplasm:	0.62387436513
Nucleus:	0.264340747652
Ribosome:	0.0159146549308
Cytosol:	0.0112877792242
Exosome:	0.0845824530636
>ENSSAUG00010001119	Nucleus
Cytoplasm:	0.39436992941
Nucleus:	0.470543001135
Ribosome:	0.0499765719433
Cytosol:	0.0220888191339
Exosome:	0.0630216783774
>ENSSAUG00010001265	Nucleus
Cytoplasm:	0.150304323233
Nucleus:	0.773992770107
Ribosome:	0.00661537728612
Cytosol:	0.00771125687298
Exosome:	0.0613762725012
>ENSSAUG00010001280	Cytoplasm
Cytoplasm:	0.648702929047
Nucleus:	0.157871035413
Ribosome:	0.0664415199531
Cytosol:	0.0326584857347
Exosome:	0.0943260298524
>ENSSAUG00010001491	Nucleus
Cytoplasm:	0.0952879433159
Nucleus:	0.88780591593
Ribosome:	0.00116789809198
Cytosol:	0.00673967975555
Exosome:	0.00899856290674
>ENSSAUG00010001429	Nucleus
Cytoplasm:	0.172941449083
Nucleus:	0.805178653078
Ribosome:	0.00333937827636
Cytosol:	0.00669982428923
Exosome:	0.0118406952737
>ENSSAUG00010001566	Nucleus
Cytoplasm:	0.439478932419
Nucleus:	0.525276510597
Ribosome:	0.00789424703572
Cytosol:	0.00717475938738
Exosome:	0.0201755505615
>ENSSAUG00010001181	Cytoplasm
Cytoplasm:	0.640621050798
Nucleus:	0.304587821854
Ribosome:	0.0141053490301
Cytosol:	0.0203746606966
Exosome:	0.0203111176205
>ENSSAUG00010001137	Cytoplasm
Cytoplasm:	0.688222030964
Nucleus:	0.211547604863
Ribosome:	0.0211847508367
Cytosol:	0.0171810695676
Exosome:	0.0618645437681
>ENSSAUG00010001094	Cytoplasm
Cytoplasm:	0.680185630914
Nucleus:	0.109483849489
Ribosome:	0.0377604926592
Cytosol:	0.0820799438379
Exosome:	0.0904900830997
>ENSSAUG00010001514	Cytoplasm
Cytoplasm:	0.476824232015
Nucleus:	0.240734986187
Ribosome:	0.0252181823839
Cytosol:	0.0576828510701
Exosome:	0.199539748343
>ENSSAUG00010001313	Cytoplasm
Cytoplasm:	0.6993421084
Nucleus:	0.163051791465
Ribosome:	0.0123357680607
Cytosol:	0.0352384555401
Exosome:	0.0900318765336
>ENSSAUG00010001372	Nucleus
Cytoplasm:	0.321272808241
Nucleus:	0.646513253238
Ribosome:	0.00448739837392
Cytosol:	0.00801035033232
Exosome:	0.0197161898147
>ENSSAUG00010001117	Cytoplasm
Cytoplasm:	0.502459927803
Nucleus:	0.302199404717
Ribosome:	0.0681949474153
Cytosol:	0.0482269399784
Exosome:	0.0789187800866
>ENSSAUG00010001220	Nucleus
Cytoplasm:	0.166389127005
Nucleus:	0.805665945642
Ribosome:	0.00363850782442
Cytosol:	0.00793339630079
Exosome:	0.0163730232276
>ENSSAUG00010001210	Cytoplasm
Cytoplasm:	0.689429897406
Nucleus:	0.202353158737
Ribosome:	0.0152287921639
Cytosol:	0.0180787292204
Exosome:	0.0749094224724
>ENSSAUG00010001368	Cytoplasm
Cytoplasm:	0.860800138658
Nucleus:	0.0686009259216
Ribosome:	0.022769206032
Cytosol:	0.0274210456616
Exosome:	0.0204086837272
>ENSSAUG00010001202	Nucleus
Cytoplasm:	0.293811793311
Nucleus:	0.664978805748
Ribosome:	0.00686242562578
Cytosol:	0.0160894110195
Exosome:	0.0182575642965
>ENSSAUG00010001342	Exosome
Cytoplasm:	0.284046075196
Nucleus:	0.2726236749
Ribosome:	0.0336385966537
Cytosol:	0.0454729802924
Exosome:	0.364218672958
>ENSSAUG00010001207	Nucleus
Cytoplasm:	0.185195967627
Nucleus:	0.73450600811
Ribosome:	0.00403292954439
Cytosol:	0.0125268032976
Exosome:	0.0637382914211
>ENSSAUG00010001134	Cytoplasm
Cytoplasm:	0.302035473473
Nucleus:	0.297622661593
Ribosome:	0.0403712176902
Cytosol:	0.123455439935
Exosome:	0.236515207309
>ENSSAUG00010001327	Nucleus
Cytoplasm:	0.166748434011
Nucleus:	0.808531450727
Ribosome:	0.00349118561273
Cytosol:	0.00780435006453
Exosome:	0.0134245795846
>ENSSAUG00010001168	Cytoplasm
Cytoplasm:	0.767208489379
Nucleus:	0.126825614209
Ribosome:	0.0262953971452
Cytosol:	0.0538788326519
Exosome:	0.0257916666153
>ENSSAUG00010001373	Nucleus
Cytoplasm:	0.311750803558
Nucleus:	0.32721202403
Ribosome:	0.143416098599
Cytosol:	0.0648137578748
Exosome:	0.152807315939
>ENSSAUG00010001362	Cytoplasm
Cytoplasm:	0.5843444569
Nucleus:	0.364942463512
Ribosome:	0.0109724795338
Cytosol:	0.0130195567939
Exosome:	0.0267210432607
>ENSSAUG00010001223	Cytoplasm
Cytoplasm:	0.772708247514
Nucleus:	0.055906943123
Ribosome:	0.0291772568796
Cytosol:	0.099367953146
Exosome:	0.0428395993377
>ENSSAUG00010001121	Cytoplasm
Cytoplasm:	0.748106446897
Nucleus:	0.171136320456
Ribosome:	0.00960919645711
Cytosol:	0.0448000361392
Exosome:	0.0263480000505
>ENSSAUG00010001208	Cytoplasm
Cytoplasm:	0.607331625631
Nucleus:	0.142459975734
Ribosome:	0.0726682607054
Cytosol:	0.0990697786395
Exosome:	0.0784703592902
>ENSSAUG00010001482	Cytoplasm
Cytoplasm:	0.468730117281
Nucleus:	0.410242342938
Ribosome:	0.0122770650829
Cytosol:	0.0690584635167
Exosome:	0.039692011181
>ENSSAUG00010001243	Cytoplasm
Cytoplasm:	0.870942590526
Nucleus:	0.0669774674593
Ribosome:	0.0255241268284
Cytosol:	0.0221988059792
Exosome:	0.0143570092076
>ENSSAUG00010001063	Nucleus
Cytoplasm:	0.289103438991
Nucleus:	0.671176922388
Ribosome:	0.005578920745
Cytosol:	0.0133892172904
Exosome:	0.020751500585
>ENSSAUG00010001217	Cytoplasm
Cytoplasm:	0.901340662793
Nucleus:	0.0472415401666
Ribosome:	0.0122150854336
Cytosol:	0.0328595054165
Exosome:	0.00634320619026
>ENSSAUG00010001219	Cytoplasm
Cytoplasm:	0.396749451609
Nucleus:	0.374707785045
Ribosome:	0.0188714485028
Cytosol:	0.00893788745445
Exosome:	0.200733427389
>ENSSAUG00010001410	Cytoplasm
Cytoplasm:	0.768294335128
Nucleus:	0.19069475082
Ribosome:	0.00835016241871
Cytosol:	0.0163540080102
Exosome:	0.0163067436232
>ENSSAUG00010001521	Nucleus
Cytoplasm:	0.0599112024394
Nucleus:	0.909313601729
Ribosome:	0.00276967048334
Cytosol:	0.00451971675043
Exosome:	0.0234858085975
>ENSSAUG00010001457	Cytoplasm
Cytoplasm:	0.704366587831
Nucleus:	0.240114352062
Ribosome:	0.0154399477038
Cytosol:	0.0214881689825
Exosome:	0.0185909434203
>ENSSAUG00010001599	Cytoplasm
Cytoplasm:	0.586025057236
Nucleus:	0.343840808026
Ribosome:	0.0119162929259
Cytosol:	0.0155515747999
Exosome:	0.0426662670116
>ENSSAUG00010001285	Nucleus
Cytoplasm:	0.159278740082
Nucleus:	0.8194317824
Ribosome:	0.00171922056347
Cytosol:	0.00904119919691
Exosome:	0.0105290577581
>ENSSAUG00010001216	Cytoplasm
Cytoplasm:	0.625965574185
Nucleus:	0.284896891661
Ribosome:	0.0159610314643
Cytosol:	0.0255882427537
Exosome:	0.0475882599363
>ENSSAUG00010001270	Nucleus
Cytoplasm:	0.343517196232
Nucleus:	0.4828905257
Ribosome:	0.0125100784158
Cytosol:	0.0235840931804
Exosome:	0.137498106472
>ENSSAUG00010001369	Cytoplasm
Cytoplasm:	0.589350459013
Nucleus:	0.36923694743
Ribosome:	0.00585986227633
Cytosol:	0.0180601903119
Exosome:	0.0174925409696
>ENSSAUG00010001221	Nucleus
Cytoplasm:	0.134188536345
Nucleus:	0.827806705704
Ribosome:	0.00269859351907
Cytosol:	0.00505576118164
Exosome:	0.0302504032501
>ENSSAUG00010001539	Cytoplasm
Cytoplasm:	0.426827913063
Nucleus:	0.315949848851
Ribosome:	0.024684324094
Cytosol:	0.172005706217
Exosome:	0.0605322077746
>ENSSAUG00010001422	Cytoplasm
Cytoplasm:	0.604290374137
Nucleus:	0.358014156421
Ribosome:	0.00592184729934
Cytosol:	0.0183214408523
Exosome:	0.0134521812904
>ENSSAUG00010001166	Cytoplasm
Cytoplasm:	0.61868797521
Nucleus:	0.34943415564
Ribosome:	0.00728661354927
Cytosol:	0.0137127375652
Exosome:	0.0108785180356
>ENSSAUG00010001408	Cytoplasm
Cytoplasm:	0.68058938649
Nucleus:	0.222662207479
Ribosome:	0.0273006471156
Cytosol:	0.0284914968177
Exosome:	0.0409562620978
>ENSSAUG00010001380	Cytoplasm
Cytoplasm:	0.570428043083
Nucleus:	0.126689323852
Ribosome:	0.0614152475445
Cytosol:	0.138943194592
Exosome:	0.102524190929
>ENSSAUG00010001060	Nucleus
Cytoplasm:	0.223566748292
Nucleus:	0.717706065876
Ribosome:	0.00791100278311
Cytosol:	0.0120212650735
Exosome:	0.0387949179755
>ENSSAUG00010001985	Cytosol
Cytoplasm:	0.296416096808
Nucleus:	0.0939245159962
Ribosome:	0.148264866535
Cytosol:	0.425231262619
Exosome:	0.0361632580413
>ENSSAUG00010001839	Nucleus
Cytoplasm:	0.327703455793
Nucleus:	0.526541693548
Ribosome:	0.0064146367839
Cytosol:	0.0128487503476
Exosome:	0.126491463527
>ENSSAUG00010001744	Cytoplasm
Cytoplasm:	0.535063534935
Nucleus:	0.348752148737
Ribosome:	0.0235111436322
Cytosol:	0.0381655852965
Exosome:	0.0545075873991
>ENSSAUG00010001977	Cytoplasm
Cytoplasm:	0.806231609886
Nucleus:	0.168315486486
Ribosome:	0.00916783983899
Cytosol:	0.00991274216275
Exosome:	0.00637232162624
>ENSSAUG00010001734	Nucleus
Cytoplasm:	0.45504710116
Nucleus:	0.518021598335
Ribosome:	0.0067566025708
Cytosol:	0.00848692655037
Exosome:	0.0116877713838
>ENSSAUG00010001671	Nucleus
Cytoplasm:	0.346149721035
Nucleus:	0.533382258313
Ribosome:	0.0132844475138
Cytosol:	0.0293781970531
Exosome:	0.077805376085
>ENSSAUG00010001802	Cytoplasm
Cytoplasm:	0.557251515234
Nucleus:	0.318267117791
Ribosome:	0.0300658870174
Cytosol:	0.0269323465303
Exosome:	0.067483133427
>ENSSAUG00010002024	Cytoplasm
Cytoplasm:	0.764818067136
Nucleus:	0.0888470995029
Ribosome:	0.0243246056416
Cytosol:	0.0492248326998
Exosome:	0.0727853950198
>ENSSAUG00010001829	Cytoplasm
Cytoplasm:	0.66498367986
Nucleus:	0.111639711774
Ribosome:	0.0327651280059
Cytosol:	0.136324818736
Exosome:	0.054286661624
>ENSSAUG00010002239	Cytoplasm
Cytoplasm:	0.492261472946
Nucleus:	0.443386126086
Ribosome:	0.0125040191319
Cytosol:	0.0147371006357
Exosome:	0.0371112812007
>ENSSAUG00010001679	Cytoplasm
Cytoplasm:	0.654654522154
Nucleus:	0.217370898283
Ribosome:	0.0216369271319
Cytosol:	0.0445862419067
Exosome:	0.0617514105246
>ENSSAUG00010001777	Nucleus
Cytoplasm:	0.0933716569741
Nucleus:	0.869105788915
Ribosome:	0.00314829332057
Cytosol:	0.00766424264703
Exosome:	0.0267100181432
>ENSSAUG00010002141	Cytoplasm
Cytoplasm:	0.528555107963
Nucleus:	0.395338465844
Ribosome:	0.0106517433263
Cytosol:	0.0178662233553
Exosome:	0.0475884595113
>ENSSAUG00010002106	Cytoplasm
Cytoplasm:	0.601428625472
Nucleus:	0.360703430547
Ribosome:	0.00733174169027
Cytosol:	0.0176139788005
Exosome:	0.0129222234899
>ENSSAUG00010002107	Nucleus
Cytoplasm:	0.180677779792
Nucleus:	0.756294861086
Ribosome:	0.00845227986971
Cytosol:	0.00802858835195
Exosome:	0.0465464908999
>ENSSAUG00010001972	Cytoplasm
Cytoplasm:	0.804287407548
Nucleus:	0.111054073195
Ribosome:	0.0161877569941
Cytosol:	0.0321580501888
Exosome:	0.0363127120746
>ENSSAUG00010002138	Cytoplasm
Cytoplasm:	0.671950743857
Nucleus:	0.254114680511
Ribosome:	0.0115093039291
Cytosol:	0.0232009820925
Exosome:	0.0392242896112
>ENSSAUG00010001732	Cytoplasm
Cytoplasm:	0.759735146682
Nucleus:	0.198487198084
Ribosome:	0.00806318790496
Cytosol:	0.0187968394036
Exosome:	0.0149176279257
>ENSSAUG00010002262	Nucleus
Cytoplasm:	0.195599820268
Nucleus:	0.742470660775
Ribosome:	0.00741638427697
Cytosol:	0.00471553552847
Exosome:	0.0497975991516
>ENSSAUG00010001668	Cytoplasm
Cytoplasm:	0.700599462455
Nucleus:	0.152340355846
Ribosome:	0.0423237538795
Cytosol:	0.0406093782199
Exosome:	0.0641270495993
>ENSSAUG00010001613	Cytoplasm
Cytoplasm:	0.770595175073
Nucleus:	0.199286117
Ribosome:	0.00860494051459
Cytosol:	0.0157886232327
Exosome:	0.00572514418006
>ENSSAUG00010001987	Cytoplasm
Cytoplasm:	0.684609146633
Nucleus:	0.246211376455
Ribosome:	0.0154337197641
Cytosol:	0.016109631979
Exosome:	0.0376361251685
>ENSSAUG00010002184	Cytoplasm
Cytoplasm:	0.550398046256
Nucleus:	0.397622653345
Ribosome:	0.00580537469941
Cytosol:	0.0255991605791
Exosome:	0.0205747651211
>ENSSAUG00010001973	Cytoplasm
Cytoplasm:	0.802372301588
Nucleus:	0.0573504458991
Ribosome:	0.0400447217806
Cytosol:	0.0433988782706
Exosome:	0.0568336524617
>ENSSAUG00010002266	Nucleus
Cytoplasm:	0.263668793431
Nucleus:	0.711517014065
Ribosome:	0.0030642942507
Cytosol:	0.00907261170898
Exosome:	0.012677286544
>ENSSAUG00010002236	Cytoplasm
Cytoplasm:	0.834844316054
Nucleus:	0.079748611215
Ribosome:	0.0180798275238
Cytosol:	0.0434459532612
Exosome:	0.0238812919458
>ENSSAUG00010002133	Cytoplasm
Cytoplasm:	0.602233416691
Nucleus:	0.324210289649
Ribosome:	0.0134505500941
Cytosol:	0.0165398660863
Exosome:	0.0435658774793
>ENSSAUG00010002245	Nucleus
Cytoplasm:	0.0687913566322
Nucleus:	0.921316109746
Ribosome:	0.0008940342845
Cytosol:	0.00386928482329
Exosome:	0.00512921451407
>ENSSAUG00010002005	Nucleus
Cytoplasm:	0.23324243215
Nucleus:	0.65662068168
Ribosome:	0.0201702810863
Cytosol:	0.0206530207628
Exosome:	0.0693135843218
>ENSSAUG00010002057	Cytoplasm
Cytoplasm:	0.641609510564
Nucleus:	0.23667599478
Ribosome:	0.0150778054274
Cytosol:	0.0308169143555
Exosome:	0.0758197748727
>ENSSAUG00010001816	Cytoplasm
Cytoplasm:	0.853775039778
Nucleus:	0.111205279462
Ribosome:	0.0111410327646
Cytosol:	0.0176069310675
Exosome:	0.00627171692798
>ENSSAUG00010002047	Cytoplasm
Cytoplasm:	0.855184785158
Nucleus:	0.112594310755
Ribosome:	0.0111685307783
Cytosol:	0.0144202953799
Exosome:	0.00663207792819
>ENSSAUG00010001676	Nucleus
Cytoplasm:	0.273866572408
Nucleus:	0.325829287933
Ribosome:	0.139756694327
Cytosol:	0.135477406983
Exosome:	0.125070038349
>ENSSAUG00010002241	Cytoplasm
Cytoplasm:	0.561001349016
Nucleus:	0.27824739861
Ribosome:	0.0291467408073
Cytosol:	0.0369860569677
Exosome:	0.0946184545987
>ENSSAUG00010001694	Cytoplasm
Cytoplasm:	0.840327562688
Nucleus:	0.124569624797
Ribosome:	0.0102222199803
Cytosol:	0.0200135604024
Exosome:	0.00486703213159
>ENSSAUG00010001796	Cytoplasm
Cytoplasm:	0.728628744572
Nucleus:	0.227007488004
Ribosome:	0.00945871908263
Cytosol:	0.0156904889191
Exosome:	0.0192145594224
>ENSSAUG00010001790	Cytoplasm
Cytoplasm:	0.824217173339
Nucleus:	0.0912929338558
Ribosome:	0.0144493942502
Cytosol:	0.0567746129822
Exosome:	0.0132658855728
>ENSSAUG00010002061	Cytoplasm
Cytoplasm:	0.828172355745
Nucleus:	0.127888723389
Ribosome:	0.0115728082395
Cytosol:	0.0238402023912
Exosome:	0.00852591023479
>ENSSAUG00010001813	Cytoplasm
Cytoplasm:	0.661188971581
Nucleus:	0.28828333417
Ribosome:	0.00882068925967
Cytosol:	0.0150916573927
Exosome:	0.0266153475965
>ENSSAUG00010001677	Cytoplasm
Cytoplasm:	0.590464653688
Nucleus:	0.140899007336
Ribosome:	0.0497451450834
Cytosol:	0.110443345743
Exosome:	0.108447848151
>ENSSAUG00010002222	Nucleus
Cytoplasm:	0.229604386954
Nucleus:	0.723204014999
Ribosome:	0.00510428990287
Cytosol:	0.00789048704894
Exosome:	0.0341968210952
>ENSSAUG00010002142	Nucleus
Cytoplasm:	0.326142511019
Nucleus:	0.608810848172
Ribosome:	0.00696070394486
Cytosol:	0.014380630488
Exosome:	0.0437053063758
>ENSSAUG00010002287	Cytoplasm
Cytoplasm:	0.535248463905
Nucleus:	0.422372216004
Ribosome:	0.00501349602932
Cytosol:	0.0222027107926
Exosome:	0.0151631132688
>ENSSAUG00010001932	Nucleus
Cytoplasm:	0.43801525459
Nucleus:	0.499428594428
Ribosome:	0.0135991854632
Cytosol:	0.0135844099698
Exosome:	0.035372555549
>ENSSAUG00010001726	Nucleus
Cytoplasm:	0.371452131565
Nucleus:	0.565999991961
Ribosome:	0.00969486385442
Cytosol:	0.0123048148691
Exosome:	0.0405481977502
>ENSSAUG00010002247	Cytoplasm
Cytoplasm:	0.755974631768
Nucleus:	0.179900365417
Ribosome:	0.0103510153239
Cytosol:	0.0245263739971
Exosome:	0.029247613494
>ENSSAUG00010001791	Cytoplasm
Cytoplasm:	0.641367266938
Nucleus:	0.234338166295
Ribosome:	0.0201060722916
Cytosol:	0.0156343944643
Exosome:	0.0885541000113
>ENSSAUG00010001656	Nucleus
Cytoplasm:	0.347836097092
Nucleus:	0.606165403472
Ribosome:	0.00704578115794
Cytosol:	0.0115279083395
Exosome:	0.0274248099386
>ENSSAUG00010001798	Nucleus
Cytoplasm:	0.384408179348
Nucleus:	0.560702952829
Ribosome:	0.0101680022535
Cytosol:	0.0133944069614
Exosome:	0.0313264586073
>ENSSAUG00010001625	Nucleus
Cytoplasm:	0.311028634804
Nucleus:	0.65440255993
Ribosome:	0.00628878116983
Cytosol:	0.00652722576968
Exosome:	0.0217527983266
>ENSSAUG00010002135	Nucleus
Cytoplasm:	0.293887525578
Nucleus:	0.687727244786
Ribosome:	0.00380470541808
Cytosol:	0.00565190097894
Exosome:	0.00892862323834
>ENSSAUG00010002058	Cytoplasm
Cytoplasm:	0.623407376285
Nucleus:	0.209513217662
Ribosome:	0.023667347935
Cytosol:	0.113644427353
Exosome:	0.0297676307647
>ENSSAUG00010001742	Cytoplasm
Cytoplasm:	0.476173980406
Nucleus:	0.412092154202
Ribosome:	0.015797615525
Cytosol:	0.0172480126179
Exosome:	0.078688237249
>ENSSAUG00010002292	Cytoplasm
Cytoplasm:	0.720746604851
Nucleus:	0.0753195823381
Ribosome:	0.0242066180104
Cytosol:	0.158283901944
Exosome:	0.0214432928563
>ENSSAUG00010005424	Cytoplasm
Cytoplasm:	0.652922183127
Nucleus:	0.232303641462
Ribosome:	0.0131686262634
Cytosol:	0.0232695528449
Exosome:	0.078335996303
>ENSSAUG00010005184	Cytoplasm
Cytoplasm:	0.392303442661
Nucleus:	0.142442675104
Ribosome:	0.082614764027
Cytosol:	0.0658038135538
Exosome:	0.316835304655
>ENSSAUG00010002827	Cytoplasm
Cytoplasm:	0.74058866617
Nucleus:	0.157611252374
Ribosome:	0.0144161136576
Cytosol:	0.0204172922265
Exosome:	0.0669666755718
>ENSSAUG00010004286	Cytoplasm
Cytoplasm:	0.834810438458
Nucleus:	0.128028112809
Ribosome:	0.00992108177754
Cytosol:	0.0179059271128
Exosome:	0.00933443984253
>ENSSAUG00010004038	Cytoplasm
Cytoplasm:	0.610569108869
Nucleus:	0.12863856551
Ribosome:	0.0167483750095
Cytosol:	0.0528944436432
Exosome:	0.191149506969
>ENSSAUG00010004077	Nucleus
Cytoplasm:	0.239327790235
Nucleus:	0.467726648011
Ribosome:	0.124462193279
Cytosol:	0.151740725767
Exosome:	0.016742642708
>ENSSAUG00010005521	Nucleus
Cytoplasm:	0.252337150666
Nucleus:	0.707989425328
Ribosome:	0.0056905599818
Cytosol:	0.01603121089
Exosome:	0.0179516531342
>ENSSAUG00010003159	Nucleus
Cytoplasm:	0.326588404169
Nucleus:	0.564407621384
Ribosome:	0.0133789562944
Cytosol:	0.0269233748684
Exosome:	0.0687016432842
>ENSSAUG00010004570	Cytoplasm
Cytoplasm:	0.736582872399
Nucleus:	0.187827070136
Ribosome:	0.0138557402259
Cytosol:	0.0269027681485
Exosome:	0.0348315490904
>ENSSAUG00010003167	Cytoplasm
Cytoplasm:	0.876301904358
Nucleus:	0.0894253405292
Ribosome:	0.0115902082393
Cytosol:	0.0152517993253
Exosome:	0.00743074754873
>ENSSAUG00010002899	Ribosome
Cytoplasm:	0.158508077078
Nucleus:	0.14556215736
Ribosome:	0.416296471843
Cytosol:	0.226315082429
Exosome:	0.05331821129
>ENSSAUG00010005524	Cytoplasm
Cytoplasm:	0.900099610728
Nucleus:	0.0563549189146
Ribosome:	0.015594209943
Cytosol:	0.0222960258276
Exosome:	0.00565523458662
>ENSSAUG00010004160	Cytoplasm
Cytoplasm:	0.872193409752
Nucleus:	0.0371522546481
Ribosome:	0.0315181342811
Cytosol:	0.0448032149512
Exosome:	0.0143329863674
>ENSSAUG00010002522	Exosome
Cytoplasm:	0.237148937214
Nucleus:	0.0895823662977
Ribosome:	0.213555218482
Cytosol:	0.21809954578
Exosome:	0.241613932227
>ENSSAUG00010005409	Nucleus
Cytoplasm:	0.0247814350124
Nucleus:	0.965507838377
Ribosome:	0.00056628774484
Cytosol:	0.00222508499565
Exosome:	0.00691935387018
>ENSSAUG00010003904	Cytoplasm
Cytoplasm:	0.699502564252
Nucleus:	0.253949237026
Ribosome:	0.00873637164939
Cytosol:	0.0126292705416
Exosome:	0.0251825565317
>ENSSAUG00010005559	Nucleus
Cytoplasm:	0.209688671314
Nucleus:	0.745380187845
Ribosome:	0.00757166268251
Cytosol:	0.0166033720069
Exosome:	0.0207561061514
>ENSSAUG00010003183	Cytoplasm
Cytoplasm:	0.788067402967
Nucleus:	0.138895400905
Ribosome:	0.0143252838507
Cytosol:	0.0313217203996
Exosome:	0.0273901918773
>ENSSAUG00010003711	Cytoplasm
Cytoplasm:	0.630639946982
Nucleus:	0.307018120917
Ribosome:	0.0108228104045
Cytosol:	0.0158767514014
Exosome:	0.0356423702948
>ENSSAUG00010005522	Cytoplasm
Cytoplasm:	0.529333644942
Nucleus:	0.120265782639
Ribosome:	0.0785725355667
Cytosol:	0.110940427926
Exosome:	0.160887608927
>ENSSAUG00010004571	Nucleus
Cytoplasm:	0.210245705612
Nucleus:	0.741898669114
Ribosome:	0.00336663031466
Cytosol:	0.00784894173406
Exosome:	0.0366400532253
>ENSSAUG00010002518	Cytoplasm
Cytoplasm:	0.907236225957
Nucleus:	0.045239412303
Ribosome:	0.0149905482065
Cytosol:	0.0256651878458
Exosome:	0.00686862568773
>ENSSAUG00010005152	Nucleus
Cytoplasm:	0.436445280525
Nucleus:	0.493119546544
Ribosome:	0.012285124764
Cytosol:	0.0149296185945
Exosome:	0.0432204295727
>ENSSAUG00010002507	Cytoplasm
Cytoplasm:	0.463879074539
Nucleus:	0.0625773732849
Ribosome:	0.0425596755822
Cytosol:	0.104931498391
Exosome:	0.326052378203
>ENSSAUG00010003599	Nucleus
Cytoplasm:	0.11572184233
Nucleus:	0.843664443046
Ribosome:	0.00267540837019
Cytosol:	0.00741953042266
Exosome:	0.0305187758311
>ENSSAUG00010003992	Nucleus
Cytoplasm:	0.431688326231
Nucleus:	0.512668743455
Ribosome:	0.00864858127078
Cytosol:	0.0112850920796
Exosome:	0.035709256964
>ENSSAUG00010004568	Cytoplasm
Cytoplasm:	0.581075741337
Nucleus:	0.38954219844
Ribosome:	0.00521762788641
Cytosol:	0.0135756435066
Exosome:	0.0105887888305
>ENSSAUG00010003144	Cytoplasm
Cytoplasm:	0.562004753186
Nucleus:	0.3673891716
Ribosome:	0.00901376053298
Cytosol:	0.0147359901121
Exosome:	0.0468563245686
>ENSSAUG00010003252	Cytoplasm
Cytoplasm:	0.46981391368
Nucleus:	0.438370171143
Ribosome:	0.0141145331413
Cytosol:	0.0356231111889
Exosome:	0.0420782708475
>ENSSAUG00010004020	Nucleus
Cytoplasm:	0.357626760777
Nucleus:	0.60988169029
Ribosome:	0.00399019376785
Cytosol:	0.0146181378987
Exosome:	0.0138832172659
>ENSSAUG00010002612	Nucleus
Cytoplasm:	0.264784607103
Nucleus:	0.668453917213
Ribosome:	0.0129686520612
Cytosol:	0.0111037978592
Exosome:	0.0426890257638
>ENSSAUG00010002663	Cytoplasm
Cytoplasm:	0.439804234419
Nucleus:	0.435501828428
Ribosome:	0.00735247600504
Cytosol:	0.0365029735953
Exosome:	0.0808384875528
>ENSSAUG00010005281	Nucleus
Cytoplasm:	0.347745116722
Nucleus:	0.608522517366
Ribosome:	0.00643417579516
Cytosol:	0.0119227283964
Exosome:	0.0253754617203
>ENSSAUG00010004693	Cytoplasm
Cytoplasm:	0.456669230853
Nucleus:	0.441050458293
Ribosome:	0.0118383832357
Cytosol:	0.0274969972187
Exosome:	0.0629449303995
>ENSSAUG00010004481	Cytoplasm
Cytoplasm:	0.550551427918
Nucleus:	0.308393716167
Ribosome:	0.0346934932767
Cytosol:	0.0309999921686
Exosome:	0.0753613704696
>ENSSAUG00010004078	Cytoplasm
Cytoplasm:	0.785594186308
Nucleus:	0.153818940056
Ribosome:	0.0120806952431
Cytosol:	0.0271720154642
Exosome:	0.0213341629283
>ENSSAUG00010004072	Nucleus
Cytoplasm:	0.356244424952
Nucleus:	0.625971996364
Ribosome:	0.00272049991479
Cytosol:	0.0100138675005
Exosome:	0.00504921126866
>ENSSAUG00010005120	Cytoplasm
Cytoplasm:	0.34835203226
Nucleus:	0.176849500953
Ribosome:	0.148825151199
Cytosol:	0.179933899771
Exosome:	0.146039415816
>ENSSAUG00010002511	Nucleus
Cytoplasm:	0.174593289208
Nucleus:	0.803619282002
Ribosome:	0.00346089140357
Cytosol:	0.00567432854891
Exosome:	0.0126522088374
>ENSSAUG00010003467	Cytoplasm
Cytoplasm:	0.642078494642
Nucleus:	0.308954408837
Ribosome:	0.0139198817761
Cytosol:	0.0177508478874
Exosome:	0.0172963668573
>ENSSAUG00010002997	Cytoplasm
Cytoplasm:	0.836740957414
Nucleus:	0.109214105351
Ribosome:	0.00988481184067
Cytosol:	0.0297729684491
Exosome:	0.014387156946
>ENSSAUG00010003985	Exosome
Cytoplasm:	0.271653457845
Nucleus:	0.0929746640587
Ribosome:	0.0983776782951
Cytosol:	0.0330303754227
Exosome:	0.503963824379
>ENSSAUG00010002715	Cytoplasm
Cytoplasm:	0.670726521991
Nucleus:	0.184422032503
Ribosome:	0.0155420586592
Cytosol:	0.0474263405081
Exosome:	0.0818830463383
>ENSSAUG00010005155	Cytosol
Cytoplasm:	0.12401093263
Nucleus:	0.12078596802
Ribosome:	0.168632111497
Cytosol:	0.577111742053
Exosome:	0.00945924579961
>ENSSAUG00010002784	Nucleus
Cytoplasm:	0.0693580517845
Nucleus:	0.904001660101
Ribosome:	0.00276252176824
Cytosol:	0.00307611926164
Exosome:	0.0208016470841
>ENSSAUG00010004337	Cytoplasm
Cytoplasm:	0.844681677627
Nucleus:	0.126133709434
Ribosome:	0.00873383415355
Cytosol:	0.0147405817536
Exosome:	0.00571019703163
>ENSSAUG00010002474	Cytoplasm
Cytoplasm:	0.600086830046
Nucleus:	0.345891777397
Ribosome:	0.0136904331085
Cytosol:	0.0111941122178
Exosome:	0.0291368472309
>ENSSAUG00010004803	Cytoplasm
Cytoplasm:	0.547657637699
Nucleus:	0.418471317909
Ribosome:	0.00672959574094
Cytosol:	0.0145096072027
Exosome:	0.0126318414481
>ENSSAUG00010004178	Cytoplasm
Cytoplasm:	0.724627741315
Nucleus:	0.176629106999
Ribosome:	0.0225650372361
Cytosol:	0.0198829064259
Exosome:	0.0562952080241
>ENSSAUG00010002786	Cytoplasm
Cytoplasm:	0.589219649293
Nucleus:	0.371243509058
Ribosome:	0.00789688777511
Cytosol:	0.0108196344236
Exosome:	0.0208203194505
>ENSSAUG00010005058	Nucleus
Cytoplasm:	0.392537431065
Nucleus:	0.545013253679
Ribosome:	0.00937169216648
Cytosol:	0.00878538410559
Exosome:	0.0442922389841
>ENSSAUG00010003777	Cytoplasm
Cytoplasm:	0.811533269327
Nucleus:	0.0695139623895
Ribosome:	0.0374638083053
Cytosol:	0.0685874425822
Exosome:	0.0129015173965
>ENSSAUG00010004164	Cytoplasm
Cytoplasm:	0.866931345175
Nucleus:	0.064367357743
Ribosome:	0.0152741841612
Cytosol:	0.0428767518246
Exosome:	0.0105503610965
>ENSSAUG00010003699	Cytoplasm
Cytoplasm:	0.552902474856
Nucleus:	0.280500597013
Ribosome:	0.0302096519417
Cytosol:	0.0485266086044
Exosome:	0.0878606675857
>ENSSAUG00010002952	Cytoplasm
Cytoplasm:	0.656196528999
Nucleus:	0.248347390863
Ribosome:	0.0127159057418
Cytosol:	0.019941112276
Exosome:	0.06279906212
>ENSSAUG00010005551	Cytoplasm
Cytoplasm:	0.871633640532
Nucleus:	0.094995184891
Ribosome:	0.009962355735
Cytosol:	0.0175838812364
Exosome:	0.00582493760529
>ENSSAUG00010004015	Cytoplasm
Cytoplasm:	0.72132270567
Nucleus:	0.197740218488
Ribosome:	0.0190807156065
Cytosol:	0.0194125999774
Exosome:	0.0424437602576
>ENSSAUG00010003165	Nucleus
Cytoplasm:	0.388403961939
Nucleus:	0.571225895574
Ribosome:	0.00764152407746
Cytosol:	0.0138400316055
Exosome:	0.0188885868041
>ENSSAUG00010003316	Nucleus
Cytoplasm:	0.304194609827
Nucleus:	0.636316327544
Ribosome:	0.0088557552054
Cytosol:	0.0188546231019
Exosome:	0.0317786843222
>ENSSAUG00010004386	Cytoplasm
Cytoplasm:	0.568130485364
Nucleus:	0.337678989199
Ribosome:	0.0235494523668
Cytosol:	0.026584319378
Exosome:	0.0440567536921
>ENSSAUG00010002789	Nucleus
Cytoplasm:	0.256051994481
Nucleus:	0.632183060353
Ribosome:	0.0141152129066
Cytosol:	0.00831438372771
Exosome:	0.089335348532
>ENSSAUG00010004180	Nucleus
Cytoplasm:	0.322327992151
Nucleus:	0.631753844989
Ribosome:	0.00529331002262
Cytosol:	0.0175134061377
Exosome:	0.0231114467001
>ENSSAUG00010003712	Cytoplasm
Cytoplasm:	0.523151657148
Nucleus:	0.197185346046
Ribosome:	0.00943818968703
Cytosol:	0.0197091105536
Exosome:	0.250515696565
>ENSSAUG00010005352	Cytoplasm
Cytoplasm:	0.858872142558
Nucleus:	0.0563297263873
Ribosome:	0.0179067735934
Cytosol:	0.044983413946
Exosome:	0.021907943515
>ENSSAUG00010004323	Cytoplasm
Cytoplasm:	0.816930802628
Nucleus:	0.0969729413753
Ribosome:	0.0146906369461
Cytosol:	0.0556053480322
Exosome:	0.0158002710181
>ENSSAUG00010005446	Cytoplasm
Cytoplasm:	0.707629204947
Nucleus:	0.17304187608
Ribosome:	0.0195848400912
Cytosol:	0.04275718887
Exosome:	0.0569868900114
>ENSSAUG00010005286	Cytoplasm
Cytoplasm:	0.600640861078
Nucleus:	0.132369143546
Ribosome:	0.03603406704
Cytosol:	0.0349831641828
Exosome:	0.195972764154
>ENSSAUG00010004499	Cytoplasm
Cytoplasm:	0.557711888228
Nucleus:	0.358790941546
Ribosome:	0.0137658649441
Cytosol:	0.0402775509264
Exosome:	0.0294537543555
>ENSSAUG00010005494	Exosome
Cytoplasm:	0.277458670799
Nucleus:	0.16322659461
Ribosome:	0.0408922072365
Cytosol:	0.06229743067
Exosome:	0.456125096684
>ENSSAUG00010003898	Cytoplasm
Cytoplasm:	0.529006734365
Nucleus:	0.38797364403
Ribosome:	0.0242032984635
Cytosol:	0.0219295244413
Exosome:	0.0368867987001
>ENSSAUG00010005114	Nucleus
Cytoplasm:	0.431206689464
Nucleus:	0.512127368562
Ribosome:	0.00897898545693
Cytosol:	0.0162076903417
Exosome:	0.0314792661754
>ENSSAUG00010004545	Cytoplasm
Cytoplasm:	0.533139722773
Nucleus:	0.435897055182
Ribosome:	0.00765789843411
Cytosol:	0.0082008232028
Exosome:	0.0151045004086
>ENSSAUG00010003663	Nucleus
Cytoplasm:	0.321291262423
Nucleus:	0.612151787798
Ribosome:	0.0111231745981
Cytosol:	0.0249597786907
Exosome:	0.03047399649
>ENSSAUG00010004802	Cytoplasm
Cytoplasm:	0.705585013551
Nucleus:	0.253699878135
Ribosome:	0.0115282606902
Cytosol:	0.0156403232365
Exosome:	0.0135465243874
>ENSSAUG00010005405	Cytoplasm
Cytoplasm:	0.706563745196
Nucleus:	0.109948325831
Ribosome:	0.0291269101277
Cytosol:	0.0356242715802
Exosome:	0.118736747266
>ENSSAUG00010003207	Cytoplasm
Cytoplasm:	0.638485416971
Nucleus:	0.254690997723
Ribosome:	0.0369375902409
Cytosol:	0.0123979738903
Exosome:	0.0574880211751
>ENSSAUG00010003142	Cytoplasm
Cytoplasm:	0.83180081311
Nucleus:	0.13425521037
Ribosome:	0.0074841071554
Cytosol:	0.0208373709699
Exosome:	0.00562249839533
>ENSSAUG00010005180	Cytoplasm
Cytoplasm:	0.830364569616
Nucleus:	0.0538262254996
Ribosome:	0.0171241180818
Cytosol:	0.0609801805136
Exosome:	0.0377049062888
>ENSSAUG00010002883	Cytoplasm
Cytoplasm:	0.563014490259
Nucleus:	0.350636667852
Ribosome:	0.0119377442422
Cytosol:	0.0119954779836
Exosome:	0.0624156196631
>ENSSAUG00010004287	Cytoplasm
Cytoplasm:	0.565523292923
Nucleus:	0.333228024573
Ribosome:	0.0122967452586
Cytosol:	0.0307881217251
Exosome:	0.05816381552
>ENSSAUG00010003285	Cytoplasm
Cytoplasm:	0.546093352241
Nucleus:	0.422645006545
Ribosome:	0.00784085776277
Cytosol:	0.00904861022878
Exosome:	0.0143721732223
>ENSSAUG00010004023	Nucleus
Cytoplasm:	0.18635924785
Nucleus:	0.788994596385
Ribosome:	0.00213268470646
Cytosol:	0.0115293634023
Exosome:	0.010984107656
>ENSSAUG00010005108	Cytoplasm
Cytoplasm:	0.701665830856
Nucleus:	0.235562118513
Ribosome:	0.0126823238121
Cytosol:	0.0162140531729
Exosome:	0.033875673646
>ENSSAUG00010005283	Nucleus
Cytoplasm:	0.37711955593
Nucleus:	0.523223412612
Ribosome:	0.0109206060223
Cytosol:	0.0100405812306
Exosome:	0.0786958442053
>ENSSAUG00010004161	Cytoplasm
Cytoplasm:	0.527963793542
Nucleus:	0.448220479851
Ribosome:	0.00494580354735
Cytosol:	0.0118003354134
Exosome:	0.00706958764656
>ENSSAUG00010003541	Cytoplasm
Cytoplasm:	0.526022559856
Nucleus:	0.36786747102
Ribosome:	0.0148623330571
Cytosol:	0.0142301389527
Exosome:	0.0770174971138
>ENSSAUG00010004828	Cytoplasm
Cytoplasm:	0.868433254186
Nucleus:	0.0483589700722
Ribosome:	0.0186365568284
Cytosol:	0.0475078985596
Exosome:	0.0170633203536
>ENSSAUG00010005176	Cytoplasm
Cytoplasm:	0.586086355488
Nucleus:	0.196499289428
Ribosome:	0.0623331990341
Cytosol:	0.0400776572946
Exosome:	0.115003498755
>ENSSAUG00010003266	Cytoplasm
Cytoplasm:	0.453931140816
Nucleus:	0.155300753783
Ribosome:	0.141199957271
Cytosol:	0.176986426011
Exosome:	0.0725817221191
>ENSSAUG00010005110	Cytoplasm
Cytoplasm:	0.480241621774
Nucleus:	0.474684360735
Ribosome:	0.0111879276498
Cytosol:	0.00776162707912
Exosome:	0.0261244627624
>ENSSAUG00010003922	Cytoplasm
Cytoplasm:	0.686202086792
Nucleus:	0.195937224486
Ribosome:	0.0203023973984
Cytosol:	0.0620384145181
Exosome:	0.0355198768055
>ENSSAUG00010004027	Cytoplasm
Cytoplasm:	0.743372519162
Nucleus:	0.141543939793
Ribosome:	0.0265608382369
Cytosol:	0.0539631012894
Exosome:	0.034559601518
>ENSSAUG00010002559	Cytoplasm
Cytoplasm:	0.475002715767
Nucleus:	0.402912207263
Ribosome:	0.0178838258906
Cytosol:	0.041392989278
Exosome:	0.0628082618017
>ENSSAUG00010005178	Cytoplasm
Cytoplasm:	0.579534109508
Nucleus:	0.368516229848
Ribosome:	0.00910127510876
Cytosol:	0.0165549942836
Exosome:	0.0262933912518
>ENSSAUG00010005484	Cytoplasm
Cytoplasm:	0.607839033149
Nucleus:	0.163353316057
Ribosome:	0.0861850361944
Cytosol:	0.046994380956
Exosome:	0.0956282336441
>ENSSAUG00010004088	Cytoplasm
Cytoplasm:	0.743825264465
Nucleus:	0.15356186679
Ribosome:	0.0122949613466
Cytosol:	0.0417109068996
Exosome:	0.0486070004991
>ENSSAUG00010003995	Cytoplasm
Cytoplasm:	0.56907127011
Nucleus:	0.402640290685
Ribosome:	0.00666587800087
Cytosol:	0.00817176115066
Exosome:	0.0134508000528
>ENSSAUG00010005278	Cytoplasm
Cytoplasm:	0.660875197902
Nucleus:	0.21663352827
Ribosome:	0.0144660863245
Cytosol:	0.0504045783926
Exosome:	0.0576206091104
>ENSSAUG00010003406	Cytoplasm
Cytoplasm:	0.782970955342
Nucleus:	0.190107061831
Ribosome:	0.010004865136
Cytosol:	0.0115658947055
Exosome:	0.00535122298483
>ENSSAUG00010004384	Cytoplasm
Cytoplasm:	0.766014278027
Nucleus:	0.1988541287
Ribosome:	0.00669434818023
Cytosol:	0.020646300591
Exosome:	0.00779094450209
>ENSSAUG00010005277	Nucleus
Cytoplasm:	0.418740328385
Nucleus:	0.457920522078
Ribosome:	0.0238015095191
Cytosol:	0.00710573468874
Exosome:	0.0924319053292
>ENSSAUG00010004040	Nucleus
Cytoplasm:	0.437129386971
Nucleus:	0.483625315924
Ribosome:	0.0102924702914
Cytosol:	0.0325727409388
Exosome:	0.0363800858752
>ENSSAUG00010005444	Nucleus
Cytoplasm:	0.458933684747
Nucleus:	0.493114017
Ribosome:	0.005808309236
Cytosol:	0.0165309118867
Exosome:	0.0256130771305
>ENSSAUG00010004563	Cytoplasm
Cytoplasm:	0.77713540899
Nucleus:	0.0895792608969
Ribosome:	0.0372053719374
Cytosol:	0.037183749319
Exosome:	0.0588962088568
>ENSSAUG00010002891	Cytoplasm
Cytoplasm:	0.777710086968
Nucleus:	0.0855674341431
Ribosome:	0.0235810197525
Cytosol:	0.0464551219596
Exosome:	0.0666863371764
>ENSSAUG00010005279	Nucleus
Cytoplasm:	0.353757362697
Nucleus:	0.562273488359
Ribosome:	0.0103421708887
Cytosol:	0.0314172972385
Exosome:	0.0422096808164
>ENSSAUG00010003170	Cytoplasm
Cytoplasm:	0.522106292662
Nucleus:	0.447375164084
Ribosome:	0.00536077552877
Cytosol:	0.0125562477606
Exosome:	0.0126015199649
>ENSSAUG00010004883	Cytoplasm
Cytoplasm:	0.577929703814
Nucleus:	0.301471887915
Ribosome:	0.0127952266417
Cytosol:	0.0310850886571
Exosome:	0.0767180929725
>ENSSAUG00010004877	Nucleus
Cytoplasm:	0.319415385054
Nucleus:	0.634457998591
Ribosome:	0.00487453060155
Cytosol:	0.00860326491561
Exosome:	0.0326488208383
>ENSSAUG00010005262	Cytoplasm
Cytoplasm:	0.619004819045
Nucleus:	0.338282190843
Ribosome:	0.00661722507715
Cytosol:	0.01564122291
Exosome:	0.0204545421255
>ENSSAUG00010005255	Nucleus
Cytoplasm:	0.165886393287
Nucleus:	0.817374582232
Ribosome:	0.00196044619196
Cytosol:	0.00621951208146
Exosome:	0.00855906620775
>ENSSAUG00010004380	Cytoplasm
Cytoplasm:	0.770211970927
Nucleus:	0.149132930808
Ribosome:	0.0134247039283
Cytosol:	0.0291961562442
Exosome:	0.0380342380918
>ENSSAUG00010004283	Cytoplasm
Cytoplasm:	0.809411578649
Nucleus:	0.159530948874
Ribosome:	0.00909859054612
Cytosol:	0.0118082421002
Exosome:	0.0101506398308
>ENSSAUG00010004179	Nucleus
Cytoplasm:	0.381830513307
Nucleus:	0.559403597259
Ribosome:	0.00595694666953
Cytosol:	0.0148763366114
Exosome:	0.0379326061529
>ENSSAUG00010004919	Cytoplasm
Cytoplasm:	0.692527747538
Nucleus:	0.223609649292
Ribosome:	0.020462127883
Cytosol:	0.0270661104229
Exosome:	0.0363343648633
>ENSSAUG00010004711	Nucleus
Cytoplasm:	0.320379657321
Nucleus:	0.653155410299
Ribosome:	0.00418242373316
Cytosol:	0.0102686086308
Exosome:	0.0120139000159
>ENSSAUG00010004062	Cytoplasm
Cytoplasm:	0.564391889399
Nucleus:	0.411114949348
Ribosome:	0.00620422546835
Cytosol:	0.00777616650126
Exosome:	0.0105127692837
>ENSSAUG00010004011	Cytoplasm
Cytoplasm:	0.801329568565
Nucleus:	0.0829924193086
Ribosome:	0.0178315024357
Cytosol:	0.0574246977628
Exosome:	0.0404218119283
>ENSSAUG00010005263	Cytoplasm
Cytoplasm:	0.523108506427
Nucleus:	0.436209990446
Ribosome:	0.00564789102186
Cytosol:	0.0180610353535
Exosome:	0.0169725767515
>ENSSAUG00010004128	Cytoplasm
Cytoplasm:	0.582995140034
Nucleus:	0.377675297348
Ribosome:	0.00770059406765
Cytosol:	0.0139068311293
Exosome:	0.0177221374212
>ENSSAUG00010002803	Cytoplasm
Cytoplasm:	0.790046082132
Nucleus:	0.136591883285
Ribosome:	0.0146003827933
Cytosol:	0.0304075802893
Exosome:	0.0283540714999
>ENSSAUG00010002397	Cytoplasm
Cytoplasm:	0.617168873048
Nucleus:	0.347791522603
Ribosome:	0.0063836428188
Cytosol:	0.0144085593982
Exosome:	0.0142474021323
>ENSSAUG00010004013	Cytoplasm
Cytoplasm:	0.854251541131
Nucleus:	0.0375259634149
Ribosome:	0.0230497976323
Cytosol:	0.0714517197693
Exosome:	0.0137209780522
>ENSSAUG00010004911	Cytoplasm
Cytoplasm:	0.472880522471
Nucleus:	0.453469449143
Ribosome:	0.00969617488926
Cytosol:	0.0200692654862
Exosome:	0.0438845880106
>ENSSAUG00010005109	Nucleus
Cytoplasm:	0.0324181408154
Nucleus:	0.952931868761
Ribosome:	0.00103911771716
Cytosol:	0.00331622321115
Exosome:	0.0102946494948
>ENSSAUG00010002313	Nucleus
Cytoplasm:	0.0823549206767
Nucleus:	0.886191259175
Ribosome:	0.00326504198229
Cytosol:	0.00403637226441
Exosome:	0.0241524059016
>ENSSAUG00010002954	Cytoplasm
Cytoplasm:	0.576452795958
Nucleus:	0.237460414218
Ribosome:	0.0268198660144
Cytosol:	0.00982593633272
Exosome:	0.149440987477
>ENSSAUG00010005407	Cytoplasm
Cytoplasm:	0.466629082671
Nucleus:	0.343158589213
Ribosome:	0.0150257053317
Cytosol:	0.020098642258
Exosome:	0.155087980527
>ENSSAUG00010003533	Cytoplasm
Cytoplasm:	0.740598633065
Nucleus:	0.184261436443
Ribosome:	0.0151464987271
Cytosol:	0.0164003461671
Exosome:	0.0435930855978
>ENSSAUG00010003256	Cytoplasm
Cytoplasm:	0.499768993092
Nucleus:	0.283005885951
Ribosome:	0.0176599917604
Cytosol:	0.0138975155157
Exosome:	0.185667613682
>ENSSAUG00010004564	Cytoplasm
Cytoplasm:	0.773297900723
Nucleus:	0.155982208237
Ribosome:	0.0113171831334
Cytosol:	0.0265046056547
Exosome:	0.0328981022518
>ENSSAUG00010003046	Cytoplasm
Cytoplasm:	0.755868343081
Nucleus:	0.106488770957
Ribosome:	0.017132225418
Cytosol:	0.0547177017607
Exosome:	0.0657929587829
>ENSSAUG00010003442	Cytoplasm
Cytoplasm:	0.887167301309
Nucleus:	0.0550809495482
Ribosome:	0.0106098587012
Cytosol:	0.0429241892788
Exosome:	0.00421770116312
>ENSSAUG00010002323	Cytoplasm
Cytoplasm:	0.641312381608
Nucleus:	0.128736273585
Ribosome:	0.0757392114514
Cytosol:	0.0589382488815
Exosome:	0.0952738844737
>ENSSAUG00010003993	Cytoplasm
Cytoplasm:	0.890585586968
Nucleus:	0.0744000630611
Ribosome:	0.0116073996828
Cytosol:	0.0191202859971
Exosome:	0.00428666429092
>ENSSAUG00010005526	Nucleus
Cytoplasm:	0.0887807117309
Nucleus:	0.834582315852
Ribosome:	0.00807117947636
Cytosol:	0.00753246361629
Exosome:	0.0610333293244
>ENSSAUG00010005124	Cytoplasm
Cytoplasm:	0.580404794233
Nucleus:	0.371375360302
Ribosome:	0.00991846883148
Cytosol:	0.0224735473344
Exosome:	0.0158278292992
>ENSSAUG00010003994	Nucleus
Cytoplasm:	0.301205624043
Nucleus:	0.674041804839
Ribosome:	0.00360810730304
Cytosol:	0.00978033079396
Exosome:	0.0113641330212
>ENSSAUG00010003242	Nucleus
Cytoplasm:	0.476082123388
Nucleus:	0.501980954126
Ribosome:	0.00465280066641
Cytosol:	0.00884474997753
Exosome:	0.00843937184147
>ENSSAUG00010004468	Cytoplasm
Cytoplasm:	0.7443431317
Nucleus:	0.172618824541
Ribosome:	0.0118704818162
Cytosol:	0.0474628798353
Exosome:	0.0237046821079
>ENSSAUG00010005399	Nucleus
Cytoplasm:	0.267226202484
Nucleus:	0.501256345561
Ribosome:	0.0258745963605
Cytosol:	0.0233520783364
Exosome:	0.182290777258
>ENSSAUG00010002355	Cytoplasm
Cytoplasm:	0.677996821152
Nucleus:	0.126043768597
Ribosome:	0.015708307036
Cytosol:	0.0469883429461
Exosome:	0.133262760269
>ENSSAUG00010002430	Cytoplasm
Cytoplasm:	0.613408407001
Nucleus:	0.234092812676
Ribosome:	0.0389542502723
Cytosol:	0.0604915425202
Exosome:	0.0530529875311
>ENSSAUG00010003761	Cytoplasm
Cytoplasm:	0.799838349116
Nucleus:	0.17008460707
Ribosome:	0.00766856847763
Cytosol:	0.0157932268106
Exosome:	0.00661524852581
>ENSSAUG00010005523	Cytoplasm
Cytoplasm:	0.845407452922
Nucleus:	0.0284926471129
Ribosome:	0.0184158669103
Cytosol:	0.0993694597784
Exosome:	0.00831457327663
>ENSSAUG00010004374	Cytoplasm
Cytoplasm:	0.630724616915
Nucleus:	0.320015583388
Ribosome:	0.00653103455786
Cytosol:	0.0212937662333
Exosome:	0.0214349989063
>ENSSAUG00010005121	Cytoplasm
Cytoplasm:	0.685456274333
Nucleus:	0.276834273119
Ribosome:	0.00897607495941
Cytosol:	0.0161532573572
Exosome:	0.0125801202311
>ENSSAUG00010003105	Nucleus
Cytoplasm:	0.317570454666
Nucleus:	0.442852922644
Ribosome:	0.0260763116547
Cytosol:	0.0448638940511
Exosome:	0.168636416983
>ENSSAUG00010005059	Cytoplasm
Cytoplasm:	0.707045851778
Nucleus:	0.113726618561
Ribosome:	0.032460663442
Cytosol:	0.055173612007
Exosome:	0.0915932542123
>ENSSAUG00010004600	Exosome
Cytoplasm:	0.25204743424
Nucleus:	0.0858435319583
Ribosome:	0.123555591507
Cytosol:	0.0549383525865
Exosome:	0.483615089709
>ENSSAUG00010004138	Cytoplasm
Cytoplasm:	0.748127683861
Nucleus:	0.175311929911
Ribosome:	0.0100982969234
Cytosol:	0.0404306461128
Exosome:	0.026031443192
>ENSSAUG00010004573	Cytoplasm
Cytoplasm:	0.532403071903
Nucleus:	0.435942119116
Ribosome:	0.0059573738375
Cytosol:	0.0109593710616
Exosome:	0.0147380640828
>ENSSAUG00010003825	Cytoplasm
Cytoplasm:	0.55856842352
Nucleus:	0.264800698716
Ribosome:	0.0241054844388
Cytosol:	0.0680872242529
Exosome:	0.0844381690724
>ENSSAUG00010004021	Cytoplasm
Cytoplasm:	0.712945016657
Nucleus:	0.0758265750205
Ribosome:	0.0293299244794
Cytosol:	0.0704500233953
Exosome:	0.111448460448
>ENSSAUG00010004910	Cytoplasm
Cytoplasm:	0.693033567274
Nucleus:	0.21447894816
Ribosome:	0.0175316984212
Cytosol:	0.0415963764519
Exosome:	0.0333594096929
>ENSSAUG00010003924	Cytoplasm
Cytoplasm:	0.831139375176
Nucleus:	0.118949341833
Ribosome:	0.0111644717118
Cytosol:	0.0197555418199
Exosome:	0.0189912694593
>ENSSAUG00010005280	Cytoplasm
Cytoplasm:	0.538097882964
Nucleus:	0.372424680149
Ribosome:	0.0161743934068
Cytosol:	0.0407107996601
Exosome:	0.0325922438202
>ENSSAUG00010005224	Cytoplasm
Cytoplasm:	0.736449374837
Nucleus:	0.131388487064
Ribosome:	0.0321575688921
Cytosol:	0.0177009327967
Exosome:	0.0823036364107
>ENSSAUG00010002826	Nucleus
Cytoplasm:	0.3318074335
Nucleus:	0.560941472317
Ribosome:	0.0203713940122
Cytosol:	0.0347965938799
Exosome:	0.0520831062917
>ENSSAUG00010003726	Cytoplasm
Cytoplasm:	0.532464929495
Nucleus:	0.270352259083
Ribosome:	0.00977623574911
Cytosol:	0.0287516784593
Exosome:	0.158654897214
>ENSSAUG00010003415	Nucleus
Cytoplasm:	0.34571020253
Nucleus:	0.616245478839
Ribosome:	0.00787822591569
Cytosol:	0.00955798999873
Exosome:	0.020608102717
>ENSSAUG00010003987	Cytoplasm
Cytoplasm:	0.464838900479
Nucleus:	0.245282278674
Ribosome:	0.100984976723
Cytosol:	0.136530371465
Exosome:	0.0523634726586
>ENSSAUG00010005282	Cytoplasm
Cytoplasm:	0.432708922893
Nucleus:	0.248273897112
Ribosome:	0.0146161135337
Cytosol:	0.0601795283091
Exosome:	0.244221538153
>ENSSAUG00010003750	Cytoplasm
[truncated: 6,935 more rows]
