# Supplementary material for: Exploring the Integrated Role of miRNAs and lncRNAs in Regulating the Transcriptional Response to Amino Acids and Insulin-like Growth Factor 1 in Gilthead Sea Bream (Sparus aurata) Myoblasts
Source: Int J Mol Sci. 2024 Mar 31;25(7):3894. doi: 10.3390/ijms25073894 (PMC11011856; doi:10.3390/ijms25073894)
Supplement: Supplementary file 1 [file ijms-25-03894-s001.zip › Supplementary_File_S2.xlsx]

## Sheet: AA_VS_CT
gene_id	gene_name	EC	Description	FPKM.AA1	FPKM.AA2	FPKM.AA3	FPKM.C1	FPKM.C2	FPKM.C3	fc	log2(fc)	pval	qval	regulation	significant
ENSSAUG00010004399	ENSSAUG00010004399	NA	E3 ubiquitin-protein ligase NEURL3-like [Source:NCBI gene;Acc:115581162]	2.46337	2.87792	2.60465	62.6287	81.3778	67.0052	0.0376564	-4.73096	1.33186e-58	1.93012e-54	down	yes
ENSSAUG00010024298	igfbp6a	EC:2.7.1.149	insulin-like growth factor-binding protein 5 [Source:NCBI gene;Acc:115583470]	3.88086	4.73957	3.60671	72.2778	91.5537	85.8793	0.0489652	-4.3521	4.91889e-44	3.56423e-40	down	yes
ENSSAUG00010022622	plvapb	NA	plasmalemma vesicle associated protein [Source:NCBI gene;Acc:115590773]	2.8432	3.36685	3.35446	28.2891	42.1829	40.6974	0.0860354	-3.53893	3.40778e-30	1.23464e-26	down	yes
ENSSAUG00010003267	cnnm2b	NA	cyclin and CBS domain divalent metal cation transport mediator 2 [Source:NCBI gene;Acc:115589470]	0.615008	1.13667	0.858384	7.62378	8.91734	5.17221	0.120205	-3.05643	1.66246e-21	2.19021e-18	down	yes
ENSSAUG00010019191	npl	EC:4.1.3.3	N-acetylneuraminate pyruvate lyase [Source:NCBI gene;Acc:115590814]	6.66256	7.15198	6.07373	35.9029	37.1825	32.6784	0.188044	-2.41086	2.40662e-20	2.4912e-17	down	yes
ENSSAUG00010008438	ccn5	NA	cellular communication network factor 5 [Source:ZFIN;Acc:ZDB-GENE-060223-1]	1.41891	0.809573	1.48137	9.93994	22.8926	10.1398	0.0863312	-3.53397	5.31645e-20	5.1364e-17	down	yes
ENSSAUG00010004444	agtrap	NA	angiotensin II receptor associated protein [Source:NCBI gene;Acc:115584177]	12.556	9.64537	14.017	59.5183	63.9674	51.9771	0.206416	-2.27637	6.28302e-20	5.69084e-17	down	yes
ENSSAUG00010005746	f2rl1.2	NA	proteinase-activated receptor 2-like [Source:NCBI gene;Acc:115592244]	1.42772	1.92703	1.51242	10.7627	20.0672	16.9887	0.101784	-3.29642	8.5774e-20	7.31198e-17	down	yes
ENSSAUG00010017187	ENSSAUG00010017187	NA	Y+L amino acid transporter 2-like [Source:NCBI gene;Acc:115571948]	2.03845	3.94451	2.79451	20.4576	26.1685	26.0921	0.120705	-3.05044	2.1655e-19	1.65171e-16	down	yes
ENSSAUG00010004330	edn1	NA	endothelin 1 [Source:NCBI gene;Acc:115579547]	0.598871	0.700729	0.330021	7.87087	10.341	7.88727	0.0624396	-4.00139	3.47722e-18	2.29054e-15	down	yes
ENSSAUG00010006676	ENSSAUG00010006676	NA	growth differentiation factor 15 [Source:NCBI gene;Acc:115572343]	42.2868	58.5911	52.7375	213.686	449.218	266.789	0.165232	-2.59743	1.43438e-17	7.99502e-15	down	yes
ENSSAUG00010014604	phactr4b	NA	phosphatase and actin regulator 4B-like [Source:NCBI gene;Acc:115567316]	1.2253	0.970768	2.23729	10.039	14.4499	6.05819	0.145132	-2.78456	1.50176e-17	8.06055e-15	down	yes
ENSSAUG00010019550	ENSSAUG00010019550	NA	ADP-ribosylation factor 4-like [Source:NCBI gene;Acc:115584541]	3.48379	2.49688	3.83364	20.7868	27.0545	22.0967	0.140329	-2.83312	1.73324e-17	8.97074e-15	down	yes
ENSSAUG00010026560	ENSSAUG00010026560	NA	high affinity choline transporter 1-like [Source:NCBI gene;Acc:115582508]	3.25119	2.57963	4.65893	22.7798	24.6017	9.63863	0.183965	-2.44249	6.26918e-17	2.5958e-14	down	yes
ENSSAUG00010016653	ENSSAUG00010016653	NA	relaxin family peptide/INSL5 receptor 4 [Source:HGNC Symbol;Acc:HGNC:14666]	2.07192	1.66057	1.48945	13.975	15.7208	12.6953	0.123185	-3.0211	1.2338e-16	4.73012e-14	down	yes
ENSSAUG00010024120	ENSSAUG00010024120	NA		0.483671	0.63768	0.80483	9.52134	17.3446	13.6357	0.0475581	-4.39417	1.26629e-16	4.73012e-14	down	yes
ENSSAUG00010014896	ENSSAUG00010014896	NA	FH2 domain-containing protein 1-like [Source:NCBI gene;Acc:115568219]	0.508394	0.432221	0.397903	3.89957	3.34098	3.22952	0.127842	-2.96756	1.59504e-16	5.76132e-14	down	yes
ENSSAUG00010004977	elovl7a	EC:2.3.1.199	ELOVL fatty acid elongase 7 [Source:NCBI gene;Acc:115582343]	0.882528	0.605495	0.938076	5.87198	7.10493	5.63552	0.130348	-2.93956	2.22584e-16	7.3311e-14	down	yes
ENSSAUG00010024684	lnx1	NA	ligand of numb-protein X 1 [Source:NCBI gene;Acc:115591140]	3.56737	3.27917	3.82821	14.2602	13.8859	12.112	0.265159	-1.91507	2.43779e-15	6.30866e-13	down	yes
ENSSAUG00010011900	man2b2	EC:3.2.1.24	mannosidase alpha class 2B member 2 [Source:NCBI gene;Acc:115589638]	4.83736	5.16635	5.21646	18.8645	19.9207	19.5181	0.261051	-1.9376	5.4349e-15	1.29119e-12	down	yes
ENSSAUG00010012681	slc30a8	NA	solute carrier family 30 member 8 [Source:NCBI gene;Acc:115578615]	0.155784	0.178459	0.21168	2.21003	2.15665	1.86619	0.0875878	-3.51313	6.08944e-15	1.42336e-12	down	yes
ENSSAUG00010015644	ENSSAUG00010015644	EC:3.1.3.25	inositol monophosphatase 1-like [Source:NCBI gene;Acc:115570187]	26.3198	27.3682	14.9465	130.164	129.288	132.793	0.174979	-2.51475	6.38113e-15	1.46786e-12	down	yes
ENSSAUG00010005887	SPAM1	EC:3.2.1.35	hyaluronidase-5-like [Source:NCBI gene;Acc:115586020]	0.566482	0.642516	0.39623	3.91592	7.11761	6.78922	0.0900662	-3.47287	1.71047e-14	3.64532e-12	down	yes
ENSSAUG00010026566	slc25a55a	NA	mitochondrial glutamate carrier 1-like [Source:NCBI gene;Acc:115583047]	49.5039	44.0933	52.1149	169.239	184.429	125.332	0.304201	-1.7169	2.29873e-14	4.82799e-12	down	yes
ENSSAUG00010022115	ENSSAUG00010022115	NA	target of Myb protein 1-like [Source:NCBI gene;Acc:115592383]	7.85814	5.83937	5.81422	25.2192	27.0987	24.1984	0.255001	-1.97142	5.78246e-14	1.0883e-11	down	yes
ENSSAUG00010013970	ENSSAUG00010013970	NA	RNA binding motif protein 15B [Source:ZFIN;Acc:ZDB-GENE-080204-91]	0.0001	0.0001	0.0001	1.25817	1.09731	0.383742	0.00010952	-13.1565	8.38039e-14	1.51811e-11	down	yes
ENSSAUG00010003416	tgm1l2	NA	transglutaminase 1 [Source:NCBI gene;Acc:115591224]	0.957566	0.628297	1.09711	4.96927	4.71094	4.35374	0.191178	-2.38701	1.72581e-13	2.9848e-11	down	yes
ENSSAUG00010017493	ar	NA	androgen receptor-like [Source:NCBI gene;Acc:115593991]	0.0712149	0.00591419	0.0569164	0.935149	1.36833	0.721989	0.0443057	-4.49636	2.61135e-13	4.34984e-11	down	yes
ENSSAUG00010011101	psen2	EC:3.4.23.-	presenilin-2-like [Source:NCBI gene;Acc:115585944]	6.1559	5.28904	8.23222	21.6468	24.8317	17.1982	0.309017	-1.69424	2.92626e-13	4.81902e-11	down	yes
ENSSAUG00010015057	slc5a3b	NA	solute carrier family 5 member 3 [Source:NCBI gene;Acc:115587769]	6.81265	5.26026	12.2832	36.0213	53.8297	21.1722	0.219379	-2.1885	4.38013e-13	6.82547e-11	down	yes
ENSSAUG00010008741	stxbp6	NA	syntaxin binding protein 6 [Source:NCBI gene;Acc:115597768]	5.63742	4.9445	7.56509	22.4774	23.3725	15.5654	0.295481	-1.75887	8.34645e-13	1.24698e-10	down	yes
ENSSAUG00010023705	chrd	NA	chordin [Source:NCBI gene;Acc:30161]	10.9928	10.409	15.8615	34.0876	50.2974	34.6318	0.313093	-1.67534	1.4756e-12	2.09651e-10	down	yes
ENSSAUG00010017203	hps5	NA	HPS5 biogenesis of lysosomal organelles complex 2 subunit 2 [Source:NCBI gene;Acc:115586444]	6.6293	6.28048	7.4086	19.6688	24.8269	17.5257	0.327602	-1.60998	1.67838e-12	2.33876e-10	down	yes
ENSSAUG00010001432	ENSSAUG00010001432	NA	GRB2-associated-binding protein 1-like [Source:NCBI gene;Acc:115590622]	4.32436	4.05227	4.83397	13.3965	16.5486	10.641	0.325496	-1.61929	2.31528e-12	3.10677e-10	down	yes
ENSSAUG00010001201	itga11b	NA	integrin, alpha 11b [Source:ZFIN;Acc:ZDB-GENE-071009-4]	6.14843	7.68717	7.63629	21.9987	31.0492	18.1437	0.301607	-1.72926	2.695e-12	3.51855e-10	down	yes
ENSSAUG00010023633	chrd	NA	chordin [Source:NCBI gene;Acc:30161]	6.89048	6.03493	8.1111	18.1892	29.4969	21.2379	0.305213	-1.71211	2.87196e-12	3.71611e-10	down	yes
ENSSAUG00010004678	fgf18a	NA	fibroblast growth factor 18-like [Source:NCBI gene;Acc:115568640]	3.71171	3.41307	4.2781	16.6056	14.462	13.4869	0.255931	-1.96617	3.19413e-12	4.06047e-10	down	yes
ENSSAUG00010016557	ENSSAUG00010016557	NA		1.83307	1.5936	1.81571	6.42066	7.37067	5.82775	0.267208	-1.90396	3.649e-12	4.59838e-10	down	yes
ENSSAUG00010026115	ENSSAUG00010026115	NA	cAMP-responsive element modulator-like [Source:NCBI gene;Acc:115572813]	3.92661	5.53318	5.53515	14.4011	24.5271	16.6523	0.269788	-1.8901	3.77896e-12	4.72109e-10	down	yes
ENSSAUG00010024918	tbc1d15	NA	TBC1 domain family, member 15 [Source:ZFIN;Acc:ZDB-GENE-041111-251]	3.86152	3.80704	4.35657	11.2435	13.9869	11.5655	0.326806	-1.61349	4.01631e-12	4.97474e-10	down	yes
ENSSAUG00010010967	ripk4	NA	receptor interacting serine/threonine kinase 4 [Source:NCBI gene;Acc:115594836]	0.729613	0.763621	1.10228	4.0997	4.71363	4.2991	0.197943	-2.33684	5.99831e-12	7.36674e-10	down	yes
ENSSAUG00010022257	GALNT15	EC:2.4.1.41	polypeptide N-acetylgalactosaminyltransferase 15 [Source:NCBI gene;Acc:115578348]	8.51299	12.7282	7.55497	37.5431	44.7203	33.6475	0.248434	-2.00907	8.7939e-12	1.01144e-09	down	yes
ENSSAUG00010011653	slc38a4	NA	sodium-coupled neutral amino acid transporter 2-like [Source:NCBI gene;Acc:115595448]	18.1597	16.1472	26.9725	63.6313	106.078	45.1802	0.285166	-1.81013	1.18933e-11	1.32582e-09	down	yes
ENSSAUG00010006990	rgs5b	NA	regulator of G-protein signaling 4-like [Source:NCBI gene;Acc:115572106]	3.55941	4.77984	4.04585	16.386	16.7175	14.8794	0.258114	-1.95392	1.24432e-11	1.37654e-09	down	yes
ENSSAUG00010005600	ENSSAUG00010005600	NA	synaptotagmin like 1 [Source:NCBI gene;Acc:115579436]	0.245441	0.181769	0.226418	1.94748	1.61087	1.75952	0.122911	-3.02431	2.30039e-11	2.45127e-09	down	yes
ENSSAUG00010007568	ca5a	EC:4.2.1.1	carbonic anhydrase 5A [Source:NCBI gene;Acc:115586666]	3.15716	2.49139	3.73452	10.7538	11.9528	6.33448	0.323096	-1.62996	3.759e-11	3.90975e-09	down	yes
ENSSAUG00010024386	uap1l1	EC:2.7.7.23;EC:2.7.7.83	UDP-N-acetylhexosamine pyrophosphorylase-like protein 1 [Source:NCBI gene;Acc:115592115]	9.93952	8.4275	5.27253	36.1952	30.4085	34.7439	0.233252	-2.10004	3.84406e-11	3.95093e-09	down	yes
ENSSAUG00010011544	PRELID3B	NA	PRELI domain containing protein 3B-like [Source:NCBI gene;Acc:115585076]	88.2901	91.0279	100.017	264.168	278.253	236.174	0.358768	-1.47888	3.99784e-11	4.08005e-09	down	yes
ENSSAUG00010002683	washc4	NA	WASH complex subunit 4 [Source:ZFIN;Acc:ZDB-GENE-100427-4]	7.52351	7.01657	9.27352	20.8162	25.1791	19.4099	0.364093	-1.45762	5.46121e-11	5.42081e-09	down	yes
ENSSAUG00010020694	ENSSAUG00010020694	NA	proteoglycan 4-like [Source:NCBI gene;Acc:115566136]	0.273232	0.225476	0.272206	1.5489	1.8931	0.988185	0.174014	-2.52273	5.52586e-11	5.44767e-09	down	yes
ENSSAUG00010015391	si:dkey-44g23.5	NA	MAPK regulated corepressor interacting protein 2-like [Source:NCBI gene;Acc:115567229]	36.6382	46.5648	35.4405	121.067	146.844	157.634	0.278804	-1.84268	5.58844e-11	5.47214e-09	down	yes
ENSSAUG00010021722	prodhb	EC:1.5.-.-	proline dehydrogenase (oxidase) 1b [Source:ZFIN;Acc:ZDB-GENE-101116-1]	1.39987	1.3588	1.47664	5.28486	7.99924	5.28051	0.228139	-2.13202	5.65545e-11	5.50059e-09	down	yes
ENSSAUG00010012610	amdhd2	EC:3.5.1.25	amidohydrolase domain containing 2 [Source:NCBI gene;Acc:115576236]	7.83927	8.55722	7.30063	23.9043	26.4118	25.4193	0.312894	-1.67626	7.93332e-11	7.5638e-09	down	yes
ENSSAUG00010021595	tpra1	NA	transmembrane protein adipocyte associated 1 [Source:NCBI gene;Acc:115583751]	10.0814	11.7274	12.1584	34.2176	47.066	23.1223	0.325338	-1.61999	9.35204e-11	8.74386e-09	down	yes
ENSSAUG00010003964	tgfb3	NA	transforming growth factor beta 3 [Source:NCBI gene;Acc:115597604]	20.5536	21.0411	24.3361	56.025	86.0971	50.359	0.342531	-1.54569	9.47389e-11	8.801e-09	down	yes
ENSSAUG00010000457	ENSSAUG00010000457	NA	uncharacterized LOC115567791 [Source:NCBI gene;Acc:115567791]	37.2191	37.0536	31.1776	104.311	115.078	124.323	0.3068	-1.70463	1.0835e-10	9.91451e-09	down	yes
ENSSAUG00010016983	DDX17	NA	probable ATP-dependent RNA helicase DDX17 [Source:NCBI gene;Acc:115584431]	5.03159	4.64226	5.58106	15.1722	14.8527	13.744	0.348533	-1.52063	1.27037e-10	1.13643e-08	down	yes
ENSSAUG00010009792	JUND	NA	JunD proto-oncogene, AP-1 transcription factor subunit [Source:HGNC Symbol;Acc:HGNC:6206]	1.68582	1.91047	2.61402	6.97633	12.3739	7.81034	0.228652	-2.12878	1.29483e-10	1.15121e-08	down	yes
ENSSAUG00010015081	cbx7a	NA	chromobox protein homolog 7-like [Source:NCBI gene;Acc:115576161]	9.69281	10.9276	12.6581	29.3591	33.2235	28.9067	0.363743	-1.45901	2.23001e-10	1.92365e-08	down	yes
ENSSAUG00010009437	slc45a2	NA	solute carrier family 45 member 2 [Source:NCBI gene;Acc:115592374]	0.15335	0.133629	0.02788	1.83093	2.6419	1.64783	0.051442	-4.28091	2.31491e-10	1.98507e-08	down	yes
ENSSAUG00010018006	RAB32	NA	RAB32, member RAS oncogene family [Source:NCBI gene;Acc:115574637]	3.11151	2.96617	2.14939	12.4341	12.1972	12.0746	0.224135	-2.15756	2.34796e-10	2.00157e-08	down	yes
ENSSAUG00010025180	GDF10	NA	growth/differentiation factor 10-like [Source:NCBI gene;Acc:115596195]	2.7866	2.75948	3.46976	9.30846	16.8158	9.10764	0.2559	-1.96635	2.63412e-10	2.23238e-08	down	yes
ENSSAUG00010010072	ENSSAUG00010010072	NA	retinoic acid receptor RXR-gamma-B [Source:NCBI gene;Acc:115591884]	4.21852	4.65879	4.07065	13.973	14.5783	14.1865	0.302962	-1.72279	2.80884e-10	2.33941e-08	down	yes
ENSSAUG00010016817	si:ch211-183d21.1	NA	uncharacterized LOC115571616 [Source:NCBI gene;Acc:115571616]	4.46677	2.44469	6.16624	16.6447	21.7022	9.12211	0.275499	-1.85988	3.69357e-10	3.02413e-08	down	yes
ENSSAUG00010015718	thbs1b	NA	thrombospondin-1-like [Source:NCBI gene;Acc:115574281]	1.47495	0.428561	1.39078	6.32885	13.8424	3.48352	0.139265	-2.84409	3.78143e-10	3.07868e-08	down	yes
ENSSAUG00010017382	ENSSAUG00010017382	NA	tumor necrosis factor alpha-induced protein 2-like [Source:NCBI gene;Acc:115593524]	0.413288	0.348191	0.64302	2.69835	3.69935	1.79321	0.171471	-2.54397	4.48896e-10	3.6343e-08	down	yes
ENSSAUG00010007527	pla2g15	EC:3.1.1.5	phospholipase A2 group XV [Source:NCBI gene;Acc:115586924]	33.1871	30.8463	33.8879	82.2731	93.7045	82.1349	0.379375	-1.39831	6.97598e-10	5.43526e-08	down	yes
ENSSAUG00010023774	si:dkey-17m8.1	NA	C-Jun-amino-terminal kinase-interacting protein 4-like [Source:NCBI gene;Acc:115567238]	2.2453	2.30638	3.16915	7.77041	8.75239	5.65764	0.348092	-1.52246	7.16943e-10	5.50075e-08	down	yes
ENSSAUG00010022499	pamr1	NA	peptidase domain containing associated with muscle regeneration 1 [Source:NCBI gene;Acc:115586037]	6.60087	6.35426	8.67228	19.9983	18.5343	16.5011	0.392985	-1.34745	7.1739e-10	5.50075e-08	down	yes
ENSSAUG00010026769	si:ch211-113j14.1	EC:1.14.15.15	sterol 26-hydroxylase, mitochondrial-like [Source:NCBI gene;Acc:115577030]	0.585561	0.458231	0.292668	2.71116	6.3682	2.04066	0.120185	-3.05667	7.6231e-10	5.78397e-08	down	yes
ENSSAUG00010025981	zgc:77287	NA	zgc:77287 [Source:ZFIN;Acc:ZDB-GENE-040426-2337]	10.7797	10.4282	9.49714	28.0916	30.4195	29.9642	0.347046	-1.5268	8.98191e-10	6.74435e-08	down	yes
ENSSAUG00010011975	ENSSAUG00010011975	NA		0.525666	0.4859	1.10569	3.09124	6.34217	2.04716	0.18442	-2.43893	9.25289e-10	6.87656e-08	down	yes
ENSSAUG00010026804	plin2	NA	perilipin-2-like [Source:NCBI gene;Acc:115588941]	31.8579	31.5253	22.7558	82.1879	100.884	106.393	0.29758	-1.74865	1.06359e-09	7.74547e-08	down	yes
ENSSAUG00010012541	epg5	NA	ectopic P-granules autophagy protein 5 homolog [Source:NCBI gene;Acc:115581300]	4.03293	3.49463	6.4471	12.1035	15.2991	9.7937	0.3757	-1.41235	1.24369e-09	8.99829e-08	down	yes
ENSSAUG00010024421	asah1b	EC:3.5.1.23	N-acylsphingosine amidohydrolase (acid ceramidase) 1b [Source:ZFIN;Acc:ZDB-GENE-040426-1512]	36.2501	31.1067	32.2707	86.0155	94.7693	89.5762	0.368498	-1.44027	1.24804e-09	8.99829e-08	down	yes
ENSSAUG00010023963	cpt1b	EC:2.3.1.21	carnitine palmitoyltransferase 1B (muscle) [Source:ZFIN;Acc:ZDB-GENE-041010-9]	0.364587	0.678272	0.435923	3.00007	3.08316	2.83811	0.165758	-2.59285	1.30101e-09	9.33378e-08	down	yes
ENSSAUG00010013061	ppp4r4	NA	protein phosphatase 4 regulatory subunit 4 [Source:NCBI gene;Acc:115573524]	0.026446	0.083587	0.043776	15.3649	15.4963	0.057991	0.00497455	-7.65122	1.34857e-09	9.62732e-08	down	yes
ENSSAUG00010002238	pibf1	NA	progesterone immunomodulatory binding factor 1 [Source:NCBI gene;Acc:115596582]	0.802217	0.86036	0.772609	3.42798	3.08967	3.54035	0.242114	-2.04624	1.61417e-09	1.13008e-07	down	yes
ENSSAUG00010007393	cebpd	NA	CCAAT enhancer binding protein delta [Source:NCBI gene;Acc:115572216]	14.8428	14.4595	9.44905	45.5553	46.437	42.8965	0.287284	-1.79945	1.92578e-09	1.34175e-07	down	yes
ENSSAUG00010011066	s1pr3a	NA	sphingosine 1-phosphate receptor 3-like [Source:NCBI gene;Acc:115590820]	3.04262	3.5807	6.03332	16.4869	20.3081	11.2845	0.263244	-1.92553	1.95818e-09	1.3578e-07	down	yes
ENSSAUG00010016073	si:rp71-1g18.13	NA	si:rp71-1g18.13 [Source:ZFIN;Acc:ZDB-GENE-040724-111]	6.02556	8.9749	5.5857	22.7292	33.1389	27.817	0.245996	-2.0233	2.03025e-09	1.40106e-07	down	yes
ENSSAUG00010021953	ENSSAUG00010021953	NA	epithelial mitogen [Source:NCBI gene;Acc:115581555]	2.88125	4.19703	2.82552	12.1338	18.3028	18.1887	0.203676	-2.29565	3.04131e-09	2.0405e-07	down	yes
ENSSAUG00010006130	nelfa	NA	negative elongation factor complex member A [Source:NCBI gene;Acc:115589780]	17.7198	14.7246	16.3297	41.9374	45.2855	37.9853	0.389544	-1.36014	3.2262e-09	2.15456e-07	down	yes
ENSSAUG00010017150	cyb5a	NA	cytochrome b5 [Source:NCBI gene;Acc:115569973]	34.7674	28.4776	33.726	83.7096	84.4228	97.8186	0.36462	-1.45554	3.42035e-09	2.26336e-07	down	yes
ENSSAUG00010012162	tcp11l2	NA	t-complex 11 like 2 [Source:NCBI gene;Acc:115595686]	7.51973	7.45144	10.6308	21.4684	23.8592	18.3122	0.402296	-1.31367	4.75719e-09	2.99744e-07	down	yes
ENSSAUG00010011370	CLPB	NA	ClpB homolog, mitochondrial AAA ATPase chaperonin [Source:HGNC Symbol;Acc:HGNC:30664]	6.21327	7.50166	7.13587	17.6635	20.2923	19.4986	0.362911	-1.46231	5.20703e-09	3.2248e-07	down	yes
ENSSAUG00010022633	si:dkey-16j16.4	NA	uncharacterized LOC115597313 [Source:NCBI gene;Acc:115597313]	10.0729	8.43342	11.6154	27.0827	29.9307	21.7332	0.382516	-1.38641	5.70192e-09	3.47425e-07	down	yes
ENSSAUG00010020188	dab2	NA	DAB adaptor protein 2 [Source:NCBI gene;Acc:115592731]	87.801	92.5976	100.29	218.545	256.477	222.272	0.40254	-1.3128	6.29831e-09	3.7717e-07	down	yes
ENSSAUG00010011910	smpd1	EC:3.1.4.12	sphingomyelin phosphodiesterase 1 [Source:ZFIN;Acc:ZDB-GENE-110411-222]	7.02476	5.47812	7.84263	18.2516	19.4764	15.9573	0.378978	-1.39982	7.0828e-09	4.15562e-07	down	yes
ENSSAUG00010011676	SDHB	EC:1.3.5.1	succinate dehydrogenase [ubiquinone] iron-sulfur subunit, mitochondrial-like [Source:NCBI gene;Acc:115585165]	27.768	24.7228	25.0772	62.4597	72.6378	64.8992	0.387846	-1.36644	8.07349e-09	4.63245e-07	down	yes
ENSSAUG00010013273	si:ch211-117c9.5	NA	solute carrier family 6 member 8 [Source:NCBI gene;Acc:115585042]	6.50126	7.29737	7.71231	16.9429	21.5696	16.5319	0.390792	-1.35553	1.02174e-08	5.73916e-07	down	yes
ENSSAUG00010010033	igfbp6b	NA	insulin-like growth factor binding protein 6b [Source:ZFIN;Acc:ZDB-GENE-090521-2]	7.9505	7.32818	9.61341	19.6143	28.3283	15.1553	0.3945	-1.3419	1.39945e-08	7.56746e-07	down	yes
ENSSAUG00010011313	ftr87	NA	finTRIM family, member 87 [Source:ZFIN;Acc:ZDB-GENE-131127-62]	0.53196	0.37787	0.401625	2.59962	1.95063	2.56178	0.1844	-2.43909	1.40837e-08	7.58741e-07	down	yes
ENSSAUG00010006637	osbpl1a	NA	oxysterol-binding protein-related protein 1-like [Source:NCBI gene;Acc:115591219]	10.3431	7.04737	9.68443	25.1885	23.8485	17.5928	0.406348	-1.29921	1.43636e-08	7.70954e-07	down	yes
ENSSAUG00010009353	msx2b	NA	homeobox protein MSH-D-like [Source:NCBI gene;Acc:115593632]	1.27443	0.913796	1.07277	5.54816	3.84462	5.44968	0.219707	-2.18635	1.48148e-08	7.89324e-07	down	yes
ENSSAUG00010010258	ENSSAUG00010010258	EC:2.7.1.1		0.33141	0.160183	0.199859	1.90932	1.44093	1.9473	0.130523	-2.93762	1.50402e-08	7.98396e-07	down	yes
ENSSAUG00010026596	cldn11a	NA	claudin-11-like [Source:NCBI gene;Acc:115597403]	0.722884	0.341501	0.932284	3.64355	2.83187	3.03765	0.209887	-2.25231	1.51219e-08	7.9969e-07	down	yes
ENSSAUG00010001091	fuk	EC:2.7.1.52	fucose kinase [Source:NCBI gene;Acc:115586906]	1.62657	1.53793	2.80985	6.84668	8.4813	4.31342	0.304171	-1.71704	1.52137e-08	7.9969e-07	down	yes
ENSSAUG00010002386	ENSSAUG00010002386	NA	fibroblast growth factor 1 [Source:NCBI gene;Acc:115593663]	1.66139	2.42057	2.24872	8.17316	9.97126	6.71241	0.254686	-1.97321	1.52301e-08	7.9969e-07	down	yes
ENSSAUG00010015469	fuca2	EC:3.2.1.51	alpha-L-fucosidase 2 [Source:ZFIN;Acc:ZDB-GENE-040822-39]	36.7647	43.8392	33.0169	107.18	100.64	116.608	0.350219	-1.51367	1.845e-08	9.61787e-07	down	yes
ENSSAUG00010005866	slc6a14	NA	solute carrier family 6 member 14 [Source:ZFIN;Acc:ZDB-GENE-130411-2]	6.65409	3.94088	5.66964	15.6848	14.6386	13.0723	0.374798	-1.41581	1.86896e-08	9.70788e-07	down	yes
ENSSAUG00010009719	atraid	NA	all-trans retinoic acid induced differentiation factor [Source:NCBI gene;Acc:115574277]	24.0344	19.5763	21.0545	59.9424	50.3525	54.4563	0.392502	-1.34923	1.98067e-08	1.0107e-06	down	yes
ENSSAUG00010015989	cx28.6	NA	gap junction beta-4 protein-like [Source:NCBI gene;Acc:115597282]	6.1795	7.75109	9.08161	17.4345	25.1205	17.7649	0.381503	-1.39023	2.15637e-08	1.09649e-06	down	yes
ENSSAUG00010014303	ptgs2b	EC:1.14.99.1	prostaglandin-endoperoxide synthase 2 [Source:NCBI gene;Acc:115592011]	3.2316	3.29404	4.08039	8.96363	11.5542	7.31568	0.381053	-1.39194	2.35149e-08	1.18738e-06	down	yes
ENSSAUG00010025658	mertka	NA	MER proto-oncogene, tyrosine kinase [Source:NCBI gene;Acc:115597153]	0.546004	0.541699	0.727817	2.42474	2.70462	2.24428	0.246217	-2.022	2.80628e-08	1.40237e-06	down	yes
ENSSAUG00010020842	ece1	NA	endothelin converting enzyme 1 [Source:ZFIN;Acc:ZDB-GENE-061110-100]	21.5263	21.7017	26.5073	50.6377	62.4221	47.856	0.433365	-1.20635	2.8304e-08	1.40473e-06	down	yes
ENSSAUG00010022922	ENSSAUG00010022922	NA	collagen and calcium-binding EGF domain-containing protein 1-like [Source:NCBI gene;Acc:115579719]	9.66616	11.6496	11.7714	26.9863	28.6349	24.2254	0.414384	-1.27096	3.17994e-08	1.57282e-06	down	yes
ENSSAUG00010021093	dact2	NA	dapper homolog 2-like [Source:NCBI gene;Acc:115596092]	0.26687	0.238473	0.317972	1.89016	1.17948	1.38457	0.184839	-2.43566	3.5497e-08	1.73206e-06	down	yes
ENSSAUG00010025259	trib3	NA	tribbles homolog 2-like [Source:NCBI gene;Acc:115583816]	20.6495	24.4749	25.4752	50.7439	65.4693	62.6204	0.394778	-1.34089	3.6746e-08	1.78102e-06	down	yes
ENSSAUG00010008189	cln5	NA	CLN5 intracellular trafficking protein [Source:NCBI gene;Acc:115588770]	14.2561	15.19	14.5069	37.0127	38.3709	36.4323	0.393083	-1.34709	3.69613e-08	1.78278e-06	down	yes
ENSSAUG00010019850	ENSSAUG00010019850	NA	polyhomeotic-like protein 3 [Source:NCBI gene;Acc:115569877]	4.42097	4.44414	6.27015	11.8127	13.9286	10.6472	0.415936	-1.26557	3.83276e-08	1.83264e-06	down	yes
ENSSAUG00010020900	wsb2	NA	WD repeat and SOCS box containing 2 [Source:NCBI gene;Acc:115581909]	7.28037	5.60612	4.11382	17.2674	18.6882	19.5497	0.306282	-1.70707	3.89326e-08	1.84383e-06	down	yes
ENSSAUG00010024314	mn1b	NA	MN1 proto-oncogene, transcriptional regulator [Source:NCBI gene;Acc:115581928]	0.940797	0.887902	1.44489	3.9328	3.46165	2.75996	0.322381	-1.63316	4.62687e-08	2.13543e-06	down	yes
ENSSAUG00010022525	bloc1s3	NA	biogenesis of lysosomal organelles complex 1 subunit 3 [Source:NCBI gene;Acc:115594398]	10.9765	12.1761	9.94346	29.9565	34.5392	33.4407	0.337933	-1.56519	4.842e-08	2.21357e-06	down	yes
ENSSAUG00010027598	ENSSAUG00010027598	NA	leptin-B-like [Source:NCBI gene;Acc:115595744]	8.02429	11.3359	8.56326	33.0336	27.256	24.5289	0.329214	-1.6029	5.29338e-08	2.41232e-06	down	yes
ENSSAUG00010004751	ENSSAUG00010004751	NA	arf-GAP with dual PH domain-containing protein 1-like [Source:NCBI gene;Acc:115579799]	0.187114	0.0793875	0.0616266	0.862015	1.46989	1.45171	0.0867232	-3.52744	5.55557e-08	2.51598e-06	down	yes
ENSSAUG00010018628	abhd4	NA	abhydrolase domain containing 4 [Source:NCBI gene;Acc:115573080]	5.15464	3.84728	6.41376	14.2338	22.8325	11.7256	0.315948	-1.66224	5.61717e-08	2.53595e-06	down	yes
ENSSAUG00010014697	SLC39A1	NA	solute carrier family 39 member 1 [Source:NCBI gene;Acc:115568077]	19.6286	18.7047	19.4894	45.3466	45.6263	45.0623	0.425057	-1.23427	6.81686e-08	3.03969e-06	down	yes
ENSSAUG00010026921	cdk15	NA	cyclin-dependent kinase 15 [Source:NCBI gene;Acc:791619]	4.06614	4.30822	4.59561	12.0853	13.3542	10.0599	0.365358	-1.45262	7.3771e-08	3.26939e-06	down	yes
ENSSAUG00010024504	ccn2a	NA	cellular communication network factor 2 [Source:NCBI gene;Acc:115574190]	25.0598	26.3485	23.0044	54.6024	80.4525	51.1871	0.399548	-1.32356	8.7316e-08	3.81864e-06	down	yes
ENSSAUG00010020069	pld1a	EC:3.1.4.4	phospholipase D1-like [Source:NCBI gene;Acc:115597398]	4.41529	3.28506	5.80367	10.4549	12.9825	8.00328	0.429508	-1.21924	8.95177e-08	3.89577e-06	down	yes
ENSSAUG00010021216	ENSSAUG00010021216	NA	uncharacterized LOC115566682 [Source:NCBI gene;Acc:115566682]	106.667	112.909	106.49	243.235	291.195	229.861	0.426625	-1.22896	9.03263e-08	3.91919e-06	down	yes
ENSSAUG00010005740	ENSSAUG00010005740	NA	coagulation factor II thrombin receptor [Source:HGNC Symbol;Acc:HGNC:3537]	10.0865	12.7305	16.0501	30.0361	48.8506	24.6379	0.375438	-1.41335	1.06928e-07	4.58463e-06	down	yes
ENSSAUG00010017876	tmem182b	NA	transmembrane protein 182-like [Source:NCBI gene;Acc:115576992]	9.42322	10.5872	12.1184	22.5263	35.5234	33.3277	0.351606	-1.50797	1.09624e-07	4.68633e-06	down	yes
ENSSAUG00010025600	vps41	NA	VPS41 subunit of HOPS complex [Source:NCBI gene;Acc:115570222]	18.3879	18.3057	17.357	41.5375	44.0568	42.5628	0.421752	-1.24553	1.15852e-07	4.92354e-06	down	yes
ENSSAUG00010005926	ENSSAUG00010005926	NA	receptor-transporting protein 3-like [Source:NCBI gene;Acc:115578435]	4.9262	4.73875	3.16914	12.295	13.2847	15.2441	0.314378	-1.66943	1.1687e-07	4.9523e-06	down	yes
ENSSAUG00010020757	tbc1d17	NA	TBC1 domain family, member 17 [Source:ZFIN;Acc:ZDB-GENE-050522-79]	27.3389	27.7634	34.002	60.9852	75.8984	61.5011	0.449149	-1.15473	1.33187e-07	5.59616e-06	down	yes
ENSSAUG00010003007	si:zfos-323e3.4	NA	volume-regulated anion channel subunit LRRC8C-like [Source:NCBI gene;Acc:115595622]	0.037859	0.028839	0.041261	0.299738	0.474349	0.266227	0.103775	-3.26846	1.33223e-07	5.59616e-06	down	yes
ENSSAUG00010008076	ENSSAUG00010008076	NA	beta-crystallin B1-like [Source:NCBI gene;Acc:115568320]	0.679861	0.853736	0.717443	3.99352	5.39191	4.72379	0.159544	-2.64797	1.33926e-07	5.60142e-06	down	yes
ENSSAUG00010004817	DENND3	NA	DENN domain containing 3 [Source:HGNC Symbol;Acc:HGNC:29134]	0.0001	0.0236383	0.0001	0.227449	0.264339	0.174996	0.0357512	-4.80587	1.34122e-07	5.60142e-06	down	yes
ENSSAUG00010009976	ANGPTL4	NA	angiopoietin-related protein 4-like [Source:NCBI gene;Acc:115591871]	115.41	140.341	103.969	280.996	362.848	278.453	0.390027	-1.35835	1.36925e-07	5.70207e-06	down	yes
ENSSAUG00010003565	ENSSAUG00010003565	NA	erythroferrone-like [Source:NCBI gene;Acc:115572724]	7.06823	7.62073	6.52306	17.6866	19.3488	18.0925	0.384779	-1.3779	1.42258e-07	5.88645e-06	down	yes
ENSSAUG00010018949	lonrf1l	NA	LON peptidase N-terminal domain and ring finger 1, like [Source:ZFIN;Acc:ZDB-GENE-081104-397]	9.64142	8.14057	12.3812	21.71	27.1994	19.1727	0.443041	-1.17449	1.42571e-07	5.88645e-06	down	yes
ENSSAUG00010004747	abca12	NA	ATP-binding cassette, sub-family A (ABC1), member 12 [Source:ZFIN;Acc:ZDB-GENE-030131-9790]	0.119407	0.182432	0.211673	0.584322	1.54286	0.472242	0.197548	-2.33972	1.43293e-07	5.89944e-06	down	yes
ENSSAUG00010016037	si:ch211-107o10.3	EC:1.1.1.300	retinol dehydrogenase 13-like [Source:NCBI gene;Acc:115579866]	11.0614	9.46773	14.838	26.4627	31.3808	21.5504	0.445464	-1.16662	1.59593e-07	6.49668e-06	down	yes
ENSSAUG00010014326	MYOC	NA	myocilin-like [Source:NCBI gene;Acc:115572064]	16.1117	21.0318	20.1257	41.5109	59.374	37.8669	0.412746	-1.27668	1.65041e-07	6.69967e-06	down	yes
ENSSAUG00010019515	ENSSAUG00010019515	NA	uncharacterized LOC115575081 [Source:NCBI gene;Acc:115575081]	1.40476	1.82192	2.33088	6.05088	8.53889	5.87902	0.271514	-1.8809	1.67427e-07	6.76678e-06	down	yes
ENSSAUG00010000278	ENSSAUG00010000278	NA	CD209 antigen-like protein C [Source:NCBI gene;Acc:115577058]	11.4484	10.0566	13.8595	28.2555	35.021	22.9261	0.410248	-1.28543	1.67629e-07	6.76678e-06	down	yes
ENSSAUG00010019286	ENSSAUG00010019286	NA	DAP3 binding cell death enhancer 1 [Source:NCBI gene;Acc:115568758]	21.8259	21.3562	25.7468	49.5117	53.6808	48.3198	0.454939	-1.13625	1.68602e-07	6.78716e-06	down	yes
ENSSAUG00010006786	slc6a15	NA	solute carrier family 6 member 15 [Source:ZFIN;Acc:ZDB-GENE-050420-93]	10.7702	11.2722	15.3878	24.4143	39.3903	24.2661	0.425001	-1.23446	1.81958e-07	7.26427e-06	down	yes
ENSSAUG00010018205	fn1b	NA	fibronectin 1b [Source:ZFIN;Acc:ZDB-GENE-030131-6545]	365.113	282.148	448.813	871.476	915.902	605.046	0.458144	-1.12613	1.86574e-07	7.42809e-06	down	yes
ENSSAUG00010000901	cemip	NA	cell migration inducing hyaluronidase 1 [Source:NCBI gene;Acc:115580182]	1.02751	0.670708	1.71999	4.35553	6.37401	2.05771	0.267314	-1.90339	1.98547e-07	7.84016e-06	down	yes
ENSSAUG00010001065	si:ch211-253b8.5	NA	dysbindin-like [Source:NCBI gene;Acc:115583910]	59.2424	71.4396	52.5139	138.275	173.583	177.169	0.374613	-1.41653	2.21775e-07	8.65613e-06	down	yes
ENSSAUG00010002094	ENSSAUG00010002094	NA	galectin-3-like [Source:NCBI gene;Acc:115597270]	65.3954	65.5593	49.7424	145.272	156.965	165.108	0.386646	-1.37092	2.44927e-07	9.44012e-06	down	yes
ENSSAUG00010024459	qpct	NA	glutaminyl-peptide cyclotransferase [Source:ZFIN;Acc:ZDB-GENE-130827-1]	13.9129	8.55377	9.72005	31.072	25.5123	25.9547	0.389957	-1.35861	2.45634e-07	9.44225e-06	down	yes
ENSSAUG00010009759	stim1b	NA	stromal interaction molecule 1-like [Source:NCBI gene;Acc:115594229]	5.69849	5.18235	6.80704	12.1384	15.1522	12.0381	0.449745	-1.15282	2.5319e-07	9.68134e-06	down	yes
ENSSAUG00010024391	uap1l1	EC:2.7.7.23;EC:2.7.7.83	UDP-N-acetylglucosamine pyrophosphorylase 1, like 1 [Source:NCBI gene;Acc:393264]	12.7649	15.4758	11.4963	30.9381	37.9097	42.4549	0.357017	-1.48593	2.64877e-07	1.0075e-05	down	yes
ENSSAUG00010018391	tpd52l1	NA	TPD52 like 1 [Source:NCBI gene;Acc:115574432]	3.88198	4.49216	5.98722	14.0764	20.8853	8.31269	0.331867	-1.59132	2.67233e-07	1.01381e-05	down	yes
ENSSAUG00010002926	slc24a4b	NA	solute carrier family 24 member 4 [Source:NCBI gene;Acc:115573934]	1.22	0.578412	0.887309	3.90977	3.51461	2.01836	0.284422	-1.8139	2.85584e-07	1.0722e-05	down	yes
ENSSAUG00010016981	camsap2b	NA	calmodulin-regulated spectrin-associated protein 2-like [Source:NCBI gene;Acc:115572293]	3.62877	3.32823	5.26316	9.74488	12.2821	6.23358	0.43241	-1.20953	2.86509e-07	1.07289e-05	down	yes
ENSSAUG00010016829	ppap2d	EC:3.1.3.4	phospholipid phosphatase 3-like [Source:NCBI gene;Acc:115592503]	0.340245	0.138978	0.232161	1.30202	2.4963	1.24276	0.141117	-2.82503	2.97718e-07	1.10629e-05	down	yes
ENSSAUG00010001966	slc10a7	NA	solute carrier family 10 member 7 [Source:NCBI gene;Acc:445025]	4.19703	3.9663	4.96207	10.6965	10.3123	8.40969	0.446162	-1.16436	3.33261e-07	1.22908e-05	down	yes
ENSSAUG00010020624	bri3	NA	brain protein I3 [Source:NCBI gene;Acc:115575575]	37.7852	37.308	51.212	101.842	107.724	78.1668	0.438966	-1.18782	3.33306e-07	1.22908e-05	down	yes
ENSSAUG00010026619	DENND2A	NA	DENN domain containing 2A [Source:NCBI gene;Acc:115587072]	8.12115	5.80428	9.18825	17.5802	17.8138	14.7192	0.46123	-1.11644	3.46661e-07	1.27508e-05	down	yes
ENSSAUG00010009833	itga11a	NA	integrin subunit alpha 11 [Source:NCBI gene;Acc:115580889]	2.02617	2.45039	2.42312	6.21037	7.67093	3.77214	0.39084	-1.35535	3.81909e-07	1.38712e-05	down	yes
ENSSAUG00010017792	ENSSAUG00010017792	NA	midnolin-A-like [Source:NCBI gene;Acc:115572565]	2.76922	4.91247	3.76805	9.74504	15.6238	14.8965	0.284357	-1.81422	3.91827e-07	1.41605e-05	down	yes
ENSSAUG00010010968	ENSSAUG00010010968	EC:2.4.2.1	purine nucleoside phosphorylase-like [Source:NCBI gene;Acc:115572638]	14.942	11.4148	12.6759	29.744	33.6965	27.5907	0.428783	-1.22168	4.18388e-07	1.50018e-05	down	yes
ENSSAUG00010024859	fam117aa	NA	family with sequence similarity 117 member Aa [Source:ZFIN;Acc:ZDB-GENE-110606-4]	2.24407	2.75956	3.58919	7.14237	10.6181	7.11126	0.345485	-1.53331	4.19246e-07	1.50018e-05	down	yes
ENSSAUG00010020260	kremen1	EC:3.4.21.68	kringle containing transmembrane protein 1 [Source:NCBI gene;Acc:100141352]	0.639095	0.364251	0.758646	2.46075	3.04208	1.23788	0.261396	-1.93569	4.22274e-07	1.50729e-05	down	yes
ENSSAUG00010003067	HMOX1	EC:1.14.14.18	heme oxygenase-like [Source:NCBI gene;Acc:115588483]	2.77796	2.33865	3.21144	12.1074	7.95273	9.06131	0.285977	-1.80603	4.27557e-07	1.5224e-05	down	yes
ENSSAUG00010013439	hps1	NA	HPS1 biogenesis of lysosomal organelles complex 3 subunit 1 [Source:NCBI gene;Acc:115596085]	1.57801	1.62386	1.3663	5.00697	5.31341	4.64361	0.305277	-1.71181	4.39103e-07	1.55586e-05	down	yes
ENSSAUG00010000472	lamp1a	NA	lysosomal associated membrane protein 1 [Source:NCBI gene;Acc:115580332]	13.7974	14.0692	17.2574	33.1952	37.8981	28.4586	0.45327	-1.14156	4.71875e-07	1.66385e-05	down	yes
ENSSAUG00010012649	gnptab	EC:2.7.8.17	N-acetylglucosamine-1-phosphate transferase subunits alpha and beta [Source:NCBI gene;Acc:115595268]	2.38775	1.05888	3.01219	6.86057	8.29355	4.46972	0.329131	-1.60326	4.87071e-07	1.70911e-05	down	yes
ENSSAUG00010023761	ccn4a	NA	cellular communication network factor 4 [Source:NCBI gene;Acc:115575369]	8.29338	10.6267	10.447	23.2434	30.9408	21.663	0.387188	-1.36889	4.90516e-07	1.71704e-05	down	yes
ENSSAUG00010013141	rpz2	NA	protein rapunzel-like [Source:NCBI gene;Acc:115578541]	32.2779	36.2174	29.3966	70.845	88.2996	83.2587	0.403839	-1.30815	5.00188e-07	1.74668e-05	down	yes
ENSSAUG00010008243	atp6ap2	NA	ATPase H+ transporting accessory protein 2 [Source:NCBI gene;Acc:115588545]	67.4838	50.2967	57.2476	136.673	129.947	121.22	0.451289	-1.14788	5.17219e-07	1.79749e-05	down	yes
ENSSAUG00010023107	ENSSAUG00010023107	NA	cytochrome c iso-1/iso-2-like [Source:NCBI gene;Acc:115578336]	0.471181	0.240803	0.387172	2.0197	2.372	1.18968	0.196933	-2.34422	5.21511e-07	1.80807e-05	down	yes
ENSSAUG00010014547	ATP6V1A	EC:3.6.3.14	ATPase H+ transporting V1 subunit A [Source:NCBI gene;Acc:115570340]	31.5256	20.1439	22.9029	62.2177	59.1744	53.4195	0.426587	-1.22909	5.46229e-07	1.87582e-05	down	yes
ENSSAUG00010000295	tpi1a	EC:5.3.1.1	triosephosphate isomerase [Source:NCBI gene;Acc:115578697]	27.6011	26.7801	23.4876	60.6208	59.0443	66.7653	0.417683	-1.25952	5.53209e-07	1.8953e-05	down	yes
ENSSAUG00010016626	ENSSAUG00010016626	EC:4.6.1.2	soluble guanylate cyclase 88E-like [Source:NCBI gene;Acc:115569380]	0.0001	0.037106	0.035393	0.505866	0.775364	0.132562	0.0513506	-4.28348	6.29439e-07	2.14128e-05	down	yes
ENSSAUG00010011586	hps3	NA	HPS3 biogenesis of lysosomal organelles complex 2 subunit 1 [Source:NCBI gene;Acc:115591956]	3.78088	4.21423	3.98306	9.84846	9.11014	8.47428	0.436636	-1.1955	6.99647e-07	2.35797e-05	down	yes
ENSSAUG00010006249	flot2b	NA	flotillin-2 [Source:NCBI gene;Acc:115597334]	9.36895	9.09314	12.4387	21.2799	26.0194	17.3403	0.478047	-1.06478	7.36558e-07	2.46517e-05	down	yes
ENSSAUG00010022293	inhbb	NA	inhibin beta B chain-like [Source:NCBI gene;Acc:115587487]	11.2894	13.9378	10.5124	24.3744	45.1656	24.8375	0.378687	-1.40092	7.44327e-07	2.47972e-05	down	yes
ENSSAUG00010015004	nfatc4	NA	nuclear factor of activated T cells 4 [Source:NCBI gene;Acc:115573417]	11.5659	12.8625	10.8144	25.2874	29.9387	25.1066	0.43871	-1.18866	7.63059e-07	2.53629e-05	down	yes
ENSSAUG00010000416	exosc1	NA	exosome component 1 [Source:NCBI gene;Acc:115580982]	53.8462	54.8663	64.8496	120.399	141.723	98.5275	0.481249	-1.05514	8.30202e-07	2.72201e-05	down	yes
ENSSAUG00010023205	ctns	NA	cystinosin, lysosomal cystine transporter [Source:NCBI gene;Acc:115591521]	30.9988	29.5787	25.0925	65.5334	65.779	70.6882	0.424108	-1.2375	9.33748e-07	3.01378e-05	down	yes
ENSSAUG00010012307	tmem11	NA	transmembrane protein 11 [Source:NCBI gene;Acc:115576339]	42.9139	46.8369	41.0245	99.7555	97.6013	98.7481	0.441652	-1.17902	1.12893e-06	3.57997e-05	down	yes
ENSSAUG00010009213	tcn2	NA	transcobalamin-2-like [Source:NCBI gene;Acc:115582029]	90.9375	81.9552	70.7536	197.405	173.167	208.394	0.42083	-1.24869	1.23186e-06	3.8809e-05	down	yes
ENSSAUG00010009678	mkrn2	NA	makorin ring finger protein 2 [Source:NCBI gene;Acc:115584182]	8.33276	9.30519	7.88598	18.206	20.2225	22.6163	0.418118	-1.25802	1.24455e-06	3.91235e-05	down	yes
ENSSAUG00010026858	ENSSAUG00010026858	NA	Krueppel-like factor 2 [Source:NCBI gene;Acc:115572395]	17.3464	16.5906	16.4326	33.6557	45.7756	34.4874	0.442154	-1.17738	1.36713e-06	4.27913e-05	down	yes
ENSSAUG00010019822	lrrc31	NA	leucine rich repeat containing 31 [Source:ZFIN;Acc:ZDB-GENE-091204-286]	0.036667	0.074086	0.035522	0.358521	0.819588	0.284093	0.100037	-3.32139	1.46477e-06	4.52609e-05	down	yes
ENSSAUG00010004215	ptpmt1	NA	protein tyrosine phosphatase mitochondrial 1 [Source:NCBI gene;Acc:115579780]	15.2981	14.7687	15.0313	31.4371	36.3243	33.2064	0.446658	-1.16276	1.64087e-06	5.01677e-05	down	yes
ENSSAUG00010018262	gnpda1	EC:3.5.99.6	glucosamine-6-phosphate isomerase 1 [Source:NCBI gene;Acc:115568694]	20.0214	18.4343	17.0873	40.7797	42.9795	48.2128	0.42087	-1.24855	1.66734e-06	5.08696e-05	down	yes
ENSSAUG00010026385	timp2b	NA	metalloproteinase inhibitor 2-like [Source:NCBI gene;Acc:115575330]	98.1333	121.419	122.786	219.679	306.671	210.714	0.464462	-1.10637	1.70684e-06	5.1851e-05	down	yes
ENSSAUG00010014215	si:ch211-117c9.1	NA	NUAK family SNF1-like kinase 1 [Source:NCBI gene;Acc:115585544]	5.43989	6.12003	8.28276	14.8736	23.3985	10.1537	0.409755	-1.28717	1.71331e-06	5.1851e-05	down	yes
ENSSAUG00010002098	ENSSAUG00010002098	NA		96.274	119.025	81.1941	224.209	246.523	279.535	0.395184	-1.3394	1.71739e-06	5.1851e-05	down	yes
ENSSAUG00010016714	cryzl1	EC:2.3.1.85	crystallin zeta like 1 [Source:NCBI gene;Acc:115596893]	10.4296	14.0346	8.13275	27.5739	30.6196	28.2749	0.376981	-1.40744	1.73902e-06	5.22715e-05	down	yes
ENSSAUG00010008792	wdr41	NA	WD repeat domain 41 [Source:NCBI gene;Acc:115593261]	6.32347	7.52896	5.38637	17.0972	15.8736	17.6474	0.380077	-1.39564	1.74214e-06	5.22715e-05	down	yes
ENSSAUG00010024777	CHRNA1	NA	cholinergic receptor nicotinic alpha 1 subunit [Source:NCBI gene;Acc:115588128]	6.65666	8.5153	7.03806	15.008	18.7654	19.1615	0.419572	-1.25301	1.80925e-06	5.37288e-05	down	yes
ENSSAUG00010022685	vps33a	NA	VPS33A core subunit of CORVET and HOPS complexes [Source:NCBI gene;Acc:115582185]	7.33173	7.4534	8.76766	18.1239	19.7569	13.2746	0.460416	-1.11899	2.05048e-06	6.00315e-05	down	yes
ENSSAUG00010010240	ENSSAUG00010010240	NA		0.102352	0.078243	0.037315	0.753949	0.52641	1.02175	0.0946567	-3.40115	2.15347e-06	6.26668e-05	down	yes
ENSSAUG00010013321	itpkcb	EC:2.7.1.127	inositol-trisphosphate 3-kinase C-like [Source:NCBI gene;Acc:115575049]	5.44559	4.29345	7.64671	13.5136	16.8678	9.01552	0.441298	-1.18018	2.16393e-06	6.2845e-05	down	yes
ENSSAUG00010019247	fbxo32	NA	F-box protein 32 [Source:NCBI gene;Acc:115567679]	6.11612	5.30635	6.73946	13.9567	13.6298	11.279	0.467302	-1.09757	2.18943e-06	6.34584e-05	down	yes
ENSSAUG00010011988	tpcn3	NA	two pore segment channel 3 [Source:ZFIN;Acc:ZDB-GENE-141215-16]	2.66255	2.49113	2.17975	7.25003	5.68882	6.75913	0.372293	-1.42549	2.25667e-06	6.51467e-05	down	yes
ENSSAUG00010008677	atp1b1a	NA	sodium/potassium-transporting ATPase subunit beta-233-like [Source:NCBI gene;Acc:115591063]	212.578	179.527	227.31	402.59	475.539	365.337	0.498136	-1.00539	2.2811e-06	6.5721e-05	down	yes
ENSSAUG00010020022	prss16	NA	thymus-specific serine protease-like [Source:NCBI gene;Acc:115575388]	69.1522	71.1076	56.2731	155.688	139.739	160.659	0.430912	-1.21454	2.31374e-06	6.63973e-05	down	yes
ENSSAUG00010022864	fap	NA	dipeptidyl peptidase 4-like [Source:NCBI gene;Acc:115587510]	44.6463	47.335	45.2872	93.9787	109.846	81.1347	0.481713	-1.05375	2.31904e-06	6.64181e-05	down	yes
ENSSAUG00010009560	ostm1	NA	osteoclastogenesis associated transmembrane protein 1 [Source:NCBI gene;Acc:115574661]	22.1784	12.1224	18.6732	45.3918	38.3408	34.0095	0.449916	-1.15227	2.43798e-06	6.92934e-05	down	yes
ENSSAUG00010008071	CTSB	EC:3.4.22.1	cathepsin B-like [Source:NCBI gene;Acc:115580670]	80.9534	75.4474	88.1338	166.413	169.13	156.501	0.496977	-1.00875	2.52697e-06	7.13858e-05	down	yes
ENSSAUG00010013777	ENSSAUG00010013777	EC:3.4.19.12	ubiquitin carboxyl-terminal hydrolase CYLD-like [Source:NCBI gene;Acc:115589532]	4.79952	5.39083	5.82915	11.4635	12.4028	9.9629	0.473541	-1.07844	2.60613e-06	7.33516e-05	down	yes
ENSSAUG00010026314	pikfyve	EC:2.7.1.150	phosphoinositide kinase, FYVE-type zinc finger containing [Source:NCBI gene;Acc:115588549]	5.7793	3.96989	5.4945	11.3313	11.2939	8.70503	0.486549	-1.03934	2.6394e-06	7.41283e-05	down	yes
ENSSAUG00010024532	vps18	NA	VPS18 core subunit of CORVET and HOPS complexes [Source:NCBI gene;Acc:115574329]	10.1385	10.9383	12.6413	21.6201	25.5624	21.3316	0.492134	-1.02288	2.65579e-06	7.44442e-05	down	yes
ENSSAUG00010003233	glb1	EC:3.2.1.23	galactosidase beta 1 [Source:NCBI gene;Acc:115583252]	15.4732	9.56942	12.954	32.1377	25.5025	24.9111	0.46028	-1.11942	2.83066e-06	7.80713e-05	down	yes
ENSSAUG00010017495	oaz2a	NA	ornithine decarboxylase antizyme 2b [Source:ZFIN;Acc:ZDB-GENE-070313-1]	5.02441	3.70022	7.49312	17.3487	21.1793	7.80185	0.350049	-1.51437	2.83367e-06	7.80713e-05	down	yes
ENSSAUG00010005487	tspan36	NA	tetraspanin-36-like [Source:NCBI gene;Acc:115582259]	126.436	96.0818	103.448	238.842	223.43	242.305	0.46264	-1.11204	3.03051e-06	8.25529e-05	down	yes
ENSSAUG00010002268	ist1	NA	IST1 factor associated with ESCRT-III [Source:NCBI gene;Acc:115580731]	40.0504	33.6424	57.0746	93.9873	120.774	61.1191	0.474001	-1.07704	3.05052e-06	8.29422e-05	down	yes
ENSSAUG00010015675	oplah	EC:3.5.2.9	5-oxoprolinase, ATP-hydrolysing [Source:NCBI gene;Acc:115569682]	6.24223	5.13673	11.2048	17.4644	22.1911	11.4236	0.442134	-1.17745	3.07409e-06	8.34083e-05	down	yes
ENSSAUG00010026927	ENSSAUG00010026927	NA		42.507	34.2568	43.4185	93.6485	88.5214	61.1342	0.493959	-1.01754	3.22165e-06	8.69162e-05	down	yes
ENSSAUG00010007368	stra6	NA	stimulated by retinoic acid 6 [Source:NCBI gene;Acc:115586291]	0.255161	0.390014	0.185509	1.33621	1.38262	1.27606	0.207937	-2.26578	3.28999e-06	8.81038e-05	down	yes
ENSSAUG00010004126	LGR6	NA	leucine rich repeat containing G protein-coupled receptor 6 [Source:NCBI gene;Acc:115584816]	4.63145	4.74589	7.55072	13.4292	14.8723	8.39006	0.461361	-1.11603	3.29508e-06	8.81038e-05	down	yes
ENSSAUG00010017649	pdk2a	NA	pyruvate dehydrogenase (acetyl-transferring) kinase isozyme 2, mitochondrial-like [Source:NCBI gene;Acc:115571395]	20.8749	20.3105	28.4751	45.1768	56.346	37.9524	0.499447	-1.0016	3.37585e-06	8.97666e-05	down	yes
ENSSAUG00010024277	ENSSAUG00010024277	NA	leptin-like [Source:NCBI gene;Acc:115586947]	31.5877	42.3025	36.0976	81.5057	78.5446	84.1313	0.450434	-1.15061	3.43448e-06	9.09916e-05	down	yes
ENSSAUG00010021931	ttc36	EC:2.1.1.43	tetratricopeptide repeat domain 36 [Source:NCBI gene;Acc:492516]	11.5742	10.3317	9.00761	25.4569	23.0002	28.478	0.401813	-1.3154	3.45452e-06	9.12017e-05	down	yes
ENSSAUG00010009889	wdr91	NA	WD repeat domain 91 [Source:NCBI gene;Acc:402898]	12.0836	12.3867	11.7478	26.4256	24.7895	26.4733	0.466197	-1.10099	3.65204e-06	9.58793e-05	down	yes
ENSSAUG00010000906	trmt10c	NA	tRNA methyltransferase 10C, mitochondrial RNase P subunit [Source:NCBI gene;Acc:115580132]	14.0491	14.3212	12.499	30.4371	29.2162	33.4579	0.43893	-1.18794	3.77162e-06	9.88397e-05	down	yes
ENSSAUG00010020659	mst1ra	NA	macrophage-stimulating protein receptor-like [Source:NCBI gene;Acc:115583471]	7.69215	5.53419	9.80306	15.7216	19.4689	11.9262	0.488774	-1.03276	3.78203e-06	9.89336e-05	down	yes
ENSSAUG00010023520	PPFIA3	NA	liprin-alpha-3-like [Source:NCBI gene;Acc:115571044]	0.0435757	0.0001	0.0238833	0.189189	0.742807	0.211358	0.0590884	-4.08098	3.88869e-06	0.000101139	down	yes
ENSSAUG00010008458	nmd3	NA	NMD3 ribosome export adaptor [Source:NCBI gene;Acc:115575430]	82.547	86.257	80.2224	170.639	173.228	196.779	0.460609	-1.11838	3.99761e-06	0.000103637	down	yes
ENSSAUG00010021771	sost	NA	sclerostin [Source:NCBI gene;Acc:115571769]	1.4542	2.2791	2.47982	5.21071	8.97559	5.70663	0.312328	-1.67886	4.04283e-06	0.000104623	down	yes
ENSSAUG00010021025	cpt1ab	EC:2.3.1.21	carnitine palmitoyltransferase 1A [Source:NCBI gene;Acc:115586820]	13.6969	12.1581	18.7881	30.1564	37.3153	22.0221	0.498841	-1.00335	4.05114e-06	0.000104651	down	yes
ENSSAUG00010009968	si:dkey-197i20.6	NA	IFI30 lysosomal thiol reductase [Source:NCBI gene;Acc:115591543]	1.01654	0.56603	0.891758	3.13097	2.87608	4.36973	0.238448	-2.06825	4.06902e-06	0.000104926	down	yes
ENSSAUG00010015973	nr1d2a	NA	nuclear receptor subfamily 1 group D member 2-like [Source:NCBI gene;Acc:115567050]	6.821	5.16321	6.01573	12.807	13.8004	12.2964	0.462678	-1.11192	4.08959e-06	0.000105269	down	yes
ENSSAUG00010021764	etv4	NA	ETS variant transcription factor 4 [Source:NCBI gene;Acc:115571762]	2.58057	2.88824	2.28217	8.20762	6.30109	7.33221	0.354883	-1.49458	4.19556e-06	0.000107805	down	yes
ENSSAUG00010008874	ENSSAUG00010008874	EC:1.14.13.8	dimethylaniline monooxygenase [N-oxide-forming] 5-like [Source:NCBI gene;Acc:115591443]	0.261366	0.590574	0.395923	1.36874	1.58526	1.83971	0.260313	-1.94168	4.26196e-06	0.000109317	down	yes
ENSSAUG00010020117	tbc1d30	NA	TBC1 domain family member 30 [Source:NCBI gene;Acc:115595514]	0.483891	0.480649	0.564718	1.57645	1.72584	1.67346	0.307342	-1.70208	4.52513e-06	0.00011505	down	yes
ENSSAUG00010024617	ENSSAUG00010024617	NA	tetraspanin-8-like [Source:NCBI gene;Acc:115595364]	21.4743	17.9888	24.4609	43.1422	52.4165	34.96	0.489769	-1.02983	4.80964e-06	0.00012122	down	yes
ENSSAUG00010010704	hmces	NA	5-hydroxymethylcytosine binding, ES cell specific [Source:NCBI gene;Acc:115582769]	11.3946	11.9768	9.0555	25.811	23.3901	27.443	0.423084	-1.24098	4.87764e-06	0.000122295	down	yes
ENSSAUG00010010941	tmem9b	NA	TMEM9 domain family member B [Source:NCBI gene;Acc:115580751]	16.601	17.3232	18.9118	35.2637	42.654	30.4961	0.487354	-1.03696	4.96457e-06	0.000124046	down	yes
ENSSAUG00010013052	heca	NA	hdc homolog, cell cycle regulator [Source:NCBI gene;Acc:115573826]	4.3466	4.64144	3.37114	10.6673	11.8357	11.0198	0.368681	-1.43956	5.1997e-06	0.000129474	down	yes
ENSSAUG00010001437	ENSSAUG00010001437	NA	SH3 domain-containing protein 19-like [Source:NCBI gene;Acc:115589915]	3.91329	3.66871	5.05152	8.78837	10.1032	6.66338	0.494368	-1.01634	5.33578e-06	0.000131731	down	yes
ENSSAUG00010020691	ENSSAUG00010020691	NA	E3 ubiquitin-protein ligase TRIM41-like [Source:NCBI gene;Acc:115589552]	0.970952	0.734605	1.0598	2.96595	3.74416	1.86077	0.322645	-1.63198	5.52022e-06	0.000135592	down	yes
ENSSAUG00010003815	fuca1.2	EC:3.2.1.51	tissue alpha-L-fucosidase-like [Source:NCBI gene;Acc:115579042]	6.93429	5.55113	6.24427	15.5354	17.1768	11.384	0.424747	-1.23533	5.65082e-06	0.000138565	down	yes
ENSSAUG00010017698	ablim1a	NA	actin binding LIM protein 1a [Source:ZFIN;Acc:ZDB-GENE-080219-41]	0.872311	1.33643	1.402	3.25333	4.18079	2.81985	0.352131	-1.50581	5.71304e-06	0.000139618	down	yes
ENSSAUG00010018211	lmbrd1	NA	LMBR1 domain containing 1 [Source:NCBI gene;Acc:115596373]	5.30525	4.246	8.77575	13.154	16.2013	11.0456	0.453629	-1.14041	6.46594e-06	0.000156435	down	yes
ENSSAUG00010012219	TYR	EC:1.14.18.1	tyrosinase-like [Source:NCBI gene;Acc:115594569]	4.14003	3.46262	2.99135	10.1971	8.41199	9.45761	0.377458	-1.40561	6.48521e-06	0.000156639	down	yes
ENSSAUG00010024039	slc4a7	NA	solute carrier family 4 member 7 [Source:ZFIN;Acc:ZDB-GENE-140106-104]	3.06283	2.69444	3.53646	6.79771	7.15545	5.55287	0.476454	-1.06959	6.80466e-06	0.000163267	down	yes
ENSSAUG00010001009	AOPEP	NA	aminopeptidase O (putative) [Source:NCBI gene;Acc:115582267]	3.95236	3.98391	3.54397	8.78412	8.36927	9.12212	0.436918	-1.19457	6.82652e-06	0.000163521	down	yes
ENSSAUG00010022989	elk3	NA	ETS domain-containing protein Elk-3-like [Source:NCBI gene;Acc:115595405]	5.52384	6.05735	6.73884	13.8323	13.4252	10.2184	0.488849	-1.03254	7.04605e-06	0.000168223	down	yes
ENSSAUG00010005296	prune	EC:3.6.1.11	prune exopolyphosphatase [Source:ZFIN;Acc:ZDB-GENE-100609-1]	40.022	42.5251	35.6472	81.5485	84.5258	87.5483	0.466024	-1.10152	7.09844e-06	0.000168807	down	yes
ENSSAUG00010003800	pard6gb	NA	par-6 family cell polarity regulator gamma b [Source:ZFIN;Acc:ZDB-GENE-010319-35]	7.53037	8.40105	7.58867	18.7326	18.7974	17.9386	0.424025	-1.23778	7.10142e-06	0.000168807	down	yes
ENSSAUG00010011484	ENSSAUG00010011484	NA	C-C motif chemokine 17-like [Source:NCBI gene;Acc:115591357]	2.14459	4.50627	2.89797	9.03367	19.719	9.24083	0.251328	-1.99236	7.10547e-06	0.000168807	down	yes
ENSSAUG00010014831	il11a	NA	uncharacterized LOC115567264 [Source:NCBI gene;Acc:115567264]	4.56008	5.85109	5.69161	10.8276	15.6917	9.34258	0.449022	-1.15514	8.71033e-06	0.000203597	down	yes
ENSSAUG00010021122	FADS6	NA	fatty acid desaturase 6 [Source:NCBI gene;Acc:115571290]	0.159284	0.152196	0.218112	0.831242	1.14831	0.694807	0.198026	-2.33624	8.73914e-06	0.000203941	down	yes
ENSSAUG00010014329	ALAS1	EC:2.3.1.37	5-aminolevulinate synthase, nonspecific, mitochondrial-like [Source:NCBI gene;Acc:115584401]	2.19292	2.02193	1.48933	4.68871	5.35584	6.59371	0.342835	-1.54442	9.00426e-06	0.000209738	down	yes
ENSSAUG00010009381	wnt4	NA	Wnt family member 4 [Source:NCBI gene;Acc:115582662]	0.991315	1.503	1.25037	2.90531	3.9114	3.99134	0.346472	-1.52919	9.27535e-06	0.000214726	down	yes
ENSSAUG00010001992	spata5l1	NA	spermatogenesis associated 5 like 1 [Source:NCBI gene;Acc:115580235]	7.43629	9.32072	7.64434	17.2066	17.2674	20.7264	0.44205	-1.17772	9.35515e-06	0.000216228	down	yes
ENSSAUG00010014861	hyal1	EC:3.2.1.35	hyaluronidase-1-like [Source:NCBI gene;Acc:115584146]	11.5575	6.45379	15.4818	26.7915	27.5147	18.6324	0.459195	-1.12282	9.76382e-06	0.000223534	down	yes
ENSSAUG00010019731	hps4	NA	HPS4 biogenesis of lysosomal organelles complex 3 subunit 2 [Source:NCBI gene;Acc:115581779]	2.14809	1.87198	2.8373	6.3869	7.28864	3.55352	0.398012	-1.32912	9.79488e-06	0.000223892	down	yes
ENSSAUG00010023453	TNS3	NA	tensin 3 [Source:NCBI gene;Acc:115571913]	2.84861	1.60701	4.08895	8.96545	9.49968	3.74125	0.38478	-1.37789	9.93696e-06	0.000226782	down	yes
ENSSAUG00010023801	rgcc	NA	regulator of cell cycle [Source:NCBI gene;Acc:115588308]	20.9949	19.6392	18.342	41.5181	42.6748	40.1626	0.474254	-1.07627	1.15318e-05	0.000259502	down	yes
ENSSAUG00010020105	krt18b	NA	keratin, type I cytoskeletal 18-like [Source:NCBI gene;Acc:115584132]	907.999	993.842	816.013	1832.65	1887.93	2107.45	0.466341	-1.10054	1.16047e-05	0.000260691	down	yes
ENSSAUG00010023227	ENSSAUG00010023227	NA	zinc finger protein Gfi-1b-like [Source:NCBI gene;Acc:115573372]	3.49276	2.85192	5.28068	9.05918	11.0747	7.29258	0.423873	-1.2383	1.2293e-05	0.000274077	down	yes
ENSSAUG00010026586	slc6a17	NA	solute carrier family 6 member 17 [Source:NCBI gene;Acc:115584792]	0.01788	0.058847	0.099384	0.485866	0.667713	0.154562	0.134627	-2.89296	1.23957e-05	0.000275274	down	yes
ENSSAUG00010003054	slc2a15b	NA	solute carrier family 2, facilitated glucose transporter member 5-like [Source:NCBI gene;Acc:115588893]	0.0001	0.261198	0.177874	2.17394	1.70326	1.23756	0.0858639	-3.54181	1.2399e-05	0.000275274	down	yes
ENSSAUG00010025074	acsf2	NA	acyl-CoA synthetase family member 2 [Source:NCBI gene;Acc:115571023]	4.08777	2.74196	4.58877	8.89498	8.86418	6.52458	0.470212	-1.08862	1.24911e-05	0.000276791	down	yes
ENSSAUG00010016541	dmrt2a	NA	doublesex and mab-3 related transcription factor 2 [Source:NCBI gene;Acc:115581107]	7.45151	10.6708	6.93813	17.5115	21.8337	20.2835	0.420276	-1.25059	1.41276e-05	0.000308805	down	yes
ENSSAUG00010007876	edn2	NA	endothelin-2-like [Source:NCBI gene;Acc:115578389]	0.079088	0.385386	0.086093	1.32421	1.9012	1.30461	0.121538	-3.04052	1.4967e-05	0.000324703	down	yes
ENSSAUG00010005959	ENSSAUG00010005959	NA	ATPase H+ transporting V1 subunit C1b [Source:NCBI gene;Acc:449655]	11.5191	8.39835	12.8471	23.7455	26.0664	17.1958	0.488966	-1.03219	1.63578e-05	0.000350676	down	yes
ENSSAUG00010023400	cyp1a1	EC:1.14.14.1	cytochrome P450 1A1 [Source:NCBI gene;Acc:115580898]	66.1215	61.248	47.3717	118.919	127.998	130.441	0.463065	-1.11071	1.68525e-05	0.000360217	down	yes
ENSSAUG00010014919	zgc:114045	NA	arf-GAP domain and FG repeat-containing protein 1-like [Source:NCBI gene;Acc:115589166]	11.0843	15.1652	14.332	26.0554	30.9492	24.7615	0.496312	-1.01068	1.76766e-05	0.000375066	down	yes
ENSSAUG00010025595	ENSSAUG00010025595	NA		11.0143	11.4213	18.4005	29.5612	39.4653	23.2891	0.442353	-1.17673	1.78507e-05	0.000378205	down	yes
ENSSAUG00010022296	ENSSAUG00010022296	NA	multiple epidermal growth factor-like domains protein 8 [Source:NCBI gene;Acc:115588557]	1.9309	1.50942	3.72619	7.02949	8.58349	3.82573	0.368672	-1.43959	1.97928e-05	0.000416465	down	yes
ENSSAUG00010005919	grinaa	NA	glutamate ionotropic receptor NMDA type subunit associated protein 1 [Source:NCBI gene;Acc:115578911]	11.7429	9.77852	19.1409	26.5144	43.4714	19.1911	0.455973	-1.13298	1.98002e-05	0.000416465	down	yes
ENSSAUG00010018543	slc17a5	NA	solute carrier family 17 member 5 [Source:NCBI gene;Acc:115596765]	2.87455	2.83814	4.132	8.2687	8.62718	5.37734	0.441997	-1.17789	2.08381e-05	0.000434511	down	yes
ENSSAUG00010018482	dkk2	NA	dickkopf WNT signaling pathway inhibitor 2 [Source:NCBI gene;Acc:115590422]	8.88055	7.48996	7.74741	16.4182	22.2704	11.9226	0.476534	-1.06935	2.09606e-05	0.000436438	down	yes
ENSSAUG00010002917	krt98	NA	keratin 98 [Source:ZFIN;Acc:ZDB-GENE-070822-8]	0.866695	0.672005	0.971147	2.5034	2.92279	2.8645	0.302731	-1.72389	2.11627e-05	0.000439455	down	yes
ENSSAUG00010004232	ENSSAUG00010004232	NA	matrix metalloproteinase-19-like [Source:NCBI gene;Acc:115584638]	0.015999	0.094078	0.023794	0.706094	0.720362	0.17803	0.0834354	-3.5832	2.11661e-05	0.000439455	down	yes
ENSSAUG00010000092	si:ch211-250e5.2	EC:2.4.1.86	beta-1,3-galactosyltransferase 2-like [Source:NCBI gene;Acc:115566602]	0.337883	0.676227	0.498616	2.2796	1.70176	1.60542	0.270769	-1.88487	2.15075e-05	0.000445905	down	yes
ENSSAUG00010013062	meis1a	NA	homeobox protein Meis1-like [Source:NCBI gene;Acc:115578437]	4.60801	6.01482	3.93128	11.2992	13.4892	12.0866	0.394688	-1.34122	2.15803e-05	0.000446138	down	yes
ENSSAUG00010000241	ENSSAUG00010000241	NA	ras-related protein Rab-33B-like [Source:NCBI gene;Acc:115593420]	6.58946	5.49697	3.79054	17.4182	12.6593	14.0645	0.35968	-1.47521	2.19762e-05	0.000451815	down	yes
ENSSAUG00010003213	fam131a	NA	family with sequence similarity 131 member A [Source:ZFIN;Acc:ZDB-GENE-080204-112]	0.306292	0.384809	0.0001	2.20694	3.31264	2.06792	0.0910973	-3.45645	2.19797e-05	0.000451815	down	yes
ENSSAUG00010004429	ENSSAUG00010004429	NA		10.3359	5.38096	11.0306	20.6919	25.0094	13.6517	0.450651	-1.14992	2.26783e-05	0.000464201	down	yes
ENSSAUG00010003586	rarab	NA	retinoic acid receptor alpha-B-like [Source:NCBI gene;Acc:115575587]	4.57017	4.18789	4.94156	10.5983	10.9698	8.49016	0.455769	-1.13363	2.42666e-05	0.000492477	down	yes
ENSSAUG00010025258	pnp4a	EC:2.4.2.1	purine nucleoside phosphorylase-like [Source:NCBI gene;Acc:115582808]	0.260218	0.336975	0.13249	1.01061	1.60166	1.39637	0.182028	-2.45777	2.47278e-05	0.000499797	down	yes
ENSSAUG00010008844	GNG12	NA	guanine nucleotide-binding protein G(I)/G(S)/G(O) subunit gamma-12-like [Source:NCBI gene;Acc:115591784]	3.80351	2.80373	4.71608	9.19184	12.829	6.71104	0.394103	-1.34336	2.58004e-05	0.000519007	down	yes
ENSSAUG00010014524	kaznb	NA	kazrin-like [Source:NCBI gene;Acc:115583586]	1.01307	0.708819	1.45821	2.47899	3.62036	1.98399	0.393415	-1.34588	2.58573e-05	0.000519007	down	yes
ENSSAUG00010005159	atp6v1d	NA	ATPase H+ transporting V1 subunit D [Source:NCBI gene;Acc:115573799]	58.1579	52.8172	48.5697	100.406	108.295	114.136	0.494198	-1.01684	2.59534e-05	0.000520217	down	yes
ENSSAUG00010024106	lrp1aa	NA	low density lipoprotein receptor-related protein 1Aa [Source:ZFIN;Acc:ZDB-GENE-030131-7889]	33.6223	20.4749	45.6173	74.7966	81.1323	46.0609	0.493661	-1.01841	2.60037e-05	0.000520505	down	yes
ENSSAUG00010011906	ENSSAUG00010011906	NA	tissue factor-like [Source:NCBI gene;Acc:115571882]	17.0604	19.9961	26.4933	52.1743	60.8836	24.5706	0.461749	-1.11482	3.07547e-05	0.00060639	down	yes
ENSSAUG00010011666	gpat3	EC:2.3.1.15	glycerol-3-phosphate acyltransferase 3 [Source:NCBI gene;Acc:436958]	6.37238	6.02213	6.1269	13.5345	12.7594	12.91	0.472439	-1.0818	3.18685e-05	0.000624508	down	yes
ENSSAUG00010010417	tpst1	NA	protein-tyrosine sulfotransferase 1 [Source:NCBI gene;Acc:115570828]	28.1943	28.299	22.801	57.4164	49.4962	57.2982	0.482881	-1.05026	3.23547e-05	0.000632772	down	yes
ENSSAUG00010007560	prrx1b	NA	paired related homeobox 1 [Source:NCBI gene;Acc:115590808]	39.9498	46.5127	39.2416	82.4978	81.4477	90.622	0.493795	-1.01802	3.30647e-05	0.000643186	down	yes
ENSSAUG00010027323	fgl2a	NA	fibrinogen like 2 [Source:NCBI gene;Acc:115595519]	2.71824	4.06473	5.18486	9.7435	13.2583	7.07707	0.397882	-1.32959	3.37375e-05	0.000654517	down	yes
ENSSAUG00010008638	rnasekb	EC:3.1.-.-	ribonuclease K [Source:NCBI gene;Acc:115593934]	154.202	117.518	114.914	266.828	240.857	275.026	0.493967	-1.01751	3.62656e-05	0.000698885	down	yes
ENSSAUG00010006938	jund	NA	transcription factor jun-D-like [Source:NCBI gene;Acc:115571905]	7.82095	8.40324	9.29682	16.2755	24.7077	17.359	0.437437	-1.19285	3.74229e-05	0.000716423	down	yes
ENSSAUG00010025880	ENSSAUG00010025880	NA	mucin-5AC-like [Source:NCBI gene;Acc:115574765]	0.239239	0.32509	0.388633	0.944867	1.26827	0.735205	0.32322	-1.62941	3.83502e-05	0.000731277	down	yes
ENSSAUG00010005777	lhfpl6	NA	LHFPL tetraspan subfamily member 6 [Source:NCBI gene;Acc:115573922]	18.9937	20.811	15.0449	34.8188	41.6263	39.688	0.472299	-1.08223	3.91626e-05	0.000741887	down	yes
ENSSAUG00010009007	cav2	NA	caveolin 2 [Source:NCBI gene;Acc:115587225]	3.76247	2.5275	6.81496	11.5573	25.6536	7.95899	0.290125	-1.78525	4.00585e-05	0.000754912	down	yes
ENSSAUG00010015382	limk2	EC:2.7.11.1	LIM domain kinase 2 [Source:NCBI gene;Acc:115582182]	2.98516	2.70049	3.69632	6.39307	7.30711	5.70086	0.483581	-1.04817	4.08404e-05	0.000767652	down	yes
ENSSAUG00010025931	PPP1R27	NA	protein phosphatase 1 regulatory subunit 27-like [Source:NCBI gene;Acc:115574866]	1.38234	0.691704	1.22491	3.36988	3.42476	3.41935	0.322984	-1.63046	4.1312e-05	0.000775509	down	yes
ENSSAUG00010002888	snx8a	NA	sorting nexin 8 [Source:NCBI gene;Acc:115575260]	4.55352	4.06765	6.39875	11.8448	12.7056	6.70221	0.480597	-1.0571	4.14099e-05	0.000776343	down	yes
ENSSAUG00010021169	ENSSAUG00010021169	NA		1.92127	1.5553	2.04077	4.56016	5.69233	3.40693	0.403922	-1.30785	4.35446e-05	0.000810075	down	yes
ENSSAUG00010013757	hexb	EC:3.2.1.52	hexosaminidase subunit beta [Source:NCBI gene;Acc:115592266]	113.41	115.743	93.569	218.483	206.178	227.776	0.494642	-1.01554	4.41283e-05	0.000817784	down	yes
ENSSAUG00010025399	ENSSAUG00010025399	EC:2.3.1.9		12.866	10.3616	16.7787	28.2182	33.2497	23.1962	0.47253	-1.08152	4.5168e-05	0.000832793	down	yes
ENSSAUG00010026443	prmt8b	NA	protein arginine N-methyltransferase 8-B-like [Source:NCBI gene;Acc:115586718]	0.181068	0.118777	0.267199	0.672906	1.29372	0.535795	0.226598	-2.1418	4.52657e-05	0.000833534	down	yes
ENSSAUG00010023329	zgc:174164	NA	disintegrin and metalloproteinase domain-containing protein 9-like [Source:NCBI gene;Acc:115570633]	1.00619	0.907579	1.01925	2.85813	2.34275	2.60597	0.375699	-1.41235	4.58422e-05	0.000842077	down	yes
ENSSAUG00010027705	ttc19	NA	tetratricopeptide repeat domain 19 [Source:NCBI gene;Acc:115572721]	10.4071	12.0566	9.173	22.4066	22.1512	23.1504	0.46725	-1.09773	4.59621e-05	0.000842077	down	yes
ENSSAUG00010007963	RAB38	NA	RAB38, member RAS oncogene family [Source:NCBI gene;Acc:115596442]	6.7585	8.41499	5.57199	13.5991	17.3787	16.6625	0.435461	-1.19938	4.92656e-05	0.00089693	down	yes
ENSSAUG00010023272	slc4a2b	NA	anion exchange protein 2-like [Source:NCBI gene;Acc:115570185]	4.00546	1.67108	5.17885	10.1571	10.7498	4.98229	0.419302	-1.25394	4.9384e-05	0.000897958	down	yes
ENSSAUG00010018306	cercam	EC:2.4.1.50	procollagen galactosyltransferase 2-like [Source:NCBI gene;Acc:115593219]	9.83933	7.36183	16.9702	23.6489	31.22	15.521	0.485458	-1.04258	5.03164e-05	0.000908076	down	yes
ENSSAUG00010022209	slc24a5	NA	solute carrier family 24 member 5 [Source:ZFIN;Acc:ZDB-GENE-031210-1]	0.222786	0.195268	0.145137	1.03298	1.12626	0.617308	0.202839	-2.3016	5.45068e-05	0.000975248	down	yes
ENSSAUG00010027518	si:ch211-195b13.1	EC:2.7.11.1	serine/threonine-protein kinase Sgk1-like [Source:NCBI gene;Acc:115578496]	7.66546	3.75636	6.47868	15.3695	13.3145	8.99642	0.475062	-1.07381	5.4603e-05	0.000975717	down	yes
ENSSAUG00010025570	ENSSAUG00010025570	NA	TAFA chemokine like family member 2 [Source:NCBI gene;Acc:115595104]	4.97442	4.78789	4.02082	9.962	8.27592	10.0486	0.487269	-1.03721	5.91174e-05	0.00104863	down	yes
ENSSAUG00010006918	adamts15b	NA	ADAM metallopeptidase with thrombospondin type 1 motif 8 [Source:NCBI gene;Acc:115575484]	3.11053	2.89791	5.25377	8.13423	13.1958	4.7784	0.431363	-1.21303	5.94873e-05	0.00105057	down	yes
ENSSAUG00010019684	ENSSAUG00010019684	NA	C-C motif chemokine 20-like [Source:NCBI gene;Acc:115570503]	0.679211	0.576322	0.527744	1.31581	5.15594	3.05934	0.187101	-2.41811	5.96771e-05	0.00105084	down	yes
ENSSAUG00010018746	ENSSAUG00010018746	NA		3.49249	3.15122	3.69586	9.99288	8.28408	9.6885	0.369726	-1.43547	6.06916e-05	0.00106611	down	yes
ENSSAUG00010011339	atp6v0b	NA	ATPase H+ transporting V0 subunit b [Source:NCBI gene;Acc:115572785]	18.7612	11.5487	24.154	37.0581	47.9509	24.3286	0.498126	-1.00542	6.15213e-05	0.00107807	down	yes
ENSSAUG00010005953	ENSSAUG00010005953	NA		10.5162	4.744	5.54626	27.1558	18.9761	14.6707	0.342197	-1.5471	6.26636e-05	0.00109412	down	yes
ENSSAUG00010011124	tmem144b	NA	transmembrane protein 144 [Source:NCBI gene;Acc:115568455]	0.255646	0.418336	0.199636	1.25128	1.53411	1.24574	0.216718	-2.20611	6.41967e-05	0.00111741	down	yes
ENSSAUG00010015345	gpr143	NA	G protein-coupled receptor 143 [Source:NCBI gene;Acc:115588222]	0.385115	0.523648	0.420289	1.63619	1.80973	1.67376	0.259597	-1.94566	6.42285e-05	0.00111741	down	yes
ENSSAUG00010022948	renbp	EC:5.1.3.8	renin binding protein [Source:NCBI gene;Acc:115584895]	3.76246	2.26869	3.69534	9.5051	9.28685	4.84437	0.411506	-1.28101	6.70971e-05	0.00115484	down	yes
ENSSAUG00010002390	pcolcea	NA	procollagen C-endopeptidase enhancer 2-like [Source:NCBI gene;Acc:115594806]	766.305	852.027	665.489	1536.21	1410.36	1638.92	0.498054	-1.00563	6.80269e-05	0.00116806	down	yes
ENSSAUG00010008058	bloc1s2	NA	biogenesis of lysosomal organelles complex 1 subunit 2 [Source:NCBI gene;Acc:115590802]	8.16582	8.38934	7.45317	18.5592	17.1022	14.723	0.476504	-1.06944	6.82455e-05	0.00117043	down	yes
ENSSAUG00010025435	ATG4D	EC:3.4.22.-	autophagy related 4D, cysteine peptidase b [Source:ZFIN;Acc:ZDB-GENE-131025-1]	3.4739	3.64055	4.19072	8.20173	11.0761	6.80187	0.433486	-1.20594	6.8822e-05	0.00117892	down	yes
ENSSAUG00010023492	slc12a9	NA	solute carrier family 12 member 9 [Source:NCBI gene;Acc:115594404]	1.83915	1.49892	1.99606	4.02981	4.47666	2.99672	0.463708	-1.10871	7.37566e-05	0.00124821	down	yes
ENSSAUG00010010005	acsl2	EC:6.2.1.3	long-chain-fatty-acid--CoA ligase 1-like [Source:NCBI gene;Acc:115581038]	1.1844	1.0707	1.52851	2.54923	4.24228	2.72572	0.397554	-1.33078	7.39004e-05	0.00124821	down	yes
ENSSAUG00010018995	si:ch211-256e16.4	NA	si:ch211-256e16.4 [Source:ZFIN;Acc:ZDB-GENE-131121-267]	0.121211	0.316182	0.099624	1.49658	1.07194	0.660894	0.16629	-2.58823	7.6481e-05	0.0012858	down	yes
ENSSAUG00010018310	atrnl1a	NA	attractin-like protein 1 [Source:NCBI gene;Acc:115596686]	0.527313	0.323498	0.857511	1.36751	1.9493	1.25443	0.373711	-1.42001	7.77182e-05	0.00130509	down	yes
ENSSAUG00010002279	stx12l	NA	syntaxin-12-like [Source:NCBI gene;Acc:115567716]	4.82317	5.74273	10.8538	16.7811	19.654	13.3084	0.430602	-1.21557	8.05487e-05	0.00134793	down	yes
ENSSAUG00010011613	si:dkey-51a16.9	NA	RING finger protein 122-like [Source:NCBI gene;Acc:115596226]	2.79231	1.90039	4.5589	12.1735	15.1801	2.87967	0.306007	-1.70836	8.26436e-05	0.00137822	down	yes
ENSSAUG00010019907	ghsrb	NA	growth hormone secretagogue receptor type 1-like [Source:NCBI gene;Acc:115597408]	0.124929	0.0814999	0.922328	2.45093	3.40613	1.29996	0.157713	-2.66462	8.79696e-05	0.00145366	down	yes
ENSSAUG00010006744	ENSSAUG00010006744	NA	si:ch1073-228j22.2 [Source:ZFIN;Acc:ZDB-GENE-110411-227]	0.688823	0.823208	0.89781	3.11023	4.05988	3.00102	0.236929	-2.07747	8.88256e-05	0.0014628	down	yes
ENSSAUG00010003775	C11orf54	NA	chromosome 13 C11orf54 homolog [Source:NCBI gene;Acc:115593472]	13.2982	14.9789	8.93559	29.6094	25.5964	29.3405	0.440145	-1.18395	8.99531e-05	0.00147466	down	yes
ENSSAUG00010000313	si:ch73-206d17.1	NA	tyrosine-protein kinase STYK1-like [Source:NCBI gene;Acc:115584437]	0.0923854	0.157264	0.0948942	0.517929	0.698063	0.477651	0.203433	-2.29737	9.22511e-05	0.00150383	down	yes
ENSSAUG00010012871	ENSSAUG00010012871	EC:6.2.1.-;EC:6.2.1.3		1.53544	1.43932	2.42634	4.6076	4.84982	3.23247	0.425623	-1.23235	9.28962e-05	0.00150827	down	yes
ENSSAUG00010011390	enosf1	EC:4.2.1.68	enolase superfamily member 1 [Source:NCBI gene;Acc:115570138]	3.73451	3.0134	2.56311	6.70803	7.45346	8.38347	0.412998	-1.27579	9.38133e-05	0.00152074	down	yes
ENSSAUG00010015863	TENT5A	NA	terminal nucleotidyltransferase 5A-like [Source:NCBI gene;Acc:115568048]	0.811811	0.851752	1.34222	3.08277	3.06208	2.11148	0.364058	-1.45776	9.69226e-05	0.00156328	down	yes
ENSSAUG00010025060	FOXO1	NA	forkhead box protein O1-A-like [Source:NCBI gene;Acc:115594119]	0.131766	0.038266	0.354196	1.46519	1.41955	0.387844	0.160188	-2.64217	9.6977e-05	0.00156328	down	yes
ENSSAUG00010021385	mical2a	NA	F-actin-monooxygenase MICAL2-like [Source:NCBI gene;Acc:115580410]	1.29839	0.846862	1.53215	2.78595	3.83184	2.26013	0.41422	-1.27153	9.76877e-05	0.00157027	down	yes
ENSSAUG00010025320	nupr1a	NA		45.289	52.3397	42.8054	106.697	89.0821	113.801	0.453628	-1.14042	9.98874e-05	0.001596	down	yes
ENSSAUG00010022363	lamp1b	NA	lysosome-associated membrane glycoprotein 1-like [Source:NCBI gene;Acc:115588376]	10.1065	6.58173	17.077	23.7276	29.73	16.3489	0.483697	-1.04782	0.000100307	0.0016006	down	yes
ENSSAUG00010004397	nkx6.3	NA	NK6 homeobox 3 [Source:NCBI gene;Acc:115582176]	0.209517	0.070932	0.033829	0.904305	0.561104	0.649863	0.148576	-2.75073	0.00010062	0.00160065	down	yes
ENSSAUG00010016015	mroh1	NA	maestro heat like repeat family member 1 [Source:NCBI gene;Acc:115568026]	1.54896	0.92944	2.6626	5.88639	6.31503	1.71295	0.369474	-1.43646	0.000102293	0.00162369	down	yes
ENSSAUG00010026383	noctb	NA	nocturnin b [Source:ZFIN;Acc:ZDB-GENE-110930-4]	9.68187	7.48528	7.76213	19.2587	15.8864	18.8223	0.461933	-1.11425	0.000103504	0.00163754	down	yes
ENSSAUG00010024301	ENSSAUG00010024301	EC:2.7.1.149	phosphatidylinositol-5-phosphate 4-kinase, type II, gamma b [Source:ZFIN;Acc:ZDB-GENE-141212-236]	0.068027	0.232502	0.137021	0.859308	0.675308	0.801817	0.187273	-2.41679	0.000103927	0.00164243	down	yes
ENSSAUG00010021005	PTGS1	EC:1.14.99.1	prostaglandin-endoperoxide synthase 1 [Source:HGNC Symbol;Acc:HGNC:9604]	4.75801	5.63848	5.28388	9.0522	12.717	11.7234	0.468175	-1.09488	0.000106441	0.00167668	down	yes
ENSSAUG00010023323	NTN4	NA	netrin-4-like [Source:NCBI gene;Acc:115586282]	0.672748	1.12309	1.56649	2.43223	5.22382	2.2777	0.338475	-1.56288	0.00010659	0.0016768	down	yes
ENSSAUG00010024636	chac1	EC:4.3.2.7	ChaC glutathione specific gamma-glutamylcyclotransferase 1 [Source:NCBI gene;Acc:115574469]	524.101	718.174	570.771	1023.37	1287.99	1326.66	0.498359	-1.00474	0.000107296	0.00168214	down	yes
ENSSAUG00010014856	phlda3	NA	pleckstrin homology-like domain, family A, member 3 [Source:NCBI gene;Acc:368779]	7.50513	8.73238	8.81583	16.1695	25.1773	24.237	0.382005	-1.38834	0.000107368	0.00168214	down	yes
ENSSAUG00010024600	si:ch211-106h11.3	NA	CCN family member 1-like [Source:NCBI gene;Acc:115576195]	0.812435	1.31511	1.70036	2.5792	4.98782	2.99026	0.362584	-1.46361	0.000110011	0.00171613	down	yes
ENSSAUG00010007108	twist1b	NA	twist-related protein 2-like [Source:NCBI gene;Acc:115566799]	14.4963	15.6691	17.8143	32.4131	36.9299	31.6877	0.474902	-1.0743	0.000113657	0.00176581	down	yes
ENSSAUG00010021039	pi15a	NA	peptidase inhibitor 15 [Source:NCBI gene;Acc:115569654]	0.142688	0.047825	0.129338	0.934467	0.766785	0.220093	0.166472	-2.58664	0.000113683	0.00176581	down	yes
ENSSAUG00010002699	gabrb2a	NA	gamma-aminobutyric acid type A receptor beta2 subunit [Source:NCBI gene;Acc:115568574]	0.116042	0.102565	0.103217	0.623865	0.576796	0.367447	0.205231	-2.28468	0.000114341	0.00176844	down	yes
ENSSAUG00010009018	ENSSAUG00010009018	NA	FAST kinase domain-containing protein 3, mitochondrial-like [Source:NCBI gene;Acc:115588623]	1.60973	1.46555	2.02951	3.40849	5.34421	3.57971	0.413933	-1.27253	0.000116349	0.00178805	down	yes
ENSSAUG00010013522	hsd17b7	EC:1.1.1.62;EC:1.1.1.270	3-keto-steroid reductase-like [Source:NCBI gene;Acc:115591229]	14.8905	16.1676	11.7892	28.3624	28.1724	31.6674	0.485785	-1.04161	0.000118783	0.00182352	down	yes
ENSSAUG00010024489	cxxc5b	NA	CXXC finger protein 5b [Source:ZFIN;Acc:ZDB-GENE-130225-1]	17.1911	18.0704	15.073	32.191	37.7779	32.2491	0.492423	-1.02203	0.000129219	0.00196088	down	yes
ENSSAUG00010024495	pclob	NA	protein piccolo-like [Source:NCBI gene;Acc:115586723]	0.0100718	0.0001	0.0258934	0.379388	0.24639	0.0122343	0.0565274	-4.14491	0.000132893	0.00200613	down	yes
ENSSAUG00010009531	rnf150a	NA	ring finger protein 150 [Source:NCBI gene;Acc:115581258]	0.666267	0.704637	1.84729	3.85931	5.36803	1.29665	0.305796	-1.70936	0.000133639	0.0020153	down	yes
ENSSAUG00010026614	si:ch1073-513e17.1	NA	sialin-like [Source:NCBI gene;Acc:115579091]	1.95484	1.5039	2.01855	5.0143	5.60335	3.01815	0.401685	-1.31587	0.000137726	0.00206463	down	yes
ENSSAUG00010002370	ENSSAUG00010002370	NA	ubiquitin thioesterase ZRANB1-like [Source:NCBI gene;Acc:115596708]	2.82427	3.42028	5.43607	8.18473	11.1057	5.62297	0.46885	-1.0928	0.000152733	0.0022494	down	yes
ENSSAUG00010000869	rhpn2	NA	rhophilin Rho GTPase binding protein 2 [Source:NCBI gene;Acc:115580193]	0.956921	0.818777	1.35459	2.81939	2.99342	1.6446	0.419755	-1.25238	0.000156457	0.00229957	down	yes
ENSSAUG00010001226	tfpi2	NA	tissue factor pathway inhibitor 2 [Source:NCBI gene;Acc:115578313]	8.07212	8.25589	6.15728	13.417	18.9356	22.0096	0.41362	-1.27362	0.000158603	0.0023264	down	yes
ENSSAUG00010014748	GJB4	NA	connexin 34.4 [Source:ZFIN;Acc:ZDB-GENE-040406-3]	9.87991	7.4063	8.60523	16.5021	20.5284	19.3329	0.459366	-1.12228	0.000159457	0.00233655	down	yes
ENSSAUG00010010125	gas1b	NA	growth arrest-specific 1b [Source:ZFIN;Acc:ZDB-GENE-050302-79]	18.4229	20.2762	19.8492	29.8728	49.8051	38.1029	0.497095	-1.00841	0.000161339	0.00235522	down	yes
ENSSAUG00010024487	ENSSAUG00010024487	NA	SH2 domain-containing protein 4A-like [Source:NCBI gene;Acc:115569376]	4.35781	6.58817	4.76006	10.1629	15.5435	12.0964	0.415472	-1.26718	0.000166334	0.00241071	down	yes
ENSSAUG00010017216	si:dkey-103j14.5	NA	isoaspartyl peptidase/L-asparaginase-like [Source:NCBI gene;Acc:115596396]	1.67991	1.48704	2.02174	3.27607	4.56618	3.30736	0.465369	-1.10355	0.000178499	0.00256134	down	yes
ENSSAUG00010018493	pax1b	NA	paired box protein Pax-1-like [Source:NCBI gene;Acc:115573583]	2.15762	1.64875	1.4132	4.02954	4.73364	3.95221	0.410492	-1.28457	0.000178509	0.00256134	down	yes
ENSSAUG00010022009	acanb	NA	aggrecan core protein-like [Source:NCBI gene;Acc:115587088]	0.0600376	0.103855	0.0998032	0.39657	0.746945	0.145964	0.204498	-2.28984	0.000184677	0.0026342	down	yes
ENSSAUG00010008968	MKNK1	EC:2.7.11.1	MAPK interacting serine/threonine kinase 1 [Source:NCBI gene;Acc:115591688]	4.26696	3.00889	2.85214	5.83734	8.32911	6.5945	0.487838	-1.03553	0.000188646	0.00267501	down	yes
ENSSAUG00010018408	ENSSAUG00010018408	NA	transmembrane protein 268 [Source:NCBI gene;Acc:115578650]	23.0574	16.8877	13.7373	43.4498	31.2122	36.8604	0.48136	-1.05481	0.000193474	0.00273011	down	yes
ENSSAUG00010004434	prelid1b	EC:2.1.1.43	PRELI domain-containing protein 1, mitochondrial-like [Source:NCBI gene;Acc:115590065]	1.31621	1.36522	1.31512	4.01945	4.32501	3.41642	0.339818	-1.55717	0.000196778	0.00276865	down	yes
ENSSAUG00010000378	si:dkey-202e22.2	NA	netrin-4-like [Source:NCBI gene;Acc:115584035]	0.172114	0.132623	0.083946	0.954739	0.493277	0.450173	0.204765	-2.28796	0.000202884	0.002837	down	yes
ENSSAUG00010003966	pip4p2	EC:3.1.3.78	phosphatidylinositol-4,5-bisphosphate 4-phosphatase 2 [Source:NCBI gene;Acc:115579073]	1.67758	1.87805	1.80874	3.77214	4.73374	3.53893	0.445367	-1.16693	0.000208136	0.00289363	down	yes
ENSSAUG00010023796	mcoln1b	NA	mucolipin-1-like [Source:NCBI gene;Acc:115575499]	0.863668	0.622416	0.926852	2.04546	2.1269	1.56013	0.420923	-1.24837	0.00021651	0.00299681	down	yes
ENSSAUG00010021570	ENSSAUG00010021570	NA	sodium- and chloride-dependent GABA transporter 2-like [Source:NCBI gene;Acc:115583099]	2.84812	0.951361	2.40802	9.54806	7.81807	2.26001	0.316287	-1.66069	0.000222377	0.00307215	down	yes
ENSSAUG00010007538	hexa	EC:3.2.1.52	hexosaminidase A (alpha polypeptide) [Source:ZFIN;Acc:ZDB-GENE-050417-283]	0.755178	0.172052	0.409373	2.20623	2.21148	1.03993	0.244905	-2.02971	0.000231532	0.00319254	down	yes
ENSSAUG00010024564	slc8b1	NA	solute carrier family 8 member B1 [Source:NCBI gene;Acc:115581798]	2.21098	2.5731	2.51697	5.49182	5.08325	6.38962	0.430367	-1.21636	0.000252692	0.00345473	down	yes
ENSSAUG00010019341	csf1b	NA	colony stimulating factor 1b (macrophage) [Source:ZFIN;Acc:ZDB-GENE-061215-106]	1.59519	2.86909	2.2668	4.66311	6.97343	4.79588	0.409622	-1.28763	0.000263973	0.00358193	down	yes
ENSSAUG00010018435	SPTLC2	EC:2.3.1.50	serine palmitoyltransferase 2-like [Source:NCBI gene;Acc:115566204]	0.264255	0.198674	0.260807	1.0437	1.09612	0.322209	0.293959	-1.76631	0.000272884	0.00367189	down	yes
ENSSAUG00010002631	pigm	EC:2.4.1.-	phosphatidylinositol glycan anchor biosynthesis class M [Source:NCBI gene;Acc:115569593]	5.37614	4.85269	3.49497	9.45623	11.1803	10.4804	0.441038	-1.18102	0.000273982	0.00368325	down	yes
ENSSAUG00010004727	fosaa	NA	proto-oncogene c-Fos-like [Source:NCBI gene;Acc:115597603]	0.154808	0.070513	0.169324	0.965257	0.506805	0.353144	0.216219	-2.20943	0.000276358	0.00371175	down	yes
ENSSAUG00010019229	INHBB	NA	inhibin subunit beta B [Source:HGNC Symbol;Acc:HGNC:6067]	0.179108	0.45411	0.52756	1.37749	2.20885	0.742904	0.268125	-1.89902	0.000278191	0.00373292	down	yes
ENSSAUG00010016268	SCN4A	NA	sodium voltage-gated channel alpha subunit 4 [Source:HGNC Symbol;Acc:HGNC:10591]	0.609605	0.359556	1.01483	1.77883	2.06605	1.09825	0.401365	-1.31701	0.000278977	0.00373971	down	yes
ENSSAUG00010020542	fbxo25	NA	F-box protein 25 [Source:NCBI gene;Acc:115573844]	1.43662	0.665837	1.28061	3.21959	3.00689	2.45254	0.389798	-1.3592	0.000322369	0.0042164	down	yes
ENSSAUG00010017899	LYPD1	NA	ly6/PLAUR domain-containing protein 1-like [Source:NCBI gene;Acc:115576993]	0.554725	0.663673	0.70871	1.32685	2.28433	1.93133	0.347696	-1.5241	0.000328791	0.00428878	down	yes
ENSSAUG00010009494	naglu	EC:3.2.1.50	N-acetylglucosaminidase, alpha [Source:ZFIN;Acc:ZDB-GENE-100726-2]	3.22598	3.31668	5.50465	7.38199	9.62017	7.46099	0.492468	-1.0219	0.000341482	0.00441207	down	yes
ENSSAUG00010009481	tiam1b	NA	TIAM Rac1 associated GEF 1 [Source:NCBI gene;Acc:115569667]	0.385906	0.181007	0.3924	1.20032	1.25257	0.450163	0.330451	-1.59749	0.000341592	0.00441207	down	yes
ENSSAUG00010014158	ENSSAUG00010014158	NA	olfactory receptor 2C1-like [Source:NCBI gene;Acc:115589025]	0.419872	0.49135	0.470483	1.41165	1.52012	1.60678	0.304437	-1.71578	0.000345382	0.00444266	down	yes
ENSSAUG00010014493	ENSSAUG00010014493	NA	circularly permutated Ras protein 1-like [Source:NCBI gene;Acc:115570700]	0.13243	0.339227	0.219973	1.12496	0.798406	0.645754	0.269209	-1.8932	0.000345493	0.00444266	down	yes
ENSSAUG00010006580	tmem241	NA	transmembrane protein 241 [Source:NCBI gene;Acc:115570079]	1.23564	1.88424	1.7683	3.70004	3.70608	5.1061	0.390672	-1.35597	0.000348486	0.00447322	down	yes
ENSSAUG00010011392	ENSSAUG00010011392	EC:3.1.1.34	lipoprotein lipase-like [Source:NCBI gene;Acc:115592019]	0.658421	0.842567	0.6197	2.07494	2.21131	1.46831	0.368524	-1.44017	0.000349056	0.00447656	down	yes
ENSSAUG00010026911	MID1	EC:2.3.2.27	E3 ubiquitin-protein ligase Midline-1-like [Source:NCBI gene;Acc:115577166]	4.42103	3.70404	8.44886	10.6055	16.7843	6.69741	0.48622	-1.04032	0.000364452	0.00464525	down	yes
ENSSAUG00010013371	galt	EC:2.7.7.12	galactose-1-phosphate uridylyltransferase [Source:NCBI gene;Acc:115592836]	5.33687	3.72288	3.47987	9.77854	8.39226	9.26249	0.457095	-1.12943	0.000365607	0.00465178	down	yes
ENSSAUG00010010499	slco2b1	NA	solute carrier organic anion transporter family, member 2B1 [Source:ZFIN;Acc:ZDB-GENE-051023-6]	4.12634	3.23678	5.79571	8.87175	11.7391	5.85419	0.497216	-1.00805	0.000373721	0.00474617	down	yes
ENSSAUG00010000393	PPTC7	NA	PTC7 protein phosphatase homolog [Source:NCBI gene;Acc:115581852]	4.90992	4.82806	6.57011	11.4795	13.7022	7.78014	0.494756	-1.01521	0.000376781	0.00477717	down	yes
ENSSAUG00010024139	arsa	EC:3.1.6.8	arylsulfatase A [Source:ZFIN;Acc:ZDB-GENE-050320-118]	4.19453	5.497	4.58536	9.67551	10.7395	9.16985	0.482574	-1.05118	0.000390495	0.00491652	down	yes
ENSSAUG00010000244	ENSSAUG00010000244	NA		2.75827	2.13498	2.66182	6.96825	7.19051	4.36647	0.407826	-1.29397	0.000393372	0.00493144	down	yes
ENSSAUG00010021633	ccdc3a	NA	coiled-coil domain containing 3 [Source:NCBI gene;Acc:115595185]	6.21364	7.98735	5.25452	13.3742	15.8607	13.9904	0.450096	-1.1517	0.000407755	0.00509412	down	yes
ENSSAUG00010012866	trpm6	NA	transient receptor potential cation channel, subfamily M, member 6 [Source:ZFIN;Acc:ZDB-GENE-111212-1]	0.213247	0.146849	0.299873	0.678078	0.79834	0.389605	0.353677	-1.49949	0.000420656	0.00520593	down	yes
ENSSAUG00010016382	ENSSAUG00010016382	NA	uncharacterized LOC115571256 [Source:NCBI gene;Acc:115571256]	3.26098	4.71976	2.48658	7.52882	11.3377	9.11202	0.374119	-1.41843	0.000421206	0.0052083	down	yes
ENSSAUG00010019663	ENSSAUG00010019663	NA	cysteine-rich motor neuron 1 protein-like [Source:NCBI gene;Acc:115597701]	3.25448	2.56553	5.31895	8.30711	11.2706	4.00195	0.472398	-1.08192	0.000424218	0.00523215	down	yes
ENSSAUG00010015399	mars2	EC:6.1.1.10	methionyl-tRNA synthetase 2, mitochondrial [Source:NCBI gene;Acc:115568374]	7.59512	8.16088	5.82303	13.2659	13.7795	18.0679	0.47833	-1.06392	0.000441708	0.00541559	down	yes
ENSSAUG00010010238	prr7	NA	proline rich 7, synaptic [Source:NCBI gene;Acc:115594833]	2.63648	3.34221	1.64574	7.78082	6.06895	5.66564	0.390687	-1.35591	0.000444931	0.0054413	down	yes
ENSSAUG00010014264	sfxn5a	NA	sideroflexin-5-like [Source:NCBI gene;Acc:115566490]	2.75356	1.55396	2.4288	5.56505	5.46267	4.32773	0.438693	-1.18872	0.000480086	0.00579392	down	yes
ENSSAUG00010002693	cx43	NA	connexin 43 [Source:NCBI gene;Acc:30236]	0.921459	0.866207	1.28928	3.82683	4.95171	1.6361	0.295444	-1.75904	0.000483705	0.00583183	down	yes
ENSSAUG00010021127	hid1b	NA	protein HID1-like [Source:NCBI gene;Acc:115570663]	0.131114	0.123771	0.328378	0.544623	0.676735	0.752505	0.295493	-1.7588	0.000500192	0.00599073	down	yes
ENSSAUG00010001962	slc10a7	NA	solute carrier family 10 member 7 [Source:NCBI gene;Acc:445025]	1.62732	1.14123	2.33677	4.78131	8.0255	3.56742	0.311789	-1.68136	0.000521391	0.00618837	down	yes
ENSSAUG00010011325	them6	NA	protein THEM6-like [Source:NCBI gene;Acc:115572485]	4.51762	3.99611	3.4648	9.35175	9.09183	8.63605	0.442345	-1.17676	0.000522359	0.00619478	down	yes
ENSSAUG00010009548	SLC35F5	NA	solute carrier family 35 member F5 [Source:NCBI gene;Acc:115587847]	0.852324	0.878322	1.03921	1.96991	2.09212	1.57381	0.491472	-1.02482	0.00052732	0.00623321	down	yes
ENSSAUG00010011579	srd5a2a	EC:1.3.1.22	3-oxo-5-alpha-steroid 4-dehydrogenase 2-like [Source:NCBI gene;Acc:115583698]	5.45937	5.65242	4.74255	8.9958	12.7957	14.5078	0.436766	-1.19507	0.000613042	0.00706065	down	yes
ENSSAUG00010015550	pah	EC:1.14.16.1	phenylalanine hydroxylase [Source:NCBI gene;Acc:115595571]	2.17939	3.94783	3.07508	6.36242	6.99735	5.6366	0.484424	-1.04566	0.000613398	0.00706065	down	yes
ENSSAUG00010026009	csrp2	NA	cysteine and glycine rich protein 2 [Source:NCBI gene;Acc:115595580]	3.83658	3.67083	2.75109	8.40005	6.31256	9.49743	0.423729	-1.23879	0.000639557	0.007298	down	yes
ENSSAUG00010001255	cdkn1a	NA	cyclin-dependent kinase inhibitor 1-like [Source:NCBI gene;Acc:115583710]	15.3771	7.54773	10.971	32.9393	20.0115	15.0117	0.498742	-1.00363	0.000692367	0.00778416	down	yes
ENSSAUG00010018132	ganc	EC:3.2.1.20	glucosidase alpha, neutral C [Source:NCBI gene;Acc:115597314]	0.596242	0.818402	0.927427	2.19835	1.53861	1.63158	0.436258	-1.19675	0.000738764	0.00822524	down	yes
ENSSAUG00010004003	flvcr2a	NA	feline leukemia virus subgroup C cellular receptor family member 2 [Source:NCBI gene;Acc:115597602]	1.44261	1.24108	1.66478	3.77936	3.75451	1.83503	0.464139	-1.10737	0.00074105	0.00823238	down	yes
ENSSAUG00010021304	hspbap1	NA	HSPB1 associated protein 1 [Source:NCBI gene;Acc:115588107]	1.41584	1.94077	1.65647	3.78544	4.08521	3.41844	0.444064	-1.17116	0.000741323	0.00823238	down	yes
ENSSAUG00010021318	mfsd11	NA	major facilitator superfamily domain containing 11 [Source:NCBI gene;Acc:115576235]	2.05295	3.142	4.61131	10.5704	4.89139	4.74654	0.485259	-1.04317	0.000769858	0.0084521	down	yes
ENSSAUG00010000496	slc6a6b	NA	sodium- and chloride-dependent taurine transporter-like [Source:NCBI gene;Acc:115582985]	14.92	8.80673	23.7624	52.8709	76.0674	9.53699	0.342943	-1.54396	0.000785282	0.00857597	down	yes
ENSSAUG00010001733	sntb1	NA	syntrophin beta 1 [Source:NCBI gene;Acc:115567576]	1.24614	1.04586	1.96305	4.6525	5.14292	1.2922	0.383766	-1.3817	0.000833199	0.0090312	down	yes
ENSSAUG00010010016	zgc:165604	NA	immunoglobulin superfamily member 11-like [Source:NCBI gene;Acc:115594113]	0.062918	0.208175	0.173098	1.66857	1.29416	0.105819	0.144756	-2.78831	0.000843428	0.00912162	down	yes
ENSSAUG00010019749	ENSSAUG00010019749	NA		0.065995	0.037704	0.0001	0.290827	0.296817	0.134857	0.143666	-2.79921	0.000875167	0.00942267	down	yes
ENSSAUG00010017144	wscd1b	NA	WSC domain containing 1 [Source:NCBI gene;Acc:115594541]	0.0001	0.152257	0.043754	0.413652	0.731084	0.385158	0.128186	-2.96369	0.000883084	0.00950086	down	yes
ENSSAUG00010005748	f2	EC:3.4.21.5	coagulation factor II, thrombin [Source:NCBI gene;Acc:115576631]	1.64209	1.58918	1.43944	3.36867	3.86041	3.34477	0.441722	-1.17879	0.000904856	0.00968477	down	yes
ENSSAUG00010004092	smim29	NA	small integral membrane protein 29 [Source:NCBI gene;Acc:115584921]	0.93655	1.72085	3.4513	6.76261	6.83238	4.08907	0.345436	-1.53351	0.000918547	0.00976638	down	yes
ENSSAUG00010021285	ENSSAUG00010021285	NA	Rho GTPase activating protein 40 [Source:NCBI gene;Acc:115583212]	0.174949	0.0960798	0.189348	0.466916	0.645892	0.399412	0.304438	-1.71578	0.000930116	0.00984605	down	yes
ENSSAUG00010004363	ENSSAUG00010004363	NA	ribonuclease ZC3H12A-like [Source:NCBI gene;Acc:115579557]	0.494988	0.346315	0.828115	1.47941	2.10924	0.929686	0.369476	-1.43645	0.000980604	0.0103112	down	yes
ENSSAUG00010013075	rp2	NA	RP2 activator of ARL3 GTPase [Source:NCBI gene;Acc:115591923]	3.50079	2.90036	4.04428	8.35116	13.4977	3.90425	0.405599	-1.30187	0.000988103	0.010354	down	yes
ENSSAUG00010007426	grk6	EC:2.7.11.16	G protein-coupled receptor kinase 6 [Source:NCBI gene;Acc:115594594]	1.385	1.88674	1.86598	4.11965	3.08524	3.65409	0.473131	-1.07969	0.00101164	0.0105624	down	yes
ENSSAUG00010022019	hapln3	NA	hyaluronan and proteoglycan link protein 3 [Source:NCBI gene;Acc:115585935]	0.241224	0.477678	0.569725	1.03743	2.45835	0.919769	0.291838	-1.77676	0.0010159	0.0105916	down	yes
ENSSAUG00010005229	lrrc29	NA	leucine rich repeat containing 29 [Source:NCBI gene;Acc:115586606]	1.87047	1.11899	2.46149	5.0041	4.25406	2.67188	0.45691	-1.13002	0.00105785	0.0109502	down	yes
ENSSAUG00010019174	UCP3	NA	mitochondrial uncoupling protein 2-like [Source:NCBI gene;Acc:115594627]	1.92062	3.96936	3.15259	5.41917	8.46142	6.99395	0.433187	-1.20694	0.00112991	0.0115722	down	yes
ENSSAUG00010016703	sall3a	NA	spalt like transcription factor 3 [Source:NCBI gene;Acc:115567860]	0.338201	0.232174	0.268884	1.20592	0.725308	0.454609	0.351767	-1.50731	0.00116828	0.0118979	down	yes
ENSSAUG00010014000	nr1d1	NA	nuclear receptor subfamily 1 group D member 1 [Source:NCBI gene;Acc:115575802]	0.536066	0.391028	0.418281	1.95774	1.49799	0.668255	0.326232	-1.61603	0.00117675	0.0119589	down	yes
ENSSAUG00010022502	gdnfa	NA	glial cell derived neurotrophic factor [Source:NCBI gene;Acc:115592973]	0.157801	0.120832	0.198196	0.442768	0.518802	0.493778	0.327639	-1.60982	0.00120031	0.0121636	down	yes
ENSSAUG00010014872	SGK1	EC:2.7.11.1	serum/glucocorticoid regulated kinase 1 [Source:NCBI gene;Acc:115573837]	9.4071	8.74305	4.35506	15.1854	16.859	13.3415	0.495864	-1.01198	0.00123117	0.0123903	down	yes
ENSSAUG00010000033	capn8	EC:3.4.22.53	calpain 8 [Source:ZFIN;Acc:ZDB-GENE-050522-279]	0.970734	1.42901	0.878094	4.07565	2.22761	2.0706	0.391437	-1.35315	0.00124004	0.0124537	down	yes
ENSSAUG00010005731	ENSSAUG00010005731	NA	coagulation factor II thrombin receptor [Source:HGNC Symbol;Acc:HGNC:3537]	0.341285	0.559047	0.612491	1.57341	2.00892	1.14002	0.320353	-1.64227	0.00126321	0.0126426	down	yes
ENSSAUG00010017768	slc2a15a	NA	solute carrier family 2, facilitated glucose transporter member 9-like [Source:NCBI gene;Acc:115596150]	0.122407	0.13418	0.369511	0.804956	0.635605	0.63888	0.30109	-1.73173	0.00130177	0.0129214	down	yes
ENSSAUG00010007864	tent5bb	NA	terminal nucleotidyltransferase 5Bb [Source:ZFIN;Acc:ZDB-GENE-060503-431]	0.399445	0.31899	0.427895	0.943217	1.80491	0.702816	0.332179	-1.58997	0.00135433	0.0133033	down	yes
ENSSAUG00010013913	slc35g2a	NA	solute carrier family 35 member G2-like [Source:NCBI gene;Acc:115566478]	0.162445	0.101362	0.157091	0.767931	0.782114	0.244489	0.234544	-2.09207	0.00135485	0.0133033	down	yes
ENSSAUG00010008817	LPCAT1	EC:2.3.1.23;EC:2.3.1.67	lysophosphatidylcholine acyltransferase 1-like [Source:NCBI gene;Acc:115579470]	0.370882	0.417607	0.7988	1.44643	2.22269	0.745119	0.359583	-1.4756	0.00140705	0.0137313	down	yes
ENSSAUG00010025652	fbln7	NA	fibulin 7 [Source:NCBI gene;Acc:115596760]	0.494997	0.782743	1.00828	1.36628	3.67336	1.77316	0.335548	-1.57541	0.00143437	0.0139416	down	yes
ENSSAUG00010023566	ENSSAUG00010023566	NA	WD repeat domain 27 [Source:NCBI gene;Acc:115596113]	0.369244	0.232643	0.341904	0.978507	0.698482	0.890492	0.367594	-1.44381	0.00146249	0.0141674	down	yes
ENSSAUG00010011640	prdm1a	EC:2.1.1.43	PR/SET domain 1 [Source:NCBI gene;Acc:115566644]	3.17516	1.32453	3.82188	7.40947	5.56904	3.97686	0.490793	-1.02681	0.00148212	0.0143229	down	yes
ENSSAUG00010006706	ankrd29	NA	ankyrin repeat domain 29 [Source:NCBI gene;Acc:115590865]	0.074163	0.213253	0.258042	0.653675	0.755252	0.498045	0.286034	-1.80574	0.00148685	0.0143458	down	yes
ENSSAUG00010012765	klhl32	NA	kelch like family member 32 [Source:NCBI gene;Acc:115567650]	0.0892643	0.0945705	0.127939	0.444785	0.261467	0.322103	0.303177	-1.72177	0.00150655	0.0144877	down	yes
ENSSAUG00010014007	cd109	NA	CD109 molecule [Source:NCBI gene;Acc:115573624]	0.099148	0.180174	0.12438	0.385	0.388403	0.465968	0.325731	-1.61825	0.00160449	0.0153076	down	yes
ENSSAUG00010008330	ENSSAUG00010008330	NA		3.20727	4.41322	3.25225	8.8554	7.76861	7.58423	0.449134	-1.15478	0.00161195	0.0153585	down	yes
ENSSAUG00010021373	ENSSAUG00010021373	NA	nuclear factor interleukin-3-regulated protein-like [Source:NCBI gene;Acc:115595488]	0.770258	0.318188	0.34976	2.02056	1.39245	1.36745	0.300851	-1.73288	0.00163077	0.015487	down	yes
ENSSAUG00010009737	ism2b	NA	isthmin 2 [Source:NCBI gene;Acc:115574239]	0.121561	0.061274	0.128746	0.452101	0.58249	0.168298	0.259027	-1.94882	0.0016408	0.0155618	down	yes
ENSSAUG00010004304	ENSSAUG00010004304	NA	platelet glycoprotein Ib alpha chain-like [Source:NCBI gene;Acc:115589963]	0.00863734	0.0594016	0.0374865	0.155564	0.125971	0.174316	0.231491	-2.11097	0.00164944	0.0156105	down	yes
ENSSAUG00010006746	si:ch211-152p11.4	NA	regulator of G-protein signaling 8-like [Source:NCBI gene;Acc:115577649]	1.4436	1.14385	1.59746	3.0934	3.27475	2.64416	0.464354	-1.1067	0.00167449	0.0157883	down	yes
ENSSAUG00010016459	ENSSAUG00010016459	NA	circadian-associated transcriptional repressor-like [Source:NCBI gene;Acc:115567863]	0.680946	0.414039	0.540266	1.21446	1.24694	1.16206	0.451296	-1.14786	0.00179064	0.0166881	down	yes
ENSSAUG00010020183	rtkn2b	NA	rhotekin 2b [Source:ZFIN;Acc:ZDB-GENE-040912-64]	0.452822	0.237677	0.134978	0.858285	1.11093	0.928223	0.284899	-1.81148	0.00179926	0.0167361	down	yes
ENSSAUG00010020915	si:dkey-283b15.2	NA	si:dkey-283b15.2 [Source:ZFIN;Acc:ZDB-GENE-100921-93]	0.0001	0.140701	0.183007	0.489686	0.909049	0.383022	0.181735	-2.46009	0.00181303	0.0168534	down	yes
ENSSAUG00010008074	cabp2b	NA	calcium-binding protein 2-like [Source:NCBI gene;Acc:115568319]	0.983512	0.46147	0.630274	1.99456	1.63852	1.76303	0.384584	-1.37863	0.00189688	0.0175092	down	yes
ENSSAUG00010006434	opn8b	NA	opsin-5-like [Source:NCBI gene;Acc:115573584]	0.976621	1.11886	0.800918	2.61754	2.43701	1.72092	0.427484	-1.22606	0.0019193	0.0176264	down	yes
ENSSAUG00010009751	dub	NA	capZ-interacting protein-like [Source:NCBI gene;Acc:115594231]	0.813285	0.891874	0.529021	1.87819	2.7076	1.53225	0.365179	-1.45332	0.00194426	0.017788	down	yes
ENSSAUG00010009519	dchs1a	NA	dachsous cadherin-related 1a [Source:ZFIN;Acc:ZDB-GENE-120410-3]	0.754363	0.398732	1.05225	1.93776	2.07697	0.727406	0.465052	-1.10454	0.00196618	0.0179433	down	yes
ENSSAUG00010012519	phldb2b	NA	pleckstrin homology-like domain family B member 2 [Source:NCBI gene;Acc:115570172]	1.91143	0.898639	3.17724	5.02294	5.68864	2.07309	0.468319	-1.09444	0.0019801	0.0180362	down	yes
ENSSAUG00010005552	cyp7a1	EC:1.14.14.23	cytochrome P450 7A1 [Source:NCBI gene;Acc:115572023]	0.541772	0.95238	0.828995	1.82115	2.58941	1.16458	0.416698	-1.26293	0.00200281	0.0181745	down	yes
ENSSAUG00010012775	maza	EC:2.7.8.11	MYC-associated zinc finger protein a (purine-binding transcription factor) [Source:ZFIN;Acc:ZDB-GENE-110603-4]	3.30931	4.5774	2.77302	7.07031	8.20362	10.2374	0.417844	-1.25897	0.00202349	0.0182707	down	yes
ENSSAUG00010005324	slc15a4	NA	solute carrier family 15 member 4 [Source:NCBI gene;Acc:115581456]	4.29052	2.07026	6.62958	11.5813	12.2779	4.25965	0.46198	-1.1141	0.00207307	0.0186255	down	yes
ENSSAUG00010025080	snx19a	NA	sorting nexin-19-like [Source:NCBI gene;Acc:115593781]	0.481218	0.326315	0.341896	0.991054	0.75649	0.989169	0.420003	-1.25153	0.00221212	0.0196434	down	yes
ENSSAUG00010017145	ednrba	NA	endothelin receptor type B-like [Source:NCBI gene;Acc:115572241]	1.24619	1.2693	1.30843	2.8862	2.95154	2.67199	0.449359	-1.15406	0.00231227	0.0203705	down	yes
ENSSAUG00010008178	fancf	NA	FA complementation group F [Source:NCBI gene;Acc:115586466]	2.95579	3.26411	2.76708	6.52916	5.39501	8.00485	0.45095	-1.14896	0.00232083	0.0204335	down	yes
ENSSAUG00010004354	KCNA3	NA	potassium voltage-gated channel subfamily A member 3-like [Source:NCBI gene;Acc:115585033]	0.272155	0.32816	0.526079	0.957902	2.05214	0.606335	0.31147	-1.68283	0.00242794	0.0211326	down	yes
ENSSAUG00010023477	gnb2	NA	guanine nucleotide binding protein (G protein), beta polypeptide 2 [Source:ZFIN;Acc:ZDB-GENE-050320-65]	2.09374	2.42315	2.30508	4.72642	5.61529	3.34469	0.498449	-1.00448	0.00243594	0.0211767	down	yes
ENSSAUG00010005729	ENSSAUG00010005729	NA	proteinase-activated receptor 1-like [Source:NCBI gene;Acc:115592377]	1.67297	1.67969	1.83342	3.14107	4.15948	3.45857	0.482017	-1.05284	0.00260683	0.0223937	down	yes
ENSSAUG00010014363	bmp7b	NA	bone morphogenetic protein 7 [Source:NCBI gene;Acc:115584392]	0.415353	0.115597	0.201049	0.677389	0.919715	0.674192	0.322283	-1.6336	0.00271644	0.0231866	down	yes
ENSSAUG00010012260	gabbr1a	NA	gamma-aminobutyric acid type B receptor subunit 1-like [Source:NCBI gene;Acc:115568033]	0.367504	0.219365	0.185203	0.873696	0.996438	0.341619	0.349077	-1.51838	0.00272153	0.0231866	down	yes
ENSSAUG00010004995	ftr82	NA	tripartite motif-containing protein 16-like [Source:NCBI gene;Acc:115594587]	0.647997	0.75195	0.980883	1.31609	3.63355	1.27259	0.382633	-1.38597	0.00273609	0.0232833	down	yes
ENSSAUG00010008503	ENSSAUG00010008503	NA		0.686076	0.591187	0.839885	1.81397	1.64248	1.1053	0.464108	-1.10747	0.00297375	0.024839	down	yes
ENSSAUG00010023699	LONRF3	NA	LON peptidase N-terminal domain and RING finger protein 3-like [Source:NCBI gene;Acc:115569250]	0.579237	0.246579	0.544954	1.7125	1.31359	0.544191	0.383939	-1.38105	0.00302166	0.0251377	down	yes
ENSSAUG00010025751	mkxa	NA	mohawk homeobox [Source:NCBI gene;Acc:115569562]	0.235426	0.139207	0.157122	0.709352	0.487151	0.412486	0.33049	-1.59732	0.00309033	0.0255186	down	yes
ENSSAUG00010011554	dmrta2	NA	DMRT like family A2 [Source:NCBI gene;Acc:115590888]	0.097338	0.049431	0.303102	0.662281	0.494109	0.397702	0.289475	-1.78849	0.00316916	0.0260803	down	yes
ENSSAUG00010024742	ENSSAUG00010024742	NA	fidgetin-like [Source:NCBI gene;Acc:115577344]	0.128218	0.095729	0.083054	0.34874	0.344153	0.187733	0.348617	-1.52029	0.00328826	0.0268773	down	yes
ENSSAUG00010014744	cx35.4	NA	connexin 35.4 [Source:ZFIN;Acc:ZDB-GENE-050417-174]	4.39966	3.9707	4.0505	8.46484	9.33337	7.86839	0.483931	-1.04713	0.00330611	0.027008	down	yes
ENSSAUG00010023844	chs1	EC:2.4.1.16	chitin synthase chs-2-like [Source:NCBI gene;Acc:115580156]	0.068381	0.0829031	0.0864749	0.233204	0.238716	0.20983	0.348748	-1.51974	0.00330853	0.0270126	down	yes
ENSSAUG00010021034	jakmip2	NA	janus kinase and microtubule-interacting protein 2-like [Source:NCBI gene;Acc:115593893]	0.224502	0.246479	0.222806	0.917756	0.797499	0.255974	0.351956	-1.50653	0.00333097	0.0271499	down	yes
ENSSAUG00010025842	nckipsd	NA	NCK interacting protein with SH3 domain [Source:ZFIN;Acc:ZDB-GENE-130326-2]	0.770304	0.472337	0.967945	1.26474	2.58986	1.23569	0.434275	-1.20332	0.00341931	0.0277295	down	yes
ENSSAUG00010003797	camk4	EC:2.7.11.17	calcium/calmodulin-dependent protein kinase type IV-like [Source:NCBI gene;Acc:115591893]	0.215198	0.28688	0.701889	1.36319	1.24549	0.724698	0.361186	-1.46919	0.00343022	0.0277869	down	yes
ENSSAUG00010015392	ENSSAUG00010015392	NA	galectin-related protein-like [Source:NCBI gene;Acc:115593075]	0.359105	0.255792	0.179886	0.730175	0.495136	1.12759	0.337788	-1.56581	0.00344326	0.0278769	down	yes
ENSSAUG00010014501	bbs7	NA	Bardet-Biedl syndrome 7 [Source:ZFIN;Acc:ZDB-GENE-030219-90]	0.706371	0.683165	0.894862	1.56455	1.92939	1.28684	0.47783	-1.06543	0.00347524	0.0280731	down	yes
ENSSAUG00010022805	SPOCK2	NA	SPARC (osteonectin), cwcv and kazal like domains proteoglycan 2 [Source:NCBI gene;Acc:115571388]	0.764396	0.447155	1.1082	1.96303	3.13239	1.21908	0.367368	-1.4447	0.00354535	0.0285123	down	yes
ENSSAUG00010019610	nr1d4a	NA	nuclear receptor subfamily 1 group D member 1-like [Source:NCBI gene;Acc:115584756]	1.70722	2.00149	1.97571	4.74946	5.52826	2.06561	0.460526	-1.11865	0.00358777	0.0287577	down	yes
ENSSAUG00010003247	ENSSAUG00010003247	NA		0.702626	0.467996	0.49901	1.87426	1.02034	0.846997	0.446235	-1.16412	0.00375499	0.0298014	down	yes
ENSSAUG00010017697	chd2	NA	chromodomain helicase DNA binding protein 2 [Source:NCBI gene;Acc:115586190]	2.99941	1.64614	6.06043	9.17073	10.9149	2.78196	0.468172	-1.09489	0.00378466	0.0299385	down	yes
ENSSAUG00010021740	TEX264	NA	testis-expressed protein 264-like [Source:NCBI gene;Acc:115582676]	0.55135	0.421962	0.265695	1.25877	1.58195	0.992451	0.323232	-1.62936	0.00380524	0.0300684	down	yes
ENSSAUG00010014677	rspo4	NA	R-spondin-2-like [Source:NCBI gene;Acc:115582671]	0.383274	0.442085	0.557671	0.885292	1.87138	0.735585	0.396028	-1.33633	0.00397245	0.0311856	down	yes
ENSSAUG00010009508	ENSSAUG00010009508	NA		0.557227	0.622048	0.478488	2.87858	1.55972	0.870513	0.312266	-1.67915	0.00400165	0.0313806	down	yes
ENSSAUG00010017424	zbtb12.1	NA	zinc finger and BTB domain containing 12 [Source:NCBI gene;Acc:115578857]	1.78848	1.96235	2.18633	3.44451	5.94332	2.7002	0.491161	-1.02573	0.00400824	0.0313816	down	yes
ENSSAUG00010013714	dnah7	NA	dynein axonemal heavy chain 7 [Source:NCBI gene;Acc:115588586]	0.0232933	0.0338939	0.0280836	0.0602333	0.0940891	0.109454	0.323269	-1.62919	0.00401828	0.0314048	down	yes
ENSSAUG00010026965	ENSSAUG00010026965	EC:1.1.1.103		0.732138	0.539926	0.789059	1.33	1.50594	1.62104	0.462448	-1.11264	0.00404211	0.0315616	down	yes
ENSSAUG00010016659	foxo6a	NA	forkhead box protein O3-like [Source:NCBI gene;Acc:115567848]	0.966308	0.648814	1.64989	2.55345	3.00798	1.27537	0.477565	-1.06623	0.00405353	0.0316337	down	yes
ENSSAUG00010015164	ptgdsa	EC:5.3.99.2	prostaglandin D2 synthase a [Source:ZFIN;Acc:ZDB-GENE-081022-118]	4.26435	1.44325	1.40716	7.94436	3.35782	6.20061	0.406493	-1.2987	0.00412042	0.0320694	down	yes
ENSSAUG00010021054	vgf	NA	neurosecretory protein VGF-like [Source:NCBI gene;Acc:115590473]	1.23585	0.750208	1.78338	2.68168	3.31641	1.90118	0.477187	-1.06737	0.00427457	0.0330737	down	yes
ENSSAUG00010021045	rnaseka	NA	ribonuclease kappa-A-like [Source:NCBI gene;Acc:115589491]	1.60816	2.09476	2.73198	4.39206	5.82648	5.92233	0.398671	-1.32673	0.00429182	0.0331364	down	yes
ENSSAUG00010002353	PPM1K	NA	protein phosphatase 1K, mitochondrial-like [Source:NCBI gene;Acc:115589036]	0.096026	0.342978	0.300543	0.774651	1.02231	0.597253	0.308889	-1.69484	0.00436926	0.0336984	down	yes
ENSSAUG00010024966	ENSSAUG00010024966	EC:4.2.1.1	carbonic anhydrase-like [Source:NCBI gene;Acc:115571619]	0.0001	0.080571	0.087564	0.52223	0.644563	0.028453	0.140753	-2.82876	0.00450123	0.0344777	down	yes
ENSSAUG00010004543	SH3GLB2	NA	endophilin-B2-like [Source:NCBI gene;Acc:115582292]	3.00636	1.68469	3.39123	6.78731	7.90307	2.685	0.465157	-1.10421	0.00459108	0.034981	down	yes
ENSSAUG00010023559	si:dkey-245n4.2	NA	uncharacterized LOC115582464 [Source:NCBI gene;Acc:115582464]	0.20875	0.377231	0.280455	0.73838	0.774196	0.777801	0.378294	-1.40242	0.00491054	0.0370258	down	yes
ENSSAUG00010020640	ccr9b	NA	C-C chemokine receptor type 9-like [Source:NCBI gene;Acc:115569663]	3.15261	0.992245	1.39456	5.55691	3.11801	4.46799	0.421476	-1.24648	0.00507936	0.0380976	down	yes
ENSSAUG00010024478	agtr2	NA	type-2 angiotensin II receptor-like [Source:NCBI gene;Acc:115568339]	0.797841	0.289018	0.265741	1.19704	1.98702	1.08502	0.316836	-1.65819	0.00529049	0.0392575	down	yes
ENSSAUG00010002153	mlxipl	NA	carbohydrate-responsive element-binding protein-like [Source:NCBI gene;Acc:115594844]	0.16971	0.328815	0.365198	0.747308	0.613785	0.812066	0.397451	-1.33115	0.00542827	0.0400746	down	yes
ENSSAUG00010019760	ENSSAUG00010019760	NA	zinc finger protein OZF-like [Source:NCBI gene;Acc:115570698]	0.367404	0.217127	0.287527	0.722717	0.703131	0.897817	0.375294	-1.41391	0.00551657	0.0406437	down	yes
ENSSAUG00010017810	rundc3b	EC:3.6.3.44	RUN domain containing 3B [Source:NCBI gene;Acc:115566973]	0.0922642	0.117136	0.178843	0.393962	0.414354	0.289095	0.353781	-1.49907	0.00552955	0.0407186	down	yes
ENSSAUG00010002319	ikzf5	NA	zinc finger protein Pegasus-like [Source:NCBI gene;Acc:115596697]	0.102878	0.0408861	0.489561	0.86518	0.54743	0.711798	0.298118	-1.74604	0.00561956	0.0412139	down	yes
ENSSAUG00010015058	KCNE2	NA	potassium voltage-gated channel subfamily E regulatory subunit 1 [Source:NCBI gene;Acc:115587771]	1.00771	2.25856	1.83768	7.35226	5.0042	2.63547	0.340447	-1.5545	0.00614234	0.0443743	down	yes
ENSSAUG00010007580	hoxa11b	NA	homeobox protein Hox-A11b [Source:NCBI gene;Acc:115566761]	1.68628	1.38877	0.777534	2.78993	2.87351	2.9337	0.448124	-1.15803	0.00617267	0.0445307	down	yes
ENSSAUG00010023842	prr5a	NA	proline rich 5a (renal) [Source:ZFIN;Acc:ZDB-GENE-130530-791]	6.66384	4.65535	13.2307	18.5077	26.2668	6.21095	0.481507	-1.05437	0.00620524	0.044695	down	yes
ENSSAUG00010011108	WDR31	NA	WD repeat domain 31 [Source:NCBI gene;Acc:115582450]	1.13945	1.21573	1.61608	2.83656	3.71014	2.22952	0.452502	-1.144	0.00637027	0.0455666	down	yes
ENSSAUG00010006043	ENSSAUG00010006043	NA	high-affinity choline transporter 1-like [Source:NCBI gene;Acc:115595202]	0.402889	0.46502	0.663083	1.02968	1.15326	1.00668	0.479993	-1.05892	0.00639697	0.0456899	down	yes
ENSSAUG00010013015	sh3bp5b	NA	SH3 domain binding protein 5 [Source:NCBI gene;Acc:115568070]	0.443933	0.454726	0.637352	0.956133	2.08098	0.816628	0.398576	-1.32707	0.0064386	0.0458968	down	yes
ENSSAUG00010014338	ENSSAUG00010014338	EC:3.6.5.5	dynamin-3-like [Source:NCBI gene;Acc:115571930]	0.343481	0.106632	0.106075	0.486416	0.673189	0.455563	0.344353	-1.53804	0.00679525	0.047874	down	yes
ENSSAUG00010024178	xkr9	NA	XK related 9 [Source:NCBI gene;Acc:115569700]	0.076863	0.234198	0.251308	0.662962	0.578586	0.418093	0.33885	-1.56128	0.00688991	0.0483528	down	yes
ENSSAUG00010008184	acod1	EC:4.1.1.6	aconitate decarboxylase 1 [Source:NCBI gene;Acc:115588450]	0.21045	0.31529	0.145899	0.718075	0.624666	0.600243	0.345674	-1.53252	0.00738891	0.0511366	down	yes
ENSSAUG00010005401	ENSSAUG00010005401	NA		0.391901	1.01723	0.177574	1.24073	2.56835	2.25688	0.261576	-1.9347	0.00751506	0.0517651	down	yes
ENSSAUG00010026226	sptlc3	EC:2.3.1.50	serine palmitoyltransferase long chain base subunit 3 [Source:NCBI gene;Acc:115596550]	0.544575	0.203692	0.34907	1.11786	0.95073	0.691964	0.397507	-1.33095	0.00751544	0.0517651	down	yes
ENSSAUG00010019627	ENSSAUG00010019627	NA	myelin protein zero like 3 [Source:NCBI gene;Acc:115594290]	1.48857	2.14422	1.19286	3.10671	4.10535	2.90494	0.476985	-1.06798	0.00756712	0.0519989	down	yes
ENSSAUG00010014343	ENSSAUG00010014343	NA		2.68494	2.4743	6.86317	7.48904	12.7746	4.99937	0.475889	-1.0713	0.00797236	0.0543185	down	yes
ENSSAUG00010002178	ENSSAUG00010002178	NA	prion protein, related sequence 3 [Source:ZFIN;Acc:ZDB-GENE-041221-3]	0.371127	0.077398	0.615404	1.18071	1.68826	0.524096	0.313559	-1.67319	0.00799051	0.0543842	down	yes
ENSSAUG00010011637	tlr18	NA	toll-like receptor 18 [Source:ZFIN;Acc:ZDB-GENE-040220-2]	0.156994	0.389072	0.651319	0.822514	1.68439	0.565286	0.38975	-1.35938	0.00810165	0.0549676	down	yes
ENSSAUG00010013477	TOB2	NA	transducer of ERBB2, 2 [Source:NCBI gene;Acc:115575770]	1.50657	0.726833	2.62134	3.53396	4.41435	2.54582	0.462615	-1.11212	0.00821143	0.0555138	down	yes
ENSSAUG00010011657	gpat3	EC:2.3.1.15	glycerol-3-phosphate acyltransferase 3 [Source:NCBI gene;Acc:436958]	1.58388	1.27433	0.931989	2.99532	2.16461	3.30894	0.447545	-1.15989	0.00827874	0.0557766	down	yes
ENSSAUG00010025247	myo19	NA	myosin XIX [Source:ZFIN;Acc:ZDB-GENE-140106-116]	0.512933	0.37329	0.879806	1.6923	1.65622	0.591454	0.448234	-1.15767	0.00831892	0.05598	down	yes
ENSSAUG00010012534	spsb4a	NA	SPRY domain-containing SOCS box protein 4-like [Source:NCBI gene;Acc:115572915]	1.25597	1.29205	2.64442	2.8827	5.12076	2.42556	0.497884	-1.00612	0.00832622	0.05598	down	yes
ENSSAUG00010021716	zgc:112294	NA	transmembrane protein 17A-like [Source:NCBI gene;Acc:115581276]	0.281667	0.168054	0.238518	0.967636	0.859351	0.250213	0.33133	-1.59366	0.00884068	0.0587164	down	yes
ENSSAUG00010000477	grtp1a	NA	growth hormone regulated TBC protein 1 [Source:NCBI gene;Acc:115580333]	0.667812	1.4831	1.19015	2.69368	2.4271	2.88223	0.417475	-1.26024	0.00888626	0.0588304	down	yes
ENSSAUG00010005903	il17d	NA	interleukin 17D [Source:NCBI gene;Acc:115588287]	0.540069	0.714955	0.386647	1.34342	1.6899	1.72254	0.345189	-1.53454	0.00900718	0.0594408	down	yes
ENSSAUG00010026770	fmn2a	NA	formin-2-like [Source:NCBI gene;Acc:115596122]	0.05015	0.112958	0.0585823	0.20082	0.371948	0.112707	0.323411	-1.62856	0.00904675	0.0595809	down	yes
ENSSAUG00010003991	panx3	NA	pannexin 3 [Source:NCBI gene;Acc:115593562]	0.236017	0.494257	0.479971	0.964941	0.951524	1.05063	0.407889	-1.29375	0.00916695	0.0601937	down	yes
ENSSAUG00010009979	ENSSAUG00010009979	EC:2.7.11.12		0.040678	0.146668	0.105326	0.235026	0.277566	0.318341	0.352221	-1.50545	0.0092222	0.0604196	down	yes
ENSSAUG00010013534	slit1a	NA	slit homolog 1 protein-like [Source:NCBI gene;Acc:115596574]	0.554294	0.301624	1.30089	1.8065	2.00022	0.721328	0.476321	-1.06999	0.00936028	0.0611501	down	yes
ENSSAUG00010006438	kctd7	NA	potassium channel tetramerization domain containing 7 [Source:NCBI gene;Acc:115594559]	1.07849	0.616169	1.46557	2.51672	2.51557	1.30484	0.498684	-1.0038	0.00992402	0.0638344	down	yes
ENSSAUG00010007716	stra6l	NA	stimulated by retinoic acid gene 6 protein-like [Source:NCBI gene;Acc:115581659]	1.36876	0.632985	0.732254	2.78258	1.30702	1.75028	0.46816	-1.09493	0.0101732	0.065033	down	yes
ENSSAUG00010007622	nr3c2	NA	nuclear receptor subfamily 3, group C, member 2 [Source:ZFIN;Acc:ZDB-GENE-060531-23]	0.0813673	0.0213602	0.219796	0.429446	0.398824	0.191997	0.316117	-1.66147	0.0102969	0.0655151	down	yes
ENSSAUG00010003459	AANAT	EC:2.3.1.87	arylalkylamine N-acetyltransferase 1 [Source:ZFIN;Acc:ZDB-GENE-040329-1]	2.52065	2.6536	2.45023	7.37543	7.1501	2.32555	0.452462	-1.14413	0.0109586	0.0688992	down	yes
ENSSAUG00010019232	rspo3	NA	R-spondin 3 [Source:NCBI gene;Acc:115566948]	0.0470053	0.100323	0.125458	0.262166	0.214202	0.237002	0.382391	-1.38688	0.0112085	0.0700146	down	yes
ENSSAUG00010000507	ENSSAUG00010000507	NA	G-protein coupled receptor 84-like [Source:NCBI gene;Acc:115582700]	0.395697	0.258112	0.521098	1.54628	1.02297	0.436689	0.390863	-1.35527	0.0113771	0.070732	down	yes
ENSSAUG00010027396	abcb6b	NA	ATP-binding cassette, sub-family B (MDR/TAP), member 6b [Source:ZFIN;Acc:ZDB-GENE-070912-584]	0.155354	0.162801	0.0249262	0.390164	0.374963	0.399344	0.294624	-1.76305	0.0114039	0.0708383	down	yes
ENSSAUG00010012719	ENSSAUG00010012719	EC:1.1.1.170	proteoglycan 4-like [Source:NCBI gene;Acc:115568431]	0.673197	0.74325	0.438694	1.10141	1.28232	1.36409	0.494991	-1.01453	0.0114725	0.0712034	down	yes
ENSSAUG00010000013	ENSSAUG00010000013	NA		0.261289	0.235785	0.498531	0.797165	0.762485	0.483515	0.487286	-1.03716	0.0117013	0.0723133	down	yes
ENSSAUG00010014409	ENSSAUG00010014409	NA	protein FAM3C-like [Source:NCBI gene;Acc:115582844]	0.534229	0.140402	0.535083	1.37727	1.04673	0.656215	0.392737	-1.34836	0.0117403	0.0724925	down	yes
ENSSAUG00010020914	zgc:158689	NA	brain-specific angiogenesis inhibitor 1-associated protein 2-like [Source:NCBI gene;Acc:115567598]	0.0402121	0.0276832	0.132227	0.367225	0.66667	0.00695901	0.192268	-2.37881	0.0119313	0.0734529	down	yes
ENSSAUG00010008059	SLC5A10	NA	solute carrier family 5 member 10 [Source:HGNC Symbol;Acc:HGNC:23155]	0.331497	0.142777	0.291358	0.493166	0.938004	0.482907	0.400001	-1.32193	0.0119376	0.0734605	down	yes
ENSSAUG00010006943	ENSSAUG00010006943	NA	vertebrate ancient opsin-like [Source:NCBI gene;Acc:115571954]	1.61591	0.634368	0.944452	3.23101	2.24468	1.21222	0.477687	-1.06586	0.0122782	0.0750781	down	yes
ENSSAUG00010024465	ENSSAUG00010024465	NA	transmembrane protein 150A-like [Source:NCBI gene;Acc:115571618]	1.21062	0.692632	0.682662	2.07307	1.53599	2.00867	0.460313	-1.11931	0.0123853	0.0755739	down	yes
ENSSAUG00010009095	ENSSAUG00010009095	NA	CXADR-like membrane protein [Source:NCBI gene;Acc:115567417]	3.04635	1.32282	6.76974	6.42036	12.2024	4.52933	0.481119	-1.05554	0.0125309	0.0762058	down	yes
ENSSAUG00010000572	swap70b	NA	switching B cell complex subunit SWAP70b [Source:ZFIN;Acc:ZDB-GENE-030131-3587]	1.23252	0.7067	1.47835	2.82795	3.09869	1.04547	0.490179	-1.02862	0.0125959	0.0764407	down	yes
ENSSAUG00010022114	ENSSAUG00010022114	NA		0.884279	0.270711	0.44108	2.07926	1.00923	1.3529	0.359363	-1.47649	0.012861	0.0774651	down	yes
ENSSAUG00010009298	si:dkey-86e18.1	NA	uncharacterized LOC115590830 [Source:NCBI gene;Acc:115590830]	0.787678	0.527592	0.352598	1.41272	1.16215	0.9795	0.469244	-1.09159	0.0130833	0.0785199	down	yes
ENSSAUG00010015786	vipr2	NA	vasoactive intestinal polypeptide receptor 2-like [Source:NCBI gene;Acc:115569556]	0.235396	0.125359	0.163456	0.751462	0.45797	0.249543	0.359301	-1.47674	0.0130848	0.0785199	down	yes
ENSSAUG00010018706	gpc3	NA	glypican 3 [Source:NCBI gene;Acc:115569032]	0.338452	0.0873693	0.309567	0.603436	0.403666	0.980399	0.370007	-1.43438	0.0134173	0.0800179	down	yes
ENSSAUG00010006996	ddr2b	NA	discoidin domain-containing receptor 2-like [Source:NCBI gene;Acc:115572102]	0.336284	0.596963	0.568966	1.16151	1.80714	0.572692	0.424193	-1.23721	0.0135613	0.0807175	down	yes
ENSSAUG00010015930	efhc1	NA	EF-hand domain containing 1 [Source:NCBI gene;Acc:115573804]	0.535408	0.979961	0.652627	1.53344	1.56671	1.74915	0.447075	-1.16141	0.0135736	0.0807175	down	yes
ENSSAUG00010010118	ENSSAUG00010010118	NA	G protein-coupled receptor 4 [Source:NCBI gene;Acc:115574851]	0.524743	0.262903	0.456998	0.679954	0.982438	0.830873	0.499202	-1.0023	0.0135923	0.0807956	down	yes
ENSSAUG00010004843	ENSSAUG00010004843	NA	tubulin alpha-8 chain-like [Source:NCBI gene;Acc:115585572]	0.288412	0.377333	0.172651	0.856101	0.683478	0.604019	0.391116	-1.35433	0.0136449	0.0810085	down	yes
ENSSAUG00010014898	kctd12b	NA	BTB/POZ domain-containing protein KCTD8-like [Source:NCBI gene;Acc:115569174]	0.421568	0.407396	0.813267	1.65843	1.03535	0.909494	0.455761	-1.13365	0.0137032	0.081288	down	yes
ENSSAUG00010007951	oxgr1a.2	NA	2-oxoglutarate receptor 1-like [Source:NCBI gene;Acc:115576837]	0.182912	0.792111	0.486727	1.2539	1.81078	1.06928	0.353595	-1.49983	0.0139683	0.0825905	down	yes
ENSSAUG00010025469	chad	NA	chondroadherin [Source:NCBI gene;Acc:115571024]	0.125961	0.454337	0.291183	0.808616	0.849608	0.561013	0.392694	-1.34852	0.0139996	0.0827078	down	yes
ENSSAUG00010013686	ENSSAUG00010013686	EC:2.4.1.41		0.0671545	0.244349	0.247482	0.404742	0.510806	0.591451	0.370926	-1.4308	0.0140289	0.0828134	down	yes
ENSSAUG00010018887	ndst3	EC:3.1.1.-;EC:2.8.2.-	bifunctional heparan sulfate N-deacetylase/N-sulfotransferase 4-like [Source:NCBI gene;Acc:115588383]	0.0508714	0.110876	0.203486	0.413032	0.199736	0.312623	0.39468	-1.34124	0.0144615	0.0846256	down	yes
ENSSAUG00010004495	ENSSAUG00010004495	NA		1.84269	1.32018	2.02471	4.38739	4.4389	2.41638	0.46142	-1.11585	0.0151737	0.0879943	down	yes
ENSSAUG00010004954	glsb	EC:3.5.1.2	glutaminase kidney isoform, mitochondrial-like [Source:NCBI gene;Acc:115587841]	1.15937	0.669405	3.08516	4.00783	5.85781	1.10096	0.448082	-1.15816	0.0154776	0.089363	down	yes
ENSSAUG00010008861	scinla	NA	scinderin like a [Source:ZFIN;Acc:ZDB-GENE-030131-2005]	0.0967466	0.242487	0.158278	0.369233	0.449258	0.401758	0.407713	-1.29437	0.0156884	0.0902208	down	yes
ENSSAUG00010023274	vipr1a	NA	vasoactive intestinal peptide receptor 1a [Source:ZFIN;Acc:ZDB-GENE-070912-506]	0.716371	0.617828	1.68616	2.18262	3.89954	0.724449	0.443739	-1.17222	0.0158883	0.0910663	down	yes
ENSSAUG00010019579	hoxc4a	NA	homeobox C4a [Source:NCBI gene;Acc:30345]	0.392992	0.375398	0.533195	1.11763	0.305446	1.61858	0.427919	-1.22459	0.0158947	0.0910663	down	yes
ENSSAUG00010010985	scube2	NA	signal peptide, CUB domain and EGF like domain containing 2 [Source:NCBI gene;Acc:115580773]	0.0167802	0.038302	0.203859	0.367248	0.221651	0.193792	0.330834	-1.59582	0.0159558	0.0913595	down	yes
ENSSAUG00010016591	arhgap32a	NA	Rho GTPase activating protein 32a [Source:ZFIN;Acc:ZDB-GENE-060503-918]	0.132037	0.0463296	0.0658343	0.276045	0.189628	0.167667	0.385577	-1.37491	0.0160802	0.0918903	down	yes
ENSSAUG00010001695	ENSSAUG00010001695	NA	butyrophilin subfamily 3 member A2-like [Source:NCBI gene;Acc:115589799]	0.269199	0.08769	0.120958	0.453077	0.722931	0.221704	0.341878	-1.54845	0.0163409	0.0930135	down	yes
ENSSAUG00010007589	skap2	NA	src kinase associated phosphoprotein 2 [Source:NCBI gene;Acc:115566605]	0.628894	0.350114	0.413546	1.30107	0.564197	1.57535	0.404739	-1.30494	0.0166784	0.0944891	down	yes
ENSSAUG00010026176	ENSSAUG00010026176	NA		0.698271	1.19766	0.709097	2.26982	1.68579	2.69818	0.39151	-1.35288	0.0177982	0.0992046	down	yes
ENSSAUG00010008774	rdh5	EC:1.1.1.315	retinol dehydrogenase 7-like [Source:NCBI gene;Acc:115583961]	0.136841	0.389388	0.301078	0.756721	0.97209	0.466314	0.376884	-1.40781	0.0178454	0.0993912	down	yes
ENSSAUG00010015151	nrarpb	NA	NOTCH regulated ankyrin repeat protein [Source:NCBI gene;Acc:115593315]	5.19732	3.84676	9.975	12.9306	18.4741	6.6742	0.499466	-1.00154	0.0182586	0.101071	down	yes
ENSSAUG00010007584	hoxa2b	NA	homeobox protein Hox-A2b-like [Source:NCBI gene;Acc:115566801]	0.631863	0.436888	0.211129	1.264	1.453	0.68615	0.376088	-1.41086	0.0187057	0.10285	down	yes
ENSSAUG00010014746	ENSSAUG00010014746	NA		1.34225	1.1621	1.20322	2.63116	3.03116	2.76477	0.439958	-1.18456	0.0187077	0.10285	down	yes
ENSSAUG00010015383	cxcl12b	NA	C-X-C motif chemokine ligand 12 [Source:NCBI gene;Acc:115589856]	0.117601	0.211179	0.265693	0.891184	0.586292	0.201287	0.354114	-1.49772	0.0187823	0.103064	down	yes
ENSSAUG00010020687	ENSSAUG00010020687	NA	E3 ubiquitin-protein ligase TRIM47-like [Source:NCBI gene;Acc:115589582]	1.24743	1.37394	2.0398	4.15038	3.75172	1.54333	0.493484	-1.01893	0.0191186	0.104396	down	yes
ENSSAUG00010015580	grem1a	NA	gremlin 1a, DAN family BMP antagonist [Source:ZFIN;Acc:ZDB-GENE-040625-1]	1.8878	1.87702	1.0809	3.00775	4.18625	3.92663	0.435741	-1.19846	0.0193147	0.105071	down	yes
ENSSAUG00010009703	hvcn1	NA	hydrogen voltage gated channel 1 [Source:NCBI gene;Acc:115568335]	1.22901	1.75046	1.17237	2.90563	2.84319	2.57814	0.498603	-1.00404	0.0201015	0.108294	down	yes
ENSSAUG00010021012	neto1l	NA	neuropilin and tolloid like 1 [Source:NCBI gene;Acc:115570248]	0.268796	0.209573	0.40144	0.520405	0.781967	0.523545	0.481846	-1.05336	0.0201985	0.108615	down	yes
ENSSAUG00010015784	b3galt6	EC:2.4.1.134	UDP-Gal:betaGal beta 1,3-galactosyltransferase polypeptide 6 [Source:ZFIN;Acc:ZDB-GENE-101104-13]	0.37307	0.166435	0.498229	0.692893	0.89605	0.55821	0.483307	-1.04899	0.0207618	0.110944	down	yes
ENSSAUG00010015226	erbb3a	EC:2.7.10.1	erb-b2 receptor tyrosine kinase 3 [Source:NCBI gene;Acc:115584069]	0.0376935	0.0780375	0.110507	0.172341	0.257985	0.123395	0.408578	-1.29132	0.0208647	0.111357	down	yes
ENSSAUG00010007898	ENSSAUG00010007898	NA	uncharacterized LOC115591284 [Source:NCBI gene;Acc:115591284]	0.048297	0.055947	0.153148	0.177903	0.678522	0.037605	0.287901	-1.79636	0.0208697	0.111357	down	yes
ENSSAUG00010027073	ENSSAUG00010027073	NA		0.465026	0.382199	0.301521	0.701339	0.82123	1.03635	0.448918	-1.15548	0.0209311	0.11152	down	yes
ENSSAUG00010025524	slc35e4	NA	solute carrier family 35 member E4 [Source:NCBI gene;Acc:115593090]	0.186841	0.08621	0.38129	0.754796	0.768822	0.211285	0.377163	-1.40674	0.0216296	0.114134	down	yes
ENSSAUG00010007188	ENSSAUG00010007188	NA		1.48629	1.32545	1.37104	2.44769	3.90097	2.18579	0.490106	-1.02883	0.021921	0.115018	down	yes
ENSSAUG00010004473	UNC13C	NA	unc-13 homolog C [Source:HGNC Symbol;Acc:HGNC:23149]	0.0461692	0.0193517	0.132296	0.264512	0.263936	0.0490535	0.342539	-1.54566	0.021989	0.115256	down	yes
ENSSAUG00010017235	tnfsf10	NA	tumor necrosis factor ligand superfamily member 10-like [Source:NCBI gene;Acc:115597689]	0.765893	0.401367	0.733143	1.38349	1.57858	0.96236	0.48425	-1.04618	0.0226163	0.117475	down	yes
ENSSAUG00010027122	ENSSAUG00010027122	NA		0.081133	0.041201	0.366205	0.56099	0.676964	0.181205	0.344245	-1.53849	0.0227808	0.118118	down	yes
ENSSAUG00010021741	rtn4r	NA	reticulon 4 receptor [Source:NCBI gene;Acc:115582249]	0.643194	0.365083	0.775357	1.15737	0.962288	1.61286	0.477864	-1.06533	0.0230772	0.119117	down	yes
ENSSAUG00010020235	dbpa	NA	thyrotroph embryonic factor-like [Source:NCBI gene;Acc:115578903]	3.53194	0.636168	1.23159	4.60018	5.30225	2.27299	0.443492	-1.17302	0.0231489	0.119216	down	yes
ENSSAUG00010013541	stxbp1b	NA	syntaxin-binding protein 1-like [Source:NCBI gene;Acc:115580939]	0.259278	0.155662	0.221657	0.410663	0.419888	0.474901	0.487644	-1.0361	0.0249913	0.126312	down	yes
ENSSAUG00010023179	smap2	NA	small ArfGAP2 [Source:NCBI gene;Acc:115579403]	0.098124	0.11938	0.524993	0.548242	1.01492	0.369627	0.384159	-1.38023	0.0250737	0.126565	down	yes
ENSSAUG00010021278	prelid3b	NA	PRELI domain containing 3 [Source:ZFIN;Acc:ZDB-GENE-031002-13]	1.25027	1.30519	2.53914	5.05571	5.36569	1.27143	0.435702	-1.19859	0.0254687	0.127979	down	yes
ENSSAUG00010013563	megf6b	EC:2.7.10.1	multiple epidermal growth factor-like domains protein 6 [Source:NCBI gene;Acc:115582927]	0.0637918	0.0143125	0.104723	0.198868	0.161078	0.0943059	0.402479	-1.31302	0.0255343	0.128131	down	yes
ENSSAUG00010027289	ptk6b	NA	protein-tyrosine kinase 6-like [Source:NCBI gene;Acc:115585180]	0.248135	0.316575	0.497351	0.569495	0.537844	1.24183	0.4521	-1.14529	0.0257575	0.12882	down	yes
ENSSAUG00010024670	ENSSAUG00010024670	NA	melan-A [Source:NCBI gene;Acc:115592892]	0.955333	0.33046	0.18778	0.743126	1.83534	1.64527	0.348879	-1.5192	0.0260297	0.129585	down	yes
ENSSAUG00010023307	crhr1	NA	corticotropin releasing hormone receptor 1 [Source:NCBI gene;Acc:115571578]	0.0834338	0.166907	0.1762	0.500987	0.608322	0.0994072	0.352887	-1.50272	0.0273922	0.134201	down	yes
ENSSAUG00010005737	ENSSAUG00010005737	NA	coagulation factor II thrombin receptor [Source:HGNC Symbol;Acc:HGNC:3537]	0.32934	0.568238	0.35285	0.738441	1.3632	0.862705	0.421822	-1.24529	0.0286007	0.138299	down	yes
ENSSAUG00010003807	rabep2	NA	rabaptin, RAB GTPase binding effector protein 2 [Source:ZFIN;Acc:ZDB-GENE-070112-572]	0.301896	0.103452	0.0001	1.65548	0.0001	1.434	0.131231	-2.92982	0.0286638	0.138419	down	yes
ENSSAUG00010005422	ENSSAUG00010005422	NA	oocyte zinc finger protein XlCOF8.4-like [Source:NCBI gene;Acc:115582786]	1.1674	0.627352	0.678588	1.82557	1.76889	1.44492	0.490803	-1.02678	0.028859	0.138991	down	yes
ENSSAUG00010009019	wnt6b	NA	Wnt family member 6 [Source:NCBI gene;Acc:115587495]	0.415403	0.158294	0.651052	1.00807	1.20557	0.448617	0.460041	-1.12016	0.0305682	0.144581	down	yes
ENSSAUG00010006180	zgc:73226	NA	BCL2/adenovirus E1B 19 kDa protein-interacting protein 3-like [Source:NCBI gene;Acc:115592479]	0.551536	0.739205	0.344074	1.67768	0.867989	1.04666	0.455084	-1.13579	0.0306548	0.144895	down	yes
ENSSAUG00010024510	lgi1a	NA	leucine-rich, glioma inactivated 1a [Source:ZFIN;Acc:ZDB-GENE-030131-1731]	0.397474	0.450918	0.855028	1.42277	1.97196	0.431847	0.445154	-1.16762	0.0309607	0.146053	down	yes
ENSSAUG00010015815	GPX2	EC:1.11.1.9	glutathione peroxidase 2 [Source:HGNC Symbol;Acc:HGNC:4554]	0.475166	0.797649	0.121142	0.837155	1.79924	1.47448	0.33909	-1.56026	0.0315563	0.147719	down	yes
ENSSAUG00010015817	ctsh	EC:3.4.22.16	pro-cathepsin H-like [Source:NCBI gene;Acc:115580709]	0.413357	0.546656	0.491105	0.811998	1.21664	0.919324	0.492244	-1.02255	0.0321846	0.14983	down	yes
ENSSAUG00010026522	WDSUB1	NA	WD repeat, sterile alpha motif and U-box domain containing 1 [Source:HGNC Symbol;Acc:HGNC:26697]	0.393124	0.188774	0.311156	0.788121	0.844193	0.377459	0.444356	-1.17021	0.0325112	0.151107	down	yes
ENSSAUG00010015860	SLC10A1	NA	sodium/bile acid cotransporter-like [Source:NCBI gene;Acc:115565959]	0.332013	0.679508	0.233177	0.977975	0.604289	1.42171	0.41435	-1.27108	0.0335039	0.154483	down	yes
ENSSAUG00010015856	mdh1b	EC:1.1.1.37	malate dehydrogenase 1B [Source:NCBI gene;Acc:115576955]	0.156149	0.368591	0.188924	0.438919	0.574247	0.677448	0.422133	-1.24423	0.0346405	0.157912	down	yes
ENSSAUG00010019954	lrfn5a	NA	leucine rich repeat and fibronectin type III domain containing 5 [Source:NCBI gene;Acc:115566356]	0.232714	0.14108	0.236027	0.631594	0.37177	0.221209	0.497987	-1.00582	0.0346508	0.157912	down	yes
ENSSAUG00010006496	ENSSAUG00010006496	NA	zinc finger protein OZF-like [Source:NCBI gene;Acc:115576650]	0.177915	0.207475	0.2202	0.663318	0.41936	0.233955	0.459954	-1.12044	0.0351938	0.159234	down	yes
ENSSAUG00010023983	ENSSAUG00010023983	NA		0.152711	0.0458547	0.387917	0.383584	0.505921	0.399537	0.454976	-1.13614	0.0352345	0.159349	down	yes
ENSSAUG00010009599	ttc7a	NA	tetratricopeptide repeat protein 7A-like [Source:NCBI gene;Acc:115596168]	0.0604159	0.0634546	0.0979789	0.157357	0.155612	0.145577	0.48381	-1.04749	0.0354393	0.160095	down	yes
ENSSAUG00010003121	ngfrb	NA	tumor necrosis factor receptor superfamily member 16-like [Source:NCBI gene;Acc:115571751]	0.168571	0.041989	0.230218	0.632219	0.366337	0.132527	0.389696	-1.35958	0.036456	0.163304	down	yes
ENSSAUG00010014446	slc46a2	NA	solute carrier family 46 member 2 [Source:NCBI gene;Acc:115592522]	2.23938	0.302939	1.57296	4.00286	2.31542	2.46833	0.468358	-1.09432	0.0372105	0.165795	down	yes
ENSSAUG00010026235	rnf144aa	NA	ring finger protein 144A [Source:NCBI gene;Acc:115565793]	0.965648	0.203108	1.89877	2.6787	3.4902	0.854074	0.436785	-1.19501	0.0388856	0.17139	down	yes
ENSSAUG00010000769	EML6	NA	EMAP like 6 [Source:NCBI gene;Acc:115582895]	0.100314	0.0524529	0.230957	0.325506	0.479693	0.0951588	0.42619	-1.23043	0.0402425	0.174609	down	yes
ENSSAUG00010015376	si:dkey-33i11.1	NA	B-cell receptor CD22-like [Source:NCBI gene;Acc:115566884]	0.261132	0.534333	0.25516	0.866183	0.74459	0.618818	0.471219	-1.08553	0.0409819	0.17697	down	yes
ENSSAUG00010002709	spata13	NA	spermatogenesis-associated protein 13-like [Source:NCBI gene;Acc:115570035]	0.0682503	0.163076	0.242868	0.430659	0.360698	0.20991	0.473595	-1.07828	0.0412955	0.177866	down	yes
ENSSAUG00010000333	abcc5	NA	ATP binding cassette subfamily C member 5 [Source:NCBI gene;Acc:115566197]	0.353863	0.150294	0.533231	0.964701	0.851204	0.270644	0.497179	-1.00816	0.0413024	0.177866	down	yes
ENSSAUG00010011651	ppp1r3b	NA	protein phosphatase 1 regulatory subunit 3B [Source:NCBI gene;Acc:115592704]	0.787632	1.23862	1.23077	1.64989	3.89379	1.30964	0.475247	-1.07325	0.0422893	0.18073	down	yes
ENSSAUG00010026444	ENSSAUG00010026444	NA	cAMP-responsive element modulator-like [Source:NCBI gene;Acc:115569690]	0.364209	0.735676	0.642001	0.911636	1.69423	0.928378	0.49286	-1.02075	0.0435799	0.184613	down	yes
ENSSAUG00010026267	ENSSAUG00010026267	NA		0.451245	0.253493	0.137054	0.657977	0.496654	0.799007	0.430885	-1.21463	0.043862	0.185109	down	yes
ENSSAUG00010004983	ENSSAUG00010004983	NA		0.320633	0.551699	0.34449	0.786208	0.712027	0.991331	0.488769	-1.03278	0.0445814	0.186839	down	yes
ENSSAUG00010014024	PDE2A	EC:3.1.4.17	phosphodiesterase 2A [Source:NCBI gene;Acc:115567343]	0.155538	0.309301	0.40381	0.702795	0.830556	0.229183	0.492841	-1.02081	0.0456992	0.19009	down	yes
ENSSAUG00010021077	vsir	NA	V-set immunoregulatory receptor [Source:ZFIN;Acc:ZDB-GENE-060929-716]	1.38783	0.777752	1.14502	2.73679	3.23536	0.899293	0.481792	-1.05352	0.0491461	0.199391	down	yes
ENSSAUG00010014173	ccr6a	NA	chemokine (C-C motif) receptor 6a [Source:ZFIN;Acc:ZDB-GENE-040625-126]	0.520469	0.397484	0.211451	1.291	0.81664	0.428139	0.445387	-1.16687	0.0493673	0.200065	down	yes
ENSSAUG00010015082	myl1	NA	myosin light chain 1, skeletal muscle isoform [Source:NCBI gene;Acc:115588272]	182.531	258.728	258.778	12.2878	14.7174	17.9322	15.578	3.96144	2.15363e-31	1.04035e-27	up	yes
ENSSAUG00010013587	usp28	NA	ubiquitin specific peptidase 28 [Source:NCBI gene;Acc:115594812]	9.38343	9.78089	17.0163	1.39782	1.09295	0.88775	10.709	3.42075	1.23987e-29	3.59365e-26	up	yes
ENSSAUG00010021457	ccnb1	NA	cyclin B1 [Source:NCBI gene;Acc:115592121]	22.8586	19.1844	19.521	1.56029	0.969898	1.4049	15.6449	3.96762	5.71858e-27	1.38123e-23	up	yes
ENSSAUG00010023547	hhatla	NA	protein-cysteine N-palmitoyltransferase HHAT-like protein [Source:NCBI gene;Acc:115572555]	5.04181	5.39046	7.3527	0.154673	0.232626	0.207343	29.9088	4.9025	1.03081e-26	2.13407e-23	up	yes
ENSSAUG00010011221	top2a	NA	DNA topoisomerase II alpha [Source:NCBI gene;Acc:115571443]	6.05385	5.77136	7.34754	0.516989	0.431555	0.575441	12.5807	3.65314	1.51811e-26	2.75005e-23	up	yes
ENSSAUG00010003215	myh6	NA	myosin, heavy chain 6, cardiac muscle, alpha [Source:ZFIN;Acc:ZDB-GENE-031112-1]	0.512596	0.450015	0.591099	0.0001	0.0001	0.0001	5179.03	12.3385	6.87302e-23	1.10671e-19	up	yes
ENSSAUG00010024300	SDS	EC:4.3.1.17;EC:4.3.1.19	serine dehydratase [Source:NCBI gene;Acc:115581882]	1.42899	3.18517	1.88869	0.0001	0.0001	0.0001	21676.2	14.4038	5.35299e-22	7.75756e-19	up	yes
ENSSAUG00010012240	tnnt2c	NA	troponin T2c, cardiac [Source:ZFIN;Acc:ZDB-GENE-030520-1]	346.542	352.809	360.38	45.6907	46.1449	56.1528	7.16091	2.84014	2.89494e-21	3.42037e-18	up	yes
ENSSAUG00010014495	ccna2	NA	cyclin A2 [Source:NCBI gene;Acc:115569177]	11.9002	14.0197	12.6022	0.500955	1.1118	0.835904	15.7319	3.97562	3.06824e-21	3.42037e-18	up	yes
ENSSAUG00010010725	dck	EC:2.7.1.74	deoxycytidine kinase [Source:NCBI gene;Acc:115592626]	26.4441	26.5072	21.643	2.76705	2.6314	2.53317	9.40468	3.23338	1.32593e-19	1.06752e-16	up	yes
ENSSAUG00010016000	ncapd2	NA	non-SMC condensin I complex subunit D2 [Source:NCBI gene;Acc:115567164]	6.52091	5.9604	6.93145	0.929452	0.644989	0.811398	8.13666	3.02444	3.25504e-19	2.3586e-16	up	yes
ENSSAUG00010012100	si:ch211-266i6.3	NA	si:ch211-266i6.3 [Source:ZFIN;Acc:ZDB-GENE-030131-5420]	16.8505	14.6365	14.9193	2.06828	2.23238	1.90543	7.47754	2.90256	7.77575e-19	5.36601e-16	up	yes
ENSSAUG00010013817	rrm1	EC:1.17.4.1	ribonucleoside-diphosphate reductase large subunit-like [Source:NCBI gene;Acc:115593982]	3.86165	3.21648	4.29363	0.398033	0.195501	0.150826	15.2772	3.93331	3.73676e-18	2.35448e-15	up	yes
ENSSAUG00010003210	RRM2	EC:1.17.4.1	ribonucleotide reductase regulatory subunit M2 [Source:HGNC Symbol;Acc:HGNC:10452]	14.4033	15.1206	11.4972	1.61447	2.01119	1.43962	8.09849	3.01765	4.99032e-18	3.01332e-15	up	yes
ENSSAUG00010026363	asb12b	NA	ankyrin repeat and SOCS box containing 12 [Source:NCBI gene;Acc:115568821]	22.4833	23.8402	41.9452	4.07233	4.43171	3.18468	7.55161	2.91678	7.48337e-18	4.33796e-15	up	yes
ENSSAUG00010018158	kctd16a	NA	BTB/POZ domain-containing protein KCTD16-like [Source:NCBI gene;Acc:115568261]	0.802281	1.18998	0.709051	0.0001	0.0001	0.0001	9004.36	13.1364	2.85646e-17	1.37986e-14	up	yes
ENSSAUG00010027124	slc16a9a	NA	solute carrier family 16 member 9 [Source:NCBI gene;Acc:115597022]	9.94848	12.1074	17.2299	2.00958	2.38463	1.55624	6.60215	2.72294	4.02609e-17	1.88213e-14	up	yes
ENSSAUG00010008744	ENSSAUG00010008744	NA	actin alpha cardiac muscle 1 [Source:NCBI gene;Acc:115566253]	194.484	223.262	166.635	31.001	29.5545	34.4933	6.14821	2.62017	4.86129e-17	2.20156e-14	up	yes
ENSSAUG00010027680	TUBA4A	NA	tubulin alpha chain-like [Source:NCBI gene;Acc:115588606]	76.0087	110.6	111.122	13.2864	18.2513	17.6126	6.05757	2.59874	5.76613e-17	2.53221e-14	up	yes
ENSSAUG00010002195	zgc:110540	EC:2.7.1.74	deoxycytidine kinase-like [Source:NCBI gene;Acc:115594285]	6.49446	7.08342	6.47151	0.509003	0.231259	0.346578	18.4474	4.20535	5.96064e-17	2.54064e-14	up	yes
ENSSAUG00010024993	smc2	NA	structural maintenance of chromosomes 2 [Source:NCBI gene;Acc:115590717]	5.4797	5.24831	6.37755	0.823842	0.416255	0.649739	9.05134	3.17813	1.15897e-16	4.66551e-14	up	yes
ENSSAUG00010007276	hpdb	EC:1.13.11.27	4-hydroxyphenylpyruvate dioxygenase-like [Source:NCBI gene;Acc:115581846]	44.7012	40.5321	44.2422	11.6239	10.9673	6.72725	4.41618	2.1428	1.27294e-16	4.73012e-14	up	yes
ENSSAUG00010009971	stac3	NA	SH3 and cysteine-rich domain-containing protein 3-like [Source:NCBI gene;Acc:115585278]	58.7609	61.9639	63.0829	13.5041	9.92155	4.07385	6.68404	2.74072	1.62996e-16	5.76132e-14	up	yes
ENSSAUG00010013580	svilc	NA	supervillin-like [Source:NCBI gene;Acc:115575455]	5.26272	5.73702	8.85822	1.15259	1.22969	1.02473	5.82855	2.54314	1.98046e-16	6.83352e-14	up	yes
ENSSAUG00010008284	ENSSAUG00010008284	NA	myosin-6-like [Source:NCBI gene;Acc:115569853]	3.54177	3.53671	5.05033	0.66364	0.728647	0.506372	6.38809	2.67538	2.12655e-16	7.16698e-14	up	yes
ENSSAUG00010011155	saa	NA	serum amyloid A2 [Source:NCBI gene;Acc:115580900]	55.9205	54.6647	49.707	14.1785	12.118	8.91705	4.552	2.1865	2.48269e-16	7.99536e-14	up	yes
ENSSAUG00010011195	ENSSAUG00010011195	NA	DENN domain-containing protein 2A-like [Source:NCBI gene;Acc:115595109]	6.1725	5.32815	7.62308	1.00023	0.96922	0.936709	6.58041	2.71818	2.83848e-16	8.94246e-14	up	yes
ENSSAUG00010014016	ENSSAUG00010014016	NA	parvalbumin beta [Source:NCBI gene;Acc:115570671]	8.26992	12.1748	16.2897	0.127962	0.568742	0.504359	30.585	4.93475	2.95676e-16	9.11672e-14	up	yes
ENSSAUG00010019115	ENSSAUG00010019115	NA		2248.14	2800.16	2091.75	400.156	328.158	427.733	6.17625	2.62673	3.01961e-16	9.11672e-14	up	yes
ENSSAUG00010026190	aurkb	NA	aurora kinase B-like [Source:NCBI gene;Acc:115591961]	6.78049	7.17955	7.45633	0.661267	0.871379	0.47471	10.6689	3.41535	3.59228e-16	1.06243e-13	up	yes
ENSSAUG00010026873	ldb3b	NA	LIM domain-binding protein 3-like [Source:NCBI gene;Acc:115570957]	51.8744	61.2134	70.2869	14.4763	14.0876	12.6224	4.45233	2.15456	3.80513e-16	1.10288e-13	up	yes
ENSSAUG00010002357	PLK1	EC:2.7.11.21	polo like kinase 1 [Source:NCBI gene;Acc:115591856]	6.54592	6.36683	6.8894	0.745708	0.765259	0.87884	8.28609	3.05069	4.54879e-16	1.29257e-13	up	yes
ENSSAUG00010001529	kif20a	NA	kinesin family member 20A [Source:NCBI gene;Acc:115594600]	6.11264	7.00186	7.50995	0.923352	1.00296	0.956422	7.15448	2.83885	5.06127e-16	1.41054e-13	up	yes
ENSSAUG00010000681	AMPD3	EC:3.5.4.6	AMP deaminase 3-like [Source:NCBI gene;Acc:115587197]	28.9255	42.5389	43.0417	7.71659	9.89799	6.7165	4.70617	2.23455	8.79106e-16	2.40378e-13	up	yes
ENSSAUG00010020351	tcap	NA	titin-cap [Source:NCBI gene;Acc:115574869]	43.1206	37.9695	42.9303	8.10973	8.44165	8.84491	4.8834	2.28789	1.41392e-15	3.79455e-13	up	yes
ENSSAUG00010012325	aspm	NA	abnormal spindle microtubule assembly [Source:ZFIN;Acc:ZDB-GENE-050208-620]	1.39652	1.09386	1.85119	0.207584	0.196914	0.108365	8.46535	3.08157	2.10204e-15	5.53869e-13	up	yes
ENSSAUG00010002185	rpa1	NA	replication protein A1 [Source:NCBI gene;Acc:327491]	10.1188	8.22093	11.5283	1.55397	1.11686	1.49791	7.16475	2.84092	2.59256e-15	6.59146e-13	up	yes
ENSSAUG00010023280	arrdc3a	NA	arrestin domain containing 3 [Source:NCBI gene;Acc:115581795]	32.9179	30.8191	44.2103	10.2809	9.26801	4.79241	4.43475	2.14885	4.63973e-15	1.15929e-12	up	yes
ENSSAUG00010013254	kif23	NA	kinesin-like protein KIF23 [Source:NCBI gene;Acc:115587102]	4.06582	3.65548	4.09155	0.250584	0.539488	0.358009	10.2892	3.36306	4.90828e-15	1.20561e-12	up	yes
ENSSAUG00010007431	NASP	NA	histone-binding protein N1/N2-like [Source:NCBI gene;Acc:115572449]	20.6647	18.5725	18.2184	3.07222	2.89184	3.30881	6.19609	2.63136	5.18998e-15	1.25355e-12	up	yes
ENSSAUG00010015074	casq2	EC:3.6.3.9	calsequestrin-2-like [Source:NCBI gene;Acc:115587460]	16.4912	11.5361	19.0982	2.49411	1.97813	2.63886	6.62704	2.72836	1.22019e-14	2.72917e-12	up	yes
ENSSAUG00010017543	ENSSAUG00010017543	NA	uncharacterized LOC115593459 [Source:NCBI gene;Acc:115593459]	4.91151	5.52323	5.61905	0.65267	0.958216	0.610711	7.22624	2.85325	1.2241e-14	2.72917e-12	up	yes
ENSSAUG00010011265	dpp3	NA	dipeptidyl-peptidase 3 [Source:ZFIN;Acc:ZDB-GENE-030131-1247]	41.1579	45.4881	47.952	10.3616	12.3279	10.3007	4.07993	2.02854	1.60214e-14	3.5179e-12	up	yes
ENSSAUG00010016939	ENSSAUG00010016939	NA		16.4688	12.0853	18.574	3.1629	3.61157	2.76267	4.94152	2.30496	1.63029e-14	3.52629e-12	up	yes
ENSSAUG00010027594	mybl2b	NA	MYB proto-oncogene like 2 [Source:NCBI gene;Acc:115583976]	1.64479	1.99796	2.30707	0.202089	0.155557	0.11823	12.5029	3.64419	2.85488e-14	5.82905e-12	up	yes
ENSSAUG00010003502	odc1	EC:4.1.1.17	ornithine decarboxylase 1 [Source:ZFIN;Acc:ZDB-GENE-010816-1]	29.4604	27.0783	32.8757	6.39973	8.38199	6.57005	4.18768	2.06615	2.8558e-14	5.82905e-12	up	yes
ENSSAUG00010005431	sh3bgr	NA	SH3 domain-binding glutamic acid-rich-like protein [Source:NCBI gene;Acc:115571177]	19.1171	27.1509	23.0503	3.71198	4.3916	4.7474	5.39401	2.43136	3.40292e-14	6.84933e-12	up	yes
ENSSAUG00010003066	kpna2	NA	importin subunit alpha-1-like [Source:NCBI gene;Acc:115575626]	30.9271	30.3869	25.9658	3.90573	4.39897	5.89314	6.1474	2.61998	3.95831e-14	7.85805e-12	up	yes
ENSSAUG00010021900	flnca	NA	filamin C [Source:NCBI gene;Acc:115587031]	61.9674	58.211	99.0193	18.0131	21.8464	14.7617	4.01305	2.0047	4.10778e-14	8.04458e-12	up	yes
ENSSAUG00010025861	mcm5	EC:3.6.4.12	minichromosome maintenance complex component 5 [Source:NCBI gene;Acc:115576264]	13.1025	13.1923	12.9852	2.30552	2.58121	2.67696	5.19323	2.37663	4.83715e-14	9.34666e-12	up	yes
ENSSAUG00010017176	mcm3	EC:3.6.4.12	minichromosome maintenance complex component 3 [Source:NCBI gene;Acc:115573774]	12.3147	12.4093	12.0396	2.55573	2.1185	2.47532	5.14208	2.36235	4.92126e-14	9.38407e-12	up	yes
ENSSAUG00010003927	fhod3a	EC:6.2.1.16	formin homology 2 domain containing 3a [Source:ZFIN;Acc:ZDB-GENE-060503-633]	2.74452	2.70882	4.50484	0.539452	0.606349	0.412846	6.38899	2.67559	6.72752e-14	1.24994e-11	up	yes
ENSSAUG00010009811	PRC1	NA	protein regulator of cytokinesis 1-like [Source:NCBI gene;Acc:115586453]	5.6481	4.89099	5.31989	0.82907	0.493148	0.548514	8.47742	3.08363	8.31848e-14	1.51811e-11	up	yes
ENSSAUG00010005106	iqgap3	NA	ras GTPase-activating-like protein IQGAP3 [Source:NCBI gene;Acc:115582060]	1.35556	1.38528	1.86577	0.141392	0.231945	0.137301	9.02126	3.17333	1.18571e-13	2.12139e-11	up	yes
ENSSAUG00010001005	rrad	NA	RRAD, Ras related glycolysis inhibitor and calcium channel regulator [Source:NCBI gene;Acc:115579776]	26.1369	24.1232	25.364	4.6412	3.09816	5.05355	5.9114	2.5635	1.64336e-13	2.90433e-11	up	yes
ENSSAUG00010014165	espl1	EC:3.4.22.49	extra spindle pole bodies like 1, separase [Source:NCBI gene;Acc:115583672]	1.18494	1.08511	1.4118	0.163924	0.156868	0.0717061	9.38056	3.22967	1.73008e-13	2.9848e-11	up	yes
ENSSAUG00010014162	kif11	NA	kinesin family member 11 [Source:NCBI gene;Acc:115597143]	3.46031	3.81335	3.07777	0.663381	0.57945	0.423781	6.21106	2.63484	2.20478e-13	3.75902e-11	up	yes
ENSSAUG00010026630	ENSSAUG00010026630	NA		1135.85	1435.99	1148.86	248.254	254.425	287.098	4.71107	2.23605	2.40743e-13	4.05681e-11	up	yes
ENSSAUG00010008710	tuba1a	NA	tubulin alpha-1A chain [Source:NCBI gene;Acc:115585216]	291.995	307.367	322.993	77.4393	69.3409	78.2598	4.09863	2.03514	3.18148e-13	5.18044e-11	up	yes
ENSSAUG00010001120	tk1	EC:2.7.1.21	thymidine kinase 1 [Source:NCBI gene;Acc:115581954]	4.68001	6.06318	4.55529	0.21227	0.220371	0.316566	20.4196	4.35188	3.3693e-13	5.42532e-11	up	yes
ENSSAUG00010026663	ENSSAUG00010026663	NA		8.27507	7.69152	18.6902	1.9968	2.83893	1.42937	5.53172	2.46773	3.61412e-13	5.75558e-11	up	yes
ENSSAUG00010027215	hmmr	NA	hyaluronan mediated motility receptor [Source:NCBI gene;Acc:115568902]	2.79373	2.35649	3.89284	0.413502	0.254742	0.308255	9.2607	3.21112	3.74577e-13	5.90039e-11	up	yes
ENSSAUG00010015440	mcm2	EC:3.6.4.12	minichromosome maintenance complex component 2 [Source:NCBI gene;Acc:115584044]	11.5327	10.9734	11.7378	2.54257	2.58754	2.65544	4.39838	2.13697	4.47062e-13	6.89236e-11	up	yes
ENSSAUG00010011461	tyms	EC:2.1.1.45	thymidylate synthetase [Source:NCBI gene;Acc:115570139]	13.6998	13.2924	10.3654	1.85984	1.60123	1.86926	7.00849	2.8091	7.04034e-13	1.07398e-10	up	yes
ENSSAUG00010012231	pbk	NA	PDZ binding kinase [Source:NCBI gene;Acc:115573579]	7.71624	8.55197	6.67664	0.772439	0.661525	0.978774	9.50988	3.24943	7.44641e-13	1.1241e-10	up	yes
ENSSAUG00010012899	TNNI2	NA	troponin I, fast skeletal muscle-like [Source:NCBI gene;Acc:115580275]	316.333	321.817	240.919	56.5414	37.3596	61.7485	5.64774	2.49767	1.09161e-12	1.61425e-10	up	yes
ENSSAUG00010014953	apobec2b	NA	apolipoprotein B mRNA editing enzyme catalytic subunit 2 [Source:NCBI gene;Acc:115585030]	50.9394	61.6171	59.116	11.3334	11.3715	14.0702	4.66817	2.22286	1.12705e-12	1.64982e-10	up	yes
ENSSAUG00010000261	ENSSAUG00010000261	NA	kinesin family member C1 [Source:NCBI gene;Acc:115576933]	5.45364	5.31483	4.99376	0.96007	0.686442	0.68093	6.77234	2.75966	1.29367e-12	1.87478e-10	up	yes
ENSSAUG00010018439	ENSSAUG00010018439	NA		7.61958	6.27664	13.7644	1.05167	0.202648	0.225258	18.695	4.22458	1.39999e-12	2.00877e-10	up	yes
ENSSAUG00010010545	racgap1	NA	Rac GTPase activating protein 1 [Source:NCBI gene;Acc:115584772]	3.35604	3.53446	3.4919	0.576314	0.40748	0.363161	7.70805	2.94637	1.61119e-12	2.26693e-10	up	yes
ENSSAUG00010005708	ifitm5	NA	interferon-induced transmembrane protein 5-like [Source:NCBI gene;Acc:115586001]	1.77296	2.24392	3.44902	0.090186	0.0001	0.0001	82.6002	6.36807	1.80231e-12	2.46815e-10	up	yes
ENSSAUG00010021126	ENSSAUG00010021126	NA	retinoblastoma binding protein 6 [Source:ZFIN;Acc:ZDB-GENE-040930-5]	5.22103	3.89228	7.35453	1.32649	1.30383	0.667265	4.9939	2.32017	1.8053e-12	2.46815e-10	up	yes
ENSSAUG00010013775	arl13a	NA	ADP ribosylation factor like GTPase 13A [Source:NCBI gene;Acc:115569203]	7.38145	6.94973	9.0874	1.69781	0.904143	1.14623	6.24798	2.64339	1.91141e-12	2.58881e-10	up	yes
ENSSAUG00010020723	thrap3a	NA	thyroid hormone receptor associated protein 3 [Source:NCBI gene;Acc:115566873]	23.8879	19.024	31.9598	7.3786	5.15259	2.24425	5.06731	2.34122	2.38841e-12	3.17549e-10	up	yes
ENSSAUG00010005655	fstl3	NA	follistatin like 3 [Source:NCBI gene;Acc:115592016]	70.8506	80.1538	94.0078	25.8856	26.4385	19.4706	3.41267	1.7709	2.63696e-12	3.47408e-10	up	yes
ENSSAUG00010025859	hmox1a	EC:1.14.14.18	heme oxygenase-like [Source:NCBI gene;Acc:115576265]	7.49426	8.92865	5.4218	0.776689	0.766522	0.850289	9.12668	3.19009	3.17698e-12	4.06047e-10	up	yes
ENSSAUG00010014772	anln	NA	anillin actin binding protein [Source:NCBI gene;Acc:115579175]	3.76491	2.62567	5.65513	0.768794	0.40358	0.228675	8.59764	3.10394	6.20914e-12	7.56158e-10	up	yes
ENSSAUG00010002573	myom2a	NA	myomesin 2a [Source:ZFIN;Acc:ZDB-GENE-030131-6201]	23.2144	26.273	41.4669	5.91332	7.88914	7.56734	4.25621	2.08957	6.55595e-12	7.9174e-10	up	yes
ENSSAUG00010002943	myom1b	EC:2.7.11.1	myomesin 1 [Source:NCBI gene;Acc:115570155]	4.46878	2.83603	9.03126	1.02255	1.09738	0.534406	6.15448	2.62164	6.831e-12	8.18139e-10	up	yes
ENSSAUG00010014312	dlgap5	NA	DLG associated protein 5 [Source:NCBI gene;Acc:115571161]	4.89072	4.49447	5.1733	0.389751	0.637907	0.732755	8.26993	3.04788	7.20932e-12	8.56373e-10	up	yes
ENSSAUG00010004550	ENSSAUG00010004550	NA	actin, alpha skeletal muscle A [Source:NCBI gene;Acc:115580336]	3702.19	4925.9	3958.79	820.514	917.082	1065.5	4.49034	2.16683	8.22329e-12	9.68877e-10	up	yes
ENSSAUG00010010566	ndc80	NA	NDC80 kinetochore complex component [Source:NCBI gene;Acc:115580986]	3.60363	3.85207	3.32925	0.579489	0.446902	0.347444	7.85026	2.97274	8.52092e-12	9.95848e-10	up	yes
ENSSAUG00010008977	tnfrsf19	NA	TNF receptor superfamily member 19 [Source:NCBI gene;Acc:115573915]	35.9638	31.7725	39.2899	12.851	10.2726	7.90626	3.44913	1.78623	8.69726e-12	1.00833e-09	up	yes
ENSSAUG00010018860	cacna1sb	NA	dihydropyridine-sensitive L-type skeletal muscle calcium channel subunit alpha-1-like [Source:NCBI gene;Acc:115584933]	29.1046	25.5625	46.6615	10.4242	10.6584	7.69645	3.52091	1.81595	9.35382e-12	1.06737e-09	up	yes
ENSSAUG00010019419	ankrd1a	NA	ankyrin repeat domain 1 [Source:NCBI gene;Acc:115596105]	1420.02	1495.09	2029.25	533.624	546.871	418.607	3.29822	1.72169	9.46044e-12	1.0711e-09	up	yes
ENSSAUG00010023185	mad2l1	NA	mitotic arrest deficient 2 like 1 [Source:NCBI gene;Acc:115589111]	18.336	20.3367	13.6102	1.4028	1.44602	2.42749	9.90899	3.30874	1.00368e-11	1.12754e-09	up	yes
ENSSAUG00010009312	myom1a	EC:2.7.11.1	myomesin 1a (skelemin) [Source:ZFIN;Acc:ZDB-GENE-030131-2856]	20.3892	17.7238	36.5231	5.82183	7.54669	5.62534	3.92948	1.97434	1.45738e-11	1.60002e-09	up	yes
ENSSAUG00010015572	ACTA1	NA	actin, alpha cardiac [Source:NCBI gene;Acc:115565783]	2027.42	2369.3	1787.37	453.101	339.639	504.467	4.76724	2.25315	1.56408e-11	1.70425e-09	up	yes
ENSSAUG00010018434	cavin4a	NA	caveolae-associated protein 4a-like [Source:NCBI gene;Acc:115573358]	161.305	122.356	266.095	43.2676	49.3706	44.4484	4.01029	2.00371	1.70332e-11	1.84213e-09	up	yes
ENSSAUG00010027678	ENSSAUG00010027678	NA	tubulin alpha chain [Source:NCBI gene;Acc:115588605]	1108.33	1277.52	985.953	247.975	218.81	289.645	4.45752	2.15624	1.8477e-11	1.98347e-09	up	yes
ENSSAUG00010016711	hells	NA	helicase, lymphoid specific [Source:NCBI gene;Acc:115596889]	14.7365	14.206	16.833	5.34685	4.764	3.58154	3.34313	1.7412	2.6661e-11	2.82023e-09	up	yes
ENSSAUG00010011076	tmod4	NA	tropomodulin 4 [Source:NCBI gene;Acc:115566809]	36.4255	45.7085	41.6792	8.29583	6.92765	10.7394	4.76886	2.25365	3.35238e-11	3.52049e-09	up	yes
ENSSAUG00010001163	cdc45	NA	CDC45 cell division cycle 45 homolog (S. cerevisiae) [Source:ZFIN;Acc:ZDB-GENE-040426-2710]	1.86394	1.85464	2.52816	0.0685729	0.22475	0.15901	13.81	3.78764	4.81053e-11	4.87512e-09	up	yes
ENSSAUG00010002066	krcp	NA	rab9 effector protein with kelch motifs-like [Source:NCBI gene;Acc:115589922]	3.45315	3.37674	3.23144	0.39885	0.525204	0.437051	7.39203	2.88597	5.24181e-11	5.2753e-09	up	yes
ENSSAUG00010019388	si:dkeyp-26a9.2	NA	histone H3 associated protein kinase [Source:NCBI gene;Acc:115581004]	0.976022	0.889578	0.86867	0.108613	0.0978328	0.0736012	9.76362	3.28742	5.44034e-11	5.42081e-09	up	yes
ENSSAUG00010012535	wdhd1	NA	WD repeat and HMG-box DNA binding protein 1 [Source:NCBI gene;Acc:115580786]	4.7482	3.9221	4.41845	0.856584	1.05255	0.799229	4.83272	2.27284	6.18967e-11	5.98005e-09	up	yes
ENSSAUG00010018438	ENSSAUG00010018438	NA	uncharacterized LOC115571939 [Source:NCBI gene;Acc:115571939]	13.0779	11.8557	27.1109	1.68179	0.82323	0.084109	20.1011	4.3292	7.85931e-11	7.54285e-09	up	yes
ENSSAUG00010021393	si:dkeyp-69b9.3	NA	myocardin-like [Source:NCBI gene;Acc:115566659]	11.3894	12.407	19.2316	4.76216	4.71213	3.37354	3.34905	1.74375	8.42525e-11	7.98031e-09	up	yes
ENSSAUG00010010325	mustn1b	NA	musculoskeletal, embryonic nuclear protein 1b [Source:ZFIN;Acc:ZDB-GENE-111129-2]	158.903	177.426	152.62	33.922	33.4353	45.3421	4.33852	2.1172	8.79813e-11	8.27939e-09	up	yes
ENSSAUG00010025110	cdca7a	NA	cell division cycle associated 7 [Source:NCBI gene;Acc:115588771]	4.67936	4.42929	7.25376	0.830273	0.783612	0.214813	8.94758	3.1615	1.02856e-10	9.49416e-09	up	yes
ENSSAUG00010003068	pgm5	NA	phosphoglucomutase-like protein 5 [Source:NCBI gene;Acc:115581009]	23.3807	28.9373	26.3695	7.82308	7.95403	7.22885	3.42031	1.77413	1.08778e-10	9.91451e-09	up	yes
ENSSAUG00010015354	kcnf1a	NA	potassium voltage-gated channel, subfamily F, member 1a [Source:ZFIN;Acc:ZDB-GENE-041001-217]	20.6932	23.9205	29.9427	6.41483	7.02758	6.20532	3.79466	1.92397	1.11951e-10	1.014e-08	up	yes
ENSSAUG00010000351	zgc:172270	NA	caveolin-2-like [Source:NCBI gene;Acc:115582810]	10.6533	14.0833	18.1228	2.765	2.2907	1.90041	6.16141	2.62326	1.2683e-10	1.13643e-08	up	yes
ENSSAUG00010019397	ncapg	NA	non-SMC condensin I complex, subunit G [Source:ZFIN;Acc:ZDB-GENE-041111-282]	2.85012	2.39806	2.39191	0.569744	0.262809	0.21791	7.27306	2.86256	1.30537e-10	1.1535e-08	up	yes
ENSSAUG00010008404	CLSPN	NA	claspin [Source:NCBI gene;Acc:115578517]	2.07016	1.40179	2.27885	0.397512	0.199371	0.190843	7.3005	2.868	1.49294e-10	1.31126e-08	up	yes
ENSSAUG00010010848	ENSSAUG00010010848	NA		1.08065	0.46946	1.18997	0.0635257	0.107665	0.0326033	13.4454	3.74904	2.1158e-10	1.84712e-08	up	yes
ENSSAUG00010015562	map1aa	NA	microtubule-associated protein 1Aa [Source:ZFIN;Acc:ZDB-GENE-100426-2]	2.56564	1.95881	4.78964	0.679399	0.716549	0.270362	5.58965	2.48276	2.13538e-10	1.85305e-08	up	yes
ENSSAUG00010000580	zgc:193690	NA	ATP-dependent RNA helicase DDX19A-like [Source:NCBI gene;Acc:115584329]	4.03107	6.68825	6.13748	0.680971	1.02343	0.947814	6.35575	2.66806	2.71518e-10	2.2877e-08	up	yes
ENSSAUG00010010925	leap2	NA	liver-expressed antimicrobial peptide 2-like [Source:NCBI gene;Acc:115588949]	40.5582	42.6103	59.0957	16.4821	18.2632	10.5715	3.13932	1.65045	2.7987e-10	2.33941e-08	up	yes
ENSSAUG00010007574	lig1	EC:6.5.1.1;EC:6.5.1.6	DNA ligase 1 [Source:NCBI gene;Acc:115572628]	4.81346	5.48966	5.99457	0.789782	1.27985	1.1529	5.05742	2.3384	2.90924e-10	2.40918e-08	up	yes
ENSSAUG00010013205	ncapg2	NA	non-SMC condensin II complex subunit G2 [Source:NCBI gene;Acc:115570458]	2.67136	2.5544	3.32885	0.291097	0.436178	0.497058	6.98716	2.80471	3.44911e-10	2.84003e-08	up	yes
ENSSAUG00010010207	sulf2a	NA	sulfatase 2 [Source:NCBI gene;Acc:115583704]	4.29884	4.30683	7.25721	1.03389	1.54239	0.81993	4.67076	2.22366	4.9408e-10	3.97789e-08	up	yes
ENSSAUG00010020133	nusap1	NA	nucleolar and spindle associated protein 1 [Source:NCBI gene;Acc:115566223]	8.5365	9.43054	8.08718	2.01977	1.68524	0.785031	5.80266	2.53671	5.63791e-10	4.51407e-08	up	yes
ENSSAUG00010024160	pole	EC:2.7.7.7	polymerase (DNA directed), epsilon [Source:ZFIN;Acc:ZDB-GENE-070705-557]	1.08333	0.699901	1.42995	0.200532	0.137347	0.0871562	7.55978	2.91834	5.86744e-10	4.67203e-08	up	yes
ENSSAUG00010016727	MYOZ1	NA	myozenin-1-like [Source:NCBI gene;Acc:115597213]	5.22669	6.42559	8.96645	0.967586	1.4984	1.04923	5.86558	2.55227	6.47334e-10	5.12632e-08	up	yes
ENSSAUG00010026871	crip2	NA	cysteine-rich protein 2 [Source:ZFIN;Acc:ZDB-GENE-040426-2889]	141.649	132.298	188.598	51.3318	56.3901	45.8801	3.01133	1.5904	6.82169e-10	5.37282e-08	up	yes
ENSSAUG00010008175	cdc20	NA	cell division cycle 20 [Source:NCBI gene;Acc:115571933]	6.92365	6.46898	6.44235	0.997473	1.14419	1.25895	5.83277	2.54418	6.87627e-10	5.38654e-08	up	yes
ENSSAUG00010003281	ENSSAUG00010003281	EC:2.7.11.1	BUB1 mitotic checkpoint serine/threonine kinase [Source:NCBI gene;Acc:115573818]	1.44402	1.2407	1.49194	0.222619	0.0685085	0.133155	9.84407	3.29925	7.0921e-10	5.49619e-08	up	yes
ENSSAUG00010012316	depdc1a	NA	DEP domain-containing protein 1A-like [Source:NCBI gene;Acc:115590760]	0.961186	0.540354	1.00889	0.064112	0.094954	0.049519	12.0355	3.58923	7.44901e-10	5.68163e-08	up	yes
ENSSAUG00010025868	trim55b	NA	tripartite motif containing 55 [Source:NCBI gene;Acc:115569793]	25.745	29.8969	37.4342	7.61544	8.97805	8.83815	3.65986	1.87179	8.08686e-10	6.10389e-08	up	yes
ENSSAUG00010003707	ENSSAUG00010003707	NA	nephrocystin 4 [Source:NCBI gene;Acc:115585337]	0.348819	0.277548	0.379469	0.010946	0.02654	0.0001	26.7609	4.74206	9.09914e-10	6.79715e-08	up	yes
ENSSAUG00010019898	ENSSAUG00010019898	NA		3.04255	2.91235	3.37317	0.254827	0.202864	0.353812	11.4948	3.52291	9.49637e-10	7.0215e-08	up	yes
ENSSAUG00010024093	fanci	NA	FA complementation group I [Source:NCBI gene;Acc:115586335]	0.736285	0.616116	0.814421	0.0334419	0.0807039	0.0525551	12.9983	3.70025	9.57346e-10	7.04257e-08	up	yes
ENSSAUG00010019586	ckap2l	NA	cytoskeleton-associated protein 2-like [Source:NCBI gene;Acc:115582365]	2.2169	1.99974	1.80295	0.264298	0.393351	0.187424	7.12316	2.83252	1.06198e-09	7.74547e-08	up	yes
ENSSAUG00010015324	reep1	NA	receptor accessory protein 1 [Source:ZFIN;Acc:ZDB-GENE-110411-267]	10.4753	9.23411	12.1174	3.71176	3.49924	1.45585	3.67225	1.87666	1.45287e-09	1.03211e-07	up	yes
ENSSAUG00010004930	ENSSAUG00010004930	NA	tryptase-like [Source:NCBI gene;Acc:115574953]	99.5826	98.6748	94.8515	16.9665	10.4479	25.7492	5.51333	2.46293	1.48292e-09	1.04832e-07	up	yes
ENSSAUG00010008050	cenpf	NA	centromere protein F [Source:NCBI gene;Acc:115580447]	1.28621	0.734041	1.37774	0.222472	0.119575	0.043279	8.81847	3.14053	1.60647e-09	1.13008e-07	up	yes
ENSSAUG00010001257	SRSF3	NA	serine and arginine rich splicing factor 3 [Source:HGNC Symbol;Acc:HGNC:10785]	106.023	103.337	100.434	33.6803	28.3117	32.5715	3.27604	1.71195	2.37841e-09	1.63355e-07	up	yes
ENSSAUG00010021638	mcm10	NA	minichromosome maintenance 10 replication initiation factor [Source:NCBI gene;Acc:115595164]	1.60698	1.2668	1.22629	0.192916	0.094943	0.133534	9.72981	3.28241	2.39697e-09	1.63853e-07	up	yes
ENSSAUG00010014947	mybpha	NA	myosin-binding protein H-like [Source:NCBI gene;Acc:115585029]	3.79228	3.53452	5.05219	0.646477	0.687977	0.738577	5.97145	2.57808	2.47073e-09	1.68102e-07	up	yes
ENSSAUG00010023629	scn1ba	NA	sodium channel subunit beta-1-like [Source:NCBI gene;Acc:115567419]	1.80134	1.24318	3.36451	0.214047	0.20736	0.113343	11.9851	3.58317	2.56524e-09	1.73717e-07	up	yes
ENSSAUG00010022814	SCD1a	EC:1.14.19.1	acyl-CoA desaturase-like [Source:NCBI gene;Acc:115571307]	290.606	270.195	490.9	107.135	146.402	68.6801	3.26396	1.70662	2.60857e-09	1.7583e-07	up	yes
ENSSAUG00010000935	ENSSAUG00010000935	NA		3.5705	7.94111	3.93042	1.06827	0.473758	0.495221	7.57985	2.92217	3.25415e-09	2.16326e-07	up	yes
ENSSAUG00010026636	klhl43	NA	kelch-like protein 31 [Source:NCBI gene;Acc:115578934]	71.5536	75.2993	132.62	29.6528	36.9397	23.1214	3.11515	1.6393	3.49843e-09	2.30451e-07	up	yes
ENSSAUG00010004992	hnrnph1	NA	heterogeneous nuclear ribonucleoprotein H1 [Source:NCBI gene;Acc:115568825]	54.577	40.4185	54.6557	20.4461	18.1137	12.6014	2.92509	1.54848	3.60082e-09	2.35059e-07	up	yes
ENSSAUG00010002939	birc5a	NA	baculoviral IAP repeat-containing protein 5-like [Source:NCBI gene;Acc:115570601]	11.6783	7.58364	5.40242	1.18802	0.915357	0.823738	8.42618	3.07488	3.64421e-09	2.36825e-07	up	yes
ENSSAUG00010013041	ENSSAUG00010013041	NA	kinetochore scaffold 1 [Source:NCBI gene;Acc:115573824]	0.85456	0.587135	0.849738	0.0709129	0.021653	0.0001	24.7279	4.62807	3.74773e-09	2.42465e-07	up	yes
ENSSAUG00010025995	capn1a	EC:3.4.22.52	calpain-1 catalytic subunit-like [Source:NCBI gene;Acc:115596176]	11.9606	10.0993	16.8388	3.76064	4.97122	3.3294	3.22509	1.68934	3.89315e-09	2.50754e-07	up	yes
ENSSAUG00010000357	kif23	NA	kinesin family member 23 [Source:NCBI gene;Acc:115580825]	2.08665	1.66616	2.15828	0.236874	0.226063	0.362053	7.16503	2.84097	4.02092e-09	2.57837e-07	up	yes
ENSSAUG00010006897	mcm4	EC:3.6.4.12	minichromosome maintenance complex component 4 [Source:NCBI gene;Acc:115573272]	8.69235	9.06756	9.15552	2.68329	2.45007	2.35999	3.59191	1.84475	4.55133e-09	2.90563e-07	up	yes
ENSSAUG00010011729	lmnb1	NA	lamin B1 [Source:NCBI gene;Acc:115593088]	40.3698	36.396	48.3339	15.4697	15.7945	13.154	2.81641	1.49386	4.60024e-09	2.91289e-07	up	yes
ENSSAUG00010017314	cavin4b	NA	caveolae-associated protein 4a-like [Source:NCBI gene;Acc:115569947]	14.7783	15.233	20.5964	3.24185	4.66076	4.1444	4.20085	2.07068	4.60289e-09	2.91289e-07	up	yes
ENSSAUG00010017703	cdk1	EC:2.7.11.22;EC:2.7.11.23	cyclin dependent kinase 1 [Source:NCBI gene;Acc:115596632]	43.6458	50.4558	34.6904	10.1124	9.68815	12.277	4.01502	2.00541	5.01431e-09	3.14578e-07	up	yes
ENSSAUG00010016264	si:dkey-30c15.10	NA	anillin-like [Source:NCBI gene;Acc:115587308]	1.76341	0.900849	2.53835	0.178959	0.016372	0.103429	17.414	4.12218	5.07326e-09	3.16904e-07	up	yes
ENSSAUG00010007996	exo1	EC:3.1.-.-	exonuclease 1 [Source:NCBI gene;Acc:115596073]	0.908154	1.17285	0.694365	0.017796	0.095665	0.058366	16.1521	4.01365	5.14961e-09	3.20292e-07	up	yes
ENSSAUG00010016969	ENSSAUG00010016969	NA	uncharacterized LOC115592271 [Source:NCBI gene;Acc:115592271]	1.1633	1.3103	1.3632	0.220426	0.293686	0.11756	6.07402	2.60265	5.50492e-09	3.39478e-07	up	yes
ENSSAUG00010020714	MFSD2A	NA	sodium-dependent lysophosphatidylcholine symporter 1-B-like [Source:NCBI gene;Acc:115566345]	21.5009	20.469	28.798	8.36494	9.9132	6.86357	2.81476	1.49301	5.68624e-09	3.47425e-07	up	yes
ENSSAUG00010006554	abat	EC:2.6.1.19;EC:2.6.1.22	4-aminobutyrate aminotransferase [Source:ZFIN;Acc:ZDB-GENE-031006-4]	4.15856	4.73353	6.03724	1.08769	1.21713	0.814373	4.78627	2.2589	5.70572e-09	3.47425e-07	up	yes
ENSSAUG00010026886	synpo2lb	NA	synaptopodin 2-like b [Source:ZFIN;Acc:ZDB-GENE-090828-5]	35.9562	33.7404	64.9311	13.3424	18.5348	9.97758	3.21654	1.68551	5.92908e-09	3.59515e-07	up	yes
ENSSAUG00010015221	synpo2b	NA	synaptopodin 2b [Source:ZFIN;Acc:ZDB-GENE-101230-1]	0.800699	1.12577	2.17532	0.039494	0.113495	0.0001	26.7935	4.74381	5.98587e-09	3.61447e-07	up	yes
ENSSAUG00010004243	prc1b	NA	protein regulator of cytokinesis 1 [Source:NCBI gene;Acc:115579717]	2.12419	2.10946	1.93273	0.25257	0.158527	0.326512	8.35996	3.0635	6.1664e-09	3.70803e-07	up	yes
ENSSAUG00010023436	pask	NA	PAS domain containing serine/threonine kinase [Source:NCBI gene;Acc:115571923]	0.437604	0.249037	0.348174	0.0218762	0.0261076	0.0001	21.521	4.42768	6.73769e-09	4.01084e-07	up	yes
ENSSAUG00010021279	aurka	EC:2.7.11.1	aurora kinase A [Source:NCBI gene;Acc:115583597]	3.60835	3.83363	4.40398	0.759106	0.420482	0.61953	6.58432	2.71903	6.75514e-09	4.01084e-07	up	yes
ENSSAUG00010009231	PGM1	EC:5.4.2.2	phosphoglucomutase-1-like [Source:NCBI gene;Acc:115572559]	10.7751	15.0408	12.7271	3.54983	3.76418	3.05931	3.71558	1.89359	6.79107e-09	4.01084e-07	up	yes
ENSSAUG00010004042	ENSSAUG00010004042	NA	RNA binding motif protein 24 [Source:NCBI gene;Acc:115579359]	35.2666	33.874	40.4764	14.564	15.8554	8.07315	2.84775	1.50982	6.80835e-09	4.01084e-07	up	yes
ENSSAUG00010026105	mad2l1bp	NA	MAD2L1 binding protein [Source:ZFIN;Acc:ZDB-GENE-161230-19]	2.73921	2.8954	1.4926	0.201695	0.103817	0.199046	14.1256	3.82025	7.17864e-09	4.19487e-07	up	yes
ENSSAUG00010021724	kif2c	NA	kinesin-like protein KIF2C [Source:NCBI gene;Acc:115571942]	3.23358	3.46545	4.28901	0.426925	0.675535	0.716553	6.04066	2.59471	7.33348e-09	4.26814e-07	up	yes
ENSSAUG00010012234	ESCO2	NA	establishment of sister chromatid cohesion N-acetyltransferase 2 [Source:NCBI gene;Acc:115574265]	2.76564	2.22015	2.42697	0.08253	0.376603	0.263844	10.2531	3.35799	7.51812e-09	4.3581e-07	up	yes
ENSSAUG00010023187	arsj	NA	arylsulfatase family member J [Source:NCBI gene;Acc:115589076]	9.67641	8.39961	8.82161	2.8017	2.30347	2.03323	3.76802	1.91381	7.73518e-09	4.46607e-07	up	yes
ENSSAUG00010004055	cap2	NA	cyclase associated actin cytoskeleton regulatory protein 2 [Source:NCBI gene;Acc:115579177]	30.6485	36.2724	46.57	13.1467	15.6228	10.9985	2.85382	1.5129	8.08729e-09	4.63245e-07	up	yes
ENSSAUG00010001729	lcp2a	NA	lymphocyte cytosolic protein 2-like [Source:NCBI gene;Acc:115593413]	38.461	46.826	38.7019	13.5725	13.0434	12.8707	3.14003	1.65078	8.37137e-09	4.77629e-07	up	yes
ENSSAUG00010021668	ACLY	EC:2.3.3.8	ATP citrate lyase [Source:HGNC Symbol;Acc:HGNC:115]	12.6115	10.8754	20.5097	4.13193	5.82901	3.75497	3.2077	1.68154	8.43658e-09	4.79462e-07	up	yes
ENSSAUG00010000127	proca1	EC:3.1.1.4	protein interacting with cyclin A1 [Source:NCBI gene;Acc:115576246]	7.75628	12.4519	8.70306	1.19263	2.75083	1.84829	4.99179	2.31956	8.50564e-09	4.81499e-07	up	yes
ENSSAUG00010001296	tgm2a	EC:2.3.2.13	protein-glutamine gamma-glutamyltransferase 2-like [Source:NCBI gene;Acc:115585562]	0.972667	0.880195	2.23046	0.172583	0.0691446	0.0945548	12.1425	3.602	9.968e-09	5.62087e-07	up	yes
ENSSAUG00010017101	ncaph	NA	condensin complex subunit 2-like [Source:NCBI gene;Acc:115582392]	1.72345	1.72873	1.01405	0.211202	0.276676	0.126851	7.26535	2.86103	1.0649e-08	5.9585e-07	up	yes
ENSSAUG00010022912	ogna	NA	osteoglycin [Source:NCBI gene;Acc:115583636]	114.798	85.6013	162.742	45.2617	33.9946	12.8554	3.9424	1.97907	1.07538e-08	5.994e-07	up	yes
ENSSAUG00010009735	dnmt1	EC:2.1.1.37	DNA methyltransferase 1 [Source:NCBI gene;Acc:115575267]	4.64274	4.11466	5.4966	1.09368	1.4379	1.2781	3.74152	1.90363	1.1307e-08	6.27819e-07	up	yes
ENSSAUG00010014680	stmn1b	NA	stathmin-like [Source:NCBI gene;Acc:115567299]	7.08764	4.16036	3.54603	0.549177	0.590155	0.152797	11.4493	3.51719	1.14261e-08	6.32009e-07	up	yes
ENSSAUG00010009092	cep192	NA	centrosomal protein 192 [Source:ZFIN;Acc:ZDB-GENE-100922-163]	12.2524	10.8223	17.5922	5.62453	4.62306	3.82128	2.89055	1.53135	1.1908e-08	6.56162e-07	up	yes
ENSSAUG00010010431	cdca8	NA	cell division cycle associated 8 [Source:NCBI gene;Acc:115579394]	8.31886	7.62409	7.17018	2.06313	1.52415	1.56575	4.48534	2.16522	1.20277e-08	6.60247e-07	up	yes
ENSSAUG00010006599	fbxl22	NA	F-box and leucine rich repeat protein 22 [Source:NCBI gene;Acc:115586000]	15.317	18.4391	18.2504	5.58936	4.87782	5.77664	3.20162	1.6788	1.27486e-08	6.97179e-07	up	yes
ENSSAUG00010009031	ccnb3	NA	G2/mitotic-specific cyclin-B3-like [Source:NCBI gene;Acc:115589045]	4.40571	3.09206	4.40867	0.989846	0.615986	0.522028	5.5955	2.48427	1.29563e-08	7.05874e-07	up	yes
ENSSAUG00010006325	rad54b	EC:3.6.4.-	RAD54 homolog B [Source:NCBI gene;Acc:115567549]	0.648749	0.855565	1.29204	0.100091	0.0966531	0.117444	8.90026	3.15385	1.35929e-08	7.37784e-07	up	yes
ENSSAUG00010011208	actn3b	NA	actinin alpha 3b [Source:ZFIN;Acc:ZDB-GENE-030131-2040]	92.2009	117.521	153.284	40.7611	44.9094	38.4542	2.92453	1.5482	1.47298e-08	7.8769e-07	up	yes
ENSSAUG00010017578	ENSSAUG00010017578	NA	myosin heavy chain, fast skeletal muscle-like [Source:NCBI gene;Acc:115575697]	5.08192	4.99564	12.0057	2.04591	2.41566	1.36221	3.79191	1.92292	1.83044e-08	9.57644e-07	up	yes
ENSSAUG00010013922	ENSSAUG00010013922	NA		0.757974	0.418881	0.964792	0.066267	0.034435	0.0001	21.2461	4.40912	1.88452e-08	9.75373e-07	up	yes
ENSSAUG00010004358	tspan2b	NA	CD9 antigen-like [Source:NCBI gene;Acc:115585388]	9.81417	10.3113	22.7454	3.96419	3.87676	2.32079	4.21885	2.07685	1.93399e-08	9.97417e-07	up	yes
ENSSAUG00010023541	klhl40a	NA	kelch-like protein 40a [Source:NCBI gene;Acc:115572553]	5.32752	6.01156	8.07525	1.61598	0.99408	1.38166	4.86365	2.28204	1.94816e-08	1.00116e-06	up	yes
ENSSAUG00010008343	znf367	NA	zinc finger protein 367 [Source:NCBI gene;Acc:115582263]	2.98046	2.66624	4.08167	0.684557	0.9349	0.566501	4.45039	2.15393	1.95507e-08	1.00116e-06	up	yes
ENSSAUG00010013540	tcima	NA	transcriptional and immune response regulator-like [Source:NCBI gene;Acc:115581012]	27.9037	30.7749	25.6252	6.51256	3.80394	4.61623	5.64557	2.49712	2.30881e-08	1.1699e-06	up	yes
ENSSAUG00010021291	cobl	NA	cordon-bleu WH2 repeat protein [Source:NCBI gene;Acc:115567412]	6.19321	5.34481	12.6957	2.73933	2.52879	1.63291	3.51161	1.81213	2.38081e-08	1.19801e-06	up	yes
ENSSAUG00010000609	ulk1a	EC:2.7.11.1	serine/threonine-protein kinase ULK1-like [Source:NCBI gene;Acc:115582453]	10.1101	11.5101	16.6592	5.3925	4.47272	2.84909	3.01073	1.59011	2.7632e-08	1.38561e-06	up	yes
ENSSAUG00010020284	MYL5	NA	myosin light chain 5 [Source:HGNC Symbol;Acc:HGNC:7586]	81.6878	41.4967	39.4543	14.7862	7.14004	12.3816	4.74056	2.24506	2.81718e-08	1.40297e-06	up	yes
ENSSAUG00010026825	trim63a	NA	tripartite motif containing 63a [Source:ZFIN;Acc:ZDB-GENE-040625-139]	41.2134	62.1809	54.5719	14.7568	13.6335	16.8969	3.4881	1.80244	3.36303e-08	1.65772e-06	up	yes
ENSSAUG00010011888	TMCC1	NA	transmembrane and coiled-coil domain family 1 [Source:NCBI gene;Acc:115585054]	10.4051	10.935	12.2297	4.19677	3.89496	3.79051	2.82521	1.49836	3.48079e-08	1.70995e-06	up	yes
ENSSAUG00010008712	ENSSAUG00010008712	NA	tubulin alpha-1C chain-like [Source:NCBI gene;Acc:115585221]	95.1851	97.0919	85.8303	31.0747	24.7463	31.4935	3.18512	1.67135	3.54621e-08	1.73206e-06	up	yes
ENSSAUG00010017000	ENSSAUG00010017000	NA		54.3477	54.4943	83.4991	18.1917	24.4662	20.3015	3.055	1.61117	3.60972e-08	1.75544e-06	up	yes
ENSSAUG00010003504	melk	NA	maternal embryonic leucine zipper kinase [Source:NCBI gene;Acc:115578853]	1.63179	1.79525	2.81185	0.333962	0.214016	0.325607	7.14171	2.83627	3.70285e-08	1.78278e-06	up	yes
ENSSAUG00010025453	slc29a1a	NA	equilibrative nucleoside transporter 1-like [Source:NCBI gene;Acc:115596728]	11.3478	8.33586	18.0649	3.92877	4.11297	2.08106	3.72906	1.89881	3.80694e-08	1.82683e-06	up	yes
ENSSAUG00010017247	si:ch73-21k16.1	EC:3.1.3.4	lipin 1 [Source:NCBI gene;Acc:115573658]	16.7081	18.8393	35	7.95725	9.31142	5.73314	3.06704	1.61685	3.84434e-08	1.83264e-06	up	yes
ENSSAUG00010002749	shcbp1	NA	SHC binding and spindle associated 1 [Source:NCBI gene;Acc:115580125]	2.17324	2.42251	2.86199	0.475505	0.689725	0.249582	5.27119	2.39813	3.89276e-08	1.84383e-06	up	yes
ENSSAUG00010005914	fancd2	NA	FA complementation group D2 [Source:ZFIN;Acc:ZDB-GENE-040116-5]	1.2829	1.09006	1.77797	0.346995	0.200962	0.15445	5.90959	2.56306	4.14637e-08	1.9573e-06	up	yes
ENSSAUG00010002622	ENSSAUG00010002622	NA	centromere protein T [Source:NCBI gene;Acc:115571588]	1.4446	1.335	1.67905	0.276994	0.271452	0.109658	6.775	2.76022	4.27434e-08	2.01116e-06	up	yes
ENSSAUG00010008749	rbm24b	NA	RNA binding motif protein 24b [Source:ZFIN;Acc:ZDB-GENE-060312-43]	105.755	128.255	164.909	54.2079	55.8843	26.2959	2.92488	1.54838	4.31926e-08	2.02183e-06	up	yes
ENSSAUG00010024704	igfbp2a	NA	insulin-like growth factor-binding protein 2-A [Source:NCBI gene;Acc:115577167]	1.72564	1.17705	1.76452	0.246149	0.146168	0.14175	8.73902	3.12747	4.32491e-08	2.02183e-06	up	yes
ENSSAUG00010003295	RRM2	EC:1.17.4.1	ribonucleotide reductase regulatory subunit M2 [Source:HGNC Symbol;Acc:HGNC:10452]	10.2793	15.2104	12.5801	2.83783	2.21987	3.18243	4.62004	2.2079	4.48314e-08	2.08236e-06	up	yes
ENSSAUG00010004975	ENSSAUG00010004975	NA		6.65944	7.46577	10.43	2.88026	2.72091	1.51024	3.45294	1.78782	4.60326e-08	2.13132e-06	up	yes
ENSSAUG00010020551	coro1cb	NA	coronin-1C-A-like [Source:NCBI gene;Acc:115592947]	15.9323	14.5037	22.8829	7.56709	6.6871	5.39092	2.7141	1.44047	4.70509e-08	2.16464e-06	up	yes
ENSSAUG00010013217	nuf2	NA	UF2 component of NDC80 kinetochore complex [Source:NCBI gene;Acc:393280]	4.00518	4.70003	3.07192	0.444892	0.896925	0.489105	6.43235	2.68535	4.76546e-08	2.18548e-06	up	yes
ENSSAUG00010020144	tgm2b	EC:2.3.2.13	protein-glutamine gamma-glutamyltransferase 2-like [Source:NCBI gene;Acc:115584135]	75.1694	102.922	85.0099	30.1038	28.2548	29.2811	3.00207	1.58596	5.37057e-08	2.43982e-06	up	yes
ENSSAUG00010002389	efhd2	NA	EF-hand domain family member D2 [Source:NCBI gene;Acc:115585311]	46.4444	44.8037	49.6396	18.6458	15.9522	14.2564	2.88383	1.52798	5.69863e-08	2.56474e-06	up	yes
ENSSAUG00010013236	RBM20	NA	RNA binding motif protein 20 [Source:NCBI gene;Acc:115592453]	2.8918	2.52238	4.97599	1.10542	0.867412	0.356518	4.46054	2.15722	6.17575e-08	2.77086e-06	up	yes
ENSSAUG00010001006	fancc	NA	FA complementation group C [Source:NCBI gene;Acc:115581052]	0.400189	0.301804	0.436751	0.039848	0.023355	0.0001	17.9888	4.16903	6.32388e-08	2.82857e-06	up	yes
ENSSAUG00010022472	usp14	NA	ubiquitin specific peptidase 14 [Source:NCBI gene;Acc:115572758]	60.9642	64.8672	80.2693	24.9744	28.5	23.8895	2.66404	1.41362	7.10634e-08	3.15905e-06	up	yes
ENSSAUG00010019104	arhgap11a	NA	Rho GTPase activating protein 11A [Source:NCBI gene;Acc:115565782]	1.91839	1.91465	2.07023	0.324212	0.188924	0.405845	6.42371	2.68341	7.68711e-08	3.39639e-06	up	yes
ENSSAUG00010023768	ecel1	NA	endothelin converting enzyme like 1 [Source:NCBI gene;Acc:115574935]	2.5224	1.12477	3.55101	0.507053	0.282348	0.234934	7.02717	2.81294	8.00185e-08	3.5247e-06	up	yes
ENSSAUG00010010306	lrrfip1a	NA	leucine rich repeat (in FLII) interacting protein 1a [Source:ZFIN;Acc:ZDB-GENE-030131-99]	16.0292	14.8415	20.5781	7.61536	6.54372	5.4455	2.62433	1.39195	8.10971e-08	3.56139e-06	up	yes
ENSSAUG00010015968	ENSSAUG00010015968	NA		5.74632	4.76843	6.01802	0.947043	0.812589	1.3277	5.35504	2.4209	8.7482e-08	3.81864e-06	up	yes
ENSSAUG00010013467	ENSSAUG00010013467	NA		1.62042	0.618025	2.00746	0.039868	0.127616	0.057092	18.9063	4.2408	9.46185e-08	4.09317e-06	up	yes
ENSSAUG00010017397	esrrgb	NA	estrogen-related receptor gamma-like [Source:NCBI gene;Acc:115574595]	1.69064	1.34904	2.34138	0.341014	0.313367	0.213758	6.19839	2.63189	9.69242e-08	4.18043e-06	up	yes
ENSSAUG00010008276	mvda	EC:4.1.1.33	mevalonate (diphospho) decarboxylase a [Source:NCBI gene;Acc:492781]	46.1322	57.108	45.037	16.1951	19.119	16.0796	2.88513	1.52863	9.83384e-08	4.22884e-06	up	yes
ENSSAUG00010015603	ENSSAUG00010015603	NA	ryanodine receptor 3 [Source:ZFIN;Acc:ZDB-GENE-041001-165]	0.728452	0.42129	2.01966	0.175267	0.206387	0.0968303	6.62383	2.72767	1.10468e-07	4.70854e-06	up	yes
ENSSAUG00010020467	bub1bb	EC:2.7.11.1	BUB1 mitotic checkpoint serine/threonine kinase B [Source:NCBI gene;Acc:115597304]	3.86787	3.22302	3.61224	0.356755	0.381112	0.748941	7.19873	2.84774	1.28413e-07	5.42552e-06	up	yes
ENSSAUG00010006132	ENSSAUG00010006132	EC:3.4.21.4		7.18019	7.26092	5.82708	1.37289	1.04143	2.09157	4.49815	2.16933	1.37541e-07	5.71131e-06	up	yes
ENSSAUG00010022032	myhb	NA	myosin heavy chain, fast skeletal muscle-like [Source:NCBI gene;Acc:115583191]	3.58026	3.18225	4.61632	1.37298	1.40359	0.693344	3.27929	1.71338	1.49805e-07	6.1327e-06	up	yes
ENSSAUG00010015962	ENSSAUG00010015962	NA	hepcidin-like [Source:NCBI gene;Acc:115566998]	18.6201	17.6383	16.4154	3.85377	4.01026	6.25482	3.73074	1.89946	1.57763e-07	6.44027e-06	up	yes
ENSSAUG00010009309	ube2c	EC:2.3.2.23	ubiquitin-conjugating enzyme E2C [Source:ZFIN;Acc:ZDB-GENE-051030-48]	7.65643	11.5434	6.28384	1.61323	1.54335	1.59319	5.36525	2.42364	1.73693e-07	6.97274e-06	up	yes
ENSSAUG00010005855	ska3	NA	spindle and kinetochore associated complex subunit 3 [Source:NCBI gene;Acc:570479]	0.480807	0.639706	0.758259	0.0677344	0.044588	0.0001	16.7117	4.06279	1.81432e-07	7.2633e-06	up	yes
ENSSAUG00010023228	casq1a	EC:3.6.3.9	calsequestrin-1-like [Source:NCBI gene;Acc:115572796]	0.606157	1.01559	1.51656	0.0576622	0.120154	0.0001	17.6393	4.14072	1.92733e-07	7.6523e-06	up	yes
ENSSAUG00010027525	ENSSAUG00010027525	NA	calcium channel, voltage-dependent, alpha 2/delta subunit 1a [Source:ZFIN;Acc:ZDB-GENE-041210-215]	4.5674	2.75594	9.98815	1.29822	1.69552	0.630959	4.77598	2.2558	1.95717e-07	7.74955e-06	up	yes
ENSSAUG00010009067	ENSSAUG00010009067	NA	shugoshin 1 [Source:NCBI gene;Acc:115578544]	1.89957	2.00049	1.99862	0.395412	0.519445	0.293176	4.88287	2.28773	2.04852e-07	8.06716e-06	up	yes
ENSSAUG00010011743	e2f8	NA	E2F transcription factor 8 [Source:NCBI gene;Acc:115579988]	1.79306	1.62848	1.77719	0.27121	0.055688	0.244085	9.10489	3.18664	2.05871e-07	8.08531e-06	up	yes
ENSSAUG00010002118	ENSSAUG00010002118	NA		0.483929	0.62812	1.25581	0.0871167	0.123125	0.12034	7.1627	2.8405	2.08068e-07	8.14952e-06	up	yes
ENSSAUG00010013596	myh7ba	NA	myosin-7B-like [Source:NCBI gene;Acc:115582971]	3.26106	5.22876	3.96483	1.51597	1.07295	0.988784	3.48118	1.79958	2.22197e-07	8.65613e-06	up	yes
ENSSAUG00010018330	ENSSAUG00010018330	NA	interferon-induced protein 44-like [Source:NCBI gene;Acc:115575033]	68.8364	82.1035	77.7314	24.2975	22.2341	28.5759	3.04459	1.60625	2.23509e-07	8.68388e-06	up	yes
ENSSAUG00010018914	zgc:136908	NA	transitional endoplasmic reticulum ATPase-like [Source:NCBI gene;Acc:115578804]	6.0758	7.4969	7.36226	2.08637	1.90693	2.15805	3.40331	1.76694	2.26603e-07	8.78056e-06	up	yes
ENSSAUG00010014996	chaf1b	NA	chromatin assembly factor 1 subunit B [Source:NCBI gene;Acc:115587440]	2.84535	2.58032	2.54808	0.409689	0.748486	0.5423	4.68913	2.22932	2.42792e-07	9.38276e-06	up	yes
ENSSAUG00010023319	plxdc1	NA	plexin domain-containing protein 1-like [Source:NCBI gene;Acc:115571097]	127.453	119.604	124.897	57.0875	34.2673	39.4632	2.84329	1.50756	2.48824e-07	9.53958e-06	up	yes
ENSSAUG00010004680	PCNA	NA	proliferating cell nuclear antigen [Source:NCBI gene;Acc:115582286]	63.9182	64.8258	48.8352	20.3288	18.1293	20.4846	3.01275	1.59108	2.57973e-07	9.83828e-06	up	yes
ENSSAUG00010017562	rpa2	NA	replication protein A2 [Source:NCBI gene;Acc:115567508]	9.77997	9.05739	9.80982	2.89081	3.19076	2.88594	3.19455	1.67561	2.72433e-07	1.03083e-05	up	yes
ENSSAUG00010025948	ENSSAUG00010025948	NA		16.4119	13.3883	22.3717	7.38384	6.98818	5.73049	2.59529	1.3759	2.73738e-07	1.03308e-05	up	yes
ENSSAUG00010025185	atp2a1l	EC:3.6.3.8	sarcoplasmic/endoplasmic reticulum calcium ATPase 1 [Source:NCBI gene;Acc:115570920]	158.068	183.902	282.429	71.5012	85.6732	70.9574	2.73701	1.4526	2.82919e-07	1.06495e-05	up	yes
ENSSAUG00010000331	ENSSAUG00010000331	NA	rac GTPase-activating protein 1-like [Source:NCBI gene;Acc:115582635]	1.20536	1.92203	3.07383	0.399998	0.250608	0.346072	6.22188	2.63735	2.90656e-07	1.08561e-05	up	yes
ENSSAUG00010008690	ENSSAUG00010008690	NA		48.143	43.9773	40.214	14.7628	18.9443	15.0217	2.71573	1.44134	2.97393e-07	1.10629e-05	up	yes
ENSSAUG00010016323	fbxo5	NA	F-box protein 5 [Source:NCBI gene;Acc:115596184]	0.894816	1.51481	1.06368	0.044574	0.141056	0.133935	10.8689	3.44213	3.14572e-07	1.16593e-05	up	yes
ENSSAUG00010003942	gmnn	NA	geminin DNA replication inhibitor [Source:NCBI gene;Acc:115578655]	4.83481	2.87896	3.04619	0.302543	0.73196	0.234358	8.48002	3.08407	3.5661e-07	1.30835e-05	up	yes
ENSSAUG00010014404	samhd1	NA	deoxynucleoside triphosphate triphosphohydrolase SAMHD1-like [Source:NCBI gene;Acc:115585506]	1.91939	1.32002	1.71413	0.181854	0.433959	0.154647	6.42932	2.68467	3.59494e-07	1.3156e-05	up	yes
ENSSAUG00010001810	arhgef39	NA	Rho guanine nucleotide exchange factor 39 [Source:NCBI gene;Acc:115595103]	1.54629	1.47643	1.73747	0.262997	0.287213	0.052927	7.89238	2.98046	3.68224e-07	1.34416e-05	up	yes
ENSSAUG00010009258	ENSSAUG00010009258	NA	chromosome transmission fidelity factor 18 [Source:NCBI gene;Acc:115581108]	1.67724	2.34686	1.82416	0.288864	0.31252	0.437873	5.62735	2.49246	3.76459e-07	1.37077e-05	up	yes
ENSSAUG00010006319	SLC16A6	NA	solute carrier family 16 member 6 [Source:HGNC Symbol;Acc:HGNC:10927]	5.03806	4.61882	4.2622	1.16491	0.571196	0.825022	5.43474	2.44221	3.83948e-07	1.39105e-05	up	yes
ENSSAUG00010007843	ENSSAUG00010007843	NA	interferon-induced protein with tetratricopeptide repeats 1-like [Source:NCBI gene;Acc:115590785]	0.537427	0.440997	0.408869	0.0808019	0.0592267	0.0583373	6.99361	2.80604	4.01866e-07	1.44872e-05	up	yes
ENSSAUG00010025783	rab27a	NA	RAB27A, member RAS oncogene family [Source:NCBI gene;Acc:115580087]	31.5584	20.9784	44.5916	10.7823	8.80157	2.25879	4.44673	2.15274	4.19054e-07	1.50018e-05	up	yes
ENSSAUG00010013868	angptl1b	NA	angiopoietin-related protein 1-like [Source:NCBI gene;Acc:115572934]	3.35456	2.00025	4.15204	0.942529	0.627866	0.60009	4.38006	2.13095	4.29432e-07	1.52533e-05	up	yes
ENSSAUG00010014741	rap1gap2a	NA	RAP1 GTPase activating protein 2 [Source:NCBI gene;Acc:115596166]	5.31377	4.58254	9.1667	2.38098	2.03988	1.56143	3.18657	1.67201	4.4494e-07	1.5727e-05	up	yes
ENSSAUG00010017699	rbp4	NA	retinol binding protein 4 [Source:NCBI gene;Acc:115571086]	6.53835	8.66986	8.55715	1.98231	2.17714	1.53236	4.17537	2.0619	4.75096e-07	1.67114e-05	up	yes
ENSSAUG00010018314	cip2a	NA	cell proliferation regulating inhibitor of protein phosphatase 2A [Source:NCBI gene;Acc:115569890]	1.28301	1.31918	1.65169	0.295203	0.251677	0.251666	5.32704	2.41333	5.14903e-07	1.79374e-05	up	yes
ENSSAUG00010016183	mss51	NA	putative protein MSS51 homolog, mitochondrial [Source:NCBI gene;Acc:115570764]	8.22194	11.6793	9.64301	2.36274	2.15231	2.75714	4.06263	2.02242	5.26425e-07	1.82075e-05	up	yes
ENSSAUG00010003014	cenpk	NA	centromere protein K [Source:NCBI gene;Acc:115569574]	1.08836	0.523417	1.07926	0.097072	0.078987	0.0001	15.2762	3.93321	5.31442e-07	1.83373e-05	up	yes
ENSSAUG00010002059	rab6ba	NA	ras-related protein Rab-6B-like [Source:NCBI gene;Acc:115591172]	1.1931	2.39146	2.60827	0.502226	0.288373	0.332026	5.51638	2.46372	5.42609e-07	1.86781e-05	up	yes
ENSSAUG00010006899	wfs1b	NA	wolframin ER transmembrane glycoprotein [Source:NCBI gene;Acc:115568227]	9.51077	6.61475	14.3666	3.62262	4.20358	1.99485	3.10477	1.63449	5.72964e-07	1.95835e-05	up	yes
ENSSAUG00010026360	uchl1	NA	ubiquitin C-terminal hydrolase L1 [Source:NCBI gene;Acc:115589829]	3.92436	3.50663	4.77695	0.353371	0.53183	0.0001	13.7896	3.78551	6.09235e-07	2.07742e-05	up	yes
ENSSAUG00010004368	slc25a55b	NA	mitochondrial glutamate carrier 1-like [Source:NCBI gene;Acc:115584372]	0.993644	0.875078	1.53959	0.127067	0.0001	0.066863	17.5659	4.13471	6.35634e-07	2.15728e-05	up	yes
ENSSAUG00010020552	git2a	NA	G protein-coupled receptor kinase interacting ArfGAP 2a [Source:ZFIN;Acc:ZDB-GENE-060526-267]	19.5991	17.6453	33.95	9.9495	10.7222	5.62632	2.70722	1.43681	6.57873e-07	2.22754e-05	up	yes
ENSSAUG00010011706	fen1	EC:3.-.-.-	flap endonuclease 1 [Source:NCBI gene;Acc:115570294]	6.4317	5.38987	7.36491	1.97468	1.61921	1.31567	3.90798	1.96642	6.82036e-07	2.30398e-05	up	yes
ENSSAUG00010019075	nsl1	NA	NSL1 component of MIS12 kinetochore complex [Source:NCBI gene;Acc:115574017]	2.8246	3.3253	2.72494	0.584443	0.163974	0.255213	8.84274	3.14449	7.11198e-07	2.39134e-05	up	yes
ENSSAUG00010027423	lmod2b	NA	leiomodin 2 [Source:NCBI gene;Acc:115595453]	1.73388	1.79583	2.47986	0.314081	0.445626	0.187851	6.34216	2.66497	7.24811e-07	2.43147e-05	up	yes
ENSSAUG00010019791	rsu1	NA	Ras suppressor protein 1 [Source:ZFIN;Acc:ZDB-GENE-030616-518]	37.3376	38.8916	38.451	17.6265	17.1674	12.3994	2.43002	1.28097	7.41661e-07	2.47653e-05	up	yes
ENSSAUG00010003430	si:ch211-131k2.3	NA	si:ch211-131k2.3 [Source:ZFIN;Acc:ZDB-GENE-121214-210]	123.062	139.755	108.757	40.3823	34.5237	46.1628	3.06911	1.61782	7.71675e-07	2.55693e-05	up	yes
ENSSAUG00010020948	ENSSAUG00010020948	NA	heterogeneous nuclear ribonucleoprotein C-like [Source:NCBI gene;Acc:115589562]	6.88864	6.8496	7.21225	2.46251	2.10774	2.10162	3.14012	1.65082	7.72794e-07	2.55693e-05	up	yes
ENSSAUG00010025912	adka	EC:2.7.1.20	adenosine kinase-like [Source:NCBI gene;Acc:115596389]	10.9581	10.7037	11.6283	3.91724	3.32739	3.19024	3.19028	1.67368	7.90585e-07	2.60983e-05	up	yes
ENSSAUG00010007871	gpx7	EC:1.11.1.9	glutathione peroxidase 7 [Source:NCBI gene;Acc:115590918]	37.2616	33.8888	25.6233	8.96187	6.66483	10.903	3.64775	1.86701	7.99408e-07	2.63296e-05	up	yes
ENSSAUG00010018507	ryr1b	NA	ryanodine receptor 1b (skeletal) [Source:ZFIN;Acc:ZDB-GENE-070705-417]	4.67047	3.26273	7.80923	2.28161	1.97851	1.12556	2.92302	1.54746	8.27232e-07	2.71842e-05	up	yes
ENSSAUG00010022686	svila	NA	supervillin a [Source:ZFIN;Acc:ZDB-GENE-990706-5]	22.7778	16.7836	30.1827	10.6724	10.1959	7.18289	2.48631	1.31401	8.39578e-07	2.74654e-05	up	yes
ENSSAUG00010017473	nostrin	NA	nitric oxide synthase trafficking [Source:ZFIN;Acc:ZDB-GENE-070522-2]	0.821822	0.602326	0.443823	0.0530742	0.103999	0.0444934	9.26726	3.21214	8.88306e-07	2.8994e-05	up	yes
ENSSAUG00010003644	asb10	NA	ankyrin repeat and SOCS box containing 10 [Source:NCBI gene;Acc:115572149]	1.2278	1.5588	1.61354	0.254281	0.240522	0.310523	5.46379	2.4499	8.97861e-07	2.924e-05	up	yes
ENSSAUG00010022121	ENSSAUG00010022121	NA	myosin heavy chain, fast skeletal muscle-like [Source:NCBI gene;Acc:115583190]	76.5027	84.9296	123.991	46.525	40.9503	26.7645	2.49846	1.32104	9.07788e-07	2.9497e-05	up	yes
ENSSAUG00010011359	cd248b	NA	CD248 molecule [Source:NCBI gene;Acc:115594144]	69.5079	67.0649	60.8143	26.3231	19.3687	24.7	2.80412	1.48755	9.125e-07	2.95838e-05	up	yes
ENSSAUG00010020399	ENSSAUG00010020399	NA		2.38675	1.13795	3.13337	0.24199	0.139527	0.125887	13.1218	3.7139	9.31981e-07	3.01378e-05	up	yes
ENSSAUG00010007007	SVIL	NA	supervillin [Source:HGNC Symbol;Acc:HGNC:11480]	11.2093	8.77656	17.9562	5.85594	4.64833	3.67896	2.67513	1.41961	1.00605e-06	3.23991e-05	up	yes
ENSSAUG00010019241	fbln5	NA	fibulin 5 [Source:NCBI gene;Acc:115597285]	7.57814	7.28371	7.13849	2.30899	1.66636	2.14053	3.59725	1.8469	1.00985e-06	3.24497e-05	up	yes
ENSSAUG00010015762	ENSSAUG00010015762	NA	alpha kinase 3 [Source:NCBI gene;Acc:115580682]	0.422752	0.460372	0.596396	0.100038	0.080666	0.062753	6.07713	2.60339	1.071e-06	3.43383e-05	up	yes
ENSSAUG00010024075	ENSSAUG00010024075	NA		13.7643	9.42566	21.6636	4.59271	6.0851	1.82109	3.5886	1.84342	1.07948e-06	3.45339e-05	up	yes
ENSSAUG00010015024	fhl3a	NA	four and a half LIM domains 3 [Source:NCBI gene;Acc:115568090]	21.6293	19.3275	30.8269	11.4068	10.082	7.1053	2.51044	1.32794	1.10154e-06	3.51618e-05	up	yes
ENSSAUG00010026953	nexn	NA	nexilin F-actin binding protein [Source:NCBI gene;Acc:115591815]	91.9397	76.349	126.511	41.4424	31.9225	8.97715	3.58018	1.84003	1.11007e-06	3.53564e-05	up	yes
ENSSAUG00010027373	iqsec3a	NA	IQ motif and Sec7 domain ArfGEF 3a [Source:ZFIN;Acc:ZDB-GENE-041210-343]	14.6047	18.0076	14.4311	4.39041	4.4842	6.15846	3.12933	1.64585	1.11861e-06	3.55502e-05	up	yes
ENSSAUG00010004683	lss	EC:5.4.99.7	lanosterol synthase [Source:NCBI gene;Acc:115587840]	48.4968	78.3453	48.5392	14.0432	22.0835	19.133	3.17376	1.66619	1.19016e-06	3.7659e-05	up	yes
ENSSAUG00010025919	cpz	NA	carboxypeptidase Z [Source:ZFIN;Acc:ZDB-GENE-090313-267]	51.4274	49.4171	60.1323	23.4096	23.6515	20.4721	2.38367	1.25318	1.27936e-06	4.01309e-05	up	yes
ENSSAUG00010014669	psma2	EC:3.4.25.1	proteasome 20S subunit alpha 2 [Source:NCBI gene;Acc:115567519]	197.094	199.752	232.837	88.2563	97.1395	80.2249	2.37061	1.24526	1.38674e-06	4.33118e-05	up	yes
ENSSAUG00010005019	LMOD3	NA	leiomodin 3 [Source:HGNC Symbol;Acc:HGNC:6649]	64.9603	71.018	75.4152	34.8561	32.4406	21.042	2.39299	1.25882	1.41228e-06	4.40144e-05	up	yes
ENSSAUG00010012882	PTPRM	EC:3.1.3.48	protein tyrosine phosphatase receptor type M [Source:NCBI gene;Acc:115573034]	5.98314	5.1531	8.30097	3.10032	2.61907	1.97968	2.52462	1.33607	1.44689e-06	4.49544e-05	up	yes
ENSSAUG00010005991	uhrf1	NA	ubiquitin-like with PHD and ring finger domains 1 [Source:NCBI gene;Acc:406350]	4.12166	2.28848	7.32182	0.99499	1.31741	0.805324	4.40448	2.13897	1.44864e-06	4.49544e-05	up	yes
ENSSAUG00010002124	creld2	NA	cysteine rich with EGF like domains 2 [Source:NCBI gene;Acc:115595123]	11.9432	11.7576	10.0013	3.19303	3.23868	3.46452	3.40555	1.76789	1.45496e-06	4.50539e-05	up	yes
ENSSAUG00010004903	tnni2a.3	NA	troponin T, fast skeletal muscle isoforms-like [Source:NCBI gene;Acc:115587311]	169.129	226.159	216.316	55.53	71.1535	81.0676	2.94392	1.55774	1.47025e-06	4.53337e-05	up	yes
ENSSAUG00010012586	ENSSAUG00010012586	NA	cytoskeleton associated protein 4 [Source:NCBI gene;Acc:115595122]	132.319	129.581	116.621	48.2503	37.5776	49.6817	2.79331	1.48198	1.5159e-06	4.66421e-05	up	yes
ENSSAUG00010002424	angpt2b	NA	angiopoietin-2-like [Source:NCBI gene;Acc:115578475]	8.3311	7.69864	8.29938	3.65995	2.58604	2.41628	2.80863	1.48987	1.57322e-06	4.83033e-05	up	yes
ENSSAUG00010016310	ENSSAUG00010016310	NA	caspase recruitment domain family member 11 [Source:NCBI gene;Acc:115576324]	5.49708	3.82809	4.27277	1.71552	1.02928	1.18765	3.45787	1.78989	1.61398e-06	4.945e-05	up	yes
ENSSAUG00010017702	cep55l	NA	centrosomal protein 55 [Source:NCBI gene;Acc:115571085]	1.3289	1.29797	2.22423	0.322928	0.266673	0.369223	5.05942	2.33897	1.71163e-06	5.1851e-05	up	yes
ENSSAUG00010023769	MYOM2	EC:2.7.11.1	myomesin-2-like [Source:NCBI gene;Acc:115580538]	7.03369	8.14151	13.8653	3.47384	4.38381	2.98277	2.67891	1.42165	1.71497e-06	5.1851e-05	up	yes
ENSSAUG00010014331	clec3ba	NA	C-type lectin domain family 3 member B [Source:NCBI gene;Acc:115567722]	5.67152	4.79663	5.57632	1.04019	1.19236	1.07124	4.85639	2.27988	1.72259e-06	5.18997e-05	up	yes
ENSSAUG00010026982	bin1b	NA	myc box-dependent-interacting protein 1-like [Source:NCBI gene;Acc:115577028]	58.8752	57.9243	91.8889	32.3317	18.6468	23.6826	2.79514	1.48292	1.75462e-06	5.25371e-05	up	yes
ENSSAUG00010023046	abcc9	NA	ATP-binding cassette, sub-family C (CFTR/MRP), member 9 [Source:ZFIN;Acc:ZDB-GENE-050517-23]	1.45664	1.32534	2.67783	0.336449	0.448893	0.0575509	6.47746	2.69543	1.7782e-06	5.31333e-05	up	yes
ENSSAUG00010005799	fhod3b	EC:6.2.1.16	formin homology 2 domain containing 3 [Source:NCBI gene;Acc:115567541]	2.88638	1.33866	5.67519	0.677275	0.818288	0.158503	5.98539	2.58145	1.78907e-06	5.33482e-05	up	yes
ENSSAUG00010001167	ppp1r27b	NA	protein phosphatase 1 regulatory subunit 27-like [Source:NCBI gene;Acc:115578947]	19.6385	27.2683	23.9883	5.25037	6.39265	8.20946	3.5711	1.83637	1.80328e-06	5.36614e-05	up	yes
ENSSAUG00010004372	kntc1	NA	kinetochore associated 1 [Source:ZFIN;Acc:ZDB-GENE-050208-92]	0.995581	0.94802	1.42405	0.294843	0.256771	0.272458	4.0866	2.0309	1.85515e-06	5.49792e-05	up	yes
ENSSAUG00010007660	hmgb2a	NA	high mobility group box 2 [Source:NCBI gene;Acc:115592844]	144.893	127.945	152.38	55.5821	51.26	58.7296	2.56818	1.36075	1.89211e-06	5.596e-05	up	yes
ENSSAUG00010013357	ttc9b	NA	tetratricopeptide repeat domain 9B [Source:NCBI gene;Acc:115573217]	0.324864	0.652986	0.768203	0.069438	0.084109	0.026433	9.70137	3.27819	1.96576e-06	5.80198e-05	up	yes
ENSSAUG00010020616	pvalb1	NA	parvalbumin beta-like [Source:NCBI gene;Acc:115574776]	126.221	191.149	191.017	33.6324	46.0668	65.6938	3.49664	1.80597	1.9998e-06	5.89048e-05	up	yes
ENSSAUG00010009127	ank1a	NA	ankyrin-1-like [Source:NCBI gene;Acc:115581573]	0.675387	0.785316	0.658009	0.186025	0.157043	0.130914	4.47003	2.16028	2.02345e-06	5.94805e-05	up	yes
ENSSAUG00010008695	ENSSAUG00010008695	NA		137.43	132.857	108.091	44.5257	38.7029	49.5682	2.8493	1.51061	2.05565e-06	6.00613e-05	up	yes
ENSSAUG00010025582	ENSSAUG00010025582	NA	vinculin [Source:NCBI gene;Acc:115571833]	36.8812	31.4488	44.911	18.6001	18.8099	11.5964	2.31074	1.20835	2.14601e-06	6.25753e-05	up	yes
ENSSAUG00010008697	ENSSAUG00010008697	NA		4.56738	5.73768	3.82991	0.911325	1.04983	1.14614	4.54896	2.18554	2.23611e-06	6.4682e-05	up	yes
ENSSAUG00010002946	ENSSAUG00010002946	NA		7.08622	7.84766	14.8183	3.58621	3.13856	0.864828	3.92012	1.9709	2.28846e-06	6.58024e-05	up	yes
ENSSAUG00010011099	mki67	NA	titin-like [Source:NCBI gene;Acc:115571429]	7.654	5.30132	8.96369	2.36408	1.84764	0.282576	4.87707	2.28602	2.35572e-06	6.73356e-05	up	yes
ENSSAUG00010003245	tonsl	NA	tonsoku like, DNA repair protein [Source:NCBI gene;Acc:115566476]	0.908515	0.802262	0.879276	0.123658	0.0892009	0.213232	6.07863	2.60375	2.41914e-06	6.90123e-05	up	yes
ENSSAUG00010027022	si:ch1073-100f3.2	NA	solute carrier family 25 member 10 [Source:NCBI gene;Acc:115575886]	11.2992	14.2318	18.3398	5.5339	6.76347	4.43591	2.62176	1.39054	2.43856e-06	6.92934e-05	up	yes
ENSSAUG00010010610	ENSSAUG00010010610	NA	centromere protein U [Source:NCBI gene;Acc:115568329]	1.90449	2.3931	2.1423	0.238844	0.284526	0.0001	12.3023	3.62086	2.46943e-06	7.00332e-05	up	yes
ENSSAUG00010025085	tpm2	NA	tropomyosin beta chain [Source:NCBI gene;Acc:115592860]	87.2724	104.775	88.1938	32.2685	30.8135	38.2563	2.7654	1.46749	2.52621e-06	7.13858e-05	up	yes
ENSSAUG00010025940	ENSSAUG00010025940	NA	dual specificity phosphatase DUPD1 [Source:NCBI gene;Acc:115596414]	10.4141	17.1981	10.3072	1.63736	3.4531	2.5641	4.95383	2.30854	2.60668e-06	7.33516e-05	up	yes
ENSSAUG00010022857	mcm7	EC:3.6.4.12	minichromosome maintenance complex component 7 [Source:NCBI gene;Acc:115569208]	20.723	22.0869	21.3215	7.46107	8.56222	8.7489	2.58884	1.37231	2.69165e-06	7.53038e-05	up	yes
ENSSAUG00010025719	mis12	NA	MIS12 kinetochore complex component [Source:ZFIN;Acc:ZDB-GENE-040426-1372]	3.02264	1.8014	2.09812	0.207954	0.13273	0.407166	9.25607	3.2104	2.7018e-06	7.54422e-05	up	yes
ENSSAUG00010023895	arhgap18	NA	Rho GTPase activating protein 18 [Source:ZFIN;Acc:ZDB-GENE-070502-1]	18.3714	17.6692	25.0477	9.88108	9.4842	6.99524	2.31741	1.21252	2.72211e-06	7.58124e-05	up	yes
ENSSAUG00010004940	zgc:158296	NA	caveolin-2-like [Source:NCBI gene;Acc:115585331]	2.00502	2.73278	2.61828	0.190118	0.459666	0.414433	6.91219	2.78914	2.72552e-06	7.58124e-05	up	yes
ENSSAUG00010025681	camkk1b	NA	calcium/calmodulin-dependent protein kinase kinase 1-like [Source:NCBI gene;Acc:115595858]	1.01446	1.19673	1.49332	0.170185	0.366992	0.114496	5.68462	2.50706	2.75853e-06	7.65836e-05	up	yes
ENSSAUG00010013050	knstrn	NA	uveal autoantigen with coiled-coil domains and ankyrin repeats-like [Source:NCBI gene;Acc:115573830]	1.9596	2.23864	1.78724	0.411568	0.27062	0.310816	6.02765	2.59159	2.78282e-06	7.71101e-05	up	yes
ENSSAUG00010021649	psmd8	NA	proteasome 26S subunit, non-ATPase 8 [Source:NCBI gene;Acc:115595184]	150.776	158.298	141.26	75.8434	68.5743	32.6248	2.54365	1.3469	2.79372e-06	7.72644e-05	up	yes
ENSSAUG00010023889	ENSSAUG00010023889	NA		12.9911	16.1728	13.5965	3.15882	4.39289	2.29929	4.34071	2.11793	2.84462e-06	7.82243e-05	up	yes
ENSSAUG00010012000	selenoh	NA	histone H3.3-like [Source:NCBI gene;Acc:115593312]	3.40707	3.90145	3.95579	0.6394	0.702732	0.657507	5.63317	2.49395	2.8676e-06	7.86743e-05	up	yes
ENSSAUG00010022959	ccdc80l2	NA	coiled-coil domain-containing protein 80-like [Source:NCBI gene;Acc:115592232]	1.3897	1.65388	1.51218	0.314957	0.441575	0.224006	4.64619	2.21605	2.87184e-06	7.86743e-05	up	yes
ENSSAUG00010024903	hmgb1a	NA	high mobility group-T protein-like [Source:NCBI gene;Acc:115594324]	804.566	877.84	763.957	389.664	346.342	288.445	2.38797	1.25579	3.02219e-06	8.24812e-05	up	yes
ENSSAUG00010012373	cyb5r2	EC:1.6.2.2	cytochrome b5 reductase 2 [Source:NCBI gene;Acc:751641]	10.9423	16.6216	10.6807	2.97591	3.21775	4.17146	3.68974	1.88352	3.07918e-06	8.34083e-05	up	yes
ENSSAUG00010011402	ENSSAUG00010011402	NA		0.676415	0.433025	0.797352	0.088914	0.07938	0.119066	6.63555	2.73022	3.14991e-06	8.5165e-05	up	yes
ENSSAUG00010007941	pygmb	EC:2.4.1.1	glycogen phosphorylase, muscle form [Source:NCBI gene;Acc:115589652]	50.167	60.417	70.1446	24.2861	31.9756	20.8815	2.34277	1.22821	3.2304e-06	8.69162e-05	up	yes
ENSSAUG00010014317	trip13	NA	thyroid hormone receptor interactor 13 [Source:NCBI gene;Acc:115567955]	1.10329	1.09612	1.55847	0.117236	0.335746	0.0879329	6.94726	2.79644	3.23267e-06	8.69162e-05	up	yes
ENSSAUG00010026331	ENSSAUG00010026331	NA		93.5104	157.717	130.451	40.0497	43.6992	46.9598	2.92007	1.546	3.28694e-06	8.81038e-05	up	yes
ENSSAUG00010026345	igfn1.1	NA	immunoglobulin like and fibronectin type III domain containing 1, tandem duplicate 1 [Source:ZFIN;Acc:ZDB-GENE-050327-30]	2.17371	1.6279	5.51704	0.621634	0.859908	0.183901	5.5953	2.48422	3.33923e-06	8.89562e-05	up	yes
ENSSAUG00010005727	calua	NA	calumenin-A-like [Source:NCBI gene;Acc:115595116]	16.1053	15.3566	13.4787	5.9925	5.02167	5.46497	2.72712	1.44738	3.3842e-06	8.98239e-05	up	yes
ENSSAUG00010002017	cdc6	NA	cell division cycle 6 [Source:NCBI gene;Acc:115596795]	2.0456	2.9792	1.58186	0.12699	0.0001	0.226366	18.6916	4.22432	3.45499e-06	9.12017e-05	up	yes
ENSSAUG00010025271	ENSSAUG00010025271	NA		695.052	846.525	829.38	324.343	289.141	324.062	2.5289	1.33851	3.59063e-06	9.44382e-05	up	yes
ENSSAUG00010024643	rtkn2a	NA	rhotekin-2-like [Source:NCBI gene;Acc:115596578]	0.857208	0.39365	1.2152	0.129526	0.0308613	0.0001	15.3661	3.94168	3.83033e-06	0.000100017	up	yes
ENSSAUG00010023347	mylk4a	EC:2.7.11.18	myosin light chain kinase 3-like [Source:NCBI gene;Acc:115572791]	0.361361	0.272903	0.560299	0.0001	0.0596129	0.0247263	14.147	3.82243	3.86752e-06	0.000100806	up	yes
ENSSAUG00010000126	xpo1a	NA	exportin 1 (CRM1 homolog, yeast) a [Source:ZFIN;Acc:ZDB-GENE-050309-201]	6.52792	6.38928	8.37428	2.97238	2.62255	2.71311	2.56276	1.3577	3.89425e-06	0.000101139	up	yes
ENSSAUG00010008014	smyd2a	NA	N-lysine methyltransferase SMYD2-A-like [Source:NCBI gene;Acc:115580564]	26.0338	23.2966	28.5736	13.2676	10.3728	8.5159	2.42267	1.2766	4.29497e-06	0.00010997	up	yes
ENSSAUG00010026846	cenpl	NA	centromere protein L [Source:NCBI gene;Acc:115577160]	1.03894	1.26983	1.82402	0.205956	0.127634	0.0001	12.3851	3.63054	4.37552e-06	0.000111834	up	yes
ENSSAUG00010014596	ENSSAUG00010014596	NA	nebulin [Source:ZFIN;Acc:ZDB-GENE-041111-216]	10.7929	8.25909	21.408	5.21969	4.59185	1.23801	3.66169	1.87251	4.38371e-06	0.000111846	up	yes
ENSSAUG00010015576	scg5	NA	secretogranin V [Source:NCBI gene;Acc:115573996]	4.94835	5.8744	6.53248	1.29184	2.16431	1.3991	3.57453	1.83775	4.51989e-06	0.00011505	up	yes
ENSSAUG00010015885	SRL	NA	sarcalumenin [Source:HGNC Symbol;Acc:HGNC:11295]	17.1247	15.9461	25.8887	7.81093	9.87147	7.0408	2.38479	1.25386	4.56356e-06	0.000115823	up	yes
ENSSAUG00010013463	dlgap1b	NA	DLG associated protein 1 [Source:NCBI gene;Acc:115570156]	5.1058	5.43633	8.42252	3.11052	2.34344	1.00272	2.93722	1.55445	4.69648e-06	0.000118989	up	yes
ENSSAUG00010026422	tspan33b	NA	tetraspanin-33-like [Source:NCBI gene;Acc:115587306]	19.8212	20.8049	22.362	7.43696	6.95244	6.75073	2.97955	1.5751	4.7364e-06	0.000119791	up	yes
ENSSAUG00010012845	glg1b	NA	Golgi apparatus protein 1-like [Source:NCBI gene;Acc:115580273]	4.55399	2.39734	5.7543	1.41451	1.71452	0.675079	3.33997	1.73984	4.7733e-06	0.000120513	up	yes
ENSSAUG00010025286	inavaa	NA	innate immunity activator a [Source:ZFIN;Acc:ZDB-GENE-081105-161]	10.3422	16.3983	13.2018	5.233	4.67499	4.89939	2.69746	1.4316	4.82661e-06	0.000121436	up	yes
ENSSAUG00010026361	mybphb	NA	myosin-binding protein H-like [Source:NCBI gene;Acc:115582707]	265.641	316.816	319.856	113.211	115.162	127.843	2.53305	1.34087	4.86421e-06	0.00012217	up	yes
ENSSAUG00010000715	cita	NA	citron rho-interacting serine/threonine kinase a [Source:ZFIN;Acc:ZDB-GENE-130530-981]	0.497859	0.250817	0.615435	0.0369237	0.104476	0.0105866	8.97524	3.16595	4.91324e-06	0.000122975	up	yes
ENSSAUG00010007978	ect2	NA	epithelial cell transforming 2 [Source:NCBI gene;Acc:115591966]	0.541687	0.360782	1.26115	0.157775	0.0539742	0.0788149	7.44627	2.89652	5.03991e-06	0.000125712	up	yes
ENSSAUG00010007206	ercc6l	NA	ERCC excision repair 6 like, spindle assembly checkpoint helicase [Source:NCBI gene;Acc:115581328]	0.63514	0.708664	1.68982	0.16041	0.266805	0.08809	5.88705	2.55755	5.2359e-06	0.000130152	up	yes
ENSSAUG00010024772	nell2a	NA	neural EGFL like 2 [Source:NCBI gene;Acc:115586949]	0.580485	0.582928	0.718867	0.130529	0.0452018	0.101343	6.79342	2.76414	5.28003e-06	0.000131024	up	yes
ENSSAUG00010011366	ENSSAUG00010011366	NA		11.1613	5.34986	19.9924	4.60459	4.05636	2.07635	3.3997	1.76541	5.3291e-06	0.000131731	up	yes
ENSSAUG00010018214	ENSSAUG00010018214	NA		7.49178	6.75937	5.75485	1.5353	1.42622	1.56816	4.41664	2.14295	5.3737e-06	0.000132442	up	yes
ENSSAUG00010023937	psmd7	NA	proteasome 26S subunit, non-ATPase 7 [Source:NCBI gene;Acc:115587232]	117.908	128.564	112.842	56.2014	55.9002	43.32	2.31187	1.20906	5.44563e-06	0.000133987	up	yes
ENSSAUG00010025850	spc24	NA	SPC24 component of NDC80 kinetochore complex [Source:NCBI gene;Acc:115574976]	4.00863	3.95124	2.86634	0.622143	0.086821	0.587821	8.3485	3.06152	5.6938e-06	0.000139383	up	yes
ENSSAUG00010010697	ntmt1	NA	N-terminal Xaa-Pro-Lys N-methyltransferase 1 [Source:NCBI gene;Acc:115593237]	40.7301	50.6206	42.4886	15.1388	17.6223	16.9699	2.69126	1.42828	5.74223e-06	0.000140095	up	yes
ENSSAUG00010010860	dnmt3ba	EC:2.1.1.37	DNA (cytosine-5)-methyltransferase 3A-like [Source:NCBI gene;Acc:115585308]	0.290804	0.19115	0.377684	0.0302954	0.0639535	0.0289513	6.97758	2.80273	5.86673e-06	0.000142892	up	yes
ENSSAUG00010026974	ENSSAUG00010026974	NA	collagen alpha-1(VIII) chain-like [Source:NCBI gene;Acc:115577234]	16.1706	12.9054	22.2264	7.35897	9.16975	4.65205	2.42212	1.27627	6.06179e-06	0.000147395	up	yes
ENSSAUG00010015333	ENSSAUG00010015333	NA		3.54687	3.37975	6.18797	1.02085	1.6394	0.73666	3.86074	1.94888	6.40753e-06	0.000155281	up	yes
ENSSAUG00010015348	kif15	NA	kinesin family member 15 [Source:NCBI gene;Acc:115566454]	0.559942	0.276975	0.47172	0.105941	0.0826105	0.0168078	6.37243	2.67184	6.5791e-06	0.000158379	up	yes
ENSSAUG00010008679	ENSSAUG00010008679	NA	tubulin alpha-1C chain-like [Source:NCBI gene;Acc:115585223]	232.928	244.449	222.349	80.4017	79.372	101.874	2.6743	1.41916	6.78018e-06	0.000162949	up	yes
ENSSAUG00010012302	ENSSAUG00010012302	NA	myosin heavy chain, fast skeletal muscle-like [Source:NCBI gene;Acc:115586314]	32.0987	26.7911	54.9421	18.2668	15.2111	12.5736	2.47184	1.30558	7.21568e-06	0.000170865	up	yes
ENSSAUG00010017700	c7b	NA	complement C7 [Source:NCBI gene;Acc:115592260]	2.8818	5.03832	4.02486	0.991038	1.5616	0.797567	3.56545	1.83408	7.49912e-06	0.000177288	up	yes
ENSSAUG00010025795	nrd1a	NA	nardilysin-like [Source:NCBI gene;Acc:115565823]	9.24139	10.2825	10.1072	4.13455	3.72604	4.00007	2.49827	1.32093	7.77806e-06	0.00018349	up	yes
ENSSAUG00010016550	ENSSAUG00010016550	NA		6.0976	6.08238	6.84631	2.57092	2.29076	0.842948	3.33524	1.73779	7.79948e-06	0.00018349	up	yes
ENSSAUG00010026989	tecra	EC:1.3.1.93	very-long-chain enoyl-CoA reductase-like [Source:NCBI gene;Acc:115575881]	1.8783	0.889092	2.09729	0.0001	0.138986	0.18025	15.2337	3.9292	8.59945e-06	0.000201656	up	yes
ENSSAUG00010013326	snrpa	NA	small nuclear ribonucleoprotein polypeptide A [Source:NCBI gene;Acc:115575098]	36.3568	41.6252	33.2706	15.3689	12.6151	14.8423	2.59776	1.37727	8.63023e-06	0.000202051	up	yes
ENSSAUG00010014154	mis18a	NA	MIS18 kinetochore protein A [Source:NCBI gene;Acc:115594811]	1.25828	1.69627	1.19147	0.231129	0.0692123	0.248278	7.5572	2.91785	9.01649e-06	0.000209738	up	yes
ENSSAUG00010018550	rad51c	NA	RAD51 paralog C [Source:NCBI gene;Acc:115585555]	5.76055	7.3145	6.21324	1.90574	1.48056	1.6425	3.83556	1.93944	9.07416e-06	0.000210742	up	yes
ENSSAUG00010021748	col27a1b	NA	collagen, type XXVII, alpha 1b [Source:NCBI gene;Acc:560145]	0.899234	0.814166	1.241	0.207488	0.257892	0.06816	5.53736	2.4692	9.27339e-06	0.000214726	up	yes
ENSSAUG00010024381	olfcr1	NA	olfactory receptor C family, r1 [Source:ZFIN;Acc:ZDB-GENE-060503-302]	4.60338	5.2325	5.98412	2.21882	1.40838	1.52097	3.07294	1.61962	9.40068e-06	0.000216934	up	yes
ENSSAUG00010009974	neil3	NA	nei like DNA glycosylase 3 [Source:NCBI gene;Acc:115569150]	0.480633	0.598701	1.34356	0.152651	0.092961	0.035646	8.61449	3.10677	9.45956e-06	0.000217946	up	yes
ENSSAUG00010013899	rtn2a	NA	reticulon-2-like [Source:NCBI gene;Acc:115566413]	2.16789	1.68911	2.67865	0.12903	0.717202	0.153775	6.53561	2.70832	9.49213e-06	0.000218349	up	yes
ENSSAUG00010011440	ccne2	NA	G1/S-specific cyclin-E2-like [Source:NCBI gene;Acc:115566958]	0.916197	0.541861	1.00608	0.109203	0.0001	0.0001	22.5234	4.49336	9.52367e-06	0.000218465	up	yes
ENSSAUG00010027674	kif14	NA	kinesin family member 14 [Source:NCBI gene;Acc:115591809]	0.390286	0.457525	0.867146	0.07199	0.0988657	0.118295	5.93102	2.56828	9.52732e-06	0.000218465	up	yes
ENSSAUG00010025278	si:ch73-54f23.4	NA	zinc-binding protein A33-like [Source:NCBI gene;Acc:115567349]	0.939913	1.97196	1.43483	0.012889	0.253033	0.0001	16.3396	4.0303	9.98524e-06	0.000227525	up	yes
ENSSAUG00010020669	ENSSAUG00010020669	NA	MIS18 binding protein 1 [Source:NCBI gene;Acc:115566433]	0.922336	0.761148	1.16407	0.253837	0.150702	0.212043	4.61829	2.20736	1.03639e-05	0.000235782	up	yes
ENSSAUG00010024074	mef2cb	NA	myocyte enhancer factor 2C [Source:NCBI gene;Acc:115581914]	27.7482	26.8029	47.486	16.6264	16.952	8.49257	2.42535	1.27819	1.05081e-05	0.000238689	up	yes
ENSSAUG00010010304	HES6	NA	transcription cofactor HES-6-like [Source:NCBI gene;Acc:115594430]	12.5169	17.2072	13.4588	4.36313	6.29205	4.96692	2.76422	1.46687	1.05317e-05	0.000238849	up	yes
ENSSAUG00010020707	uba7	EC:6.2.1.45	ubiquitin-like modifier-activating enzyme 1 [Source:NCBI gene;Acc:115583775]	2.84257	2.76681	4.13526	1.42255	0.916647	0.992628	2.92471	1.5483	1.10314e-05	0.000249403	up	yes
ENSSAUG00010008698	sarnp	NA	SAP domain containing ribonucleoprotein [Source:NCBI gene;Acc:115585224]	50.7487	42.4842	41.6825	20.6766	22.757	14.2894	2.33729	1.22484	1.12069e-05	0.000252976	up	yes
ENSSAUG00010002599	ENSSAUG00010002599	NA		30.0132	26.2797	63.3614	17.3763	16.948	6.20848	2.95204	1.56171	1.13665e-05	0.00025618	up	yes
ENSSAUG00010025357	ENSSAUG00010025357	NA	centromere protein M [Source:NCBI gene;Acc:115590142]	4.39562	4.38084	4.71629	0.95865	1.39342	0.394716	4.91221	2.29637	1.16207e-05	0.000260691	up	yes
ENSSAUG00010005167	ENSSAUG00010005167	NA	tropomyosin alpha-3 chain [Source:NCBI gene;Acc:115579373]	186.135	217.567	200.581	67.7163	79.4483	89.3623	2.55481	1.35322	1.19189e-05	0.000266968	up	yes
ENSSAUG00010014023	obsl1b	NA	obscurin-like protein 1 [Source:NCBI gene;Acc:115588135]	1.91968	1.62134	4.82357	1.06123	0.599912	0.256285	4.36239	2.12512	1.20627e-05	0.000269773	up	yes
ENSSAUG00010014106	mid1ip1l	NA	MID1 interacting protein 1, like [Source:NCBI gene;Acc:322977]	45.6292	69.0584	46.7582	18.0541	16.0327	18.236	3.08557	1.62554	1.24037e-05	0.000275274	up	yes
ENSSAUG00010019833	arrdc3b	NA	arrestin domain-containing protein 3-like [Source:NCBI gene;Acc:115593104]	16.2572	18.0234	23.2067	7.33357	9.64664	6.03861	2.4974	1.32043	1.26361e-05	0.000279576	up	yes
ENSSAUG00010027094	usp13	NA	ubiquitin specific peptidase 13 [Source:NCBI gene;Acc:115591216]	14.3721	8.13697	30.7981	5.91548	7.06071	2.357	3.47659	1.79767	1.28914e-05	0.000284531	up	yes
ENSSAUG00010011506	aacs	EC:6.2.1.16	acetoacetyl-CoA synthetase [Source:NCBI gene;Acc:115581959]	8.04545	7.98881	12.5878	2.57183	4.36802	3.03961	2.8681	1.5201	1.28993e-05	0.000284531	up	yes
ENSSAUG00010020974	GRB14	NA	growth factor receptor bound protein 14 [Source:NCBI gene;Acc:115588085]	4.92008	4.58423	7.96878	2.56124	2.015	1.35604	2.94543	1.55848	1.38844e-05	0.000305793	up	yes
ENSSAUG00010005636	ENSSAUG00010005636	EC:3.4.21.79	granzyme B(G,H)-like [Source:NCBI gene;Acc:115590816]	2.06475	2.46334	2.46095	0.731271	0.591752	0.616613	3.60327	1.84931	1.39744e-05	0.00030731	up	yes
ENSSAUG00010015426	ilf2	NA	interleukin enhancer binding factor 2 [Source:NCBI gene;Acc:115578330]	86.8835	99.357	82.5764	33.3669	32.9129	39.2901	2.54634	1.34843	1.40796e-05	0.000308413	up	yes
ENSSAUG00010004252	ENSSAUG00010004252	NA	protein Ycf2-like [Source:NCBI gene;Acc:115585382]	3.08757	3.13202	3.04879	0.793217	1.02009	0.804462	3.54057	1.82398	1.40884e-05	0.000308413	up	yes
ENSSAUG00010017192	ENSSAUG00010017192	NA	dynein light chain 2, cytoplasmic-like [Source:NCBI gene;Acc:115594819]	56.2794	57.5044	48.1394	24.6872	22.1642	20.0582	2.42003	1.27502	1.42398e-05	0.000310789	up	yes
ENSSAUG00010007489	acbd7	NA	acyl-CoA binding domain containing 7 [Source:ZFIN;Acc:ZDB-GENE-050913-108]	71.2295	70.3805	56.9066	34.2251	25.1811	21.5124	2.45329	1.29472	1.44232e-05	0.000314316	up	yes
ENSSAUG00010005351	cacng1a	NA	calcium voltage-gated channel auxiliary subunit gamma 1 [Source:NCBI gene;Acc:115588721]	196.518	189.574	258.641	111.24	116.256	71.7791	2.15431	1.10723	1.47519e-05	0.000320517	up	yes
ENSSAUG00010016007	pola1	EC:2.7.7.7	DNA polymerase alpha 1, catalytic subunit [Source:NCBI gene;Acc:115570344]	2.1907	2.03072	3.15528	0.879889	0.987132	0.70004	2.8736	1.52286	1.50994e-05	0.000327085	up	yes
ENSSAUG00010023407	ENSSAUG00010023407	NA		0.847265	8.08393	1.46375	0.46809	0.541058	0.121572	9.19321	3.20057	1.51855e-05	0.00032846	up	yes
ENSSAUG00010024334	coro1a	NA	coronin-1A-like [Source:NCBI gene;Acc:115575280]	11.2889	6.9875	8.20526	3.0096	1.85731	2.95854	3.38404	1.75875	1.5327e-05	0.000331026	up	yes
ENSSAUG00010012839	eme1	EC:3.1.22.-	essential meiotic structure-specific endonuclease 1 [Source:NCBI gene;Acc:115571697]	0.980748	0.955598	1.29524	0.279418	0.217294	0.049147	5.92018	2.56564	1.55133e-05	0.000334552	up	yes
ENSSAUG00010024324	srl	NA	sarcalumenin [Source:NCBI gene;Acc:115576303]	127.597	138.171	156.83	57.3025	62.5434	62.8158	2.31356	1.21011	1.55703e-05	0.000335282	up	yes
ENSSAUG00010013723	gls2a	EC:3.5.1.2	glutaminase kidney isoform, mitochondrial-like [Source:NCBI gene;Acc:115584682]	4.69291	4.83199	9.93267	2.3836	2.5504	1.14354	3.20155	1.67877	1.61547e-05	0.000347349	up	yes
ENSSAUG00010015713	prss35	NA	serine protease 35 [Source:NCBI gene;Acc:115566662]	1.7958	1.86257	2.91487	0.387796	0.615296	0.245337	5.26521	2.39649	1.61894e-05	0.00034758	up	yes
ENSSAUG00010015975	ENSSAUG00010015975	NA	hepcidin-like [Source:NCBI gene;Acc:115567001]	24.9914	28.4188	25.7316	7.27628	5.36774	9.05205	3.64775	1.86701	1.67486e-05	0.000358524	up	yes
ENSSAUG00010007472	uck2b	EC:2.7.1.48	uridine-cytidine kinase 2-B [Source:NCBI gene;Acc:115572677]	105.282	114.899	125.498	59.5537	58.6691	42.863	2.14593	1.1016	1.72848e-05	0.000368913	up	yes
ENSSAUG00010015011	bcl6b	NA	BCL6B transcription repressor [Source:NCBI gene;Acc:115589029]	11.5973	7.20643	15.0945	3.99266	3.04423	4.14955	3.0303	1.59946	1.75835e-05	0.000373636	up	yes
ENSSAUG00010000985	ENSSAUG00010000985	NA	uncharacterized LOC115577316 [Source:NCBI gene;Acc:115577316]	0.981869	0.691978	0.629105	0.154888	0.143941	0.0833917	6.0252	2.59101	1.82266e-05	0.000385606	up	yes
ENSSAUG00010003340	syncrip	NA	heterogeneous nuclear ribonucleoprotein Q-like [Source:NCBI gene;Acc:115573819]	12.0937	11.1973	13.7458	6.81355	5.66473	4.57501	2.17183	1.11891	1.89119e-05	0.00039952	up	yes
ENSSAUG00010016937	atrx	NA	ATRX chromatin remodeler [Source:ZFIN;Acc:ZDB-GENE-030912-11]	8.65001	6.48502	10.7444	4.54929	4.37177	1.92373	2.38635	1.2548	1.94561e-05	0.000410419	up	yes
ENSSAUG00010001920	ENSSAUG00010001920	NA		6.16081	9.07968	7.02606	1.7027	1.5919	1.54546	4.60047	2.20178	1.99531e-05	0.000418859	up	yes
ENSSAUG00010025172	pfkma	EC:2.7.1.11	ATP-dependent 6-phosphofructokinase, muscle type-like [Source:NCBI gene;Acc:115585698]	23.1133	42.9881	33.9081	7.52105	12.4915	13.2134	3.00998	1.58976	2.01307e-05	0.000421581	up	yes
ENSSAUG00010019385	kif20ba	NA	kinesin family member 20B [Source:NCBI gene;Acc:115596099]	0.580075	0.440212	0.997501	0.165297	0.19654	0.092358	4.44256	2.15139	2.03067e-05	0.000424653	up	yes
ENSSAUG00010004935	prr33	NA	proline rich 33 [Source:ZFIN;Acc:ZDB-GENE-030131-5326]	4.61881	5.06445	8.95699	2.73726	2.19083	1.62094	2.84626	1.50907	2.05548e-05	0.000429223	up	yes
ENSSAUG00010010759	ENSSAUG00010010759	EC:2.7.11.1		3.09991	2.89016	2.70494	0.437202	0.675245	0.844031	4.44422	2.15193	2.15426e-05	0.000445993	up	yes
ENSSAUG00010027106	cntn1b	NA	contactin 1 [Source:NCBI gene;Acc:115595090]	2.03369	1.19289	3.3708	0.445205	0.883334	0.346764	3.93802	1.97747	2.18684e-05	0.000451449	up	yes
ENSSAUG00010014344	fam83d	NA	protein FAM83D-like [Source:NCBI gene;Acc:115582579]	1.58444	1.66763	1.57517	0.28685	0.291787	0.375831	5.05752	2.33843	2.25758e-05	0.000463348	up	yes
ENSSAUG00010014800	rpa3	NA	replication protein A3 [Source:NCBI gene;Acc:115578869]	13.4556	13.5916	10.1443	5.19161	4.34448	3.58662	2.83414	1.50291	2.26047e-05	0.000463348	up	yes
ENSSAUG00010011895	txndc5	NA	thioredoxin domain containing 5 [Source:NCBI gene;Acc:115570024]	43.6945	37.8836	56.8432	22.4441	25.6229	16.556	2.14198	1.09895	2.30092e-05	0.000470308	up	yes
ENSSAUG00010015819	prep	NA	prolyl endopeptidase [Source:NCBI gene;Acc:115574629]	13.9579	14.0159	12.7573	5.18294	4.91633	5.9454	2.53861	1.34404	2.33433e-05	0.000475796	up	yes
ENSSAUG00010013471	ncapd3	NA	non-SMC condensin II complex, subunit D3 [Source:ZFIN;Acc:ZDB-GENE-040426-737]	0.888727	1.00488	1.36895	0.255318	0.20334	0.296615	4.31972	2.11094	2.39656e-05	0.000487794	up	yes
ENSSAUG00010007922	dhtkd1	NA	dehydrogenase E1 and transketolase domain containing 1 [Source:NCBI gene;Acc:115587314]	11.4572	9.7138	11.6809	4.6232	5.92676	3.89294	2.2746	1.18562	2.42976e-05	0.000492477	up	yes
ENSSAUG00010013845	fancl	EC:2.3.2.27	FA complementation group L [Source:NCBI gene;Acc:115596988]	2.05266	2.74044	2.01307	0.47428	0.686939	0.452235	4.21839	2.07669	2.45178e-05	0.000496246	up	yes
ENSSAUG00010019495	ENSSAUG00010019495	NA	FK506-binding protein 5-like [Source:NCBI gene;Acc:115573635]	0.379251	0.287476	0.51563	0.00973827	0.102836	0.011161	9.55555	3.25634	2.48855e-05	0.000502284	up	yes
ENSSAUG00010024440	xirp2a	NA	xin actin-binding repeat-containing protein 2-like [Source:NCBI gene;Acc:115576932]	6.77898	5.57668	11.1592	4.11197	3.73698	1.95919	2.39748	1.26152	2.52802e-05	0.000509543	up	yes
ENSSAUG00010013494	ENSSAUG00010013494	NA	uncharacterized LOC115580590 [Source:NCBI gene;Acc:115580590]	29.3647	26.0879	38.3904	14.9968	16.9188	12.0672	2.13363	1.09331	2.61572e-05	0.000522856	up	yes
ENSSAUG00010008982	ENSSAUG00010008982	NA		0.711996	1.1241	1.61519	0.238587	0.241301	0.034939	6.70376	2.74497	2.64399e-05	0.000527779	up	yes
ENSSAUG00010017073	zgc:165555	NA	histone H4 [Source:NCBI gene;Acc:115596514]	11.0771	16.641	9.22552	2.81031	1.37779	2.52434	5.50375	2.46042	2.72838e-05	0.000543127	up	yes
ENSSAUG00010003456	coro6	NA	coronin 6 [Source:ZFIN;Acc:ZDB-GENE-040426-1202]	33.9273	40.2307	45.2116	17.4573	18.1126	17.4638	2.25082	1.17045	2.76372e-05	0.000548655	up	yes
ENSSAUG00010013699	cenpi	NA	centromere protein I [Source:ZFIN;Acc:ZDB-GENE-060810-127]	1.13257	1.5342	1.20994	0.455372	0.219721	0.160247	4.64087	2.2144	2.90979e-05	0.000576592	up	yes
ENSSAUG00010004449	adgra2	NA	adhesion G protein-coupled receptor A2 [Source:NCBI gene;Acc:115582313]	7.4718	8.59274	9.64716	4.22258	4.67685	3.05044	2.15163	1.10543	3.09977e-05	0.000610351	up	yes
ENSSAUG00010003881	ENSSAUG00010003881	NA		2.4358	2.42538	2.89073	1.10758	0.511257	0.450467	3.74614	1.9054	3.14618e-05	0.000618648	up	yes
ENSSAUG00010000926	ENSSAUG00010000926	NA		5.04895	9.18472	6.21593	1.31476	1.79163	0.858574	5.15756	2.36669	3.1889e-05	0.000624508	up	yes
ENSSAUG00010011592	camk1b	NA	calcium/calmodulin-dependent protein kinase type 1-like [Source:NCBI gene;Acc:115583475]	3.65381	4.5755	5.13721	1.43698	2.12679	1.2435	2.78049	1.47534	3.25509e-05	0.000635752	up	yes
ENSSAUG00010002335	fscn1b	NA	fascin-like [Source:NCBI gene;Acc:115584893]	4.53041	3.84317	6.86227	1.93	1.64792	0.91176	3.39352	1.76278	3.3002e-05	0.000643186	up	yes
ENSSAUG00010025624	ENSSAUG00010025624	NA	nectin-3-like protein [Source:NCBI gene;Acc:115566463]	9.2176	6.12297	12.9575	4.2743	2.90143	2.14804	3.03505	1.60172	3.30578e-05	0.000643186	up	yes
ENSSAUG00010005819	CAV3	NA	caveolin 3 [Source:NCBI gene;Acc:115584102]	79.6844	96.7122	96.2907	39.4779	46.1539	38.7187	2.19289	1.13284	3.43373e-05	0.000665262	up	yes
ENSSAUG00010001682	hspb11	NA	heat shock protein, alpha-crystallin-related, b11 [Source:NCBI gene;Acc:796767]	457.709	530.266	431.422	218.541	202.236	202.056	2.27893	1.18836	3.53454e-05	0.000682968	up	yes
ENSSAUG00010015641	kcnn3	NA	potassium intermediate/small conductance calcium-activated channel, subfamily N, member 3 [Source:ZFIN;Acc:ZDB-GENE-100921-56]	5.48865	3.92349	10.2965	3.0216	2.28831	0.948403	3.14919	1.65498	3.65052e-05	0.000702567	up	yes
ENSSAUG00010021419	hspb6	NA	heat shock protein family B (small) member 6 [Source:NCBI gene;Acc:115567122]	1.81519	2.21958	2.05867	0.469147	0.272304	0.340393	5.63246	2.49376	3.67998e-05	0.000706361	up	yes
ENSSAUG00010014220	gins3	NA	GINS complex subunit 3 [Source:NCBI gene;Acc:115587371]	3.02813	1.88598	2.83536	0.712499	0.337853	0.484322	5.04958	2.33616	3.71411e-05	0.000711969	up	yes
ENSSAUG00010004746	dscamb	NA	Down syndrome cell adhesion molecule b [Source:ZFIN;Acc:ZDB-GENE-031118-67]	0.325462	0.391029	0.765813	0.0476683	0.142399	0.0665543	5.77623	2.53013	3.7627e-05	0.000719381	up	yes
ENSSAUG00010019921	ENSSAUG00010019921	NA	G2 and S phase-expressed protein 1-like [Source:NCBI gene;Acc:115586095]	2.26026	2.44769	2.35445	0.604004	0.162487	0.581449	5.23941	2.3894	3.83014e-05	0.000731277	up	yes
ENSSAUG00010017244	ppp2r3a	NA	protein phosphatase 2 regulatory subunit B''alpha [Source:NCBI gene;Acc:115565920]	23.5132	22.5129	37.1511	12.8478	14.7017	10.7753	2.17032	1.11791	3.89688e-05	0.000741642	up	yes
ENSSAUG00010007983	kcnk18	NA	potassium two pore domain channel subfamily K member 18 [Source:NCBI gene;Acc:115596560]	3.24394	3.16941	3.45136	1.31784	0.928276	0.803218	3.23503	1.69378	3.90592e-05	0.000741642	up	yes
ENSSAUG00010006055	fkbp1b	NA	FKBP prolyl isomerase 1B [Source:ZFIN;Acc:ZDB-GENE-040426-1785]	25.135	31.2106	27.4426	10.5227	11.6752	10.714	2.54583	1.34814	3.90796e-05	0.000741642	up	yes
ENSSAUG00010019724	inka2	NA	inka box actin regulator 2 [Source:NCBI gene;Acc:115584024]	9.16159	10.3093	11.0409	5.34223	4.92641	3.7444	2.17739	1.1226	3.90984e-05	0.000741642	up	yes
ENSSAUG00010013600	zgc:77375	NA	zgc:77375 [Source:ZFIN;Acc:ZDB-GENE-040426-1827]	4.76945	4.05753	5.28229	1.77653	1.44604	1.22404	3.17303	1.66586	3.93733e-05	0.000743934	up	yes
ENSSAUG00010006136	ENSSAUG00010006136	NA		18.2036	20.7237	27.4871	13.257	9.7455	4.76397	2.39189	1.25815	3.95913e-05	0.000747079	up	yes
ENSSAUG00010007814	tmod1	NA	tropomodulin 1 [Source:NCBI gene;Acc:115591843]	32.7202	24.5787	63.4176	18.4996	19.0806	10.3637	2.51787	1.33221	4.0721e-05	0.0007664	up	yes
ENSSAUG00010026677	GALNT5	EC:2.4.1.41	polypeptide N-acetylgalactosaminyltransferase 5 [Source:HGNC Symbol;Acc:HGNC:4127]	7.08199	4.65383	9.36906	2.80267	2.90793	2.30328	2.63354	1.397	4.21513e-05	0.000789221	up	yes
ENSSAUG00010018296	CMPK1	EC:2.7.4.14	cytidine/uridine monophosphate kinase 1 [Source:NCBI gene;Acc:115572471]	43.0572	45.4445	50.061	21.3771	22.7151	17.9225	2.23435	1.15986	4.22794e-05	0.000790597	up	yes
ENSSAUG00010016925	eif4eb	NA	eukaryotic translation initiation factor 4E-1A [Source:NCBI gene;Acc:115566410]	41.6676	45.9446	37.097	17.6175	17.7453	16.8657	2.38777	1.25566	4.30628e-05	0.000803175	up	yes
ENSSAUG00010004318	ENSSAUG00010004318	EC:3.1.1.1;EC:3.1.1.84		0.918037	0.325226	1.79988	0.18142	0.166769	0.11886	6.51568	2.70392	4.33005e-05	0.00080657	up	yes
ENSSAUG00010001309	chaf1a	NA	chromatin assembly factor 1 subunit A [Source:NCBI gene;Acc:115591831]	4.55936	4.81285	5.38988	1.58407	1.75968	1.90323	2.81345	1.49234	4.43839e-05	0.000820422	up	yes
ENSSAUG00010000111	ywhag2	NA	14-3-3 protein gamma-B [Source:NCBI gene;Acc:115568516]	57.7874	54.2925	97.9573	34.8927	37.114	14.2958	2.43373	1.28317	4.44631e-05	0.000820841	up	yes
ENSSAUG00010017198	necab3	NA	N-terminal EF-hand calcium-binding protein 1-like [Source:NCBI gene;Acc:115583131]	0.712139	0.61417	0.690545	0.054331	0.195177	0.064558	6.42175	2.68297	4.59078e-05	0.000842077	up	yes
ENSSAUG00010022545	sar1ab	EC:3.6.5.-	secretion associated, Ras related GTPase 1Ab [Source:ZFIN;Acc:ZDB-GENE-050417-437]	2.41439	2.31368	4.00818	0.804329	0.639594	0.508145	4.47538	2.16201	4.63066e-05	0.000847318	up	yes
ENSSAUG00010005045	KIF2A	NA	kinesin family member 2A [Source:NCBI gene;Acc:115581999]	14.4204	14.7795	19.6039	8.05224	8.51434	6.51254	2.11463	1.0804	4.70548e-05	0.000859082	up	yes
ENSSAUG00010011055	cks2	NA	cyclin-dependent kinases regulatory subunit 1-like [Source:NCBI gene;Acc:115591883]	7.17116	9.25497	6.18715	2.12135	2.87495	1.29438	3.59473	1.84588	4.70681e-05	0.000859082	up	yes
ENSSAUG00010018400	ENSSAUG00010018400	NA	triadin [Source:NCBI gene;Acc:115574541]	63.7308	68.0932	57.1671	22.0761	16.2802	28.4587	2.82857	1.50007	4.74735e-05	0.000865391	up	yes
ENSSAUG00010013982	cacnb1	NA	calcium voltage-gated channel auxiliary subunit beta 1 [Source:NCBI gene;Acc:115575461]	6.5761	5.28986	12.0978	3.44084	3.44634	2.03753	2.6851	1.42498	4.95977e-05	0.000900041	up	yes
ENSSAUG00010018803	dapk2a	EC:2.7.11.1	death-associated protein kinase 2a [Source:ZFIN;Acc:ZDB-GENE-080402-8]	4.15123	5.42176	5.32042	1.79603	1.78415	1.39424	2.994	1.58208	4.96228e-05	0.000900041	up	yes
ENSSAUG00010015365	rock2b	EC:2.7.11.1	rho-associated, coiled-coil containing protein kinase 2b [Source:ZFIN;Acc:ZDB-GENE-060125-2]	11.0234	10.1362	15.6706	6.07589	6.70826	4.63115	2.11481	1.08053	4.97803e-05	0.000900645	up	yes
ENSSAUG00010027595	psmd1	NA	proteasome 26S subunit, non-ATPase 1 [Source:NCBI gene;Acc:115591415]	99.9816	125.377	104.741	43.8183	47.0084	50.1645	2.34128	1.2273	5.00364e-05	0.000904149	up	yes
ENSSAUG00010006834	fen1	EC:3.-.-.-	flap endonuclease 1 [Source:NCBI gene;Acc:115570294]	3.03515	3.51243	1.35263	0.294242	0.836023	0.382569	5.22213	2.38464	5.05921e-05	0.000911916	up	yes
ENSSAUG00010004017	sgcd	NA	sarcoglycan delta [Source:NCBI gene;Acc:115594254]	26.1331	20.2317	35.3912	12.4547	14.6668	8.29474	2.30843	1.20691	5.23441e-05	0.000941155	up	yes
ENSSAUG00010024604	ENSSAUG00010024604	NA	cell division cycle associated 2 [Source:NCBI gene;Acc:115580932]	1.42202	1.35307	1.91896	0.558913	0.452649	0.402694	3.31909	1.73079	5.3563e-05	0.000961877	up	yes
ENSSAUG00010010044	olfml2ba	NA	olfactomedin-like protein 2B [Source:NCBI gene;Acc:115591935]	3.42156	2.31838	3.41253	1.26564	0.496966	0.677735	3.7505	1.90708	5.39058e-05	0.000966835	up	yes
ENSSAUG00010007272	aplnra	NA	apelin receptor a [Source:NCBI gene;Acc:561935]	1.49505	2.13052	1.74151	0.098936	0.325338	0.374981	6.71511	2.74741	5.45094e-05	0.000975248	up	yes
ENSSAUG00010013038	ENSSAUG00010013038	NA		180.688	137.197	260.353	107.723	90.5496	38.1166	2.44612	1.2905	5.54225e-05	0.000987925	up	yes
ENSSAUG00010004172	abcf1	NA	ATP binding cassette subfamily F member 1 [Source:NCBI gene;Acc:115578962]	39.6336	35.253	41.9866	22.8808	20.3655	9.3453	2.22228	1.15204	5.65547e-05	0.00100563	up	yes
ENSSAUG00010014121	arpc5b	NA	actin related protein 2/3 complex, subunit 5B [Source:ZFIN;Acc:ZDB-GENE-040120-7]	71.6212	66.0289	99.9805	36.964	47.252	28.6676	2.10509	1.07388	5.76107e-05	0.00102315	up	yes
ENSSAUG00010015047	myb	NA	MYB proto-oncogene, transcription factor [Source:NCBI gene;Acc:115573489]	0.562338	0.707678	1.06531	0.049865	0.212553	0.124612	6.03398	2.59311	5.92556e-05	0.0010498	up	yes
ENSSAUG00010027394	ENSSAUG00010027394	NA		6.53481	7.26952	12.9588	2.72325	1.98691	3.3636	3.31483	1.72894	5.93672e-05	0.00105049	up	yes
ENSSAUG00010022168	ptges3a	EC:5.3.99.3	prostaglandin E synthase 3-like [Source:NCBI gene;Acc:115585661]	72.7936	65.3012	78.001	39.0166	32.5868	10.2131	2.64123	1.40121	5.95166e-05	0.00105057	up	yes
ENSSAUG00010024665	idh1	EC:1.1.1.42	isocitrate dehydrogenase (NADP(+)) 1 [Source:NCBI gene;Acc:115588316]	29.3524	37.1038	34.0498	13.0187	14.2084	15.5884	2.34742	1.23108	6.0973e-05	0.00106976	up	yes
ENSSAUG00010009603	calm3a	NA	calmodulin 2 [Source:NCBI gene;Acc:115596749]	247.102	294.996	250.009	118.271	118.369	118.572	2.22995	1.15701	6.16699e-05	0.00107937	up	yes
ENSSAUG00010020488	ENSSAUG00010020488	NA	GTPase IMAP family member 4-like [Source:NCBI gene;Acc:115595766]	12.1343	10.6768	12.6665	6.69913	4.2122	1.95991	2.75635	1.46276	6.20068e-05	0.00108396	up	yes
ENSSAUG00010002433	ide	NA	insulin degrading enzyme [Source:NCBI gene;Acc:115596917]	13.1345	11.3994	19.2837	7.43537	8.16324	5.00382	2.12681	1.08869	6.37043e-05	0.00111095	up	yes
ENSSAUG00010021037	eml1	NA	EMAP like 1 [Source:NCBI gene;Acc:115565834]	3.46108	3.14302	4.75483	1.74554	1.80728	0.945604	2.52509	1.33634	6.43911e-05	0.00111779	up	yes
ENSSAUG00010018007	nsfl1c	NA	NSFL1 cofactor [Source:NCBI gene;Acc:115584735]	43.7078	44.6728	43.9465	19.248	20.4356	20.4486	2.2006	1.1379	6.44049e-05	0.00111779	up	yes
ENSSAUG00010013778	xkrx	NA	XK related X-linked [Source:NCBI gene;Acc:115569194]	17.1908	23.1414	19.787	8.80636	7.58234	8.72878	2.39352	1.25913	6.45323e-05	0.00111866	up	yes
ENSSAUG00010017884	epm2a	NA	EPM2A glucan phosphatase, laforin [Source:ZFIN;Acc:ZDB-GENE-100922-143]	0.712261	1.12011	1.23725	0.121163	0.164459	0.171446	6.71591	2.74758	6.53105e-05	0.0011308	up	yes
ENSSAUG00010018607	ENSSAUG00010018607	NA		8.44165	2.6574	11.7494	3.34622	2.03745	1.43984	3.34849	1.74351	6.61998e-05	0.00114347	up	yes
ENSSAUG00010004401	lrp4	NA	LDL receptor related protein 4 [Source:NCBI gene;Acc:115580279]	3.58543	1.60003	6.69619	1.34233	1.45576	0.369834	3.75061	1.90713	6.66638e-05	0.00115011	up	yes
ENSSAUG00010004947	ENSSAUG00010004947	EC:2.3.2.23	ubiquitin-conjugating enzyme E2 2-like [Source:NCBI gene;Acc:115568543]	107.294	115.376	109.784	53.9445	50.3852	49.8934	2.15568	1.10814	6.94683e-05	0.00118719	up	yes
ENSSAUG00010002949	atp2a1	EC:3.6.3.8	sarcoplasmic/endoplasmic reticulum calcium ATPase 1-like [Source:NCBI gene;Acc:115575563]	3.75359	4.99104	5.06351	1.72728	1.98655	1.76555	2.52002	1.33343	7.02419e-05	0.00119758	up	yes
ENSSAUG00010005918	ENSSAUG00010005918	NA	scavenger receptor cysteine-rich type 1 protein M160-like [Source:NCBI gene;Acc:115584338]	0.875669	0.712836	1.83745	0.412936	0.233638	0.067543	4.79747	2.26227	7.07393e-05	0.00120465	up	yes
ENSSAUG00010017462	spc25	NA	SPC25 component of NDC80 kinetochore complex [Source:NCBI gene;Acc:115588660]	2.69469	2.20198	3.20804	0.607824	0.118846	0.0001	11.1517	3.47919	7.15241e-05	0.00121658	up	yes
ENSSAUG00010008004	lrtm1	NA	leucine rich repeats and transmembrane domains 1 [Source:NCBI gene;Acc:115585087]	3.31883	3.87122	3.58655	0.696988	0.432285	1.1179	4.79563	2.26172	7.24772e-05	0.00123135	up	yes
ENSSAUG00010012476	dtymk	EC:2.7.4.9	deoxythymidylate kinase [Source:NCBI gene;Acc:115591727]	9.67116	11.4555	9.99721	3.63572	3.26469	3.15145	3.09633	1.63056	7.35834e-05	0.00124722	up	yes
ENSSAUG00010023060	ENSSAUG00010023060	NA	ral guanine nucleotide dissociation stimulator-like 1 [Source:NCBI gene;Acc:115576038]	4.96153	4.89616	7.68249	1.93666	3.06126	1.95631	2.52223	1.3347	7.46366e-05	0.00125771	up	yes
ENSSAUG00010009370	ENSSAUG00010009370	NA		6.24179	4.74553	7.61972	3.0979	2.43623	2.34933	2.36026	1.23895	7.54085e-05	0.00126924	up	yes
ENSSAUG00010005661	WDR1	NA	WD repeat domain 1 [Source:HGNC Symbol;Acc:HGNC:12754]	89.001	92.1659	105.522	48.3685	47.0733	42.9102	2.07217	1.05114	7.82277e-05	0.00131213	up	yes
ENSSAUG00010003325	flt3	EC:2.7.10.1	fms related tyrosine kinase 3 [Source:NCBI gene;Acc:115570036]	1.99195	2.74041	3.06178	0.944022	0.811361	0.795966	3.05491	1.61113	7.97392e-05	0.00133593	up	yes
ENSSAUG00010025968	ENSSAUG00010025968	NA		0.23342	0.167058	0.415683	0.051047	0.070613	0.01477	5.98227	2.58069	8.0934e-05	0.00135282	up	yes
ENSSAUG00010005779	tent5c	NA	terminal nucleotidyltransferase 5C [Source:NCBI gene;Acc:327154]	6.369	8.23835	5.93554	1.731	2.31544	2.11499	3.33411	1.7373	8.14839e-05	0.00136044	up	yes
ENSSAUG00010015296	myh7	NA	myosin heavy chain 7 [Source:ZFIN;Acc:ZDB-GENE-991123-5]	50.2894	45.1151	37.92	26.5875	20.8832	13.2795	2.19464	1.13398	8.30444e-05	0.00138331	up	yes
ENSSAUG00010005079	pin1	EC:5.2.1.8	peptidylprolyl cis/trans isomerase, NIMA-interacting 1 [Source:NCBI gene;Acc:115589797]	65.2312	74.1126	65.3236	39.9271	32.2083	22.2708	2.16794	1.11633	8.40109e-05	0.0013962	up	yes
ENSSAUG00010016506	mastl	NA	microtubule associated serine/threonine kinase like [Source:NCBI gene;Acc:115569560]	0.421839	0.316192	0.560591	0.109346	0.0750926	0.032283	5.99211	2.58306	8.5594e-05	0.00141925	up	yes
ENSSAUG00010001545	bora	NA	BORA aurora kinase A activator [Source:NCBI gene;Acc:115596583]	0.592242	0.525669	0.500967	0.16161	0.032317	0.018984	7.60354	2.92667	8.57431e-05	0.0014201	up	yes
ENSSAUG00010019626	ENSSAUG00010019626	NA		0.27328	0.198646	0.263734	0.07931	0.040706	0.018665	5.30469	2.40727	8.66285e-05	0.00143313	up	yes
ENSSAUG00010018279	cacna1sa	NA	dihydropyridine-sensitive L-type skeletal muscle calcium channel subunit alpha-1-like [Source:NCBI gene;Acc:115583819]	1.04447	1.20942	1.56155	0.559175	0.412196	0.203852	3.24656	1.69891	8.83641e-05	0.00145807	up	yes
ENSSAUG00010026620	ENSSAUG00010026620	NA	chromosome 9 C2orf80 homolog [Source:NCBI gene;Acc:115588665]	0.261693	0.251663	0.614692	0.0837303	0.0914745	0.0247103	5.64264	2.49637	8.84378e-05	0.00145807	up	yes
ENSSAUG00010008164	cmya5	EC:2.3.2.27	cardiomyopathy associated 5 [Source:ZFIN;Acc:ZDB-GENE-070630-1]	0.971502	0.850661	1.85902	0.337371	0.407627	0.286864	3.56751	1.83492	8.90401e-05	0.00146347	up	yes
ENSSAUG00010015056	pola2	NA	DNA polymerase alpha 2, accessory subunit [Source:NCBI gene;Acc:115569242]	3.0809	4.35079	2.96642	0.733514	0.956331	1.17276	3.63239	1.86092	8.90683e-05	0.00146347	up	yes
ENSSAUG00010024944	ENSSAUG00010024944	NA	transcription factor SOX-6-like [Source:NCBI gene;Acc:115587125]	2.40426	1.68499	4.4132	1.1476	0.926479	0.452228	3.36556	1.75085	8.92026e-05	0.00146401	up	yes
ENSSAUG00010002480	unc45b	NA	unc-45 myosin chaperone B [Source:NCBI gene;Acc:266640]	95.2704	115.044	118.197	50.3278	54.5079	50.0943	2.12039	1.08433	9.07597e-05	0.0014862	up	yes
ENSSAUG00010012555	orc1	NA	origin recognition complex subunit 1 [Source:NCBI gene;Acc:115590748]	1.98776	2.02811	1.78207	0.231713	0.201223	0.640858	5.3995	2.43282	9.26099e-05	0.00150798	up	yes
ENSSAUG00010014211	KBTBD12	NA	kelch repeat and BTB domain-containing protein 12-like [Source:NCBI gene;Acc:115585545]	1.81908	2.82895	2.81969	0.552159	0.293239	0.795765	4.55026	2.18595	9.27413e-05	0.00150827	up	yes
ENSSAUG00010025165	hp1bp3	NA	heterochromatin protein 1 binding protein 3 [Source:NCBI gene;Acc:115582542]	17.3505	17.2173	20.026	9.98715	10.3785	6.32143	2.0457	1.03259	9.294e-05	0.00150827	up	yes
ENSSAUG00010011395	nadsyn1	EC:6.3.5.1	NAD synthetase 1 [Source:NCBI gene;Acc:115568058]	4.67622	5.57561	5.98625	2.01003	2.51476	2.05306	2.4686	1.30369	9.41165e-05	0.00152395	up	yes
ENSSAUG00010026402	myadml2	EC:1.5.1.2	myeloid-associated differentiation marker-like 2 [Source:ZFIN;Acc:ZDB-GENE-120807-3]	7.26802	7.89487	11.0656	3.21828	3.51277	1.91614	3.03318	1.60083	9.67068e-05	0.00156328	up	yes
ENSSAUG00010020287	hspb8	NA	heat shock protein family B (small) member 8 [Source:NCBI gene;Acc:115582315]	65.8004	75.542	95.1743	36.2079	44.3757	33.4649	2.07383	1.05229	9.68859e-05	0.00156328	up	yes
ENSSAUG00010010831	dtl	NA	denticleless E3 ubiquitin protein ligase homolog [Source:NCBI gene;Acc:115573904]	0.494825	0.505163	0.612579	0.14196	0.0292499	0.0933345	6.09564	2.60778	9.88732e-05	0.00158328	up	yes
ENSSAUG00010004094	gins4	NA	GINS complex subunit 4 [Source:NCBI gene;Acc:115581905]	2.0396	2.71792	4.01729	0.510068	0.559344	0.666739	5.05418	2.33748	9.90214e-05	0.0015839	up	yes
ENSSAUG00010012907	tnnt3a	NA	troponin T, fast skeletal muscle isoforms-like [Source:NCBI gene;Acc:115580720]	28.5157	31.0714	27.0355	10.2668	12.4975	13.4695	2.39066	1.25741	0.000100457	0.0016006	up	yes
ENSSAUG00010025863	mybl1	NA	MYB proto-oncogene like 1 [Source:NCBI gene;Acc:115570414]	0.482148	0.290449	0.753007	0.05132	0.022369	0.121513	7.81551	2.96634	0.000100507	0.0016006	up	yes
ENSSAUG00010027677	ENSSAUG00010027677	NA	dnaJ homolog subfamily B member 6-like [Source:NCBI gene;Acc:115588619]	53.6715	44.7318	75.7233	29.1291	33.2553	21.5761	2.07391	1.05235	0.000101183	0.00160783	up	yes
ENSSAUG00010012287	ENSSAUG00010012287	NA		1.45444	1.15918	2.19759	0.658649	0.615152	0.198678	3.26742	1.70815	0.000103138	0.00163353	up	yes
ENSSAUG00010022245	cavin1a	NA	caveolae associated protein 1 [Source:NCBI gene;Acc:115576025]	63.6106	51.3621	92.9508	34.4873	37.1858	10.8163	2.52061	1.33377	0.000104112	0.00164356	up	yes
ENSSAUG00010027571	DONSON	NA	downstream neighbor of SON [Source:NCBI gene;Acc:115576570]	1.00461	0.73978	1.00925	0.299662	0.058961	0.111842	5.85301	2.54918	0.000106347	0.00167668	up	yes
ENSSAUG00010017707	RAC1	NA	Rac family small GTPase 1 [Source:NCBI gene;Acc:115571245]	82.2495	97.6765	110.075	45.6675	54.1373	41.7326	2.04894	1.03488	0.00010668	0.0016768	up	yes
ENSSAUG00010018044	nrap	NA	nebulin-related anchoring protein [Source:ZFIN;Acc:ZDB-GENE-060616-224]	6.74671	6.37991	10.9421	3.53959	4.93908	2.51986	2.18836	1.12985	0.000109373	0.00170802	up	yes
ENSSAUG00010026450	LAMA3	NA	laminin subunit alpha 3 [Source:HGNC Symbol;Acc:HGNC:6483]	0.169599	0.213709	0.311192	0.0663929	0.0594248	0.036039	4.29083	2.10126	0.000113336	0.0017642	up	yes
ENSSAUG00010021493	fignl1	NA	fidgetin like 1 [Source:NCBI gene;Acc:115596850]	0.88843	0.650207	0.49309	0.059911	0.214881	0.034454	6.56994	2.71588	0.000114049	0.00176844	up	yes
ENSSAUG00010016806	angptl5	NA	angiopoietin like 5 [Source:NCBI gene;Acc:115593565]	2.4067	2.44652	2.6226	0.93202	0.545122	0.681016	3.46398	1.79243	0.000114168	0.00176844	up	yes
ENSSAUG00010019158	ppm1nb	EC:3.1.3.16	protein phosphatase 1A-like [Source:NCBI gene;Acc:115594731]	0.133439	0.44366	0.918195	0.0527755	0.0885628	0.0304591	8.70382	3.12165	0.000114273	0.00176844	up	yes
ENSSAUG00010014864	efna3b	NA	ephrin-A3-like [Source:NCBI gene;Acc:115567711]	0.837609	0.408708	0.660383	0.132387	0.0001	0.0001	14.3807	3.84607	0.000115149	0.00177904	up	yes
ENSSAUG00010007099	adam19a	NA	disintegrin and metalloproteinase domain-containing protein 19-like [Source:NCBI gene;Acc:115590151]	11.9471	10.8463	13.6611	6.34287	6.02848	5.39249	2.05217	1.03715	0.000115618	0.00178438	up	yes
ENSSAUG00010000753	dynll2a	NA	dynein light chain 2, cytoplasmic [Source:NCBI gene;Acc:115567152]	3.17224	4.80624	6.07628	0.927056	1.77599	0.455357	4.44995	2.15379	0.000116029	0.00178805	up	yes
ENSSAUG00010008872	ENSSAUG00010008872	EC:3.5.1.98	probable histone deacetylase 1-B [Source:NCBI gene;Acc:115578932]	11.9026	12.682	13.8386	5.7778	6.11964	5.58289	2.19808	1.13625	0.000116178	0.00178805	up	yes
ENSSAUG00010017690	c6	NA	complement C6 [Source:NCBI gene;Acc:115592259]	7.3979	8.26081	15.1615	4.2025	6.22032	2.92627	2.30879	1.20714	0.000120517	0.00184622	up	yes
ENSSAUG00010019858	sTnT1	NA	troponin T, slow skeletal muscle-like [Source:NCBI gene;Acc:115574875]	32.5778	37.347	29.8865	13.7282	14.2418	15.358	2.30362	1.2039	0.000122112	0.00186869	up	yes
ENSSAUG00010017669	ENSSAUG00010017669	NA		1.05308	1.09425	2.54179	0.361616	0.536575	0.442867	3.49658	1.80594	0.00012235	0.00187036	up	yes
ENSSAUG00010002843	mcm6	EC:3.6.4.12	minichromosome maintenance complex component 6 [Source:NCBI gene;Acc:115573329]	11.9176	14.4494	13.9043	5.32314	6.07444	6.41363	2.26101	1.17697	0.000123862	0.00189147	up	yes
ENSSAUG00010003388	mdh1ab	EC:1.1.1.37	malate dehydrogenase, cytoplasmic-like [Source:NCBI gene;Acc:115596971]	80.469	90.3817	91.4292	37.0552	41.5258	42.3868	2.16818	1.11648	0.000126629	0.00192967	up	yes
ENSSAUG00010019612	camk2b1	EC:2.7.11.17	calcium/calmodulin-dependent protein kinase type II subunit beta [Source:NCBI gene;Acc:115581753]	2.99041	2.2732	4.82717	1.38676	1.16271	0.381807	3.44246	1.78344	0.000127182	0.0019352	up	yes
ENSSAUG00010011635	lingo4b	NA	leucine rich repeat and Ig domain containing 4b [Source:ZFIN;Acc:ZDB-GENE-091214-3]	1.70537	1.28399	2.62115	0.2662	0.702369	0.221724	4.71355	2.23681	0.00012726	0.0019352	up	yes
ENSSAUG00010001215	frzb	NA	frizzled related protein [Source:NCBI gene;Acc:115588226]	41.236	40.162	36.792	16.9368	16.194	19.2351	2.25701	1.17441	0.000128761	0.00195598	up	yes
ENSSAUG00010014753	ENSSAUG00010014753	NA	uncharacterized LOC115595801 [Source:NCBI gene;Acc:115595801]	12.3018	12.7883	8.06087	3.17748	2.8777	4.02315	3.28933	1.71779	0.000131222	0.00198919	up	yes
ENSSAUG00010011072	acss2l	EC:6.2.1.1	acyl-CoA synthetase short chain family member 2 like [Source:ZFIN;Acc:ZDB-GENE-130530-723]	12.1533	13.5547	12.7332	5.11623	6.29572	5.88733	2.22213	1.15194	0.000132277	0.00200309	up	yes
ENSSAUG00010005847	pla1a	NA	popeye domain containing 2 [Source:NCBI gene;Acc:115588594]	12.1368	13.374	18.6448	7.09958	7.5752	4.01992	2.36194	1.23997	0.000132535	0.00200491	up	yes
ENSSAUG00010023618	psmc4	NA	proteasome 26S subunit, ATPase 4 [Source:NCBI gene;Acc:115567025]	161.516	179.092	155.033	70.742	72.366	79.9732	2.2218	1.15173	0.000132725	0.00200568	up	yes
ENSSAUG00010007875	BOLA2	NA	bolA family member 2B [Source:NCBI gene;Acc:115589100]	32.8035	28.708	23.7038	8.38793	6.70111	11.2232	3.23863	1.69538	0.000137123	0.0020614	up	yes
ENSSAUG00010024472	MYLPF	NA	myosin light chain, phosphorylatable, fast skeletal muscle [Source:NCBI gene;Acc:115575787]	168.287	237.728	243.483	62.5494	75.9735	108.165	2.63287	1.39664	0.000137312	0.0020621	up	yes
ENSSAUG00010011510	PSMA5	EC:3.4.25.1	proteasome 20S subunit alpha 5 [Source:NCBI gene;Acc:115582558]	222.751	249.795	198.663	87.3874	82.4984	110.296	2.39562	1.2604	0.000139891	0.00209216	up	yes
ENSSAUG00010009349	ascc3	NA	activating signal cointegrator 1 complex subunit 3 [Source:NCBI gene;Acc:115567538]	2.44907	2.15163	3.91882	1.19692	1.42648	0.871257	2.43787	1.28562	0.000141055	0.00210522	up	yes
ENSSAUG00010025888	CYGB	NA	cytoglobin-1-like [Source:NCBI gene;Acc:115575505]	22.0131	24.7242	21.0992	8.61136	10.7264	9.46382	2.3553	1.23591	0.000141462	0.00210913	up	yes
ENSSAUG00010017561	SRF	NA	serum response factor [Source:NCBI gene;Acc:115597114]	26.5161	27.2387	41.9112	12.8847	12.5512	15.6719	2.32719	1.21859	0.000143742	0.00213872	up	yes
ENSSAUG00010022380	abtb2b	NA	ankyrin repeat and BTB domain containing 2 [Source:NCBI gene;Acc:115586370]	5.57306	4.2076	6.93419	2.88339	1.83934	2.0283	2.47589	1.30795	0.000146202	0.00216833	up	yes
ENSSAUG00010008416	tbx18	NA	T-box transcription factor TBX18-like [Source:NCBI gene;Acc:115574663]	0.683918	1.41394	1.12437	0.162219	0.17229	0.297793	5.09603	2.34937	0.000148648	0.00220042	up	yes
ENSSAUG00010022408	slc66a3	NA	solute carrier family 66 member 3 [Source:NCBI gene;Acc:115597699]	4.91557	4.5415	4.29862	1.29579	1.62569	1.62778	3.02372	1.59633	0.000149318	0.00220808	up	yes
ENSSAUG00010009061	fn1a	NA	fibronectin-like [Source:NCBI gene;Acc:115588192]	19.5035	8.61249	31.8048	9.39247	8.40201	4.1691	2.72819	1.44794	0.000150439	0.00222238	up	yes
ENSSAUG00010003802	ctnnbip1	NA	catenin beta interacting protein 1 [Source:NCBI gene;Acc:115585260]	14.7567	9.92515	22.6695	6.07991	7.5103	3.54558	2.7633	1.46639	0.000155844	0.00229289	up	yes
ENSSAUG00010013291	orc5	NA	origin recognition complex subunit 5 [Source:NCBI gene;Acc:115595139]	1.72148	1.66283	1.36072	0.423278	0.498258	0.215783	4.17212	2.06078	0.000160326	0.00234647	up	yes
ENSSAUG00010024281	hgfb	NA	hepatocyte growth factor [Source:NCBI gene;Acc:115586403]	4.93378	2.99024	5.18035	1.65545	1.70594	1.21663	2.86246	1.51725	0.000160458	0.00234647	up	yes
ENSSAUG00010009209	kpna3	NA	karyopherin alpha 3 (importin alpha 4) [Source:ZFIN;Acc:ZDB-GENE-030616-541]	3.93041	2.2126	6.06741	1.50113	1.61546	0.696768	3.20201	1.67898	0.000161381	0.00235522	up	yes
ENSSAUG00010026885	myoz1b	NA	myozenin-1-like [Source:NCBI gene;Acc:115570641]	6.94238	7.53691	6.61086	2.52514	2.28989	2.63251	2.83183	1.50173	0.000161611	0.00235621	up	yes
ENSSAUG00010023219	eya1	NA	EYA transcriptional coactivator and phosphatase 1 [Source:NCBI gene;Acc:115570412]	7.43066	5.57767	10.5599	3.70635	4.26407	2.34593	2.28455	1.19191	0.000164651	0.0023933	up	yes
ENSSAUG00010015623	pdia4	EC:5.3.4.1	protein disulfide isomerase family A member 4 [Source:NCBI gene;Acc:115569597]	85.5132	94.8679	88.8569	40.7508	36.9808	44.5249	2.20224	1.13897	0.000164978	0.00239566	up	yes
ENSSAUG00010009003	eogt	EC:2.4.1.255	EGF domain specific O-linked N-acetylglucosamine transferase [Source:NCBI gene;Acc:115584074]	2.06643	1.57371	2.15765	0.71341	0.505872	0.563491	3.25212	1.70138	0.000166348	0.00241071	up	yes
ENSSAUG00010015883	ttk	EC:2.7.12.1	TTK protein kinase [Source:NCBI gene;Acc:115566624]	1.74891	2.07317	2.07398	0.861267	0.535908	0.514022	3.08501	1.62528	0.000166928	0.0024167	up	yes
ENSSAUG00010022474	pif1	NA	PIF1 5'-to-3' DNA helicase [Source:NCBI gene;Acc:115572092]	0.576075	0.472493	0.422582	0.0358344	0.160866	0.0484501	6.00101	2.58521	0.000171318	0.00247285	up	yes
ENSSAUG00010026261	anks1ab	NA	ankyrin repeat and sterile alpha motif domain containing 1Ab [Source:ZFIN;Acc:ZDB-GENE-110107-1]	2.61554	2.77781	6.09714	1.40871	1.30458	0.739621	3.32776	1.73455	0.000175571	0.00252919	up	yes
ENSSAUG00010023811	ENSSAUG00010023811	NA		42.399	35.3544	67.4911	24.5923	27.9187	17.6639	2.06975	1.04946	0.000177359	0.00255243	up	yes
ENSSAUG00010002354	eef1akmt2	NA	EEF1A lysine methyltransferase 2 [Source:NCBI gene;Acc:115596675]	65.6653	61.0806	56.2655	37.688	30.0239	13.7153	2.24755	1.16835	0.000177543	0.00255253	up	yes
ENSSAUG00010003435	ddx5	EC:3.6.4.13	probable ATP-dependent RNA helicase DDX5 [Source:NCBI gene;Acc:115575418]	168.456	193.435	187.007	91.0376	88.8885	86.335	2.0615	1.0437	0.000182876	0.00261365	up	yes
ENSSAUG00010018676	rnps1	NA	RNA-binding protein with serine-rich domain 1-like [Source:NCBI gene;Acc:115576300]	54.9189	54.2652	45.0888	21.934	22.4058	24.354	2.24581	1.16723	0.000187336	0.00266709	up	yes
ENSSAUG00010020408	mnd1	NA	meiotic nuclear divisions 1 [Source:NCBI gene;Acc:115583221]	3.20565	2.70227	4.01452	0.243203	0.457928	0.946625	6.02179	2.59019	0.000187916	0.00266727	up	yes
ENSSAUG00010018672	ENSSAUG00010018672	NA		1.61519	1.10539	1.33206	0.32265	0.465066	0.253938	3.89058	1.95999	0.000189135	0.0026784	up	yes
ENSSAUG00010012300	nucks1a	NA	nuclear casein kinase and cyclin dependent kinase substrate 1 [Source:NCBI gene;Acc:115583479]	46.6419	41.8833	55.7417	23.5789	24.6305	22.782	2.03217	1.02302	0.000192508	0.00272178	up	yes
ENSSAUG00010026250	phc2b	NA	polyhomeotic-like protein 2 [Source:NCBI gene;Acc:115583728]	6.9494	5.02599	12.2932	3.45201	4.30074	1.97471	2.49485	1.31895	0.000193176	0.00272856	up	yes
ENSSAUG00010026492	ssb	NA	small RNA binding exonuclease protection factor La [Source:NCBI gene;Acc:115588196]	147.095	127.463	144.747	76.7776	65.5497	15.8711	2.6505	1.40627	0.000196584	0.0027686	up	yes
ENSSAUG00010009734	spdl1	NA	spindle apparatus coiled-coil protein 1 [Source:NCBI gene;Acc:568360]	1.16013	1.17169	0.699092	0.293988	0.210859	0.0240668	5.73046	2.51865	0.000198458	0.00278958	up	yes
ENSSAUG00010022124	lrrc8da	NA	volume-regulated anion channel subunit LRRC8D-like [Source:NCBI gene;Acc:115573133]	5.81205	5.34065	7.22172	3.28175	2.82471	0.995566	2.58721	1.3714	0.000200329	0.00281315	up	yes
ENSSAUG00010017501	psma4	EC:3.4.25.1	proteasome subunit alpha type-4 [Source:NCBI gene;Acc:115587350]	119.158	125.332	102.974	49.3278	47.7486	57.194	2.2523	1.1714	0.000201	0.00281449	up	yes
ENSSAUG00010025928	HID1	NA	protein HID1-like [Source:NCBI gene;Acc:115574908]	0.598787	0.359648	0.71938	0.162491	0.11678	0.0993694	4.43115	2.14768	0.000203257	0.00283777	up	yes
ENSSAUG00010006120	ENSSAUG00010006120	NA	uncharacterized LOC115595444 [Source:NCBI gene;Acc:115595444]	2.82716	2.53133	3.85369	1.51244	1.21915	0.858001	2.56636	1.35972	0.000206553	0.00287741	up	yes
ENSSAUG00010026377	fbxw7	NA	F-box and WD repeat domain containing 7 [Source:NCBI gene;Acc:115583395]	17.5404	11.9827	36.8356	9.42132	11.3169	6.01502	2.4804	1.31057	0.000208257	0.00289363	up	yes
ENSSAUG00010025808	mat1a	EC:2.5.1.6	S-adenosylmethionine synthase-like [Source:NCBI gene;Acc:115596589]	0.287429	0.579027	0.822173	0.0001	0.127839	0.0001	13.1884	3.7212	0.000210222	0.00291814	up	yes
ENSSAUG00010007213	dpy19l1l	NA	dpy-19 like C-mannosyltransferase 1 [Source:NCBI gene;Acc:115567713]	4.02147	3.46952	7.65885	2.24884	2.29762	1.308	2.58774	1.37169	0.000215527	0.00298605	up	yes
ENSSAUG00010007877	hivep3a	NA	transcription factor HIVEP3-like [Source:NCBI gene;Acc:115578711]	0.208492	0.231864	0.509009	0.100937	0.065503	0.038806	4.6255	2.20961	0.000221961	0.00306933	up	yes
ENSSAUG00010008377	lmo4a	EC:2.7.11.13	LIM domain transcription factor LMO4.1-like [Source:NCBI gene;Acc:115593159]	5.63411	4.34567	8.36081	2.04934	2.67581	1.83282	2.79669	1.48372	0.000234092	0.00322171	up	yes
ENSSAUG00010006764	trim36	NA	tripartite motif containing 36 [Source:NCBI gene;Acc:115581605]	4.09656	2.96963	7.47493	2.21783	2.38899	1.07065	2.5612	1.35682	0.000235321	0.00323249	up	yes
ENSSAUG00010013271	grik1a	NA	glutamate receptor ionotropic, kainate 1-like [Source:NCBI gene;Acc:115593773]	1.98886	2.07814	1.67561	0.512462	0.466018	0.740753	3.34022	1.73994	0.0002406	0.00329874	up	yes
ENSSAUG00010023691	hmgcs1	EC:2.3.3.10	3-hydroxy-3-methylglutaryl-CoA synthase 1 [Source:NCBI gene;Acc:115592590]	38.4776	31.9469	53.775	17.9082	25.2193	5.50463	2.55386	1.35268	0.00024294	0.00332768	up	yes
ENSSAUG00010026000	ENSSAUG00010026000	NA		0.606916	0.874756	0.915935	0.226517	0.198899	0.103202	4.53561	2.1813	0.000248193	0.00339642	up	yes
ENSSAUG00010013128	ENSSAUG00010013128	NA	brevican core protein-like [Source:NCBI gene;Acc:115579035]	1.92314	1.16888	1.07037	0.633474	0.260923	0.102293	4.17622	2.0622	0.000254388	0.00347464	up	yes
ENSSAUG00010010933	esm1	NA	endothelial cell-specific molecule 1 [Source:ZFIN;Acc:ZDB-GENE-060929-748]	0.663202	1.24782	0.646192	0.156054	0.167767	0.161687	5.26709	2.39701	0.000255717	0.0034895	up	yes
ENSSAUG00010022272	TPM1	NA	tropomyosin 1 [Source:HGNC Symbol;Acc:HGNC:12010]	470.882	564.058	468.139	195.268	200.134	257.304	2.30284	1.20342	0.000260172	0.00354696	up	yes
ENSSAUG00010011606	FITM1	NA	fat storage inducing transmembrane protein 1 [Source:HGNC Symbol;Acc:HGNC:33714]	4.10438	2.36264	4.69142	1.02554	1.30098	0.413106	4.07298	2.02608	0.000260534	0.00354855	up	yes
ENSSAUG00010020734	si:ch211-1i11.3	EC:2.7.11.25	mitogen-activated protein kinase kinase kinase 5-like [Source:NCBI gene;Acc:115567917]	2.19339	1.72997	2.8916	1.01232	0.977085	0.560121	2.67303	1.41847	0.000262016	0.00355871	up	yes
ENSSAUG00010020121	psmd2	NA	proteasome 26S subunit, non-ATPase 2 [Source:NCBI gene;Acc:115570252]	105.576	123.841	126.208	54.7419	64.4093	56.6784	2.02256	1.01618	0.000266152	0.0035999	up	yes
ENSSAUG00010010616	anxa13l	NA	annexin A13 [Source:NCBI gene;Acc:115573161]	19.0804	21.735	25.2221	10.2255	13.9892	7.47652	2.08378	1.0592	0.000266317	0.0035999	up	yes
ENSSAUG00010006576	ENSSAUG00010006576	EC:3.1.-.-	RB binding protein 8, endonuclease [Source:NCBI gene;Acc:115570078]	0.55818	0.506806	0.58201	0.087312	0.0001	0.099713	8.80158	3.13776	0.000272309	0.00366757	up	yes
ENSSAUG00010009048	otud6b	NA	OTU deubiquitinase 6B [Source:NCBI gene;Acc:115578196]	41.6888	43.0625	38.0733	20.423	17.5013	19.808	2.12748	1.08915	0.000284954	0.00380955	up	yes
ENSSAUG00010019524	enah	NA	ENAH actin regulator [Source:NCBI gene;Acc:115574489]	3.13068	1.60122	5.89734	1.24536	1.31193	0.372231	3.62833	1.8593	0.000292969	0.00390182	up	yes
ENSSAUG00010012725	nsdhl	EC:1.1.1.170	NAD(P) dependent steroid dehydrogenase-like [Source:NCBI gene;Acc:115569335]	42.5066	53.4803	45.7233	20.2316	23.5277	23.0399	2.12143	1.08504	0.000294149	0.00390724	up	yes
ENSSAUG00010022287	ccdc43	NA	coiled-coil domain containing 43 [Source:NCBI gene;Acc:115575571]	30.9857	33.8322	29.6094	17.7632	15.7744	6.26379	2.37246	1.24638	0.000295238	0.00391453	up	yes
ENSSAUG00010001306	ENSSAUG00010001306	NA		1.23983	0.551842	0.899752	0.219831	0.323689	0.234854	3.45776	1.78984	0.00030039	0.00397921	up	yes
ENSSAUG00010007896	cltb	NA	clathrin light chain B-like [Source:NCBI gene;Acc:115568908]	65.816	75.8184	72.2077	30.1652	36.8378	34.9394	2.09767	1.06879	0.000301353	0.00398832	up	yes
ENSSAUG00010008126	uggt2	EC:2.4.1.-	UDP-glucose glycoprotein glucosyltransferase 2 [Source:ZFIN;Acc:ZDB-GENE-050517-21]	1.50761	0.81881	2.54767	0.529849	0.691619	0.317954	3.16618	1.66274	0.000304137	0.00401051	up	yes
ENSSAUG00010013820	slc37a4b	NA	glucose-6-phosphate exchanger SLC37A4-like [Source:NCBI gene;Acc:115594598]	4.48353	5.8646	8.05107	2.11028	3.0318	1.95805	2.59139	1.37372	0.000307472	0.00404508	up	yes
ENSSAUG00010017305	ckma	EC:2.7.3.2	creatine kinase M-type [Source:NCBI gene;Acc:115593423]	2745.19	3452.49	3058.03	1183.88	1276.35	1607.23	2.27555	1.18622	0.000307512	0.00404508	up	yes
ENSSAUG00010006997	ddost	NA	dolichyl-diphosphooligosaccharide--protein glycosyltransferase non-catalytic subunit [Source:NCBI gene;Acc:115585690]	127.712	120.632	117.722	61.8025	56.2175	60.375	2.052	1.03703	0.000319064	0.00418072	up	yes
ENSSAUG00010020693	si:dkey-46i9.6	NA	si:dkey-46i9.6 [Source:ZFIN;Acc:ZDB-GENE-160114-63]	0.635167	1.61836	1.76622	0.388534	0.291601	0.320925	4.01549	2.00558	0.000329688	0.00429275	up	yes
ENSSAUG00010001825	psmg2	NA	proteasome assembly chaperone 2 [Source:NCBI gene;Acc:115579479]	81.7266	109.517	77.8377	35.4818	40.5989	43.7323	2.24585	1.16726	0.000333927	0.00434015	up	yes
ENSSAUG00010012495	prim1	EC:2.7.7.-	DNA primase subunit 1 [Source:ZFIN;Acc:ZDB-GENE-990603-6]	2.69481	2.5224	2.2751	1.00215	0.857059	0.668364	2.96423	1.56766	0.000334261	0.0043406	up	yes
ENSSAUG00010002752	ENSSAUG00010002752	NA	uncharacterized LOC115591291 [Source:NCBI gene;Acc:115591291]	0.815818	1.03136	1.1317	0.348603	0.202683	0.224164	3.84148	1.94166	0.000338036	0.00438177	up	yes
ENSSAUG00010006561	ENSSAUG00010006561	EC:2.7.11.1	death associated protein kinase 2 [Source:NCBI gene;Acc:115586808]	4.64618	5.26792	5.26748	2.14686	2.66665	1.94855	2.24511	1.16679	0.000342438	0.00441906	up	yes
ENSSAUG00010009965	elavl1a	NA	ELAV like RNA binding protein 1a [Source:ZFIN;Acc:ZDB-GENE-990415-245]	15.1319	10.3724	21.8715	6.95975	8.65916	4.33314	2.37448	1.24761	0.000344236	0.00443832	up	yes
ENSSAUG00010018760	CHMP1B	NA	charged multivesicular body protein 1b-1-like [Source:NCBI gene;Acc:115568241]	3.20323	4.04255	3.69666	1.53967	1.44698	0.556964	3.08794	1.62664	0.000356224	0.00455238	up	yes
ENSSAUG00010008983	sgcg	NA	sarcoglycan gamma [Source:NCBI gene;Acc:115597576]	42.2162	42.0831	72.8568	26.4618	27.1129	23.2416	2.04587	1.03271	0.000357743	0.00456777	up	yes
ENSSAUG00010026782	ube2h	EC:2.3.2.23	ubiquitin conjugating enzyme E2 H [Source:NCBI gene;Acc:115595441]	17.5051	17.4255	30.3553	12.7205	11.0506	6.69764	2.14271	1.09944	0.000359761	0.00458948	up	yes
ENSSAUG00010008554	si:dkey-6i22.5	NA	si:dkey-6i22.5 [Source:ZFIN;Acc:ZDB-GENE-050506-32]	2.96719	4.62142	3.9003	1.52687	0.335129	0.184514	5.6139	2.489	0.000365313	0.00465178	up	yes
ENSSAUG00010002121	hspb1	NA	heat shock protein family B (small) member 1 [Source:NCBI gene;Acc:115594741]	1220.48	1665.93	1194.19	531.352	587.817	680.01	2.26803	1.18144	0.000378167	0.00478609	up	yes
ENSSAUG00010026791	msh2	NA	mutS homolog 2 [Source:NCBI gene;Acc:115571029]	6.45856	8.86613	7.30054	3.26199	3.15794	3.23574	2.3432	1.22848	0.000378475	0.00478609	up	yes
ENSSAUG00010025674	aplnrb	NA	apelin receptor b [Source:NCBI gene;Acc:565492]	1.14914	0.980426	1.514	0.187472	0.427503	0.176663	4.60256	2.20244	0.000388648	0.00489764	up	yes
ENSSAUG00010020902	rfc5	NA	replication factor C subunit 5 [Source:NCBI gene;Acc:115581910]	7.93431	8.04189	8.10744	3.02338	4.277	2.12806	2.55436	1.35296	0.000390825	0.00491652	up	yes
ENSSAUG00010019880	cttnbp2	NA	cortactin binding protein 2 [Source:NCBI gene;Acc:115586589]	5.03178	4.24352	7.75493	2.87186	3.08949	2.23773	2.07709	1.05456	0.00039175	0.00491963	up	yes
ENSSAUG00010017373	TNNC2	NA	troponin C, skeletal muscle [Source:NCBI gene;Acc:115584584]	675.306	940.734	786.58	310.261	321.809	416.702	2.29089	1.19591	0.000392216	0.00492121	up	yes
ENSSAUG00010016233	ENSSAUG00010016233	EC:6.2.1.3	long-chain-fatty-acid--CoA ligase 6-like [Source:NCBI gene;Acc:115594126]	0.374573	0.326003	0.425299	0.0803468	0.0802085	0.091812	4.46126	2.15745	0.00040942	0.00510612	up	yes
ENSSAUG00010017024	minpp1a	EC:3.1.3.62;EC:3.1.3.80	multiple inositol polyphosphate phosphatase 1-like [Source:NCBI gene;Acc:115596476]	3.48164	3.44011	3.88344	1.55834	1.61436	1.42868	2.34825	1.23159	0.000412471	0.00513974	up	yes
ENSSAUG00010008224	ENSSAUG00010008224	NA	tetraspanin 7 [Source:NCBI gene;Acc:115588096]	0.562673	0.43492	0.689476	0.074666	0.156199	0.136863	4.58782	2.19781	0.000416198	0.00516399	up	yes
ENSSAUG00010025554	dna2	EC:3.6.4.12	DNA replication helicase/nuclease 2 [Source:NCBI gene;Acc:115580223]	0.326653	0.227358	0.406096	0.0343907	0.0942351	0.0001	7.45854	2.89889	0.000418372	0.00518652	up	yes
ENSSAUG00010012435	APCDD1	NA	APC down-regulated 1 [Source:NCBI gene;Acc:115572534]	0.723547	0.98405	0.987128	0.282988	0.2374	0.199161	3.74502	1.90497	0.000419707	0.00519863	up	yes
ENSSAUG00010025032	smarcd3b	NA	SWI/SNF related, matrix associated, actin dependent regulator of chromatin, subfamily d, member 3 [Source:NCBI gene;Acc:115569862]	9.57423	6.59708	13.768	5.37606	5.6214	2.7167	2.18309	1.12637	0.00042988	0.00528772	up	yes
ENSSAUG00010019729	adss1	EC:6.3.4.4	adenylosuccinate synthetase isozyme 1 C [Source:NCBI gene;Acc:115597250]	24.5649	33.3929	30.9933	13.9024	11.7357	15.0769	2.18472	1.12745	0.000430184	0.00528772	up	yes
ENSSAUG00010001709	banf1	NA	barrier to autointegration factor 1 [Source:NCBI gene;Acc:334717]	4.18335	4.16881	5.85004	1.86686	2.33438	1.17136	2.64345	1.40242	0.000440244	0.00540221	up	yes
ENSSAUG00010020411	acta2	NA	actin alpha 2, smooth muscle [Source:NCBI gene;Acc:115571392]	230.175	200.063	165.558	95.8359	90.7802	96.5479	2.10407	1.07318	0.000443232	0.00542969	up	yes
ENSSAUG00010021824	ENSSAUG00010021824	NA	potassium voltage-gated channel subfamily D member 2-like [Source:NCBI gene;Acc:115586705]	0.548136	0.424263	0.841422	0.111194	0.12207	0.167299	4.52818	2.17893	0.00044405	0.00543511	up	yes
ENSSAUG00010014517	rapsn	NA	receptor-associated protein of the synapse, 43kD [Source:ZFIN;Acc:ZDB-GENE-030313-1]	24.8116	26.7916	30.1798	12.7051	15.0934	12.3708	2.03596	1.02571	0.00045256	0.00552062	up	yes
ENSSAUG00010021283	asf1bb	NA	histone chaperone asf1b-B-like [Source:NCBI gene;Acc:115584592]	3.82371	4.86794	4.30754	1.57032	1.76257	1.35579	2.77246	1.47117	0.000454331	0.00553757	up	yes
ENSSAUG00010025267	ENSSAUG00010025267	NA	uncharacterized LOC115584429 [Source:NCBI gene;Acc:115584429]	0.61946	0.633543	0.710876	0.237165	0.167707	0.049467	4.3225	2.11186	0.000456465	0.0055589	up	yes
ENSSAUG00010009656	arrdc2	NA	arrestin domain containing 2 [Source:NCBI gene;Acc:115590769]	15.7048	13.3855	17.8407	8.81398	7.81185	6.45895	2.03298	1.0236	0.000460827	0.00560292	up	yes
ENSSAUG00010013883	SLC12A6	NA	solute carrier family 12 member 6 [Source:NCBI gene;Acc:115589526]	1.7994	1.10806	2.63968	0.905287	0.639813	0.289393	3.0238	1.59636	0.000467004	0.00567295	up	yes
ENSSAUG00010021363	adamts10	NA	A disintegrin and metalloproteinase with thrombospondin motifs 6-like [Source:NCBI gene;Acc:115591761]	0.461235	0.136047	0.494295	0.111348	0.0312611	0.0574947	5.45505	2.44759	0.000468445	0.00568569	up	yes
ENSSAUG00010010156	MYL4	NA	myosin light chain 4 [Source:HGNC Symbol;Acc:HGNC:7585]	2.15879	2.86827	1.31392	0.332049	0.462444	0.570392	4.6458	2.21593	0.000471414	0.00571215	up	yes
ENSSAUG00010026094	si:dkey-76k16.5	NA	glycine N-acyltransferase-like protein 3 [Source:NCBI gene;Acc:115596305]	2.51621	1.79623	1.98709	0.788246	0.50324	0.109017	4.49805	2.1693	0.00047728	0.00577358	up	yes
ENSSAUG00010001724	me3	EC:1.1.1.40	malic enzyme 3 [Source:NCBI gene;Acc:115588326]	12.4533	13.2561	18.1404	6.55473	8.43091	6.68324	2.02363	1.01695	0.000486133	0.00585136	up	yes
ENSSAUG00010008443	PPM1L	NA	protein phosphatase, Mg2+/Mn2+ dependent 1L [Source:NCBI gene;Acc:115568989]	6.19484	4.80213	8.07761	2.39105	3.57253	1.55651	2.53648	1.34283	0.000487735	0.00586577	up	yes
ENSSAUG00010025999	eif4e1c	NA	eukaryotic translation initiation factor 4E-like [Source:NCBI gene;Acc:115597066]	100.304	86.6464	109.229	64.225	48.0494	16.3014	2.30354	1.20385	0.000489552	0.00588117	up	yes
ENSSAUG00010003396	tor4aa	NA	torsin family 4, member Aa [Source:NCBI gene;Acc:550133]	6.96858	5.82809	13.2886	3.35393	4.67532	1.94869	2.61429	1.38642	0.000489827	0.00588117	up	yes
ENSSAUG00010020114	dsn1	NA	uncharacterized LOC115574903 [Source:NCBI gene;Acc:115574903]	1.82953	1.52442	1.65231	0.447416	0.519413	0.424587	3.59796	1.84718	0.000496612	0.0059577	up	yes
ENSSAUG00010009139	KCNQ4	NA	potassium voltage-gated channel subfamily Q member 4 [Source:NCBI gene;Acc:115578561]	0.553594	0.535606	1.17485	0.169263	0.299046	0.061972	4.26953	2.09408	0.000501416	0.00600043	up	yes
ENSSAUG00010009035	snrpd2	NA	small nuclear ribonucleoprotein D2 polypeptide [Source:NCBI gene;Acc:115594816]	121.733	113.484	92.3812	55.1433	55.0714	51.1716	2.0299	1.02141	0.000505334	0.00603735	up	yes
ENSSAUG00010003716	rad51	NA	RAD51 recombinase [Source:NCBI gene;Acc:115573933]	2.85752	2.76437	2.76945	1.15363	0.973309	1.0616	2.63172	1.396	0.000506524	0.00604658	up	yes
ENSSAUG00010004265	ENSSAUG00010004265	NA	cAMP-regulated phosphoprotein 21-like [Source:NCBI gene;Acc:115578645]	119.029	200.452	156.372	71.222	83.6768	71.4802	2.10202	1.07178	0.00050781	0.00605195	up	yes
ENSSAUG00010010765	si:dkey-122a22.2	NA	uncharacterized LOC115567177 [Source:NCBI gene;Acc:115567177]	4.77198	6.29146	5.66116	2.3194	2.59531	1.39427	2.65092	1.40649	0.000509088	0.0060622	up	yes
ENSSAUG00010018031	ENSSAUG00010018031	NA		0.267733	0.054234	0.401073	0.059334	0.02145	0.01143	7.84089	2.97102	0.000513503	0.00610975	up	yes
ENSSAUG00010019000	ENSSAUG00010019000	NA	transmembrane protein 182-like [Source:NCBI gene;Acc:115569235]	20.1976	23.3156	31.5055	10.7244	14.6669	10.0077	2.11923	1.08354	0.000524758	0.00621306	up	yes
ENSSAUG00010023088	psmc3ip	NA	PSMC3 interacting protein [Source:NCBI gene;Acc:115576193]	5.08369	5.76341	4.80875	1.84578	1.21499	1.70233	3.2869	1.71673	0.000526051	0.0062233	up	yes
ENSSAUG00010003848	igsf10	NA	immunoglobulin superfamily, member 10 [Source:ZFIN;Acc:ZDB-GENE-130530-827]	2.92374	1.57349	5.85435	1.34156	1.61629	0.419726	3.0648	1.61579	0.000528119	0.00623757	up	yes
ENSSAUG00010019272	tipin	NA	TIMELESS interacting protein [Source:NCBI gene;Acc:115580458]	1.8734	1.30729	2.96801	0.355011	0.768491	0.369351	4.11875	2.04221	0.000546749	0.00643663	up	yes
ENSSAUG00010025741	mylpfb	NA	myosin regulatory light chain 2, skeletal muscle isoform-like [Source:NCBI gene;Acc:115571007]	854.598	1167.38	958.854	367.767	404.754	531.127	2.28653	1.19316	0.000550427	0.00646941	up	yes
ENSSAUG00010022632	ano8b	NA	anoctamin 8 [Source:NCBI gene;Acc:115591174]	1.28445	0.711475	3.01282	0.522297	0.637457	0.207084	3.66447	1.87361	0.000553732	0.00649772	up	yes
ENSSAUG00010003720	agap3	NA	ArfGAP with GTPase domain, ankyrin repeat and PH domain 3 [Source:NCBI gene;Acc:115572375]	4.50043	3.68884	6.06868	2.6865	2.92808	1.41958	2.02696	1.01932	0.000564185	0.00660434	up	yes
ENSSAUG00010019305	ccnb2	NA	G2/mitotic-specific cyclin-B2-like [Source:NCBI gene;Acc:115579771]	1.0912	1.80508	1.01988	0.231737	0.0001	0.227262	8.53012	3.09257	0.000570428	0.00666874	up	yes
ENSSAUG00010021441	ENSSAUG00010021441	NA	myosin heavy chain, fast skeletal muscle-like [Source:NCBI gene;Acc:115575698]	0.219937	0.147571	0.511503	0.061464	0.062067	0.057684	4.85065	2.27818	0.000570607	0.00666874	up	yes
ENSSAUG00010020316	fras1	NA	Fraser extracellular matrix complex subunit 1 [Source:NCBI gene;Acc:115581701]	0.333938	0.197498	0.653674	0.142187	0.130238	0.0391451	3.80367	1.92739	0.00057328	0.00668919	up	yes
ENSSAUG00010013806	MANEAL	NA	glycoprotein endo-alpha-1,2-mannosidase-like protein [Source:NCBI gene;Acc:115578965]	5.2719	4.56885	5.31369	2.21215	1.7284	2.05775	2.52645	1.33711	0.000575266	0.00670697	up	yes
ENSSAUG00010002989	mrc1b	NA	macrophage mannose receptor 1-like [Source:NCBI gene;Acc:115573312]	7.95191	4.20646	9.10012	4.60486	2.34169	2.03474	2.36697	1.24304	0.000576896	0.00672055	up	yes
ENSSAUG00010012152	ENSSAUG00010012152	NA	stem-loop binding protein [Source:NCBI gene;Acc:115568207]	13.4559	12.1353	11.4936	4.76877	4.19839	5.40327	2.58063	1.36772	0.000587455	0.0068271	up	yes
ENSSAUG00010016266	ENSSAUG00010016266	NA	palladin, cytoskeletal associated protein [Source:ZFIN;Acc:ZDB-GENE-041014-252]	67.0744	67.7614	41.2668	28.4634	34.0126	22.1253	2.08156	1.05766	0.000593991	0.00689753	up	yes
ENSSAUG00010005289	adam12	NA	disintegrin and metalloproteinase domain-containing protein 12-like [Source:NCBI gene;Acc:115597087]	0.184499	0.211191	0.487173	0.0578113	0.0395002	0.080114	4.97596	2.31497	0.000601789	0.00696815	up	yes
ENSSAUG00010025008	ENSSAUG00010025008	NA		12.2689	15.786	13.1273	5.15177	5.26422	3.35165	2.99123	1.58074	0.000601996	0.00696815	up	yes
ENSSAUG00010013565	nup210	NA	nucleoporin 210 [Source:ZFIN;Acc:ZDB-GENE-050208-132]	4.26403	2.7167	8.14723	2.31882	2.74192	1.09794	2.45637	1.29653	0.000610577	0.00704497	up	yes
ENSSAUG00010019794	dnajc21	NA	DnaJ heat shock protein family (Hsp40) member C21 [Source:NCBI gene;Acc:115592848]	10.1181	10.7158	12.6432	5.76822	6.22987	4.1663	2.07104	1.05036	0.000615388	0.00707794	up	yes
ENSSAUG00010007420	cks1b	NA	cyclin-dependent kinases regulatory subunit 1 [Source:NCBI gene;Acc:115579588]	15.4699	12.8409	14.2015	6.39365	5.72955	5.76724	2.37626	1.24869	0.000622432	0.00714762	up	yes
ENSSAUG00010001256	psmb3	EC:3.4.25.1	proteasome 20S subunit beta 3 [Source:ZFIN;Acc:ZDB-GENE-040426-2682]	292.629	321.637	222.664	108.132	103.982	147.498	2.32732	1.21867	0.000626934	0.00718792	up	yes
ENSSAUG00010003304	desi1b	NA	desumoylating isopeptidase 1-like [Source:NCBI gene;Acc:115571338]	6.33341	6.00419	9.48807	3.66673	3.5699	0.841791	2.70172	1.43388	0.000633327	0.00724402	up	yes
ENSSAUG00010021534	prodha	EC:1.5.-.-	proline dehydrogenase 1, mitochondrial-like [Source:NCBI gene;Acc:115592873]	0.494333	0.408831	0.401352	0.0912647	0.164162	0.0178656	4.77334	2.255	0.000638304	0.00729134	up	yes
ENSSAUG00010027300	prkag3b	NA	5'-AMP-activated protein kinase subunit gamma-1-like [Source:NCBI gene;Acc:115588791]	7.68783	7.32525	10.3934	4.95366	4.4067	3.00691	2.05433	1.03867	0.000640459	0.00730254	up	yes
ENSSAUG00010019317	pbxip1b	NA	pre-B-cell leukemia transcription factor-interacting protein 1-like [Source:NCBI gene;Acc:115567973]	24.702	16.4758	32.8234	14.8184	12.6741	3.95309	2.3533	1.23469	0.000651045	0.00741741	up	yes
ENSSAUG00010025227	ENSSAUG00010025227	NA	histone cluster 1 H2A family member 11 [Source:ZFIN;Acc:ZDB-GENE-081205-1]	70.045	71.3277	51.2758	25.7959	18.7565	30.8117	2.55624	1.35402	0.00066903	0.00758059	up	yes
ENSSAUG00010024126	EIF4E	NA	eukaryotic translation initiation factor 4E-1A-like [Source:NCBI gene;Acc:115569044]	3.35971	2.28835	4.4403	1.09101	1.48808	0.271215	3.53939	1.8235	0.000671502	0.00760266	up	yes
ENSSAUG00010015664	fdps	EC:2.5.1.1;EC:2.5.1.10	farnesyl diphosphate synthase [Source:NCBI gene;Acc:115567421]	99.4264	121.285	81.9718	48.0644	46.0217	49.4579	2.10864	1.07631	0.000672889	0.00761242	up	yes
ENSSAUG00010017574	zgc:113276	NA	uncharacterized LOC115579990 [Source:NCBI gene;Acc:115579990]	0.891251	0.574825	0.602425	0.076633	0.247632	0.106125	4.80611	2.26487	0.000677249	0.0076498	up	yes
ENSSAUG00010003348	si:dkey-12e7.4	NA	C-factor-like [Source:NCBI gene;Acc:115586022]	4.4031	4.85878	3.95731	1.41732	1.6174	1.55486	2.88026	1.5262	0.000698375	0.00784562	up	yes
ENSSAUG00010025834	ENSSAUG00010025834	NA	doublecortin [Source:NCBI gene;Acc:115594127]	67.0272	41.5844	108.36	37.8209	41.9405	21.6897	2.13869	1.09673	0.000709093	0.00794456	up	yes
ENSSAUG00010026580	slc9a1b	NA	Na(+)/H(+) exchanger beta-like [Source:NCBI gene;Acc:115578626]	8.35209	8.77775	8.98215	3.92625	5.819	2.84436	2.07409	1.05248	0.000712644	0.00796773	up	yes
ENSSAUG00010014990	gja5a	NA	gap junction protein alpha 5 [Source:NCBI gene;Acc:115587437]	1.53464	1.84964	3.14466	0.513414	0.710813	0.039998	5.16439	2.3686	0.000726843	0.00810262	up	yes
ENSSAUG00010005801	ubash3bb	NA	ubiquitin-associated and SH3 domain-containing protein B-like [Source:NCBI gene;Acc:115594058]	2.96336	1.76135	4.90789	1.21563	1.23181	0.72597	3.0354	1.60189	0.000739062	0.00822524	up	yes
ENSSAUG00010014147	xpnpep2	NA	X-prolyl aminopeptidase 2 [Source:NCBI gene;Acc:115568548]	1.73886	2.51098	2.58609	0.81266	0.877442	0.778641	2.76899	1.46936	0.000751262	0.00831091	up	yes
ENSSAUG00010002286	ENSSAUG00010002286	NA		1.49236	0.800365	1.3937	0.565666	0.103295	0.031831	5.26037	2.39516	0.000754613	0.00833525	up	yes
ENSSAUG00010013409	dla	NA	delta-like protein A [Source:NCBI gene;Acc:115581169]	1.47207	1.48903	2.59039	0.674342	0.71229	0.366578	3.16648	1.66288	0.000761183	0.00839503	up	yes
ENSSAUG00010026919	ENSSAUG00010026919	NA	tubulin alpha-1A chain-like [Source:NCBI gene;Acc:115577036]	70.6312	87.5042	61.9401	29.7314	29.5532	39.0501	2.23802	1.16222	0.000764715	0.00842757	up	yes
ENSSAUG00010022973	CDH10	NA	cadherin-10-like [Source:NCBI gene;Acc:115570381]	0.30174	0.256735	0.370231	0.0422566	0.0993087	0.0001	6.55564	2.71274	0.000769059	0.00844973	up	yes
ENSSAUG00010005041	gpt2	EC:2.6.1.2	glutamic--pyruvic transaminase 2 [Source:NCBI gene;Acc:115580148]	15.0929	16.8623	17.4772	7.17563	7.93521	8.77314	2.06969	1.04941	0.000781134	0.00855645	up	yes
ENSSAUG00010002978	abcb8	NA	ATP binding cassette subfamily B member 8 [Source:NCBI gene;Acc:115572795]	6.59903	6.80403	6.88966	2.50093	2.91426	3.11808	2.37807	1.24979	0.000782265	0.00856237	up	yes
ENSSAUG00010009233	CDIN1	NA	chromosome 16 C15orf41 homolog [Source:NCBI gene;Acc:115566453]	1.34902	1.36178	1.17275	0.466479	0.481441	0.171226	3.4701	1.79498	0.000789179	0.00860556	up	yes
ENSSAUG00010016619	c1qtnf5	NA	C1q and TNF related 5 [Source:NCBI gene;Acc:115594368]	143.984	189.013	128.954	73.2917	72.0771	76.3852	2.08317	1.05878	0.000819823	0.00891289	up	yes
ENSSAUG00010014600	atad2	NA	ATPase family AAA domain containing 2 [Source:NCBI gene;Acc:115567513]	2.61044	1.7852	2.81203	1.32719	0.891838	0.707711	2.4627	1.30024	0.000820663	0.00891533	up	yes
ENSSAUG00010007100	ADAMTS15	NA	ADAM metallopeptidase with thrombospondin type 1 motif 15 [Source:NCBI gene;Acc:115594235]	1.27625	0.621004	2.07684	0.532232	0.436984	0.113857	3.66928	1.8755	0.000822915	0.0089331	up	yes
ENSSAUG00010012737	gcna	NA	acidic repeat-containing protein-like [Source:NCBI gene;Acc:115568367]	0.353194	0.591761	0.658512	0.167028	0.107532	0.103084	4.24598	2.0861	0.000841014	0.00910229	up	yes
ENSSAUG00010027539	atp13a3	NA	ATPase 13A3 [Source:NCBI gene;Acc:115591214]	7.74999	4.04707	15.8503	4.49397	3.79672	1.08342	2.94933	1.56039	0.000848774	0.00917258	up	yes
ENSSAUG00010019129	galnt14	EC:2.4.1.41	polypeptide N-acetylgalactosaminyltransferase 14-like [Source:NCBI gene;Acc:115573754]	1.26587	0.86209	1.20756	0.466066	0.167621	0.225801	3.88083	1.95637	0.000856983	0.0092475	up	yes
ENSSAUG00010022045	fhl2a	NA	four and a half LIM domains 2 [Source:NCBI gene;Acc:115588419]	1.66978	1.44185	1.92881	0.339001	0.196228	0.567762	4.56979	2.19213	0.000886414	0.00952254	up	yes
ENSSAUG00010020607	casq1b	EC:3.6.3.9	calsequestrin-1-like [Source:NCBI gene;Acc:115589560]	7.16708	5.68841	9.5651	2.87625	3.42044	3.20799	2.3589	1.23812	0.000890188	0.00954893	up	yes
ENSSAUG00010022800	lrrc20	NA	leucine rich repeat containing 20 [Source:NCBI gene;Acc:115570686]	35.8627	35.0854	34.5374	19.6059	16.8025	15.6779	2.02521	1.01807	0.000897237	0.00961631	up	yes
ENSSAUG00010012118	ENSSAUG00010012118	NA	lysozyme g-like [Source:NCBI gene;Acc:115585860]	80.9678	59.5007	58.2383	46.9426	28.0089	22.2008	2.04531	1.03232	0.000912001	0.00973249	up	yes
ENSSAUG00010014860	HYAL2	EC:3.2.1.35	hyaluronidase 2 [Source:NCBI gene;Acc:115584091]	4.87277	5.77388	6.89576	2.56194	2.28275	2.55178	2.37173	1.24594	0.000923926	0.00981092	up	yes
ENSSAUG00010019839	ENSSAUG00010019839	EC:6.2.1.3	acyl-CoA synthetase long chain family member 3a [Source:ZFIN;Acc:ZDB-GENE-050420-181]	2.6657	2.46337	3.53933	1.36355	1.36381	0.899302	2.39019	1.25712	0.000924767	0.00981092	up	yes
ENSSAUG00010009942	faah	EC:3.5.1.99	fatty acid amide hydrolase [Source:NCBI gene;Acc:115591704]	0.320463	0.412586	0.58786	0.109929	0.116375	0.0912637	4.15946	2.0564	0.000933953	0.00987225	up	yes
ENSSAUG00010000159	ENSSAUG00010000159	NA	multidrug and toxin extrusion protein 1-like [Source:NCBI gene;Acc:115585380]	0.743238	0.90366	0.91922	0.0781651	0.462707	0.110256	3.94103	1.97857	0.000949325	0.0100274	up	yes
ENSSAUG00010009615	ENSSAUG00010009615	NA	GEN1 Holliday junction 5' flap endonuclease [Source:NCBI gene;Acc:115574416]	0.36784	0.225417	0.602561	0.116852	0.0656931	0.0001	6.54724	2.71089	0.000959547	0.0101222	up	yes
ENSSAUG00010010312	ENSSAUG00010010312	NA	CCN family member 1-like [Source:NCBI gene;Acc:115588670]	6.23142	5.21801	11.2587	2.802	4.05226	1.19243	2.82205	1.49674	0.000972238	0.0102422	up	yes
ENSSAUG00010000547	TUBA1B	NA	tubulin alpha 1b [Source:HGNC Symbol;Acc:HGNC:18809]	6.50152	6.61634	5.90924	2.10875	0.661722	2.47209	3.62935	1.85971	0.00097773	0.0102899	up	yes
ENSSAUG00010006668	zmynd8	NA	zinc finger, MYND-type containing 8 [Source:ZFIN;Acc:ZDB-GENE-041119-1]	5.97007	5.14712	7.77617	3.97634	3.22032	1.6758	2.12944	1.09047	0.000981176	0.0103112	up	yes
ENSSAUG00010003041	ENSSAUG00010003041	NA	endothelin-1-like [Source:NCBI gene;Acc:115574122]	1.13167	1.41454	1.05312	0.348418	0.167998	0.325277	4.27628	2.09636	0.000985213	0.0103387	up	yes
ENSSAUG00010016961	HEY1	NA	hairy/enhancer-of-split related with YRPW motif protein 1-like [Source:NCBI gene;Acc:115566744]	6.91655	9.57321	9.6107	3.99894	2.77685	3.32598	2.58375	1.36947	0.000997984	0.0104349	up	yes
ENSSAUG00010001827	camk2a	EC:2.7.11.17	calcium/calmodulin-dependent protein kinase II alpha [Source:ZFIN;Acc:ZDB-GENE-051113-72]	0.655384	0.145863	0.766855	0.137018	0.0549349	0.0001	8.16495	3.02944	0.00100287	0.0104784	up	yes
ENSSAUG00010017781	ncaph2	NA	non-SMC condensin II complex subunit H2 [Source:NCBI gene;Acc:115595772]	3.59445	4.54982	3.44534	0.999729	1.9123	1.41836	2.67635	1.42026	0.00101561	0.0105916	up	yes
ENSSAUG00010023109	nfe2l3	NA	endoplasmic reticulum membrane sensor NFE2L1-like [Source:NCBI gene;Acc:115579124]	9.18904	7.70496	13.6765	5.86297	5.84567	3.04407	2.0722	1.05116	0.00103195	0.0107358	up	yes
ENSSAUG00010012637	pold1	EC:2.7.7.7	polymerase (DNA directed), delta 1, catalytic subunit [Source:ZFIN;Acc:ZDB-GENE-060429-1]	2.58001	2.74729	2.82399	1.07192	1.27051	1.10098	2.36722	1.24319	0.00104198	0.0108168	up	yes
ENSSAUG00010007419	colq	EC:4.1.-.-	collagen-like tail subunit (single strand of homotrimer) of asymmetric acetylcholinesterase [Source:ZFIN;Acc:ZDB-GENE-110411-119]	0.820606	0.96235	1.16443	0.333505	0.351723	0.178927	3.41071	1.77007	0.00104352	0.0108251	up	yes
ENSSAUG00010013339	capn12	EC:3.4.22.52	calpain-9-like [Source:NCBI gene;Acc:115573178]	0.22323	0.426411	0.392004	0.0153223	0.0189913	0.106394	7.40292	2.88809	0.00104776	0.0108547	up	yes
ENSSAUG00010009189	dmgdh	EC:1.5.8.4	dimethylglycine dehydrogenase [Source:NCBI gene;Acc:115592653]	1.16846	1.40977	1.1856	0.398303	0.344097	0.446185	3.16665	1.66296	0.00104787	0.0108547	up	yes
ENSSAUG00010018523	ENSSAUG00010018523	NA		0.571944	0.193514	1.03591	0.111577	0.134062	0.0001	7.33039	2.87389	0.00106124	0.0109775	up	yes
ENSSAUG00010003671	si:ch211-241j12.3	NA	uncharacterized LOC115574058 [Source:NCBI gene;Acc:115574058]	0.369478	0.532837	0.761717	0.190503	0.193001	0.117388	3.32214	1.73211	0.00107478	0.0111002	up	yes
ENSSAUG00010015460	pfdn6	NA	prefoldin subunit 6 [Source:ZFIN;Acc:ZDB-GENE-040426-1589]	70.5139	61.6089	46.8625	40.5382	27.927	16.3661	2.10989	1.07717	0.00107575	0.0111002	up	yes
ENSSAUG00010021753	ENSSAUG00010021753	NA	kelch-like protein 20 [Source:NCBI gene;Acc:115582015]	55.3631	30.995	98.7994	30.7725	35.0228	15.4435	2.27917	1.18851	0.00108459	0.0111712	up	yes
ENSSAUG00010015654	rab13	NA	RAB13, member RAS oncogene family [Source:NCBI gene;Acc:115567737]	30.6214	29.3798	29.4142	19.2851	18.0711	6.5876	2.03477	1.02486	0.00109871	0.0113005	up	yes
ENSSAUG00010027656	zgc:85936	NA	protein phosphatase 1 regulatory subunit 12A-like [Source:NCBI gene;Acc:115591981]	0.28627	0.186874	0.342076	0.058541	0.079575	0.0001	5.89816	2.56026	0.00111205	0.0114297	up	yes
ENSSAUG00010003894	znf704	NA	zinc finger protein 704 [Source:NCBI gene;Acc:115579389]	1.02482	0.849562	1.33916	0.495136	0.232276	0.17621	3.5563	1.83038	0.00112523	0.0115406	up	yes
ENSSAUG00010012522	tsta3	EC:1.1.1.271	tissue specific transplantation antigen P35B [Source:ZFIN;Acc:ZDB-GENE-040722-1]	2.06318	2.44473	3.58174	0.999097	1.07968	0.662257	2.95131	1.56136	0.00113207	0.0115861	up	yes
ENSSAUG00010013852	manf	NA	mesencephalic astrocyte-derived neurotrophic factor-like [Source:NCBI gene;Acc:115582693]	10.9091	7.48324	23.1089	6.29392	5.29715	2.58801	2.92694	1.54939	0.00113776	0.0116362	up	yes
ENSSAUG00010008992	PRP-PACAP	NA	adenylate cyclase activating polypeptide 1 [Source:NCBI gene;Acc:115570362]	0.277365	1.06099	0.382707	0.0334343	0.0650519	0.152468	6.8581	2.77781	0.00114573	0.0117094	up	yes
ENSSAUG00010022726	ENSSAUG00010022726	NA		15.3032	12.8838	28.1581	8.66799	10.2323	5.27706	2.33049	1.22063	0.00116113	0.0118334	up	yes
ENSSAUG00010006540	fam49al	NA	protein FAM49A-like [Source:NCBI gene;Acc:115578546]	0.547181	0.451106	0.850407	0.0582262	0.242262	0.114661	4.45309	2.15481	0.00118609	0.0120285	up	yes
ENSSAUG00010013566	FARP1	NA	FERM, ARH/RhoGEF and pleckstrin domain protein 1 [Source:HGNC Symbol;Acc:HGNC:3591]	1.91682	1.3404	2.76427	1.03674	0.926541	0.386766	2.56228	1.35743	0.00120108	0.0121636	up	yes
ENSSAUG00010024538	MARK1	NA	microtubule affinity regulating kinase 1 [Source:NCBI gene;Acc:115596450]	2.27548	1.59656	3.17147	0.95568	1.09247	0.688846	2.57345	1.3637	0.00120557	0.0122005	up	yes
ENSSAUG00010018328	aldh5a1	EC:1.2.1.24	aldehyde dehydrogenase 5 family, member A1 (succinate-semialdehyde dehydrogenase) [Source:ZFIN;Acc:ZDB-GENE-070228-2]	5.66896	4.64043	7.42266	2.87484	2.22667	2.1084	2.4594	1.29831	0.00120667	0.0122031	up	yes
ENSSAUG00010015124	fbxo40.2	NA	F-box only protein 40-like [Source:NCBI gene;Acc:115594804]	1.63453	1.27862	1.75059	0.60927	0.451561	0.55557	2.88526	1.5287	0.00122101	0.0123309	up	yes
ENSSAUG00010025303	psma1	EC:3.4.25.1	proteasome 20S subunit alpha 1 [Source:NCBI gene;Acc:115585907]	190.761	232.037	161.859	80.7017	80.4758	106.829	2.1815	1.12532	0.00122741	0.0123869	up	yes
ENSSAUG00010027497	bnip1a	NA	BCL2 interacting protein 1 [Source:NCBI gene;Acc:115569264]	1.31995	0.777155	1.3794	0.449629	0.259812	0.211267	3.7759	1.91682	0.00123029	0.0123903	up	yes
ENSSAUG00010004796	csnk2b	NA	casein kinase II subunit beta [Source:NCBI gene;Acc:115567497]	5.65854	4.91819	4.24619	2.72152	2.21988	1.56343	2.27876	1.18825	0.0012399	0.0124537	up	yes
ENSSAUG00010022700	STAC3	NA	SH3 and cysteine rich domain 3 [Source:NCBI gene;Acc:115582838]	21.6376	20.7047	22.7765	9.53329	9.3692	11.7606	2.12368	1.08657	0.00127289	0.0127219	up	yes
ENSSAUG00010015337	chrne	NA	acetylcholine receptor subunit gamma-like [Source:NCBI gene;Acc:115594225]	2.55444	3.12617	4.98091	1.20092	1.33488	1.39118	2.71494	1.44092	0.00127643	0.0127397	up	yes
ENSSAUG00010014581	ENSSAUG00010014581	NA	interleukin-21 receptor-like [Source:NCBI gene;Acc:115571623]	0.680153	0.843401	1.19879	0.16292	0.30676	0.242789	3.821	1.93395	0.00128305	0.0127881	up	yes
ENSSAUG00010012798	grap2b	NA	growth factor receptor-bound protein 2-like [Source:NCBI gene;Acc:115571516]	1.08232	1.76244	1.39667	0.314662	0.229847	0.467752	4.19006	2.06697	0.00129552	0.0128719	up	yes
ENSSAUG00010005507	smarcad1a	NA	SWI/SNF-related, matrix-associated actin-dependent regulator of chromatin, subfamily a, containing DEAD/H box 1 [Source:NCBI gene;Acc:115581621]	2.80675	1.87371	3.90868	1.70347	1.07021	0.483892	2.63667	1.39872	0.00130796	0.0129647	up	yes
ENSSAUG00010001453	tm7sf2	EC:1.3.1.70	transmembrane 7 superfamily member 2 [Source:ZFIN;Acc:ZDB-GENE-041212-19]	12.6006	16.8664	12.2892	5.78936	6.83067	6.64794	2.16713	1.11579	0.00130882	0.0129647	up	yes
ENSSAUG00010022708	slc27a2a	EC:6.2.1.-;EC:6.2.1.3	very long-chain acyl-CoA synthetase-like [Source:NCBI gene;Acc:115579707]	0.639063	0.508883	0.491328	0.221441	0.092246	0.105271	3.91274	1.96818	0.00133098	0.0131363	up	yes
ENSSAUG00010021631	ENSSAUG00010021631	NA		4.95672	6.38404	7.0118	1.782	2.95829	1.92293	2.75431	1.46169	0.00133145	0.0131363	up	yes
ENSSAUG00010022077	CHCHD5	NA	coiled-coil-helix-coiled-coil-helix domain containing 5 [Source:HGNC Symbol;Acc:HGNC:17840]	35.8388	32.5301	27.5575	13.0895	11.6934	16.0752	2.34779	1.2313	0.00134602	0.0132607	up	yes
ENSSAUG00010009121	ptpn2a	NA	tyrosine-protein phosphatase non-receptor type 2-like [Source:NCBI gene;Acc:115567580]	8.55238	7.99362	13.96	4.64406	6.17789	2.83165	2.23428	1.15981	0.00135211	0.0133033	up	yes
ENSSAUG00010006091	acaca	EC:6.4.1.2;EC:6.3.4.14	acetyl-CoA carboxylase alpha [Source:ZFIN;Acc:ZDB-GENE-060526-74]	8.88388	4.62751	14.5969	4.62485	5.49722	2.50055	2.22682	1.15498	0.00136789	0.0134214	up	yes
ENSSAUG00010015963	ndnf	NA	neuron derived neurotrophic factor [Source:NCBI gene;Acc:115592064]	0.683782	0.700799	0.452834	0.252927	0.067684	0.075811	4.635	2.21257	0.00138778	0.0135798	up	yes
ENSSAUG00010023681	dcps	EC:3.6.1.59	decapping enzyme, scavenger [Source:NCBI gene;Acc:115568959]	27.8754	36.9082	29.1948	15.8935	13.4389	15.5994	2.09158	1.06459	0.00139593	0.0136411	up	yes
ENSSAUG00010008644	tnc	NA	tenascin C [Source:ZFIN;Acc:ZDB-GENE-980526-104]	5.48776	2.29276	4.26837	2.4236	1.64217	1.27735	2.25503	1.17315	0.00142912	0.0138999	up	yes
ENSSAUG00010006401	gldc	EC:1.4.4.2	glycine dehydrogenase (decarboxylating) [Source:ZFIN;Acc:ZDB-GENE-030131-340]	0.576661	0.311433	0.4475	0.149209	0.148643	0.0926731	3.42	1.774	0.00145177	0.014073	up	yes
ENSSAUG00010026095	SLC25A12	NA	calcium-binding mitochondrial carrier protein Aralar1-like [Source:NCBI gene;Acc:115588800]	0.448263	0.338189	0.847504	0.0834924	0.234632	0.0869859	4.03337	2.01198	0.0014714	0.0142442	up	yes
ENSSAUG00010006755	snai2	NA	snail family transcriptional repressor 2 [Source:NCBI gene;Acc:115572029]	10.2942	8.80639	10.0434	5.65385	3.28551	3.04477	2.43188	1.28207	0.00148104	0.0143229	up	yes
ENSSAUG00010002496	AMIGO1	NA	amphoterin-induced protein 1-like [Source:NCBI gene;Acc:115583128]	0.775514	1.19421	1.44673	0.184346	0.296668	0.350216	4.11012	2.03918	0.00148584	0.0143456	up	yes
ENSSAUG00010004351	tat	EC:2.6.1.5	tyrosine aminotransferase [Source:ZFIN;Acc:ZDB-GENE-030131-1144]	8.9292	9.07345	9.6688	3.98192	5.51751	3.5042	2.12798	1.08948	0.00148807	0.014348	up	yes
ENSSAUG00010023369	CPXM2	NA	carboxypeptidase X, M14 family member 2 [Source:NCBI gene;Acc:115570649]	2.0466	2.33059	2.86584	1.03439	1.21087	0.602237	2.54365	1.3469	0.00149477	0.0144031	up	yes
ENSSAUG00010003231	nkl.4	NA	antimicrobial peptide NK-lysin-like [Source:NCBI gene;Acc:115597422]	1.05642	1.95493	1.82665	0.417002	0.293701	0.459057	4.13589	2.0482	0.00157329	0.0150695	up	yes
ENSSAUG00010019067	ENSSAUG00010019067	NA	Rho guanine nucleotide exchange factor 4 [Source:NCBI gene;Acc:115569612]	1.00422	1.20982	1.24223	0.592099	0.43417	0.378313	2.46071	1.29908	0.00160804	0.0153314	up	yes
ENSSAUG00010004189	asb4	NA	ankyrin repeat and SOCS box containing 4 [Source:NCBI gene;Acc:115578439]	1.16918	1.89588	1.53821	0.594346	0.451602	0.585295	2.82194	1.49669	0.00162138	0.015418	up	yes
ENSSAUG00010019195	cdkn3	NA	cyclin dependent kinase inhibitor 3 [Source:NCBI gene;Acc:115565914]	1.13598	1.71606	1.79302	0.417087	0.532111	0.476275	3.25861	1.70426	0.00164793	0.015609	up	yes
ENSSAUG00010026401	nav1b	NA	neuron navigator 1b [Source:ZFIN;Acc:ZDB-GENE-120215-84]	1.23624	0.665066	2.05258	0.677277	0.502539	0.146837	2.98035	1.57548	0.00165267	0.0156232	up	yes
ENSSAUG00010014956	ebp	NA	EBP cholestenol delta-isomerase [Source:ZFIN;Acc:ZDB-GENE-040718-12]	37.4653	55.6748	28.4282	14.6581	15.7817	21.2731	2.35083	1.23317	0.00165414	0.015627	up	yes
ENSSAUG00010024454	mat1a	EC:2.5.1.6	S-adenosylmethionine synthase-like [Source:NCBI gene;Acc:115571617]	0.420661	0.874902	1.10822	0.194916	0.213989	0.229717	3.76401	1.91227	0.00166602	0.0157187	up	yes
ENSSAUG00010014624	hivep3b	NA	transcription factor HIVEP3-like [Source:NCBI gene;Acc:115567295]	0.278448	0.328933	0.54987	0.161135	0.130884	0.042162	3.46295	1.792	0.00168752	0.0158905	up	yes
ENSSAUG00010013851	vrk2	NA	VRK serine/threonine kinase 2 [Source:NCBI gene;Acc:115596987]	5.84356	6.28263	6.73819	2.81672	2.94273	2.77104	2.21141	1.14496	0.00168904	0.0158945	up	yes
ENSSAUG00010007125	g3bp1	NA	G3BP stress granule assembly factor 1 [Source:NCBI gene;Acc:115569161]	89.3103	43.5963	97.0208	36.695	39.6552	36.2373	2.04221	1.03013	0.00173701	0.0162825	up	yes
ENSSAUG00010005368	hyou1	NA	hypoxia up-regulated 1 [Source:NCBI gene;Acc:115594639]	20.4218	13.0795	33.5545	12.837	13.3833	5.09982	2.14098	1.09827	0.00174372	0.0163349	up	yes
ENSSAUG00010020763	vrk1	NA	VRK serine/threonine kinase 1 [Source:NCBI gene;Acc:115566404]	7.75143	7.73309	5.72126	3.13682	2.49551	3.1265	2.42107	1.27565	0.00175017	0.0163741	up	yes
ENSSAUG00010017285	ENSSAUG00010017285	EC:3.1.1.32;EC:3.1.1.4	phospholipase A and acyltransferase 2-like [Source:NCBI gene;Acc:115568371]	1.68923	2.83155	2.13431	0.710998	0.845206	0.669273	2.99041	1.58034	0.00175426	0.0164018	up	yes
ENSSAUG00010025279	ENSSAUG00010025279	EC:3.1.26.5		0.566433	0.182279	0.46002	0.147274	0.059611	0.042784	4.84134	2.27541	0.00176387	0.0164704	up	yes
ENSSAUG00010001908	ACSF3	EC:6.2.1.-	acyl-CoA synthetase family member 3 [Source:NCBI gene;Acc:115580739]	2.72186	1.63851	3.08646	0.996288	1.27136	0.693453	2.51489	1.33049	0.0017744	0.0165474	up	yes
ENSSAUG00010008400	psmb2	EC:3.4.25.1	proteasome 20S subunit beta 2 [Source:NCBI gene;Acc:115579382]	203.826	236.589	157.038	86.5981	77.9207	110.81	2.16996	1.11767	0.00179891	0.0167361	up	yes
ENSSAUG00010017589	CASP6	EC:3.4.22.59	caspase-6-like [Source:NCBI gene;Acc:115591541]	2.58652	2.56653	2.63207	1.4903	0.922555	0.549075	2.6284	1.39418	0.00185617	0.0171993	up	yes
ENSSAUG00010023215	lmnb2	NA	lamin B2 [Source:NCBI gene;Acc:115591158]	7.9809	2.28952	14.0627	3.10281	2.60768	0.296643	4.05071	2.01817	0.00186535	0.0172623	up	yes
ENSSAUG00010025103	bco2a	NA	beta-carotene oxygenase 2a [Source:ZFIN;Acc:ZDB-GENE-030131-8039]	1.36406	1.15639	1.44794	0.704567	0.251658	0.181193	3.48895	1.80279	0.00187012	0.0172953	up	yes
ENSSAUG00010012727	eya4	NA	EYA transcriptional coactivator and phosphatase 4 [Source:NCBI gene;Acc:115574578]	3.05928	2.32887	3.66215	1.26132	1.74912	0.86605	2.33466	1.22321	0.00190152	0.0175356	up	yes
ENSSAUG00010010626	rad17	NA	RAD17 checkpoint clamp loader component [Source:NCBI gene;Acc:115581787]	5.17092	6.34198	6.47721	3.27398	3.01695	2.48615	2.04967	1.03539	0.00190453	0.0175356	up	yes
ENSSAUG00010020413	sept5b	NA	septin-5-like [Source:NCBI gene;Acc:115592758]	0.575935	0.766279	1.18735	0.285964	0.348674	0.138581	3.27147	1.70994	0.00193134	0.0176925	up	yes
ENSSAUG00010021845	LIMD2	NA	LIM domain containing 2 [Source:HGNC Symbol;Acc:HGNC:28142]	3.28831	2.40516	2.88409	1.42369	0.55161	0.148559	4.03866	2.01388	0.0019326	0.0176925	up	yes
ENSSAUG00010022342	jam2b	NA	junctional adhesion molecule B-like [Source:NCBI gene;Acc:115587568]	9.0056	7.16847	8.69362	4.57549	4.10967	3.40465	2.05691	1.04048	0.00194704	0.0178022	up	yes
ENSSAUG00010019467	ENSSAUG00010019467	NA	B cell receptor associated protein 29 [Source:NCBI gene;Acc:115587347]	14.7186	17.8403	21.7378	9.70679	9.24115	7.0301	2.0901	1.06357	0.00196975	0.0179645	up	yes
ENSSAUG00010021357	ube2s	EC:2.3.2.23	ubiquitin conjugating enzyme E2 S [Source:NCBI gene;Acc:115568051]	13.7879	12.4307	14.814	6.60818	6.7649	6.38468	2.07678	1.05435	0.00197493	0.0180004	up	yes
ENSSAUG00010025436	myca	NA	MYC proto-oncogene, bHLH transcription factor [Source:NCBI gene;Acc:115570501]	6.55201	7.47754	6.92949	2.67809	3.05698	3.0829	2.37685	1.24905	0.00198403	0.0180518	up	yes
ENSSAUG00010010656	ENSSAUG00010010656	EC:1.6.3.-	NADPH oxidase 4 [Source:NCBI gene;Acc:115574141]	4.18969	2.70975	4.67788	2.23492	1.47701	1.07134	2.42038	1.27523	0.00199303	0.0181084	up	yes
ENSSAUG00010013641	map1b	NA	microtubule-associated protein 1B [Source:ZFIN;Acc:ZDB-GENE-130530-690]	0.916812	0.546611	1.27967	0.449248	0.329926	0.080545	3.19069	1.67387	0.00201016	0.0182263	up	yes
ENSSAUG00010024898	kdr	EC:2.7.10.1	kinase insert domain receptor [Source:NCBI gene;Acc:115591749]	1.1955	1.27196	1.99401	0.534916	0.851464	0.399208	2.4986	1.32112	0.00201103	0.0182263	up	yes
ENSSAUG00010001638	suv39h1a	EC:2.1.1.43	suppressor of variegation 3-9 homolog 1 [Source:NCBI gene;Acc:115584812]	1.1063	0.703142	1.26992	0.46355	0.167998	0.045997	4.54488	2.18424	0.00205924	0.0185384	up	yes
ENSSAUG00010023684	ENSSAUG00010023684	NA		0.6293	1.0691	1.23204	0.025475	0.194739	0.291249	5.72952	2.51842	0.0020611	0.018541	up	yes
ENSSAUG00010004831	ENSSAUG00010004831	NA	chromodomain helicase DNA binding protein 5 [Source:NCBI gene;Acc:115583159]	0.478188	0.374574	0.663337	0.250705	0.158854	0.0288555	3.45814	1.79	0.00206934	0.0186035	up	yes
ENSSAUG00010022921	gatm	EC:2.1.4.1	glycine amidinotransferase [Source:NCBI gene;Acc:115580833]	0.449422	0.860793	1.58349	0.430576	0.127138	0.133656	4.18546	2.06539	0.00208171	0.0186699	up	yes
ENSSAUG00010024366	ENSSAUG00010024366	NA	chromosome 20 C10orf71 homolog [Source:NCBI gene;Acc:115571637]	2.0218	1.12797	3.18694	0.840508	0.43379	0.021112	4.89166	2.29032	0.00212935	0.0190681	up	yes
ENSSAUG00010002670	ENSSAUG00010002670	NA	protocadherin alpha-C2-like [Source:NCBI gene;Acc:115594302]	0.224943	0.171248	0.356117	0.085406	0.08143	0.044323	3.56276	1.83299	0.00213023	0.0190681	up	yes
ENSSAUG00010023147	smyd2b	NA	N-lysine methyltransferase SMYD2-B-like [Source:NCBI gene;Acc:115574254]	9.65816	10.636	9.59468	4.94389	4.48042	4.86251	2.09205	1.06492	0.00216112	0.0193041	up	yes
ENSSAUG00010019329	zgc:123321	NA	protein YIPF7-like [Source:NCBI gene;Acc:115565997]	1.71597	1.58519	2.79232	0.614211	0.563444	0.573991	3.47871	1.79855	0.00218632	0.0194979	up	yes
ENSSAUG00010007022	nt5e	EC:3.1.3.5	5'-nucleotidase, ecto (CD73) [Source:ZFIN;Acc:ZDB-GENE-040426-1261]	1.95305	2.61959	4.30652	0.513542	1.55105	0.827647	3.06999	1.61823	0.00219808	0.0195788	up	yes
ENSSAUG00010014655	alg6	EC:2.4.1.267	ALG6 alpha-1,3-glucosyltransferase [Source:NCBI gene;Acc:115591947]	3.93167	3.50995	4.56987	1.75454	1.86596	1.54971	2.32321	1.21612	0.00220014	0.019585	up	yes
ENSSAUG00010005231	cdo1	EC:1.13.11.20	cysteine dioxygenase type 1 [Source:NCBI gene;Acc:115582187]	11.3624	9.71066	12.3727	6.53865	6.54553	1.93052	2.22753	1.15545	0.0022048	0.0196025	up	yes
ENSSAUG00010002679	cep135	NA	centrosomal protein 135 [Source:NCBI gene;Acc:115591848]	0.828837	0.660625	0.833756	0.31042	0.348954	0.146759	2.88193	1.52704	0.00220742	0.0196137	up	yes
ENSSAUG00010018695	ccnb2	NA	cyclin B2 [Source:ZFIN;Acc:ZDB-GENE-030429-12]	2.08175	1.49495	2.15401	0.366367	0.354247	0.740743	3.92149	1.9714	0.00223365	0.0197861	up	yes
ENSSAUG00010015235	parpbp	NA	PARP1 binding protein [Source:NCBI gene;Acc:115595739]	0.472055	0.546681	0.674616	0.0001	0.179056	0.0001	9.44656	3.23979	0.00230125	0.0203104	up	yes
ENSSAUG00010002987	PLCB1	EC:3.1.4.11	1-phosphatidylinositol 4,5-bisphosphate phosphodiesterase beta-1-like [Source:NCBI gene;Acc:115574335]	0.886846	0.516662	1.00165	0.40519	0.256706	0.220928	2.72438	1.44593	0.00230602	0.0203401	up	yes
ENSSAUG00010014768	ENSSAUG00010014768	NA	homeobox protein HMX2-like [Source:NCBI gene;Acc:115589727]	1.47265	2.31536	2.20451	0.468782	0.604289	0.669622	3.43866	1.78185	0.00234063	0.0205953	up	yes
ENSSAUG00010014757	plk4	EC:2.7.11.21	polo like kinase 4 [Source:NCBI gene;Acc:115597693]	0.479021	0.447393	0.722945	0.227797	0.119893	0.137546	3.39908	1.76515	0.00234933	0.0206593	up	yes
ENSSAUG00010021548	gcshb	NA	glycine cleavage system protein H (aminomethyl carrier), b [Source:ZFIN;Acc:ZDB-GENE-040718-319]	1.92618	2.05529	1.82567	0.955832	0.472328	0.370204	3.22912	1.69114	0.00235224	0.0206722	up	yes
ENSSAUG00010021687	rnf165a	NA	E3 ubiquitin-protein ligase RNF165-like [Source:NCBI gene;Acc:115592728]	2.32542	2.19213	3.30372	1.39964	1.43618	0.867392	2.11202	1.07862	0.00237058	0.0207515	up	yes
ENSSAUG00010021343	cldn5b	NA	claudin-5-like [Source:NCBI gene;Acc:115592146]	16.1648	14.6347	22.4052	7.29976	6.36697	8.32148	2.41969	1.27482	0.00237127	0.0207515	up	yes
ENSSAUG00010023909	mvk	EC:2.7.1.36	mevalonate kinase [Source:NCBI gene;Acc:115580946]	6.80247	10.4628	8.1006	3.72521	3.82466	3.91126	2.21321	1.14614	0.00237621	0.0207696	up	yes
ENSSAUG00010014687	TYMP	EC:2.4.2.4	thymidine phosphorylase [Source:NCBI gene;Acc:115595786]	3.17979	2.58785	2.19987	1.01349	0.422375	1.00943	3.2583	1.70412	0.00238965	0.0208745	up	yes
ENSSAUG00010002034	kif4	NA	kinesin family member 4A [Source:NCBI gene;Acc:115594690]	2.06587	1.57066	3.21906	1.28281	1.04825	0.532402	2.39416	1.25952	0.00240992	0.0210136	up	yes
ENSSAUG00010008780	ENSSAUG00010008780	EC:3.6.4.13	ATP-dependent RNA helicase DDX3X-like [Source:NCBI gene;Acc:115577141]	3.24717	2.24088	5.46876	1.72694	1.96113	1.04005	2.31737	1.21249	0.00243136	0.0211496	up	yes
ENSSAUG00010022660	diaph3	NA	diaphanous-related formin 3 [Source:ZFIN;Acc:ZDB-GENE-040801-144]	0.372875	0.201963	0.730185	0.189105	0.0365147	0.0142236	5.44115	2.44391	0.00244519	0.0212317	up	yes
ENSSAUG00010016577	iffo1b	NA	intermediate filament family orphan 1 [Source:NCBI gene;Acc:115567435]	2.0739	1.01563	4.25107	1.02539	0.920654	0.213778	3.39871	1.76499	0.0024693	0.0214282	up	yes
ENSSAUG00010020967	dpysl4	NA	dihydropyrimidinase like 4 [Source:ZFIN;Acc:ZDB-GENE-050720-3]	0.254914	0.43273	0.393568	0.171877	0.0220755	0.0211619	5.02623	2.32948	0.00249042	0.021547	up	yes
ENSSAUG00010017213	prim2	EC:2.7.7.-	DNA primase subunit 2 [Source:NCBI gene;Acc:115596371]	3.05928	2.43376	3.66561	1.33635	1.21473	0.998892	2.57993	1.36733	0.00249776	0.0215853	up	yes
ENSSAUG00010020232	slc8a3	NA	solute carrier family 8 member A3 [Source:NCBI gene;Acc:115566220]	0.85076	0.225664	1.85106	0.190731	0.341034	0.119358	4.49605	2.16866	0.00249783	0.0215853	up	yes
ENSSAUG00010022904	cenpp	NA	centromere protein P [Source:NCBI gene;Acc:115583635]	2.7064	4.52263	3.70974	1.58427	1.20622	1.04022	2.85555	1.51377	0.00251234	0.0216719	up	yes
ENSSAUG00010006718	Mx1	NA	interferon-induced GTP-binding protein Mx-like [Source:NCBI gene;Acc:115583120]	0.302006	0.123126	0.36728	0.0804732	0.0670898	0.072877	3.59469	1.84587	0.00252689	0.0217715	up	yes
ENSSAUG00010003052	ak5	EC:2.7.4.3	adenylate kinase 5 [Source:NCBI gene;Acc:115572159]	0.275524	0.775139	0.713527	0.216126	0.0764154	0.131492	4.1605	2.05676	0.00263274	0.0225895	up	yes
ENSSAUG00010021851	ENSSAUG00010021851	NA	butyrylcholinesterase [Source:NCBI gene;Acc:115594006]	4.27515	5.75728	6.30991	2.48326	2.54378	2.66674	2.1241	1.08685	0.00266173	0.0227732	up	yes
ENSSAUG00010012873	ENSSAUG00010012873	NA	smoothelin-like protein 2 [Source:NCBI gene;Acc:115593405]	4.47372	3.7958	6.08971	2.07919	2.03342	2.1762	2.2833	1.19112	0.00277576	0.0235104	up	yes
ENSSAUG00010011478	dek	NA	DEK proto-oncogene [Source:NCBI gene;Acc:115567156]	7.63665	5.90659	6.20583	3.47608	2.97514	0.378523	2.89163	1.53188	0.00280424	0.0236963	up	yes
ENSSAUG00010026062	haus5	NA	HAUS augmin like complex subunit 5 [Source:NCBI gene;Acc:115591403]	2.27853	2.19572	1.8775	0.828475	0.60005	0.854563	2.78209	1.47617	0.00281502	0.0237734	up	yes
ENSSAUG00010026114	flrt3	NA	fibronectin leucine rich transmembrane protein 3 [Source:NCBI gene;Acc:115597043]	1.81474	1.14622	2.16859	0.467104	0.354633	0.664989	3.45023	1.78669	0.0029397	0.0246112	up	yes
ENSSAUG00010003454	OLFML1	NA	olfactomedin like 1 [Source:NCBI gene;Acc:115586135]	3.67723	3.08108	2.97832	1.80876	1.18467	0.882635	2.51199	1.32883	0.0029502	0.0246849	up	yes
ENSSAUG00010015472	dusp23a	NA	dual specificity phosphatase 23 [Source:NCBI gene;Acc:115566160]	6.09992	6.46819	6.05538	2.96176	2.79332	2.66488	2.21183	1.14524	0.00296827	0.0248075	up	yes
ENSSAUG00010023037	kcnj8	NA	ATP-sensitive inward rectifier potassium channel 8-like [Source:NCBI gene;Acc:115595850]	0.388717	0.524685	0.528354	0.132893	0.0001	0.094803	6.32915	2.66201	0.00298899	0.0249231	up	yes
ENSSAUG00010009569	dhrs7cb	NA	dehydrogenase/reductase SDR family member 7C-A-like [Source:NCBI gene;Acc:115570931]	4.34041	5.56366	4.9726	1.67868	2.53777	1.77405	2.48338	1.3123	0.00299851	0.0249882	up	yes
ENSSAUG00010020727	nsd2	EC:2.1.1.43	nuclear receptor binding SET domain protein 2 [Source:NCBI gene;Acc:115566044]	0.31667	0.0832616	0.563045	0.0376273	0.101149	0.0001	6.93404	2.7937	0.00303019	0.0251654	up	yes
ENSSAUG00010024995	ENSSAUG00010024995	NA	histone H1-like [Source:NCBI gene;Acc:115578893]	7.21481	10.141	6.44734	3.66314	2.96996	2.4549	2.61918	1.38912	0.00304862	0.0252894	up	yes
ENSSAUG00010022434	haus4	NA	HAUS augmin like complex subunit 4 [Source:NCBI gene;Acc:115589128]	1.81005	2.4674	2.51493	1.19114	0.701224	0.565164	2.7639	1.46671	0.00306057	0.0253471	up	yes
ENSSAUG00010024652	slmapb	NA	sarcolemmal membrane-associated protein-like [Source:NCBI gene;Acc:115585628]	3.90867	4.86493	4.6306	1.99045	1.94047	1.65648	2.39901	1.26244	0.00306083	0.0253471	up	yes
ENSSAUG00010000036	slc29a2	NA	solute carrier family 29 member 2 [Source:ZFIN;Acc:ZDB-GENE-050220-15]	1.40734	1.50072	3.39493	0.140635	0.0001	0.594207	8.57616	3.10033	0.00306588	0.0253745	up	yes
ENSSAUG00010011149	zwilch	NA	zwilch kinetochore protein [Source:NCBI gene;Acc:115586389]	1.7486	1.77249	2.15955	0.863337	0.719465	0.681602	2.50867	1.32692	0.00308286	0.0254859	up	yes
ENSSAUG00010014034	ENSSAUG00010014034	NA	collagen type XVIII alpha 1 chain [Source:NCBI gene;Acc:115588530]	3.20515	2.34712	4.32815	1.65873	2.21479	0.916132	2.06287	1.04465	0.0030899	0.0255186	up	yes
ENSSAUG00010002927	asb5a	NA	ankyrin repeat and SOCS box protein 5-like [Source:NCBI gene;Acc:115568385]	18.511	21.341	16.6711	8.17558	8.9276	10.4188	2.05374	1.03825	0.00309649	0.0255549	up	yes
ENSSAUG00010012389	dscc1	NA	DNA replication and sister chromatid cohesion 1 [Source:NCBI gene;Acc:115567200]	3.50531	3.43507	2.76978	1.17089	1.32555	1.33391	2.53506	1.34202	0.00315236	0.0259863	up	yes
ENSSAUG00010022002	E2F3	NA	E2F transcription factor 3 [Source:NCBI gene;Acc:115567815]	8.32171	4.95357	10.2333	4.66389	3.99623	0.76024	2.49551	1.31933	0.00319184	0.0262521	up	yes
ENSSAUG00010020864	syne1b	NA	spectrin repeat containing, nuclear envelope 1b [Source:ZFIN;Acc:ZDB-GENE-071218-4]	0.118245	0.0602935	0.147258	0.0403926	0.0443368	0.0184213	3.15846	1.65922	0.00319636	0.0262743	up	yes
ENSSAUG00010012145	ENSSAUG00010012145	NA	si:ch211-265o23.1 [Source:ZFIN;Acc:ZDB-GENE-060503-509]	0.691634	0.272574	0.741924	0.068619	0.208244	0.127457	4.21976	2.07716	0.00323116	0.0265003	up	yes
ENSSAUG00010011549	SH3PXD2A	NA	SH3 and PX domain-containing protein 2A-like [Source:NCBI gene;Acc:115596904]	6.67476	21.7877	27.1299	9.01949	8.68173	6.19026	2.32687	1.21839	0.00323812	0.0265424	up	yes
ENSSAUG00010001835	DCTN6	NA	dynactin subunit 6-like [Source:NCBI gene;Acc:115589734]	1.7541	1.68828	2.70514	0.505189	0.645438	0.71231	3.2999	1.72242	0.00326071	0.0267124	up	yes
ENSSAUG00010023056	ccdc136b	NA	coiled-coil domain containing 136b [Source:ZFIN;Acc:ZDB-GENE-081104-244]	4.82048	3.53802	7.30174	2.79747	3.06972	1.28456	2.18971	1.13074	0.00327515	0.0268004	up	yes
ENSSAUG00010014313	PLEKHG4B	NA	pleckstrin homology and RhoGEF domain containing G4B [Source:NCBI gene;Acc:115567712]	1.37668	1.07602	1.3917	0.722303	0.522374	0.458204	2.25759	1.17478	0.00331569	0.02705	up	yes
ENSSAUG00010007696	ENSSAUG00010007696	NA	chromosome 5 C5orf34 homolog [Source:NCBI gene;Acc:115581175]	0.50019	0.5874	0.615966	0.03097	0.037027	0.209697	6.13465	2.61698	0.00342886	0.0277869	up	yes
ENSSAUG00010015508	ENSSAUG00010015508	NA		4.71039	2.56822	7.87047	2.31723	1.95344	1.15807	2.79054	1.48054	0.00345091	0.0279233	up	yes
ENSSAUG00010015227	shmt1	EC:2.1.2.1	serine hydroxymethyltransferase 1 (soluble) [Source:ZFIN;Acc:ZDB-GENE-040426-1558]	10.1304	10.0065	9.65418	4.6117	4.21152	5.2976	2.10972	1.07705	0.00347779	0.0280781	up	yes
ENSSAUG00010023276	spon2b	NA	spondin 2 [Source:NCBI gene;Acc:115568497]	1.59419	0.640523	0.7499	0.303311	0.142281	0.273687	4.14945	2.05292	0.00350928	0.0282716	up	yes
ENSSAUG00010025886	PAK3	EC:2.7.11.1	p21 (RAC1) activated kinase 3 [Source:HGNC Symbol;Acc:HGNC:8592]	1.16376	0.628363	1.29072	0.494292	0.475092	0.188756	2.66189	1.41245	0.00353843	0.0284725	up	yes
ENSSAUG00010022913	nucb2b	NA	nucleobindin 2 [Source:NCBI gene;Acc:115586911]	5.36417	3.35988	7.85908	2.6589	2.9394	0.496017	2.72108	1.44418	0.00355677	0.0285687	up	yes
ENSSAUG00010011368	zgc:101810	NA	zgc:101810 [Source:ZFIN;Acc:ZDB-GENE-041121-7]	1.58638	1.25784	1.17508	0.639276	0.387858	0.421204	2.77511	1.47255	0.00366466	0.0292447	up	yes
ENSSAUG00010000214	LOXL4	NA	lysyl oxidase homolog 4-like [Source:NCBI gene;Acc:115592352]	1.76572	1.92195	3.20475	0.787625	1.18321	0.922961	2.3818	1.25205	0.00368551	0.0293626	up	yes
ENSSAUG00010019201	meis1b	NA	Meis homeobox 1 [Source:NCBI gene;Acc:115596944]	6.69177	6.73636	8.26712	2.3874	4.18418	3.77356	2.09715	1.06843	0.00370147	0.0294573	up	yes
ENSSAUG00010027132	mbpa	NA	myelin basic protein-like [Source:NCBI gene;Acc:115578167]	2.49183	2.66289	3.08396	0.890779	1.14288	0.790897	2.91681	1.54439	0.00372636	0.0296391	up	yes
ENSSAUG00010026303	CCNE2	NA	G1/S-specific cyclin-E2-like [Source:NCBI gene;Acc:115579364]	0.795108	1.03019	0.6679	0.133008	0.073911	0.324283	4.69351	2.23067	0.00373308	0.02966	up	yes
ENSSAUG00010026118	FZD8	NA	frizzled-8-like [Source:NCBI gene;Acc:115572005]	2.50778	2.72052	4.00934	1.21626	1.19809	1.20313	2.55361	1.35254	0.0037613	0.0298351	up	yes
ENSSAUG00010027113	phyhipla	NA	phytanoyl-CoA 2-hydroxylase interacting protein like [Source:NCBI gene;Acc:115596483]	0.553758	0.462925	1.18094	0.124421	0.362852	0.0791412	3.87989	1.95602	0.00376649	0.02986	up	yes
ENSSAUG00010010014	aebp2	NA	zinc finger protein aebp2-like [Source:NCBI gene;Acc:115595213]	7.1616	5.65353	6.52613	3.62429	2.12644	2.54136	2.33249	1.22187	0.00385247	0.0303919	up	yes
ENSSAUG00010011763	ENSSAUG00010011763	EC:2.4.1.17		0.356079	0.54984	0.666606	0.054669	0.172405	0.156417	4.10055	2.03582	0.00388603	0.03064	up	yes
ENSSAUG00010025606	e2f1	NA	E2F transcription factor 1 [Source:NCBI gene;Acc:115585658]	0.857494	0.580608	1.12026	0.282365	0.478653	0.186771	2.69929	1.43258	0.00396851	0.0311716	up	yes
ENSSAUG00010015042	rhbdl2	NA	rhomboid, veinlet-like 2 (Drosophila) [Source:ZFIN;Acc:ZDB-GENE-040426-732]	0.988154	1.84809	1.51787	0.198422	0.561706	0.405508	3.7354	1.90126	0.00400693	0.0313816	up	yes
ENSSAUG00010009311	pole2	EC:2.7.7.7	polymerase (DNA directed), epsilon 2 [Source:ZFIN;Acc:ZDB-GENE-020419-16]	2.71203	2.53947	2.05627	1.01615	0.839849	0.895749	2.65568	1.40908	0.00401222	0.0313959	up	yes
ENSSAUG00010008996	casz1	NA	castor zinc finger 1 [Source:NCBI gene;Acc:115585067]	4.81828	2.79749	8.20825	3.26093	2.99922	1.27738	2.09936	1.06995	0.00410609	0.031975	up	yes
ENSSAUG00010022638	METTL7A	NA	methyltransferase-like protein 7A [Source:NCBI gene;Acc:115583619]	11.2174	13.3471	14.4143	6.37681	7.67246	4.53662	2.09722	1.06848	0.00413197	0.032142	up	yes
ENSSAUG00010025714	ENSSAUG00010025714	NA		4.91129	4.228	2.35268	0.719193	1.32811	1.18536	3.55496	1.82983	0.00414225	0.0322046	up	yes
ENSSAUG00010015336	ENSSAUG00010015336	NA	myosin heavy chain 6 [Source:HGNC Symbol;Acc:HGNC:7576]	0.712941	0.510993	0.812934	0.33526	0.281118	0.181802	2.55189	1.35156	0.00420205	0.0326346	up	yes
ENSSAUG00010020696	btr12	NA	bloodthirsty-related gene family, member 12 [Source:ZFIN;Acc:ZDB-GENE-060929-548]	0.691822	1.07276	0.855142	0.437349	0.236761	0.129261	3.26092	1.70528	0.00421826	0.0327429	up	yes
ENSSAUG00010022302	ENSSAUG00010022302	EC:2.3.2.27	BRCA1 DNA repair associated [Source:NCBI gene;Acc:115571714]	0.829612	0.740885	0.971514	0.412807	0.36817	0.262384	2.43637	1.28473	0.00433699	0.0334673	up	yes
ENSSAUG00010003176	mmp15b	NA	matrix metallopeptidase 15 [Source:NCBI gene;Acc:115580232]	11.6034	4.03215	16.5819	5.65376	5.22402	1.20539	2.66631	1.41484	0.00437441	0.0337202	up	yes
ENSSAUG00010012881	cdt1	NA	chromatin licensing and DNA replication factor 1 [Source:ZFIN;Acc:ZDB-GENE-070111-1]	2.03305	2.26431	2.36923	0.768331	1.15786	0.806419	2.43964	1.28667	0.00446127	0.0342803	up	yes
ENSSAUG00010011344	ENSSAUG00010011344	EC:2.3.2.23	ubiquitin-conjugating enzyme E2 R2-like [Source:NCBI gene;Acc:115591807]	17.1655	10.3651	26.3818	9.75223	10.2624	4.67862	2.18329	1.1265	0.00448559	0.0344125	up	yes
ENSSAUG00010004792	bard1	NA	BRCA1 associated RING domain 1 [Source:NCBI gene;Acc:115588377]	1.54347	1.49433	1.37503	0.345428	0.768003	0.491217	2.75003	1.45945	0.00448893	0.0344199	up	yes
ENSSAUG00010020061	ENSSAUG00010020061	NA		0.400576	0.381082	0.394961	0.13224	0.112775	0.0001	4.80027	2.26312	0.00451413	0.0345583	up	yes
ENSSAUG00010011080	fasn	EC:2.3.1.85	fatty acid synthase [Source:ZFIN;Acc:ZDB-GENE-030131-7802]	15.4503	7.37857	26.9545	7.98948	10.7452	4.30074	2.16117	1.11181	0.0045376	0.0346902	up	yes
ENSSAUG00010024765	ube2d4	EC:2.3.2.23	ubiquitin-conjugating enzyme E2 D4 [Source:NCBI gene;Acc:115581935]	28.972	22.0233	47.2643	18.4676	19.8769	4.37484	2.30012	1.20171	0.00453855	0.0346902	up	yes
ENSSAUG00010011384	ccr12a	NA	C-C chemokine receptor type 3-like [Source:NCBI gene;Acc:115571983]	1.45744	1.23425	1.44519	0.679725	0.349147	0.052205	3.82663	1.93608	0.00455563	0.034784	up	yes
ENSSAUG00010025094	si:ch211-69g19.2	NA	cell division cycle associated 3 [Source:NCBI gene;Acc:115566627]	9.37717	10.7076	8.25308	4.39717	4.44529	4.83657	2.07163	1.05076	0.00456541	0.0348221	up	yes
ENSSAUG00010009716	nme6	EC:2.7.4.6	NME/NM23 nucleoside diphosphate kinase 6 [Source:NCBI gene;Acc:115574560]	7.64162	7.46786	11.7517	4.74831	5.04144	1.94973	2.28811	1.19415	0.00464235	0.0353008	up	yes
ENSSAUG00010010636	mamdc2a	EC:6.1.1.7	MAM domain containing 2 [Source:NCBI gene;Acc:115582188]	1.21293	1.0433	2.19752	0.518635	0.73147	0.450213	2.61936	1.38922	0.00464374	0.0353008	up	yes
ENSSAUG00010026013	e2f7	NA	E2F transcription factor 7 [Source:NCBI gene;Acc:115595107]	0.366535	0.324876	0.400496	0.138634	0.0001	0.0001	7.86484	2.97542	0.00464983	0.0353172	up	yes
ENSSAUG00010011337	myo5ab	NA	myosin VAb [Source:ZFIN;Acc:ZDB-GENE-050411-72]	1.80807	1.44831	2.25735	1.07735	1.03827	0.445129	2.15317	1.10646	0.00469087	0.0355544	up	yes
ENSSAUG00010005653	cbarpb	NA	CACN subunit beta associated regulatory protein [Source:NCBI gene;Acc:115591209]	3.24259	2.02387	6.1354	1.80073	2.1706	0.815099	2.38212	1.25225	0.0047122	0.0356788	up	yes
ENSSAUG00010010200	mia	NA	MIA SH3 domain containing [Source:NCBI gene;Acc:115593887]	4.30333	3.59459	5.98624	1.74089	1.97314	0.910775	3.0021	1.58597	0.00480626	0.0363341	up	yes
ENSSAUG00010022067	ENSSAUG00010022067	NA		2.34237	1.68894	3.63058	1.24188	1.26927	0.384509	2.64599	1.40381	0.00492905	0.037146	up	yes
ENSSAUG00010027261	mapre1b	NA	microtubule associated protein RP/EB family member 1 [Source:NCBI gene;Acc:115585040]	24.8264	14.1441	36.2102	13.5232	15.4789	8.42288	2.00883	1.00636	0.00494773	0.037248	up	yes
ENSSAUG00010017014	PSIP1	NA	PC4 and SFRS1-interacting protein-like [Source:NCBI gene;Acc:115591029]	2.58416	1.97316	2.58899	0.921471	1.39126	0.199184	2.84496	1.50841	0.00506053	0.0379789	up	yes
ENSSAUG00010026496	ppig	NA	peptidylprolyl isomerase G [Source:NCBI gene;Acc:115588064]	9.80952	8.38587	12.7145	6.07472	6.17876	1.08839	2.31676	1.21211	0.00508161	0.0380976	up	yes
ENSSAUG00010013575	si:ch211-198m17.1	NA	mucin-2-like [Source:NCBI gene;Acc:115576416]	1.27795	0.793647	1.67248	0.781385	0.276273	0.281328	2.7962	1.48347	0.00512637	0.0383538	up	yes
ENSSAUG00010004378	POC1A	NA	POC1 centriolar protein A [Source:NCBI gene;Acc:115582577]	0.434868	0.488214	0.348571	0.12932	0.202059	0.0178078	3.64175	1.86463	0.00516097	0.0385331	up	yes
ENSSAUG00010026542	chrdl2	NA	chordin-like protein 2 [Source:NCBI gene;Acc:115594469]	2.11026	1.27057	1.94446	0.791789	0.674715	0.528088	2.66987	1.41677	0.00519104	0.0387177	up	yes
ENSSAUG00010013772	neurl2	NA	neuralized E3 ubiquitin protein ligase 2 [Source:NCBI gene;Acc:115571733]	8.71757	10.841	8.07177	3.56876	2.8099	4.63891	2.50785	1.32645	0.00522174	0.0389181	up	yes
ENSSAUG00010025735	pkmyt1	EC:2.7.11.1	protein kinase, membrane associated tyrosine/threonine 1 [Source:NCBI gene;Acc:115571543]	1.69044	2.03394	2.2637	0.883474	0.769638	0.840301	2.40156	1.26397	0.00531805	0.0394418	up	yes
ENSSAUG00010002273	fabp7a	NA	fatty acid-binding protein, brain-like [Source:NCBI gene;Acc:115565799]	5.57369	11.3	6.78485	2.52938	3.69465	2.87593	2.59985	1.37843	0.00532522	0.0394747	up	yes
ENSSAUG00010005842	hsd3b1	EC:1.1.1.145;EC:5.3.3.1	hydroxy-delta-5-steroid dehydrogenase, 3 beta- and steroid delta-isomerase 1 [Source:NCBI gene;Acc:115587526]	0.377977	0.61056	0.93159	0.0001	0.254738	0.081698	5.70556	2.51237	0.00534204	0.0395792	up	yes
ENSSAUG00010019838	nudt4a	NA	diphosphoinositol polyphosphate phosphohydrolase 3-beta-like [Source:NCBI gene;Acc:115585946]	1.81417	1.15438	3.54254	0.723754	0.95053	0.569427	2.90193	1.53701	0.00535329	0.0396422	up	yes
ENSSAUG00010026529	ENSSAUG00010026529	NA	neurexin-1a-like [Source:NCBI gene;Acc:115571195]	0.41549	0.202606	0.453579	0.194391	0.0657806	0.0559153	3.39045	1.76148	0.005412	0.0399749	up	yes
ENSSAUG00010026070	cpsf3	EC:3.1.27.-	cleavage and polyadenylation specific factor 3 [Source:NCBI gene;Acc:115597712]	0.435996	0.530157	0.910812	0.298474	0.201236	0.0436044	3.45466	1.78854	0.00547054	0.0403456	up	yes
ENSSAUG00010010218	ENSSAUG00010010218	NA	growth regulating estrogen receptor binding 1 [Source:NCBI gene;Acc:115579632]	0.18173	0.1964	0.164384	0.0524487	0.0962181	0.016414	3.28635	1.71649	0.00557076	0.0409596	up	yes
ENSSAUG00010022138	glmna	NA	glomulin, FKBP associated protein a [Source:ZFIN;Acc:ZDB-GENE-041114-120]	11.7709	12.2628	11.0106	6.18475	5.04198	6.27997	2.00176	1.00127	0.00560225	0.0411494	up	yes
ENSSAUG00010011033	C1orf112	NA	chromosome 11 C1orf112 homolog [Source:NCBI gene;Acc:115591453]	0.582809	0.724203	0.742468	0.137164	0.34739	0.19786	3.00328	1.58654	0.0056126	0.0412007	up	yes
ENSSAUG00010013035	ENSSAUG00010013035	NA		75.5313	23.6426	160.81	41.1789	41.2581	11.0932	2.77968	1.47492	0.00562372	0.0412235	up	yes
ENSSAUG00010015195	CDKL5	NA	cyclin dependent kinase like 5 [Source:NCBI gene;Acc:115591241]	0.811558	0.703925	1.35366	0.505192	0.324222	0.107679	3.06175	1.61436	0.00570065	0.0416821	up	yes
ENSSAUG00010007104	si:dkey-40g16.6	EC:1.4.3.2	L-amino-acid oxidase-like [Source:NCBI gene;Acc:115596415]	2.62418	3.97306	2.80202	1.40012	1.01786	1.4217	2.44793	1.29156	0.00575192	0.0419933	up	yes
ENSSAUG00010023358	dusp22b	NA	dual specificity protein phosphatase 22-B-like [Source:NCBI gene;Acc:115573297]	2.03137	0.864164	0.955694	0.496426	0.45083	0.251008	3.21401	1.68437	0.00579041	0.0422318	up	yes
ENSSAUG00010020946	cacna1fb	NA	calcium channel, voltage-dependent, L type, alpha 1F subunit [Source:ZFIN;Acc:ZDB-GENE-031104-1]	0.765707	0.627004	1.25552	0.411108	0.483432	0.240181	2.33382	1.22269	0.00584714	0.0425813	up	yes
ENSSAUG00010007088	H2AZ1	NA	histone H2A.Z [Source:NCBI gene;Acc:115589293]	46.9425	48.844	34.4873	18.1016	18.304	26.1585	2.08224	1.05814	0.00597107	0.0433966	up	yes
ENSSAUG00010006565	ENSSAUG00010006565	EC:2.7.11.1	serine/threonine-protein kinase Sgk1-like [Source:NCBI gene;Acc:115566935]	2.72125	3.64031	3.60572	1.09321	2.18893	0.65611	2.53089	1.33965	0.00598479	0.0434745	up	yes
ENSSAUG00010003588	angel1	NA	angel homolog 1 [Source:NCBI gene;Acc:115565885]	0.50485	0.468022	0.603027	0.150531	0.162583	0.171565	3.25143	1.70107	0.00614045	0.0443743	up	yes
ENSSAUG00010003581	med16	NA	mediator complex subunit 16 [Source:NCBI gene;Acc:115591318]	3.55421	3.98496	4.88148	2.57574	2.3966	1.13544	2.03358	1.02402	0.00619259	0.0446483	up	yes
ENSSAUG00010015396	slc29a2	NA	solute carrier family 29 member 2 [Source:ZFIN;Acc:ZDB-GENE-050220-15]	0.964662	1.62513	1.93312	0.582939	0.702847	0.213753	3.0162	1.59273	0.00619642	0.0446536	up	yes
ENSSAUG00010008401	cdca5	NA	cell division cycle associated 5 [Source:NCBI gene;Acc:115579381]	6.66062	6.51896	6.47902	1.7377	2.92905	3.0082	2.5614	1.35693	0.0062272	0.0448281	up	yes
ENSSAUG00010019691	ggt5a	EC:2.3.2.2;EC:3.4.19.13	glutathione hydrolase 5 proenzyme-like [Source:NCBI gene;Acc:115581941]	1.83354	1.37712	2.05968	1.02218	0.682543	0.617365	2.26966	1.18248	0.00631216	0.0453112	up	yes
ENSSAUG00010010088	cdc42	NA	cell division control protein 42 homolog [Source:NCBI gene;Acc:115584888]	13.8664	14.3639	22.7132	10.417	9.91835	2.08466	2.27223	1.18411	0.00641094	0.0457671	up	yes
ENSSAUG00010009711	ADAMTS7	NA	ADAM metallopeptidase with thrombospondin type 1 motif 7 [Source:NCBI gene;Acc:115580213]	0.696347	0.375244	1.03128	0.360895	0.282979	0.0919475	2.85785	1.51493	0.00643217	0.0458961	up	yes
ENSSAUG00010005537	rpl37	NA	ribosomal protein L37 [Source:ZFIN;Acc:ZDB-GENE-040625-39]	8.82329	8.9044	10.7786	4.79155	3.55658	3.54299	2.39727	1.26139	0.0064368	0.0458968	up	yes
ENSSAUG00010027613	ENSSAUG00010027613	NA		0.169544	0.080915	0.138382	0.033619	0.049855	0.0001	4.65266	2.21805	0.00653597	0.046431	up	yes
ENSSAUG00010008456	uck2a	EC:2.7.1.48	uridine-cytidine kinase 2-A-like [Source:NCBI gene;Acc:115591248]	0.949023	1.01683	1.26811	0.0830571	0.552779	0.218948	3.78338	1.91967	0.006551	0.046515	up	yes
ENSSAUG00010010206	dnajb4	NA	DnaJ heat shock protein family (Hsp40) member B4 [Source:NCBI gene;Acc:115571886]	7.19572	7.25032	9.22612	3.40455	4.14632	3.4461	2.15261	1.10609	0.00661633	0.046887	up	yes
ENSSAUG00010023936	dynlrb2	NA	dynein light chain roadblock-type 2 [Source:NCBI gene;Acc:115587233]	7.36986	10.4543	5.81163	2.73146	2.0025	3.63633	2.82378	1.49763	0.00685447	0.0481274	up	yes
ENSSAUG00010020068	pet100	NA	PET100 cytochrome c oxidase chaperone [Source:ZFIN;Acc:ZDB-GENE-131121-608]	2.89028	7.75418	10.7763	2.91592	2.25591	1.41745	3.25085	1.70082	0.00694558	0.0486023	up	yes
ENSSAUG00010010308	prkd4	NA	protein kinase D4 [Source:ZFIN;Acc:ZDB-GENE-080204-93]	3.21121	3.74981	2.48835	0.71675	1.32697	1.64064	2.56473	1.3588	0.00703529	0.0491387	up	yes
ENSSAUG00010026379	slc26a6	NA	solute carrier family 26 member 6-like [Source:NCBI gene;Acc:115585191]	0.204862	0.15983	0.388368	0.0592249	0.12111	0.0490512	3.28294	1.71499	0.00712514	0.0496431	up	yes
ENSSAUG00010012895	slc12a4	NA	solute carrier family 12 member 4 [Source:ZFIN;Acc:ZDB-GENE-090218-27]	6.83771	3.61884	13.1964	4.29949	4.808	1.49343	2.23121	1.15783	0.0071307	0.0496579	up	yes
ENSSAUG00010009450	angptl1a	NA	angiopoietin like 1 [Source:NCBI gene;Acc:115591932]	4.28196	3.02476	4.07112	2.38778	1.51322	1.20467	2.22847	1.15605	0.0071342	0.0496584	up	yes
ENSSAUG00010021002	adamts14	NA	A disintegrin and metalloproteinase with thrombospondin motifs 14-like [Source:NCBI gene;Acc:115571011]	4.70757	1.86067	5.18426	2.76344	1.49034	0.653058	2.39513	1.2601	0.00743941	0.0513635	up	yes
ENSSAUG00010022265	adgrl1a	NA	adhesion G protein-coupled receptor L1-like [Source:NCBI gene;Acc:115575230]	0.232192	0.231178	0.268316	0.105093	0.0542017	0.0001	4.59042	2.19863	0.00747131	0.0515592	up	yes
ENSSAUG00010005519	ENSSAUG00010005519	EC:6.2.1.3	long-chain-fatty-acid--CoA ligase ACSBG2-like [Source:NCBI gene;Acc:115581497]	0.479532	0.874619	1.11002	0.373394	0.350212	0.129894	2.88713	1.52964	0.00750463	0.0517398	up	yes
ENSSAUG00010000987	si:ch211-196h16.12	NA	regulator of G-protein signaling 5-like [Source:NCBI gene;Acc:115588534]	1.43603	1.74664	1.18083	0.127575	0.418378	0.55879	3.94979	1.98178	0.00753481	0.0518492	up	yes
ENSSAUG00010012486	rgs4	NA	regulator of G-protein signaling 4-like [Source:NCBI gene;Acc:115590795]	0.534372	0.512842	0.742881	0.228317	0.08741	0.185977	3.56803	1.83513	0.00763812	0.0523612	up	yes
ENSSAUG00010022639	ENSSAUG00010022639	NA	ORC ubiquitin ligase 1 [Source:NCBI gene;Acc:115580826]	2.09039	1.9526	1.85582	0.643816	0.793596	0.927787	2.494	1.31846	0.00772631	0.0529157	up	yes
ENSSAUG00010009273	BDKRB2	NA	bradykinin receptor B2 [Source:HGNC Symbol;Acc:HGNC:1030]	3.85499	3.3048	4.78894	2.18031	1.91961	0.312459	2.708	1.43723	0.00774776	0.0530376	up	yes
ENSSAUG00010014271	recql4	NA	RecQ like helicase 4 [Source:NCBI gene;Acc:115576937]	0.236129	0.506672	0.452285	0.131811	0.204223	0.078075	2.88592	1.52903	0.00777709	0.0532132	up	yes
ENSSAUG00010025396	sptbn2	NA	spectrin beta chain, non-erythrocytic 1-like [Source:NCBI gene;Acc:115593417]	0.775284	0.349782	1.54988	0.42193	0.373607	0.193945	2.70339	1.43477	0.00778459	0.0532279	up	yes
ENSSAUG00010023454	klf2a	NA	Krueppel-like factor 2 [Source:NCBI gene;Acc:115590794]	0.351277	0.566437	0.319732	0.083712	0.0353644	0.167536	4.31749	2.11019	0.00795605	0.0542329	up	yes
ENSSAUG00010022178	si:ch211-210g13.5	NA	inactive phospholipase C-like protein 2 [Source:NCBI gene;Acc:115575401]	1.54648	1.56767	2.93356	0.961229	1.155	0.703776	2.14457	1.10069	0.00810177	0.0549676	up	yes
ENSSAUG00010017395	traip	NA	TRAF interacting protein [Source:NCBI gene;Acc:115584157]	0.383485	0.565494	0.626831	0.237	0.173673	0.0905544	3.1439	1.65255	0.00821041	0.0555138	up	yes
ENSSAUG00010019940	ANO1	NA	anoctamin-1-like [Source:NCBI gene;Acc:115586920]	0.310553	0.158215	0.270475	0.0133278	0.125718	0.0001	5.31272	2.40945	0.00821628	0.0555138	up	yes
ENSSAUG00010007810	ppic	NA	peptidylprolyl isomerase C [Source:NCBI gene;Acc:115582336]	5.53314	5.20652	9.50192	3.6449	3.91277	0.622161	2.47457	1.30718	0.00832867	0.05598	up	yes
ENSSAUG00010021839	ENSSAUG00010021839	NA	Golgi reassembly-stacking protein 1-like [Source:NCBI gene;Acc:115570424]	3.18309	3.98566	3.09758	1.21869	1.55426	1.44445	2.43428	1.2835	0.00837382	0.0561821	up	yes
ENSSAUG00010024583	hapln1a	NA	hyaluronan and proteoglycan link protein 1 [Source:NCBI gene;Acc:115582160]	4.13296	1.93088	5.14477	1.59302	2.13962	0.495559	2.65092	1.40649	0.00839736	0.056314	up	yes
ENSSAUG00010022797	extl3	EC:2.4.1.223;EC:2.4.1.224	exostosin like glycosyltransferase 3 [Source:NCBI gene;Acc:115574245]	4.9276	2.43794	10.2272	2.38966	3.7211	0.920383	2.50212	1.32315	0.00842902	0.0564673	up	yes
ENSSAUG00010015218	myoz2b	NA	myozenin-2-like [Source:NCBI gene;Acc:115585773]	1.50579	1.39108	1.60536	0.525871	0.801397	0.224952	2.90051	1.53631	0.00843767	0.0564673	up	yes
ENSSAUG00010010317	mlphb	NA	melanophilin [Source:NCBI gene;Acc:115587524]	0.517326	0.521702	0.378992	0.123256	0.279373	0.082343	2.92392	1.5479	0.00854896	0.0570219	up	yes
ENSSAUG00010016422	ENSSAUG00010016422	NA		0.71548	0.753355	0.089941	0.0001	0.134843	0.103511	6.53701	2.70863	0.0085793	0.0571846	up	yes
ENSSAUG00010018801	ccdc167	NA	coiled-coil domain containing 167 [Source:NCBI gene;Acc:556080]	4.47125	4.61613	3.19327	2.46461	2.23432	1.03884	2.14032	1.09783	0.00864394	0.057568	up	yes
ENSSAUG00010019846	zbtb42	NA	zinc finger and BTB domain-containing protein 18.2-like [Source:NCBI gene;Acc:115597628]	11.3491	7.24545	23.4407	6.67507	9.15419	3.60065	2.16343	1.11332	0.00874514	0.0581885	up	yes
ENSSAUG00010001462	msrb3	NA	methionine sulfoxide reductase B3 [Source:ZFIN;Acc:ZDB-GENE-040625-74]	4.02768	4.66595	4.35055	1.76819	1.91301	1.76451	2.39531	1.26021	0.00881559	0.0586034	up	yes
ENSSAUG00010011161	brms1lb	NA	BRMS1 like transcriptional repressor b [Source:ZFIN;Acc:ZDB-GENE-081031-54]	4.01828	1.1962	2.40969	0.858751	1.51349	0.636099	2.53434	1.34161	0.00889539	0.0588469	up	yes
ENSSAUG00010024010	robo1	NA	roundabout, axon guidance receptor, homolog 1 (Drosophila) [Source:ZFIN;Acc:ZDB-GENE-000209-3]	0.844664	0.61672	1.25073	0.481391	0.488208	0.273292	2.1821	1.12572	0.00889688	0.0588469	up	yes
ENSSAUG00010001293	col14a1b	NA	collagen, type XIV, alpha 1b [Source:ZFIN;Acc:ZDB-GENE-030131-1985]	0.162016	0.167623	0.475503	0.110064	0.105632	0.0480253	3.05301	1.61023	0.00900611	0.0594408	up	yes
ENSSAUG00010006879	ENSSAUG00010006879	NA		1.10728	1.25647	1.62692	0.44412	0.401029	0.453683	3.07251	1.61942	0.00901988	0.0594734	up	yes
ENSSAUG00010001323	ENSSAUG00010001323	NA		1.45822	2.65574	1.35242	0.48447	0.227185	0.751468	3.7361	1.90153	0.00902033	0.0594734	up	yes
ENSSAUG00010012879	adcy6a	EC:4.6.1.1	adenylate cyclase 6 [Source:NCBI gene;Acc:115584340]	0.512566	0.275122	0.503347	0.163194	0.206026	0.104758	2.72383	1.44564	0.00904817	0.0595809	up	yes
ENSSAUG00010002367	KIF18A	NA	kinesin family member 18A [Source:NCBI gene;Acc:115580218]	0.692585	1.01871	1.50837	0.569144	0.54078	0.188356	2.47995	1.31031	0.00921994	0.0604196	up	yes
ENSSAUG00010016706	DEPDC1B	NA	DEP domain containing 1B [Source:NCBI gene;Acc:115566645]	0.560406	0.522601	1.15286	0.394527	0.186777	0.050668	3.53791	1.8229	0.0093107	0.0609168	up	yes
ENSSAUG00010014006	ENSSAUG00010014006	NA	uncharacterized LOC115575813 [Source:NCBI gene;Acc:115575813]	2.09347	2.57561	1.42198	0.207237	0.88489	0.767999	3.27455	1.7113	0.0095087	0.0619048	up	yes
ENSSAUG00010013084	AHSA1	NA	activator of 90 kDa heat shock protein ATPase homolog 1-like [Source:NCBI gene;Acc:115573531]	3.18862	2.05735	3.04425	1.65851	1.37927	0.691019	2.22329	1.1527	0.00957368	0.0621561	up	yes
ENSSAUG00010009715	baalcb	NA	brain and acute leukemia cytoplasmic protein-like [Source:NCBI gene;Acc:115574561]	1.91864	1.87193	1.3083	0.664565	0.797673	0.42719	2.69863	1.43223	0.00970458	0.0627852	up	yes
ENSSAUG00010015198	ptgdsb.1	EC:5.3.99.2	lipocalin-like [Source:NCBI gene;Acc:115570218]	4.78256	2.31653	4.00214	1.02306	0.930637	1.68236	3.05309	1.61027	0.00994485	0.0638825	up	yes
ENSSAUG00010014694	ptprga	NA	protein tyrosine phosphatase receptor type Ga [Source:ZFIN;Acc:ZDB-GENE-101101-4]	0.172124	0.289392	0.378656	0.0783624	0.0373059	0.116183	3.62376	1.85749	0.0100034	0.0641337	up	yes
ENSSAUG00010019584	odf2b	NA	outer dense fiber protein 2-like [Source:NCBI gene;Acc:115581705]	2.80214	3.91266	3.3959	1.90904	1.46109	1.40471	2.11749	1.08236	0.0100056	0.0641337	up	yes
ENSSAUG00010015725	enox2	NA	ecto-NOX disulfide-thiol exchanger 2 [Source:ZFIN;Acc:ZDB-GENE-140106-157]	2.73835	3.3253	2.66373	1.33596	0.932932	1.56546	2.2761	1.18656	0.0100722	0.064473	up	yes
ENSSAUG00010021481	vat1l	EC:1.-.-.-	vesicle amine transport 1 like [Source:NCBI gene;Acc:115580476]	0.484108	0.850222	0.918338	0.358061	0.253774	0.183675	2.83173	1.50168	0.0100854	0.064529	up	yes
ENSSAUG00010026199	ENSSAUG00010026199	NA	eukaryotic translation initiation factor 3 subunit E-B [Source:NCBI gene;Acc:115577019]	10.9583	10.5116	8.61383	4.31092	3.51539	6.02463	2.17196	1.119	0.010193	0.0650998	up	yes
ENSSAUG00010011773	pold2	NA	DNA polymerase delta 2, accessory subunit [Source:NCBI gene;Acc:115581474]	9.52522	12.0364	9.3204	4.64456	4.41275	6.03777	2.04583	1.03269	0.0104245	0.0662017	up	yes
ENSSAUG00010005327	si:dkeyp-14d3.1	NA	transmembrane protein 132C [Source:NCBI gene;Acc:115582322]	0.415195	0.52554	0.64774	0.123002	0.227424	0.204567	2.86215	1.5171	0.0106233	0.0672868	up	yes
ENSSAUG00010000428	ENSSAUG00010000428	NA		8.99933	12.335	6.38482	5.94026	3.01228	1.32924	2.69595	1.43079	0.0106717	0.0675345	up	yes
ENSSAUG00010018465	ehd3	NA	EH domain-containing protein 3 [Source:NCBI gene;Acc:115573936]	1.5213	1.30483	2.68329	0.831194	0.871087	0.524991	2.47362	1.30662	0.0107709	0.0680142	up	yes
ENSSAUG00010000975	kctd12.2	NA	potassium channel tetramerisation domain containing 12.2 [Source:ZFIN;Acc:ZDB-GENE-060117-4]	6.39883	4.31563	5.75256	2.27771	2.4527	2.40917	2.30644	1.20567	0.0109982	0.0691177	up	yes
ENSSAUG00010012851	chst7	EC:2.8.2.17	carbohydrate sulfotransferase 7 [Source:NCBI gene;Acc:115591080]	6.82663	6.16463	8.87205	4.42937	3.3531	2.9692	2.03348	1.02395	0.0112565	0.0702235	up	yes
ENSSAUG00010019787	prkacab	EC:2.7.11.11	protein kinase cAMP-activated catalytic subunit alpha [Source:NCBI gene;Acc:115578826]	1.12204	0.623883	1.46161	0.611168	0.349836	0.20073	2.76099	1.46518	0.0112649	0.0702456	up	yes
ENSSAUG00010006546	cib2	NA	calcium and integrin binding family member 2 [Source:NCBI gene;Acc:115587017]	2.13038	1.82917	1.94541	1.07591	0.86219	0.448674	2.47403	1.30686	0.0113372	0.0706051	up	yes
ENSSAUG00010016762	ENSSAUG00010016762	NA	potassium calcium-activated channel subfamily M alpha 1 [Source:HGNC Symbol;Acc:HGNC:6284]	0.367639	0.281685	0.897498	0.208455	0.227184	0.0356193	3.28232	1.71472	0.0113965	0.0708226	up	yes
ENSSAUG00010018441	ENSSAUG00010018441	NA	verrucotoxin subunit beta-like [Source:NCBI gene;Acc:115572121]	0.412816	0.364549	0.657775	0.234353	0.295124	0.0663101	2.40881	1.26832	0.0114987	0.0713199	up	yes
ENSSAUG00010022969	nnt	EC:1.6.1.2	NAD(P) transhydrogenase, mitochondrial-like [Source:NCBI gene;Acc:115592490]	16.3478	8.00994	30.4191	10.427	11.5967	5.29941	2.00478	1.00345	0.0115919	0.0717908	up	yes
ENSSAUG00010024667	tnnt2a	NA	troponin T type 2a (cardiac) [Source:ZFIN;Acc:ZDB-GENE-000626-1]	15.0284	16.1209	16.7237	6.10671	8.2794	9.14329	2.0346	1.02475	0.0116998	0.0723133	up	yes
ENSSAUG00010015535	iqsec1b	NA	IQ motif and SEC7 domain-containing protein 1-like [Source:NCBI gene;Acc:115583445]	1.45352	0.759728	2.28106	0.727654	0.933859	0.254881	2.34519	1.2297	0.0119463	0.0734827	up	yes
ENSSAUG00010019751	lamc3	NA	laminin subunit gamma 3 [Source:NCBI gene;Acc:115593153]	2.08495	1.36901	2.70533	1.00518	1.08612	0.970178	2.01187	1.00854	0.0120798	0.0742093	up	yes
ENSSAUG00010025075	p2rx5	NA	purinergic receptor P2X, ligand-gated ion channel, 5 [Source:ZFIN;Acc:ZDB-GENE-030319-5]	1.36756	1.3452	1.76544	0.766005	0.754558	0.538416	2.17496	1.12099	0.0121348	0.0744567	up	yes
ENSSAUG00010010902	ENSSAUG00010010902	EC:3.1.22.1		0.446663	0.0880931	0.286792	0.122227	0.0390474	0.0001	5.09095	2.34794	0.0121671	0.0745309	up	yes
ENSSAUG00010003962	zgc:162297	NA	uncharacterized protein F13E9.13, mitochondrial-like [Source:NCBI gene;Acc:115580648]	1.99744	1.63647	1.88961	0.922059	0.753371	0.455877	2.59162	1.37385	0.0121681	0.0745309	up	yes
ENSSAUG00010014995	MOV10	NA	Mov10 RISC complex RNA helicase [Source:HGNC Symbol;Acc:HGNC:7200]	0.528601	0.643093	1.02263	0.266226	0.194984	0.317959	2.81624	1.49377	0.0123223	0.0752846	up	yes
ENSSAUG00010021592	gpr1	NA	G protein-coupled receptor 1 [Source:NCBI gene;Acc:115587719]	3.90156	3.58769	4.07549	1.92711	1.85363	1.44729	2.21206	1.14539	0.0124787	0.075952	up	yes
ENSSAUG00010003494	igf2bp1	NA	insulin-like growth factor 2 mRNA-binding protein 1 [Source:NCBI gene;Acc:115575691]	0.561387	0.020587	0.728212	0.148623	0.0254899	0.0001	7.52062	2.91085	0.0126042	0.0764589	up	yes
ENSSAUG00010014720	ENSSAUG00010014720	NA	ubiquitin protein ligase E3 component n-recognin 7 (putative) [Source:NCBI gene;Acc:115597724]	1.2088	0.914954	0.75928	0.33476	0.09135	0.389634	3.53424	1.8214	0.0126555	0.0766417	up	yes
ENSSAUG00010014125	zdhhc9	NA	zinc finger DHHC-type containing 9 [Source:NCBI gene;Acc:115568876]	4.61622	3.32215	9.70481	3.09899	3.57946	1.27394	2.2186	1.14965	0.0126966	0.0767946	up	yes
ENSSAUG00010021701	sorbs1	NA	sorbin and SH3 domain containing 1 [Source:ZFIN;Acc:ZDB-GENE-090313-168]	33.2854	18.4874	70.6616	22.6127	27.2675	8.03302	2.1141	1.08004	0.0127946	0.0771938	up	yes
ENSSAUG00010007608	mpz	NA	myelin protein zero [Source:NCBI gene;Acc:115572644]	1.05333	0.770543	2.5254	0.445191	0.628292	0.433399	2.88627	1.52921	0.0128379	0.0773908	up	yes
ENSSAUG00010003220	RAB19	NA	ras-related protein Rab-19-like [Source:NCBI gene;Acc:115586712]	10.8863	16.485	14.6399	5.6318	5.91358	7.76625	2.17543	1.1213	0.0128736	0.0775092	up	yes
ENSSAUG00010002156	ENSSAUG00010002156	NA		2.26979	1.06984	2.14508	0.680024	0.810553	0.587749	2.63901	1.4	0.012927	0.077783	up	yes
ENSSAUG00010024467	cdk2	EC:2.7.11.22	cyclin-dependent kinase 2 [Source:ZFIN;Acc:ZDB-GENE-040426-2741]	3.11429	3.51094	4.13674	1.76728	1.93175	1.66342	2.00691	1.00498	0.0130349	0.0783175	up	yes
ENSSAUG00010012481	cd9a	NA	CD9 antigen-like [Source:NCBI gene;Acc:115586230]	1.94825	1.75054	3.00594	0.862973	0.587767	1.05699	2.67363	1.4188	0.0130968	0.0785264	up	yes
ENSSAUG00010013632	top1l	NA	DNA topoisomerase 1-like [Source:NCBI gene;Acc:115583648]	18.0665	14.4713	26.2426	13.2808	13.2131	2.65399	2.01663	1.01194	0.0132053	0.0790136	up	yes
ENSSAUG00010013694	GPD1	EC:1.1.1.8	glycerol-3-phosphate dehydrogenase [NAD(+)], cytoplasmic [Source:NCBI gene;Acc:115584761]	8.08333	5.32999	7.85551	4.18568	3.206	3.22919	2.00255	1.00184	0.0133469	0.0797294	up	yes
ENSSAUG00010022460	cntnap1	NA	contactin associated protein 1 [Source:NCBI gene;Acc:115575663]	1.1577	0.532318	2.06455	0.552172	0.703037	0.291337	2.42771	1.2796	0.0138345	0.0819999	up	yes
ENSSAUG00010024999	sat2b	EC:2.3.1.57	diamine acetyltransferase 2-like [Source:NCBI gene;Acc:115593454]	2.82316	4.6504	3.34743	1.84602	1.93669	0.658032	2.43675	1.28496	0.0140227	0.0828105	up	yes
ENSSAUG00010005076	si:ch211-194e15.5	NA	uncharacterized protein KIAA1522 homolog [Source:NCBI gene;Acc:115578793]	1.41061	0.84697	1.29611	0.589588	0.747485	0.304155	2.16526	1.11454	0.0140453	0.0828688	up	yes
ENSSAUG00010015434	ripor3	NA	RIPOR family member 3-like [Source:NCBI gene;Acc:115583554]	3.08464	1.41823	5.4569	1.4499	2.16901	0.830896	2.23825	1.16237	0.0141245	0.0832083	up	yes
ENSSAUG00010013093	rad51ap1	NA	RAD51 associated protein 1 [Source:ZFIN;Acc:ZDB-GENE-050419-96]	2.16497	1.9155	1.44754	0.992984	0.641269	0.572984	2.50449	1.32452	0.0142089	0.0836717	up	yes
ENSSAUG00010009669	recql	NA	RecQ like helicase [Source:NCBI gene;Acc:115595475]	1.23113	2.23574	2.63176	0.698964	1.52355	0.628559	2.13906	1.09698	0.0142242	0.0837276	up	yes
ENSSAUG00010018076	fbln2	NA	fibulin-2-like [Source:NCBI gene;Acc:115583820]	0.16383	0.120434	0.304519	0.0323946	0.0515593	0.0821968	3.54366	1.82524	0.0142392	0.083748	up	yes
ENSSAUG00010007363	sema7a	NA	semaphorin 7A (John Milton Hagen blood group) [Source:NCBI gene;Acc:115586927]	2.09048	2.26637	3.3719	1.02003	1.82026	0.93517	2.0471	1.03358	0.0142785	0.0839451	up	yes
ENSSAUG00010020083	ENSSAUG00010020083	NA		2.13645	1.24706	3.31968	0.765547	1.30233	0.712555	2.41085	1.26954	0.0144017	0.0844654	up	yes
ENSSAUG00010013546	adam28	NA	zinc metalloproteinase-disintegrin-like crotastatin [Source:NCBI gene;Acc:115582465]	2.50862	1.33901	2.50534	1.22756	1.10747	0.798915	2.02715	1.01945	0.0144789	0.0846358	up	yes
ENSSAUG00010013834	sned1	NA	sushi, nidogen and EGF like domains 1 [Source:NCBI gene;Acc:115591270]	1.02934	1.33862	1.59468	0.743299	0.808267	0.351977	2.08172	1.05778	0.0144836	0.0846358	up	yes
ENSSAUG00010015203	cenpo	NA	centromere protein O [Source:NCBI gene;Acc:115565849]	1.52486	2.47385	2.30996	0.84312	0.611413	1.01241	2.55728	1.35461	0.0146604	0.0854279	up	yes
ENSSAUG00010006252	megf8	NA	ras-related protein Rab-8B-like [Source:NCBI gene;Acc:115585951]	1.82717	1.80662	2.59891	1.07699	0.96602	0.192334	2.78825	1.47936	0.0146796	0.085505	up	yes
ENSSAUG00010021136	arntl2	NA	aryl hydrocarbon receptor nuclear translocator-like protein 1 [Source:NCBI gene;Acc:115586682]	2.83742	3.0548	3.56808	1.69574	1.54105	1.47519	2.00771	1.00555	0.0147089	0.0856413	up	yes
ENSSAUG00010022389	plgrkt	NA	plasminogen receptor with a C-terminal lysine [Source:NCBI gene;Acc:115592328]	4.96829	6.26575	7.42236	3.6222	3.81003	1.23114	2.15348	1.10667	0.0151371	0.087817	up	yes
ENSSAUG00010000874	tpp2	NA	tripeptidyl peptidase 2 [Source:ZFIN;Acc:ZDB-GENE-121214-290]	4.87926	2.31919	9.87603	3.1624	3.62226	1.13514	2.15592	1.10831	0.0154339	0.0892529	up	yes
ENSSAUG00010021152	si:ch73-334d15.1	EC:2.4.1.17	si:ch73-334d15.1 [Source:ZFIN;Acc:ZDB-GENE-091118-35]	1.40262	1.11162	2.60718	0.927559	0.695435	0.124306	2.93105	1.55142	0.0155944	0.0898225	up	yes
ENSSAUG00010024533	ADAMTS20	NA	A disintegrin and metalloproteinase with thrombospondin motifs 20-like [Source:NCBI gene;Acc:115586796]	0.273467	0.119684	0.279502	0.0952739	0.101026	0.00683006	3.31144	1.72746	0.0156484	0.0900813	up	yes
ENSSAUG00010019923	sass6	NA	SAS-6 centriolar assembly protein [Source:NCBI gene;Acc:406747]	0.396455	0.780469	0.955663	0.203385	0.398835	0.180019	2.72626	1.44692	0.0156539	0.0900813	up	yes
ENSSAUG00010027635	tctex1d2	NA	Tctex1 domain containing 2 [Source:NCBI gene;Acc:115590947]	5.62343	6.90937	5.59637	3.64122	3.40809	1.60294	2.09531	1.06717	0.0158822	0.0910663	up	yes
ENSSAUG00010005117	ENSSAUG00010005117	NA	uncharacterized LOC115589952 [Source:NCBI gene;Acc:115589952]	0.547492	0.603799	1.15147	0.276986	0.472311	0.139435	2.59107	1.37355	0.0160072	0.091618	up	yes
ENSSAUG00010009217	ppfia4	NA	liprin-alpha-4-like [Source:NCBI gene;Acc:115583172]	0.777581	0.59476	1.35842	0.517234	0.488033	0.19326	2.27843	1.18804	0.0161618	0.0922839	up	yes
ENSSAUG00010021593	ENSSAUG00010021593	NA		0.387775	0.486384	1.28561	0.051264	0.373456	0.0001	5.08396	2.34595	0.0162049	0.0924575	up	yes
ENSSAUG00010018558	prkg1a	EC:2.7.11.12	cGMP-dependent protein kinase 1 [Source:NCBI gene;Acc:115597095]	0.655417	0.553711	0.934058	0.442543	0.347325	0.0873004	2.4433	1.28883	0.0162474	0.0926634	up	yes
ENSSAUG00010011798	nemp1	NA	nuclear envelope integral membrane protein 1-like [Source:NCBI gene;Acc:115584428]	1.60566	2.0532	3.13842	0.912559	1.16462	0.951311	2.24445	1.16636	0.016318	0.0929562	up	yes
ENSSAUG00010026255	ENSSAUG00010026255	NA		1.40713	1.02075	2.28084	0.578616	0.820449	0.042445	3.26652	1.70775	0.0164539	0.0936197	up	yes
ENSSAUG00010009265	spata7	NA	spermatogenesis associated 7 [Source:NCBI gene;Acc:115566168]	1.49337	1.64166	1.66701	0.763961	0.71531	0.707215	2.19624	1.13503	0.0164799	0.0936944	up	yes
ENSSAUG00010018143	phf2	NA	PHD finger protein 2 [Source:NCBI gene;Acc:115583821]	1.68483	1.11703	2.18291	0.976634	1.05286	0.330074	2.11257	1.079	0.0165361	0.0939399	up	yes
ENSSAUG00010017653	kif19	NA	kinesin family member 19 [Source:NCBI gene;Acc:115571709]	0.382929	0.65655	0.916085	0.25041	0.349367	0.175605	2.52206	1.3346	0.0166109	0.0942174	up	yes
ENSSAUG00010017596	mef2aa	NA	myocyte enhancer factor 2A [Source:NCBI gene;Acc:115586329]	14.8186	10.7006	32.8077	12.1924	12.0684	2.31851	2.19446	1.13386	0.0166657	0.0944541	up	yes
ENSSAUG00010001441	clocka	EC:2.3.1.48	clock circadian regulator [Source:HGNC Symbol;Acc:HGNC:2082]	0.195094	0.231572	0.487341	0.156726	0.0300281	0.0787269	3.44283	1.7836	0.0167993	0.0950624	up	yes
ENSSAUG00010014749	ENSSAUG00010014749	NA	titin-like [Source:NCBI gene;Acc:115570345]	1.31427	1.22977	1.91194	0.891007	0.861535	0.162661	2.32664	1.21825	0.0169838	0.095882	up	yes
ENSSAUG00010021212	FMNL1	NA	formin-like protein 1 [Source:NCBI gene;Acc:115571753]	0.594181	0.321531	0.47602	0.158538	0.292977	0.105724	2.49755	1.32051	0.0170636	0.0962951	up	yes
ENSSAUG00010012777	mms22l	NA	MMS22 like, DNA repair protein [Source:NCBI gene;Acc:115567646]	0.366709	0.593404	0.583918	0.208457	0.105576	0.231769	2.82892	1.50025	0.0172514	0.0970903	up	yes
ENSSAUG00010006145	ENSSAUG00010006145	NA		13.776	3.02591	35.0994	9.0562	7.04213	1.56081	2.93906	1.55536	0.0173543	0.097442	up	yes
ENSSAUG00010009659	dynlt1	NA	dynein, light chain, Tctex-type 1 [Source:ZFIN;Acc:ZDB-GENE-041210-9]	2.33816	1.88589	1.098	0.74699	0.510365	0.741162	2.663	1.41305	0.0173882	0.0975947	up	yes
ENSSAUG00010018405	ENSSAUG00010018405	NA	FERM and PDZ domain containing 1b [Source:ZFIN;Acc:ZDB-GENE-140328-1]	2.09701	1.21146	3.36875	1.18979	1.49697	0.6413	2.00634	1.00457	0.0174794	0.0980322	up	yes
ENSSAUG00010001292	ildr2	NA	immunoglobulin like domain containing receptor 2 [Source:NCBI gene;Acc:115588464]	0.547457	0.203734	0.68615	0.0897385	0.0001	0.170267	5.52598	2.46623	0.0174797	0.0980322	up	yes
ENSSAUG00010024485	ccnf	NA	cyclin F [Source:NCBI gene;Acc:115576391]	1.29252	1.01207	2.44243	0.95788	0.767528	0.225776	2.43289	1.28267	0.0176057	0.0984344	up	yes
ENSSAUG00010014951	ENSSAUG00010014951	NA		0.794815	0.319776	0.98322	0.265631	0.205115	0.243354	2.9377	1.55469	0.017721	0.0989264	up	yes
ENSSAUG00010025505	ENSSAUG00010025505	NA		3.96164	1.68077	1.97091	1.21685	0.67396	0.884916	2.74282	1.45566	0.0179846	0.0998691	up	yes
ENSSAUG00010016012	brf2	NA	BRF2 RNA polymerase III transcription initiation factor subunit [Source:NCBI gene;Acc:115592193]	1.8297	1.43155	1.04762	0.651204	0.67777	0.458062	2.41118	1.26974	0.0179934	0.09987	up	yes
ENSSAUG00010015237	nup37	NA	nucleoporin 37 [Source:ZFIN;Acc:ZDB-GENE-040718-363]	3.43232	3.83396	2.26158	1.55032	1.17457	1.54731	2.2302	1.15717	0.0180735	0.100238	up	yes
ENSSAUG00010020490	ENSSAUG00010020490	NA	GTPase IMAP family member 9-like [Source:NCBI gene;Acc:115578761]	2.85274	1.99341	3.34962	1.75962	1.34971	0.352383	2.36755	1.24339	0.0181159	0.100393	up	yes
ENSSAUG00010018638	kcnj11	NA	potassium inwardly rectifying channel subfamily J member 11 [Source:NCBI gene;Acc:115585980]	0.38777	1.17894	1.00817	0.262893	0.403096	0.196902	2.98401	1.57725	0.0183281	0.101183	up	yes
ENSSAUG00010009487	hacd3	EC:4.2.1.134	3-hydroxyacyl-CoA dehydratase 3 [Source:NCBI gene;Acc:115586128]	2.72635	1.46022	2.8924	0.52715	1.57934	0.585436	2.6297	1.3949	0.0183302	0.101183	up	yes
ENSSAUG00010019349	mapkapk2b	EC:2.7.11.1	MAPK activated protein kinase 2b [Source:ZFIN;Acc:ZDB-GENE-071018-1]	0.859282	1.00155	0.499684	0.188408	0.516381	0.153454	2.75041	1.45965	0.0185944	0.102538	up	yes
ENSSAUG00010012156	myo18ab	NA	myosin XVIIIAb [Source:ZFIN;Acc:ZDB-GENE-080423-1]	4.35249	1.75676	9.91045	2.94294	3.1453	0.911577	2.28859	1.19446	0.0186159	0.102617	up	yes
ENSSAUG00010015228	nhsa	NA	Nance-Horan syndrome a (congenital cataracts and dental anomalies) [Source:ZFIN;Acc:ZDB-GENE-090617-1]	1.07096	0.546552	2.03222	0.684662	0.55338	0.283428	2.39882	1.26232	0.0188483	0.103248	up	yes
ENSSAUG00010004084	polq	NA	DNA polymerase theta [Source:NCBI gene;Acc:115581667]	0.637261	0.383705	0.921085	0.385346	0.346164	0.0787103	2.39694	1.26119	0.018876	0.103296	up	yes
ENSSAUG00010023560	AQP3	NA	aquaporin-3-like [Source:NCBI gene;Acc:115580969]	1.70577	2.69094	2.53956	0.605934	0.991052	1.21952	2.46272	1.30026	0.0191122	0.104396	up	yes
ENSSAUG00010023913	cacna2d2b	NA	voltage-dependent calcium channel subunit alpha-2/delta-2-like [Source:NCBI gene;Acc:115582602]	0.230898	0.136661	0.589174	0.113868	0.113841	0.0001	4.1997	2.07029	0.0191956	0.104659	up	yes
ENSSAUG00010005836	hao2	EC:1.1.3.15	hydroxyacid oxidase 2 [Source:NCBI gene;Acc:115587485]	2.47008	1.40006	1.67745	0.737066	0.527761	0.899167	2.56359	1.35816	0.019228	0.104757	up	yes
ENSSAUG00010000400	fat3a	NA	FAT atypical cadherin 3 [Source:NCBI gene;Acc:115569552]	0.0762997	0.0255999	0.0771898	0.0196784	0.0256135	0.0001	3.9454	1.98017	0.0192463	0.104777	up	yes
ENSSAUG00010015327	ENSSAUG00010015327	NA		11.3149	4.1207	18.494	5.82518	6.9323	1.51892	2.37662	1.24891	0.0193752	0.105242	up	yes
ENSSAUG00010013973	manf	NA	mesencephalic astrocyte-derived neurotrophic factor-like [Source:NCBI gene;Acc:115582693]	11.5678	7.37618	24.3337	7.02748	8.8489	3.83055	2.19607	1.13492	0.0201355	0.108397	up	yes
ENSSAUG00010007529	lcat	EC:2.3.1.43	lecithin-cholesterol acyltransferase [Source:NCBI gene;Acc:115586923]	5.11186	4.43509	3.57449	2.01261	2.63566	1.8343	2.02411	1.01729	0.0201846	0.10858	up	yes
ENSSAUG00010024270	nt5c2l1	EC:3.1.3.5	cytosolic purine 5'-nucleotidase-like [Source:NCBI gene;Acc:115593176]	0.574207	0.550483	0.545231	0.177142	0.100432	0.265094	3.07724	1.62164	0.0203793	0.109262	up	yes
ENSSAUG00010021598	sorcs2	NA	sortilin-related VPS10 domain containing receptor 2 [Source:ZFIN;Acc:ZDB-GENE-130530-825]	0.956506	0.496816	1.20903	0.406391	0.516794	0.113861	2.56724	1.36022	0.0203871	0.109264	up	yes
ENSSAUG00010002754	tbc1d22b	NA	TBC1 domain family, member 22B [Source:ZFIN;Acc:ZDB-GENE-091118-28]	2.57036	2.37841	2.76944	1.44165	1.63625	0.734837	2.02432	1.01744	0.0205741	0.110129	up	yes
ENSSAUG00010012168	ENSSAUG00010012168	NA	lysozyme g-like [Source:NCBI gene;Acc:115582400]	6.32148	7.25165	6.14075	4.48053	2.09134	2.75622	2.11339	1.07956	0.0209004	0.111458	up	yes
ENSSAUG00010027293	trim101	NA	tripartite motif-containing protein 54-like [Source:NCBI gene;Acc:115584413]	0.644184	0.624988	1.17956	0.357585	0.38455	0.281383	2.39246	1.2585	0.0210042	0.111827	up	yes
ENSSAUG00010024980	slc25a15b	NA	mitochondrial ornithine transporter 1-like [Source:NCBI gene;Acc:115594575]	2.66833	2.97919	4.74341	1.77983	2.18326	0.982466	2.10106	1.07112	0.0214239	0.113405	up	yes
ENSSAUG00010004612	ENSSAUG00010004612	NA		6.55362	3.01536	2.85782	2.26119	0.906656	1.81777	2.49253	1.31761	0.0214732	0.113573	up	yes
ENSSAUG00010008344	HABP4	NA	intracellular hyaluronan-binding protein 4-like [Source:NCBI gene;Acc:115581151]	4.76343	5.04049	4.76617	2.7211	1.76233	2.50631	2.0845	1.0597	0.0214832	0.113585	up	yes
ENSSAUG00010009830	NIPAL2	NA	NIPA like domain containing 2 [Source:NCBI gene;Acc:115566995]	1.69288	1.21269	0.817006	0.588213	0.646069	0.153398	2.68259	1.42363	0.0217371	0.114426	up	yes
ENSSAUG00010009429	csgalnact1a	EC:2.4.1.174;EC:2.4.1.175	chondroitin sulfate N-acetylgalactosaminyltransferase 1 [Source:NCBI gene;Acc:115592763]	0.375287	0.186238	0.790941	0.150078	0.189	0.118198	2.95766	1.56446	0.0218773	0.11483	up	yes
ENSSAUG00010017829	dbf4	NA	DBF4 zinc finger [Source:NCBI gene;Acc:115566971]	0.917908	0.378555	1.0468	0.415592	0.334408	0.080773	2.82058	1.49599	0.0219903	0.115256	up	yes
ENSSAUG00010015325	ENSSAUG00010015325	NA		7.09783	1.49126	12.2605	3.34365	3.24379	0.48706	2.94715	1.55932	0.0220444	0.115498	up	yes
ENSSAUG00010001610	ENSSAUG00010001610	NA		0.40799	0.358897	0.689454	0.196767	0.258865	0.0938482	2.6504	1.40621	0.0220757	0.115567	up	yes
ENSSAUG00010011650	ENSSAUG00010011650	NA		1.48148	1.39863	2.08034	0.792779	1.09305	0.290791	2.27897	1.18838	0.0224697	0.116835	up	yes
ENSSAUG00010013123	fitm1l	NA	fat storage-inducing transmembrane protein 1-like [Source:NCBI gene;Acc:115572666]	2.79874	4.07134	3.24821	1.53157	0.335445	1.50674	2.99912	1.58454	0.022916	0.118607	up	yes
ENSSAUG00010007682	tigara	EC:3.1.3.46	TP53 induced glycolysis regulatory phosphatase a [Source:NCBI gene;Acc:664696]	1.24818	1.33733	1.42992	0.697186	0.606336	0.402562	2.35359	1.23486	0.0232405	0.119603	up	yes
ENSSAUG00010010726	ENSSAUG00010010726	NA	zinc finger protein RFP-like [Source:NCBI gene;Acc:115587331]	1.32454	1.47571	0.953836	0.600407	0.589794	0.403657	2.35534	1.23594	0.0233259	0.119938	up	yes
ENSSAUG00010000212	zdhhc8b	NA	zinc finger DHHC-type containing 8 [Source:NCBI gene;Acc:115581984]	1.6382	1.08927	2.36457	0.973928	1.07495	0.321817	2.14791	1.10293	0.0237574	0.121787	up	yes
ENSSAUG00010000112	fam168a	NA	family with sequence similarity 168 member A [Source:ZFIN;Acc:ZDB-GENE-060825-128]	4.20436	2.90748	6.2777	2.37264	2.89168	0.649801	2.264	1.17887	0.024197	0.12345	up	yes
ENSSAUG00010018130	ENSSAUG00010018130	EC:3.4.21.4	anionic trypsin-2-like [Source:NCBI gene;Acc:115595229]	1.57782	0.542786	1.06479	0.65555	0.415704	0.207688	2.49065	1.31652	0.0242011	0.12345	up	yes
ENSSAUG00010022294	ENSSAUG00010022294	NA	USP6 N-terminal-like protein [Source:NCBI gene;Acc:115586819]	7.24977	4.04951	13.5339	5.29725	5.28586	1.26121	2.09663	1.06807	0.0243506	0.124082	up	yes
ENSSAUG00010009083	ENSSAUG00010009083	NA	target of Nesh-SH3-like [Source:NCBI gene;Acc:115587937]	0.258822	0.138084	0.225733	0.121485	0.0433819	0.0001	3.77434	1.91622	0.0243768	0.124172	up	yes
ENSSAUG00010024860	spega	NA	striated muscle enriched protein kinase [Source:NCBI gene;Acc:115576902]	0.631929	0.666191	1.68955	0.497928	0.652194	0.328949	2.01996	1.01433	0.0244137	0.124302	up	yes
ENSSAUG00010027608	zgc:158316	NA	zgc:158316 [Source:ZFIN;Acc:ZDB-GENE-061215-98]	2.1373	1.63724	2.81362	1.50601	0.988972	0.59896	2.12938	1.09043	0.0244258	0.124302	up	yes
ENSSAUG00010010649	ENSSAUG00010010649	NA		0.843032	1.22499	0.942532	0.691885	0.494291	0.228982	2.12736	1.08906	0.0248024	0.125589	up	yes
ENSSAUG00010017906	ENSSAUG00010017906	NA	STI1-like protein [Source:NCBI gene;Acc:115587317]	2.60587	1.92861	3.42457	1.71846	1.28045	0.892774	2.04514	1.0322	0.0249809	0.126312	up	yes
ENSSAUG00010014801	umad1	NA	UBAP1-MVB12-associated (UMA) domain containing 1 [Source:NCBI gene;Acc:115578868]	6.64698	4.18424	11.3013	5.08532	2.87301	0.591097	2.58878	1.37227	0.0249974	0.126312	up	yes
ENSSAUG00010015617	ENSSAUG00010015617	NA		0.701705	1.16865	0.956115	0.574197	0.506014	0.099577	2.39575	1.26048	0.0255287	0.128131	up	yes
ENSSAUG00010025831	stox1	NA	storkhead box 1 [Source:NCBI gene;Acc:115596315]	0.229078	0.220422	0.303352	0.147359	0.081033	0.058854	2.62093	1.39008	0.0255535	0.12818	up	yes
ENSSAUG00010010896	ENSSAUG00010010896	NA		1.0968	0.946505	1.36094	0.500766	0.704864	0.148782	2.51344	1.32967	0.0257202	0.128731	up	yes
ENSSAUG00010020577	ENSSAUG00010020577	NA	GTPase IMAP family member 4-like [Source:NCBI gene;Acc:115589544]	2.05682	1.33455	2.15962	1.71583	0.628	0.380656	2.03745	1.02676	0.0258062	0.128871	up	yes
ENSSAUG00010009598	cep162	NA	centrosomal protein 162 [Source:NCBI gene;Acc:115568010]	0.479013	0.575993	0.595186	0.229506	0.306716	0.206941	2.2205	1.15088	0.0263023	0.130763	up	yes
ENSSAUG00010009930	map1sb	NA	microtubule-associated protein 1Sb [Source:ZFIN;Acc:ZDB-GENE-070912-412]	0.175564	0.06982	0.250986	0.071215	0.058127	0.042817	2.88321	1.52767	0.0264669	0.131311	up	yes
ENSSAUG00010023491	ENSSAUG00010023491	NA		2.22152	1.2178	3.9062	1.70872	1.17145	0.682332	2.0619	1.04397	0.0265671	0.131672	up	yes
ENSSAUG00010001080	dync1li2	NA	dynein cytoplasmic 1 light intermediate chain 2 [Source:NCBI gene;Acc:115579858]	15.8064	7.84835	31.0923	10.5153	12.6627	2.38656	2.14152	1.09863	0.0266952	0.132217	up	yes
ENSSAUG00010009505	slc24a1	NA	solute carrier family 24 member 1 [Source:ZFIN;Acc:ZDB-GENE-060503-191]	1.75697	1.61891	0.687839	0.665251	0.544671	0.454471	2.44157	1.28781	0.0267624	0.132414	up	yes
ENSSAUG00010009800	si:ch211-87j1.4	NA	transmembrane protein 178B-like [Source:NCBI gene;Acc:115586467]	0.678659	0.80909	0.730495	0.191002	0.450293	0.0001	3.45847	1.79013	0.0269129	0.132706	up	yes
ENSSAUG00010014160	haus1	NA	HAUS augmin like complex subunit 1 [Source:NCBI gene;Acc:115594810]	3.46585	2.98305	2.56492	1.7251	1.3472	1.2358	2.0923	1.06509	0.0269306	0.132721	up	yes
ENSSAUG00010022212	chtf8	NA	chromosome transmission fidelity factor 8 [Source:NCBI gene;Acc:115585923]	8.80038	8.84433	10.1298	5.53172	3.78163	4.4169	2.02287	1.01641	0.0269998	0.132953	up	yes
ENSSAUG00010026653	ENSSAUG00010026653	NA	epiplakin 1 [Source:HGNC Symbol;Acc:HGNC:15577]	0.282046	0.0744505	0.461383	0.105174	0.0840648	0.0001	4.31966	2.11092	0.0271451	0.133352	up	yes
ENSSAUG00010004315	ube2t	EC:2.3.2.23	ubiquitin-conjugating enzyme E2 T-like [Source:NCBI gene;Acc:115584820]	4.17037	3.1694	2.59879	1.52008	1.83768	0.917828	2.32449	1.21691	0.0272825	0.133859	up	yes
ENSSAUG00010002773	gpm6aa	NA	glycoprotein M6A [Source:NCBI gene;Acc:115568917]	1.29353	1.41727	1.93678	0.812508	0.842811	0.547101	2.11022	1.07739	0.0273172	0.133925	up	yes
ENSSAUG00010018440	ENSSAUG00010018440	NA	uncharacterized LOC115572117 [Source:NCBI gene;Acc:115572117]	2.66841	1.70514	4.3189	2.46923	1.0738	0.28917	2.26826	1.18159	0.0274114	0.13425	up	yes
ENSSAUG00010002158	dysf	NA	dysferlin, limb girdle muscular dystrophy 2B (autosomal recessive) [Source:ZFIN;Acc:ZDB-GENE-070501-1]	1.87957	0.583621	4.72196	1.24513	1.2076	0.458746	2.46787	1.30327	0.0276185	0.134954	up	yes
ENSSAUG00010021627	ENSSAUG00010021627	NA	C-C motif chemokine 3-like [Source:NCBI gene;Acc:115589159]	0.808448	0.758912	0.384426	0.229216	0.161691	0.261378	2.99223	1.58122	0.0280799	0.136464	up	yes
ENSSAUG00010005221	tbcela	NA	tubulin-specific chaperone cofactor E-like protein [Source:NCBI gene;Acc:115569653]	1.21176	0.610544	1.59471	0.55789	0.473939	0.354408	2.46496	1.30156	0.0284396	0.137888	up	yes
ENSSAUG00010009796	rab3ab	NA	RAB3A, member RAS oncogene family, b [Source:ZFIN;Acc:ZDB-GENE-041210-268]	0.506938	0.382462	0.893053	0.307788	0.252673	0.15022	2.50809	1.32659	0.0284707	0.137946	up	yes
ENSSAUG00010010364	ENSSAUG00010010364	NA	uncharacterized LOC115593584 [Source:NCBI gene;Acc:115593584]	1.275	0.161974	1.79166	0.669778	0.137267	0.050754	3.76386	1.91221	0.028493	0.138006	up	yes
ENSSAUG00010022044	C2orf49	NA	chromosome 9 C2orf49 homolog [Source:NCBI gene;Acc:115588420]	2.11756	2.3563	2.78837	1.33878	1.1511	0.670723	2.29773	1.20021	0.0285216	0.138054	up	yes
ENSSAUG00010010771	ENSSAUG00010010771	NA	uncharacterized LOC115593539 [Source:NCBI gene;Acc:115593539]	2.08399	2.61896	1.34204	0.595685	0.54796	1.04478	2.76225	1.46585	0.0288136	0.138829	up	yes
ENSSAUG00010000179	anp32a	NA	acidic (leucine-rich) nuclear phosphoprotein 32 family, member A [Source:NCBI gene;Acc:335907]	5.04683	3.90379	7.54598	1.84597	2.65163	2.87012	2.23904	1.16288	0.0290299	0.139536	up	yes
ENSSAUG00010020828	ENSSAUG00010020828	NA		0.448429	0.645364	0.630459	0.238006	0.379996	0.203121	2.09987	1.0703	0.02914	0.139833	up	yes
ENSSAUG00010016496	pdgfbb	NA	trichohyalin-like [Source:NCBI gene;Acc:115576367]	0.638155	0.693098	2.09539	0.513237	0.527832	0.300805	2.55362	1.35255	0.0292986	0.140455	up	yes
ENSSAUG00010001089	NOTUM	EC:3.1.1.98	palmitoleoyl-protein carboxylesterase notum1a-like [Source:NCBI gene;Acc:115585676]	0.724528	2.23617	2.10429	0.707234	0.921605	0.608151	2.2642	1.179	0.0294435	0.140963	up	yes
ENSSAUG00010003464	copz2	NA	coatomer subunit zeta-1-like [Source:NCBI gene;Acc:115575939]	5.06638	14.7411	6.63164	6.49134	4.93028	1.11248	2.10937	1.07681	0.0295596	0.141343	up	yes
ENSSAUG00010006919	ENSSAUG00010006919	NA		0.467118	0.261476	0.388937	0.0824807	0.0815231	0.208295	3.0017	1.58578	0.0295792	0.141379	up	yes
ENSSAUG00010024296	sox8a	NA	transcription factor Sox-8-like [Source:NCBI gene;Acc:115571601]	0.377527	0.702754	0.780895	0.239598	0.334432	0.166836	2.51216	1.32893	0.0297168	0.14185	up	yes
ENSSAUG00010026790	etnppl	EC:4.2.3.2	ethanolamine-phosphate phospho-lyase [Source:NCBI gene;Acc:115590632]	0.353928	0.416584	0.423613	0.0750197	0.059794	0.220744	3.35846	1.7478	0.0297967	0.142138	up	yes
ENSSAUG00010022431	acsl3b	EC:6.2.1.3	long-chain-fatty-acid--CoA ligase 3-like [Source:NCBI gene;Acc:115573014]	3.92623	1.82965	6.57151	2.21818	2.67079	1.25046	2.00791	1.00569	0.0301296	0.14302	up	yes
ENSSAUG00010026875	haus6	NA	HAUS augmin like complex subunit 6 [Source:NCBI gene;Acc:115590145]	1.54029	1.17831	1.58418	0.559901	0.77537	0.683704	2.13117	1.09165	0.0302223	0.143272	up	yes
ENSSAUG00010013173	kif1aa	NA	kinesin family member 1A [Source:NCBI gene;Acc:115591003]	0.101463	0.0582396	0.212644	0.0488179	0.051618	0.0001	3.70361	1.88893	0.0304972	0.144339	up	yes
ENSSAUG00010003221	crabp1b	NA	cellular retinoic acid binding protein 1a [Source:ZFIN;Acc:ZDB-GENE-020320-3]	1.29112	1.81416	1.81704	0.822181	0.962475	0.181948	2.50295	1.32363	0.0310455	0.146313	up	yes
ENSSAUG00010022207	NCAM2	NA	neural cell adhesion molecule 2 [Source:NCBI gene;Acc:115577139]	0.174755	0.150894	0.264745	0.0993022	0.0723207	0.064192	2.50363	1.32402	0.0310861	0.146409	up	yes
ENSSAUG00010006121	si:ch211-66i15.4	NA	si:ch211-66i15.4 [Source:ZFIN;Acc:ZDB-GENE-090313-121]	1.45208	1.56923	0.66017	0.558243	0.186215	0.46347	3.04777	1.60775	0.0311974	0.146858	up	yes
ENSSAUG00010008339	hjv	NA	hemojuvelin-like [Source:NCBI gene;Acc:115581123]	1.38496	1.49941	1.35798	0.620751	0.928561	0.552761	2.01818	1.01305	0.0313147	0.147294	up	yes
ENSSAUG00010001144	stx2b	NA	syntaxin-2-like [Source:NCBI gene;Acc:115581925]	0.485306	0.220026	0.278581	0.196763	0.127742	0.0175382	2.87658	1.52435	0.0314022	0.147562	up	yes
ENSSAUG00010017646	KHSRP	NA	far upstream element-binding protein 2-like [Source:NCBI gene;Acc:115575332]	1.67021	1.45255	1.80374	0.698448	0.798446	0.869306	2.08203	1.05799	0.0314874	0.147719	up	yes
ENSSAUG00010023613	ENSSAUG00010023613	NA	sucrose non-fermenting protein kinase 1-like [Source:NCBI gene;Acc:115566600]	1.74647	0.893151	1.68894	0.644693	0.386757	0.702123	2.4969	1.32014	0.0315322	0.147719	up	yes
ENSSAUG00010011836	DENND4A	NA	C-myc promoter-binding protein-like [Source:NCBI gene;Acc:115580140]	0.997643	0.449849	2.2667	0.721854	0.634508	0.119094	2.51732	1.33189	0.0315767	0.147719	up	yes
ENSSAUG00010011594	nek2	NA	NIMA related kinase 2 [Source:NCBI gene;Acc:115573574]	0.702741	0.348746	0.580933	0.262169	0.288953	0.032071	2.79911	1.48497	0.0316255	0.147892	up	yes
ENSSAUG00010024055	trpm4a	NA	transient receptor potential cation channel subfamily M member 4-like [Source:NCBI gene;Acc:115577138]	0.202545	0.0721735	0.357421	0.090462	0.0704526	0.0635602	2.81608	1.49369	0.0324952	0.151107	up	yes
ENSSAUG00010002416	kdm6bb	NA	lysine-specific demethylase 6B-like [Source:NCBI gene;Acc:115593995]	0.145669	0.0376973	0.268623	0.0761849	0.0260513	0.0001	4.41671	2.14297	0.032509	0.151107	up	yes
ENSSAUG00010027570	hgfa	NA	hepatocyte growth factor-like [Source:NCBI gene;Acc:115595176]	0.52136	0.407822	0.930587	0.41588	0.237549	0.045409	2.66123	1.41209	0.0327301	0.15193	up	yes
ENSSAUG00010022427	tln2b	NA	talin 2 [Source:NCBI gene;Acc:115586523]	0.265149	0.134838	0.57277	0.177857	0.144951	0.0509683	2.60251	1.37991	0.0333412	0.153977	up	yes
ENSSAUG00010009253	pde4a	EC:3.1.4.53	phosphodiesterase 4A, cAMP-specific [Source:ZFIN;Acc:ZDB-GENE-131125-7]	1.40401	0.187927	2.56558	0.714894	0.4887	0.145236	3.08232	1.62401	0.0334119	0.154206	up	yes
ENSSAUG00010023240	ENSSAUG00010023240	NA	lectin-like [Source:NCBI gene;Acc:115569679]	1.27068	2.24005	1.09154	0.420605	0.423323	0.949087	2.56677	1.35995	0.0336197	0.154847	up	yes
ENSSAUG00010000960	ENSSAUG00010000960	NA	CD209 antigen-like protein E [Source:NCBI gene;Acc:115583642]	1.21958	0.883411	1.18602	0.722504	0.506006	0.158717	2.37093	1.24545	0.0336671	0.154847	up	yes
ENSSAUG00010003209	ENSSAUG00010003209	NA		1.28889	0.728634	2.37	0.868882	0.363902	0.340189	2.78932	1.47992	0.0336685	0.154847	up	yes
ENSSAUG00010009890	rad51d	NA	RAD51 paralog D [Source:NCBI gene;Acc:115593518]	0.966826	0.962311	0.995144	0.48616	0.24837	0.491237	2.38568	1.2544	0.0339457	0.155628	up	yes
ENSSAUG00010010350	ENSSAUG00010010350	NA	BCL2 like 12 [Source:NCBI gene;Acc:115576567]	1.97866	1.51629	1.51044	1.04731	0.786125	0.461113	2.18143	1.12527	0.0339738	0.155708	up	yes
ENSSAUG00010022876	unc5c	NA	unc-5 netrin receptor C [Source:ZFIN;Acc:ZDB-GENE-030131-9196]	0.202994	0.0606224	0.58896	0.0972386	0.136201	0.0139628	3.44611	1.78497	0.0340578	0.155936	up	yes
ENSSAUG00010004085	ENSSAUG00010004085	NA	uncharacterized LOC115586378 [Source:NCBI gene;Acc:115586378]	6.02572	8.20689	12.3262	2.34427	7.08009	3.24226	2.09676	1.06816	0.0341277	0.156117	up	yes
ENSSAUG00010024945	specc1	NA	sperm antigen with calponin homology and coiled-coil domains 1 [Source:ZFIN;Acc:ZDB-GENE-060526-207]	1.15063	0.905556	1.91678	0.636564	0.962552	0.129732	2.29804	1.20041	0.0348382	0.15828	up	yes
ENSSAUG00010003077	si:ch1073-184j22.2	NA	si:ch1073-184j22.2 [Source:ZFIN;Acc:ZDB-GENE-081104-32]	2.17354	2.46506	1.48277	0.574351	0.373948	1.08295	3.0136	1.59149	0.0355564	0.160382	up	yes
ENSSAUG00010006324	ccdc102a	NA	coiled-coil domain containing 102A [Source:NCBI gene;Acc:115580119]	1.45563	0.860969	2.15779	0.980068	0.844546	0.328013	2.07858	1.05559	0.0364651	0.163304	up	yes
ENSSAUG00010011601	nufip2	NA	nuclear FMR1 interacting protein 2 [Source:ZFIN;Acc:ZDB-GENE-041111-7]	2.24484	0.369165	4.3618	0.940897	1.10751	0.075931	3.28375	1.71535	0.0366267	0.163977	up	yes
ENSSAUG00010022136	cdc7	EC:2.7.11.1	cell division cycle 7 [Source:NCBI gene;Acc:115572657]	0.796533	0.903792	0.871744	0.199103	0.348417	0.47408	2.51769	1.3321	0.0368459	0.164762	up	yes
ENSSAUG00010025843	abhd16a	NA	abhydrolase domain containing 16A [Source:ZFIN;Acc:ZDB-GENE-010601-2]	0.332323	0.368311	0.0558189	0.000659517	0.120281	0.0533857	4.3393	2.11746	0.0369199	0.16496	up	yes
ENSSAUG00010013586	ARNTL2	NA	aryl hydrocarbon receptor nuclear translocator-like protein 1 [Source:NCBI gene;Acc:115595677]	0.651254	0.210444	0.954963	0.378943	0.128613	0.132274	2.83929	1.50553	0.0372278	0.165798	up	yes
ENSSAUG00010006217	dusp10	EC:3.1.3.16;EC:3.1.3.48	dual specificity phosphatase 10 [Source:NCBI gene;Acc:115573955]	0.897146	0.543323	1.29115	0.22015	0.502873	0.367012	2.50599	1.32538	0.0372401	0.165802	up	yes
ENSSAUG00010005467	mef2b	NA	myocyte enhancer factor 2b [Source:ZFIN;Acc:ZDB-GENE-050208-357]	0.162405	0.270614	0.307689	0.12854	0.08094	0.086693	2.50093	1.32246	0.0374182	0.166394	up	yes
ENSSAUG00010010904	ENSSAUG00010010904	NA	butyrophilin subfamily 3 member A2-like [Source:NCBI gene;Acc:115590608]	0.695458	0.445824	0.886406	0.374651	0.35325	0.036221	2.65362	1.40796	0.0374881	0.166523	up	yes
ENSSAUG00010024515	YAF2	NA	YY1 associated factor 2 [Source:HGNC Symbol;Acc:HGNC:17363]	4.80113	5.26395	5.08367	3.26736	2.45525	0.936735	2.27481	1.18575	0.0375988	0.166834	up	yes
ENSSAUG00010019109	vash2	NA	vasohibin 2 [Source:NCBI gene;Acc:115574059]	1.86571	0.151032	3.43174	0.79299	0.68886	0.0902969	3.46563	1.79312	0.037895	0.167994	up	yes
ENSSAUG00010015159	mtfr2	NA	mitochondrial fission regulator 2 [Source:NCBI gene;Acc:115573978]	2.77925	2.52821	2.69344	1.15183	1.22827	1.47898	2.07327	1.05191	0.0380878	0.168592	up	yes
ENSSAUG00010019783	CNKSR2	NA	connector enhancer of kinase suppressor of Ras 2 [Source:NCBI gene;Acc:115569731]	0.864536	0.459242	1.27698	0.564138	0.363919	0.191729	2.32255	1.21571	0.0386023	0.170608	up	yes
ENSSAUG00010012701	rad21b	NA	double-strand-break repair protein rad21 homolog A-like [Source:NCBI gene;Acc:115578613]	0.798359	0.941824	0.533169	0.53828	0.288021	0.191083	2.23451	1.15996	0.0386235	0.17065	up	yes
ENSSAUG00010005786	ENSSAUG00010005786	NA		0.60896	0.328901	1.10494	0.126104	0.492925	0.100112	2.84062	1.5062	0.0392376	0.172089	up	yes
ENSSAUG00010026495	ccdc173	NA	coiled-coil domain containing 173 [Source:ZFIN;Acc:ZDB-GENE-081104-457]	1.29917	0.947877	0.965467	0.768868	0.576379	0.100412	2.22218	1.15198	0.0392936	0.172089	up	yes
ENSSAUG00010020052	isg15	NA	ISG15 ubiquitin like modifier [Source:ZFIN;Acc:ZDB-GENE-021211-1]	11.8346	17.29	11.4132	4.37745	4.2149	8.68776	2.34591	1.23015	0.0393635	0.172311	up	yes
ENSSAUG00010016997	cntln	NA	centlein [Source:NCBI gene;Acc:115592641]	0.62178	0.476978	0.456633	0.30745	0.25556	0.178929	2.09639	1.0679	0.0398828	0.173672	up	yes
ENSSAUG00010005042	inab	NA	alpha-internexin-like [Source:NCBI gene;Acc:115588045]	1.37872	1.17597	2.55881	0.642564	1.2849	0.175445	2.43164	1.28193	0.0402007	0.17448	up	yes
ENSSAUG00010015972	arxa	NA	aristaless related homeobox [Source:NCBI gene;Acc:115569652]	0.431708	0.414551	0.568687	0.375227	0.063059	0.054364	2.87211	1.52211	0.0402776	0.174709	up	yes
ENSSAUG00010025958	mcph1	NA	microcephalin 1 [Source:NCBI gene;Acc:115596363]	1.00449	1.51706	1.62493	0.670907	1.09396	0.292674	2.01527	1.01097	0.0406832	0.175942	up	yes
ENSSAUG00010016433	pappa2	NA	pappalysin 2 [Source:NCBI gene;Acc:115572067]	0.407917	0.223484	0.674506	0.208295	0.0872913	0.1983	2.64414	1.4028	0.0413122	0.177866	up	yes
ENSSAUG00010026853	ttbk2a	NA	tau tubulin kinase 2 [Source:NCBI gene;Acc:115597669]	0.464259	0.319463	0.56505	0.286246	0.172338	0.138674	2.25828	1.17522	0.0413735	0.178024	up	yes
ENSSAUG00010019681	sdr42e1	EC:1.1.1.170	short chain dehydrogenase/reductase family 42E, member 1 [Source:NCBI gene;Acc:565964]	3.45965	3.51398	3.30061	1.68169	1.53159	1.84373	2.03168	1.02268	0.0418763	0.179654	up	yes
ENSSAUG00010005200	angpt4	NA	angiopoietin-1-like [Source:NCBI gene;Acc:115583228]	0.253421	0.137401	0.634039	0.205043	0.104401	0.0523132	2.83301	1.50234	0.0420626	0.18008	up	yes
ENSSAUG00010018678	adap2	NA	ArfGAP with dual PH domains 2 [Source:ZFIN;Acc:ZDB-GENE-070912-21]	1.89147	1.35109	0.792407	0.613209	0.633055	0.554534	2.24065	1.16392	0.0424623	0.181256	up	yes
ENSSAUG00010013809	hmcn1	NA	hemicentin 1 [Source:ZFIN;Acc:ZDB-GENE-041014-322]	0.269778	0.149219	0.42315	0.179946	0.166647	0.0439026	2.15661	1.10877	0.0428252	0.182375	up	yes
ENSSAUG00010021195	has1	NA	hyaluronan synthase 1 [Source:NCBI gene;Acc:115567098]	1.53479	1.20107	2.05009	0.505482	1.35618	0.415547	2.10168	1.07154	0.0431823	0.183626	up	yes
ENSSAUG00010015810	scn5lab	NA	sodium channel, voltage gated, type V-like, alpha b [Source:ZFIN;Acc:ZDB-GENE-060908-3]	0.225735	0.0580315	0.370466	0.0370528	0.111859	0.0648437	3.06066	1.61384	0.0435593	0.18458	up	yes
ENSSAUG00010020579	ENSSAUG00010020579	NA	GTPase IMAP family member 4-like [Source:NCBI gene;Acc:115589376]	0.638648	0.409454	1.01127	0.506494	0.206111	0.105657	2.51676	1.33157	0.0436827	0.184816	up	yes
ENSSAUG00010022873	fam219ab	NA	protein FAM219A [Source:NCBI gene;Acc:115581869]	0.576352	0.616476	0.483289	0.208758	0.348239	0.21428	2.17317	1.1198	0.0439357	0.185146	up	yes
ENSSAUG00010009955	ENSSAUG00010009955	NA		1.32249	1.26235	1.83223	0.835287	0.541854	0.0001	3.20719	1.68131	0.044112	0.185756	up	yes
ENSSAUG00010016904	cdab	EC:3.5.4.5	cytidine deaminase-like [Source:NCBI gene;Acc:115582517]	5.37211	9.87265	6.10008	2.65506	3.83827	4.06969	2.02071	1.01487	0.0452956	0.188844	up	yes
ENSSAUG00010003595	ENSSAUG00010003595	NA	armadillo repeat-containing protein 1-like [Source:NCBI gene;Acc:115572729]	1.262	1.56591	2.07291	1.01877	0.568384	0.60706	2.23352	1.15932	0.0459502	0.190786	up	yes
ENSSAUG00010008196	kmt5ab	EC:2.1.1.43	N-lysine methyltransferase KMT5A-like [Source:NCBI gene;Acc:115581072]	1.77647	2.47985	2.36582	0.720817	0.956478	1.32882	2.20289	1.1394	0.0460069	0.190877	up	yes
ENSSAUG00010020741	plxnb3	NA	plexin B3 [Source:ZFIN;Acc:ZDB-GENE-081104-53]	1.26767	0.218966	1.67051	0.661056	0.366814	0.240353	2.48942	1.31581	0.0461804	0.191197	up	yes
ENSSAUG00010007679	MUTYH	EC:3.2.2.31	mutY DNA glycosylase [Source:HGNC Symbol;Acc:HGNC:7527]	0.963595	1.15018	1.2047	0.396679	0.707961	0.455895	2.1265	1.08848	0.0470004	0.193613	up	yes
ENSSAUG00010000680	NBL1	NA	NBL1, DAN family BMP antagonist [Source:NCBI gene;Acc:115583033]	1.81844	3.16845	1.84086	0.827251	0.971883	1.37442	2.15145	1.10531	0.0479358	0.196128	up	yes
ENSSAUG00010025618	abcd2	NA	ATP binding cassette subfamily D member 2 [Source:NCBI gene;Acc:115595927]	0.776329	0.947143	2.35747	0.411039	0.706549	0.587213	2.39379	1.2593	0.0480282	0.19634	up	yes
ENSSAUG00010014932	SNX27	NA	sorting nexin 27 [Source:NCBI gene;Acc:115568050]	1.47447	0.89314	1.87671	0.575767	1.17474	0.10337	2.28943	1.19499	0.0485103	0.197753	up	yes
ENSSAUG00010015514	ENSSAUG00010015514	NA		1.8707	1.01003	2.2535	1.13343	0.927978	0.465343	2.03195	1.02287	0.0486168	0.197962	up	yes
ENSSAUG00010026693	si:ch211-246m6.4	NA	transcription factor 15-like [Source:NCBI gene;Acc:115577052]	1.91785	1.32809	3.36086	0.788295	1.16438	0.867299	2.34285	1.22827	0.0492598	0.199797	up	yes
ENSSAUG00010002550	ENSSAUG00010002550	NA		1.17833	0.084036	1.65372	0.546069	0.104331	0.0001	4.48284	2.16441	0.0495189	0.200511	up	yes
ENSSAUG00010015520	ENSSAUG00010015520	NA		1.52472	1.2676	0.908554	0.35974	0.812191	0.508743	2.20202	1.13883	0.0495666	0.200517	up	yes
ENSSAUG00010023161	ENSSAUG00010023161	NA		3.49727	0.744647	3.34087	1.81825	0.902411	0.549006	2.31913	1.21359	0.0499694	0.20149	up	yes

## Sheet: IGF_VS_CT
gene_id	gene_name	EC	Description	trans_type	FPKM.IGF1	FPKM.IGF2	FPKM.IGF3	FPKM.C1	FPKM.C2	FPKM.C3	fc	log2(fc)	pval	qval	regulation	significant
ENSSAUG00010024298	igfbp6a	EC:2.7.1.149	insulin-like growth factor-binding protein 5 [Source:NCBI gene;Acc:115583470]	protein_coding	12.9508	11.2886	11.8272	72.2778	91.5537	85.8793	0.144434	-2.79152	1.55371e-36	2.21854e-32	down	yes
ENSSAUG00010000777	ENSSAUG00010000777	NA		protein_coding	0.527472	0.359054	0.537615	0.0001	0.0001	0.0001	4747.14	12.2128	5.166e-17	1.84413e-13	up	yes
ENSSAUG00010013587	usp28	NA	ubiquitin specific peptidase 28 [Source:NCBI gene;Acc:115594812]	protein_coding	5.25375	4.4682	3.97319	1.39782	1.09295	0.88775	4.05358	2.0192	7.55855e-15	1.34911e-11	up	yes
ENSSAUG00010007276	hpdb	EC:1.13.11.27	4-hydroxyphenylpyruvate dioxygenase-like [Source:NCBI gene;Acc:115581846]	protein_coding	25.0847	30.9916	27.9784	11.6239	10.9673	6.72725	2.86695	1.51952	1.01662e-12	1.11664e-09	up	yes
ENSSAUG00010015082	myl1	NA	myosin light chain 1, skeletal muscle isoform [Source:NCBI gene;Acc:115588272]	protein_coding	47.5029	54.8283	49.5487	12.2878	14.7174	17.9322	3.37981	1.75694	1.76105e-11	1.79615e-08	up	yes
ENSSAUG00010022912	ogna	NA	osteoglycin [Source:NCBI gene;Acc:115583636]	protein_coding	131.711	105.431	90.3581	45.2617	33.9946	12.8554	3.55547	1.83004	7.49926e-10	5.63589e-07	up	yes
ENSSAUG00010019115	ENSSAUG00010019115	NA		protein_coding	1107.57	1008.05	1015.47	400.156	328.158	427.733	2.70845	1.43747	1.02106e-09	6.62711e-07	up	yes
ENSSAUG00010021393	si:dkeyp-69b9.3	NA	myocardin-like [Source:NCBI gene;Acc:115566659]	protein_coding	11.4998	8.6858	10.6779	4.76216	4.71213	3.37354	2.40224	1.26438	1.53116e-09	9.10975e-07	up	yes
ENSSAUG00010023547	hhatla	NA	protein-cysteine N-palmitoyltransferase HHAT-like protein [Source:NCBI gene;Acc:115572555]	protein_coding	1.47165	1.09609	1.31727	0.154673	0.232626	0.207343	6.53338	2.70783	1.74209e-08	7.77353e-06	up	yes
ENSSAUG00010026363	asb12b	NA	ankyrin repeat and SOCS box containing 12 [Source:NCBI gene;Acc:115568821]	protein_coding	14.375	11.1547	10.7637	4.07233	4.43171	3.18468	3.10499	1.63459	2.13833e-08	9.25248e-06	up	yes
ENSSAUG00010015011	bcl6b	NA	BCL6B transcription repressor [Source:NCBI gene;Acc:115589029]	protein_coding	13.7765	10.358	8.25906	3.99266	3.04423	4.14955	2.89579	1.53396	1.6777e-07	6.14254e-05	up	yes
ENSSAUG00010011195	ENSSAUG00010011195	NA	DENN domain-containing protein 2A-like [Source:NCBI gene;Acc:115595109]	protein_coding	3.21391	2.59568	2.74597	1.00023	0.96922	0.936709	2.94394	1.55775	1.81502e-07	6.47916e-05	up	yes
ENSSAUG00010026873	ldb3b	NA	LIM domain-binding protein 3-like [Source:NCBI gene;Acc:115570957]	protein_coding	27.5483	29.2131	29.6194	14.4763	14.0876	12.6224	2.09732	1.06855	3.21916e-07	0.000106126	up	yes
ENSSAUG00010008644	tnc	NA	tenascin C [Source:ZFIN;Acc:ZDB-GENE-980526-104]	protein_coding	5.55847	4.01646	3.5951	2.4236	1.64217	1.27735	2.46486	1.3015	3.31963e-07	0.000106126	up	yes
ENSSAUG00010003927	fhod3a	EC:6.2.1.16	formin homology 2 domain containing 3a [Source:ZFIN;Acc:ZDB-GENE-060503-633]	protein_coding	1.74507	1.71773	1.30198	0.539452	0.606349	0.412846	3.05699	1.61211	3.34454e-07	0.000106126	up	yes
ENSSAUG00010004351	tat	EC:2.6.1.5	tyrosine aminotransferase [Source:ZFIN;Acc:ZDB-GENE-030131-1144]	protein_coding	10.1269	10.9907	11.4077	3.98192	5.51751	3.5042	2.50124	1.32265	4.10868e-07	0.000124825	up	yes
ENSSAUG00010015124	fbxo40.2	NA	F-box only protein 40-like [Source:NCBI gene;Acc:115594804]	protein_coding	1.54247	2.57051	2.02727	0.60927	0.451561	0.55557	3.79872	1.92551	7.27357e-07	0.000207718	up	yes
ENSSAUG00010019729	adss1	EC:6.3.4.4	adenylosuccinate synthetase isozyme 1 C [Source:NCBI gene;Acc:115597250]	protein_coding	28.8255	32.5149	31.1695	13.9024	11.7357	15.0769	2.27213	1.18405	9.23648e-07	0.00025363	up	yes
ENSSAUG00010026663	ENSSAUG00010026663	NA		protein_coding	5.84025	4.86427	4.21528	1.9968	2.83893	1.42937	2.38141	1.25182	9.73483e-07	0.000262271	up	yes
ENSSAUG00010002424	angpt2b	NA	angiopoietin-2-like [Source:NCBI gene;Acc:115578475]	protein_coding	6.6529	6.31178	7.713	3.65995	2.58604	2.41628	2.3871	1.25526	1.12603e-06	0.000292337	up	yes
ENSSAUG00010012240	tnnt2c	NA	troponin T2c, cardiac [Source:ZFIN;Acc:ZDB-GENE-030520-1]	protein_coding	111.899	119.668	100.691	45.6907	46.1449	56.1528	2.24516	1.16682	1.31296e-06	0.000334781	up	yes
ENSSAUG00010008977	tnfrsf19	NA	TNF receptor superfamily member 19 [Source:NCBI gene;Acc:115573915]	protein_coding	22.923	20.1128	20.4106	12.851	10.2726	7.90626	2.04469	1.03188	1.59474e-06	0.000399497	up	yes
ENSSAUG00010009231	PGM1	EC:5.4.2.2	phosphoglucomutase-1-like [Source:NCBI gene;Acc:115572559]	protein_coding	7.53105	8.59878	8.65815	3.54983	3.76418	3.05931	2.38959	1.25676	1.8238e-06	0.000441392	up	yes
ENSSAUG00010007007	SVIL	NA	supervillin [Source:HGNC Symbol;Acc:HGNC:11480]	protein_coding	12.5315	8.84626	7.88816	5.85594	4.64833	3.67896	2.06342	1.04504	2.69574e-06	0.000620847	up	yes
ENSSAUG00010015572	ACTA1	NA	actin, alpha cardiac [Source:NCBI gene;Acc:115565783]	protein_coding	1061.63	974.934	944.667	453.101	339.639	504.467	2.29819	1.2005	2.74454e-06	0.000622052	up	yes
ENSSAUG00010010933	esm1	NA	endothelial cell-specific molecule 1 [Source:ZFIN;Acc:ZDB-GENE-060929-748]	protein_coding	0.790114	0.998449	0.826077	0.156054	0.167767	0.161687	5.38537	2.42905	3.20378e-06	0.000693132	up	yes
ENSSAUG00010015762	ENSSAUG00010015762	NA	alpha kinase 3 [Source:NCBI gene;Acc:115580682]	protein_coding	0.405022	0.346245	0.321853	0.100038	0.080666	0.062753	4.40784	2.14007	3.65824e-06	0.000779642	up	yes
ENSSAUG00010006765	ENSSAUG00010006765	NA	alpha-2-macroglobulin-like [Source:NCBI gene;Acc:115569121]	protein_coding	352.019	264.49	280.669	177.669	120.681	134.664	2.07194	1.05098	3.82559e-06	0.000795442	up	yes
ENSSAUG00010008534	smtnl1	NA	smoothelin like 1 [Source:NCBI gene;Acc:115568313]	protein_coding	29.2544	25.3528	22.6152	15.4992	14.0257	8.15665	2.04934	1.03516	3.84379e-06	0.000795442	up	yes
ENSSAUG00010023541	klhl40a	NA	kelch-like protein 40a [Source:NCBI gene;Acc:115572553]	protein_coding	4.32893	3.95673	3.84466	1.61598	0.99408	1.38166	3.03887	1.60354	4.60986e-06	0.000927102	up	yes
ENSSAUG00010027300	prkag3b	NA	5'-AMP-activated protein kinase subunit gamma-1-like [Source:NCBI gene;Acc:115588791]	protein_coding	9.98729	8.1082	7.60548	4.95366	4.4067	3.00691	2.07814	1.0553	5.4466e-06	0.00105097	up	yes
ENSSAUG00010001296	tgm2a	EC:2.3.2.13	protein-glutamine gamma-glutamyltransferase 2-like [Source:NCBI gene;Acc:115585562]	protein_coding	0.705525	0.45371	0.616941	0.172583	0.0691446	0.0945548	5.2818	2.40103	6.11548e-06	0.00114899	up	yes
ENSSAUG00010004203	selenbp1	NA	selenium binding protein 1 [Source:NCBI gene;Acc:393542]	protein_coding	16.4792	16.2855	14.2717	8.71454	5.0244	6.80974	2.28902	1.19473	6.71379e-06	0.00124502	up	yes
ENSSAUG00010016233	ENSSAUG00010016233	EC:6.2.1.3	long-chain-fatty-acid--CoA ligase 6-like [Source:NCBI gene;Acc:115594126]	protein_coding	0.347328	0.634124	0.347257	0.0803468	0.0802085	0.091812	5.26498	2.39643	8.19929e-06	0.00141057	up	yes
ENSSAUG00010011076	tmod4	NA	tropomodulin 4 [Source:NCBI gene;Acc:115566809]	protein_coding	22.4131	21.0954	18.9311	8.29583	6.92765	10.7394	2.40496	1.26601	8.53994e-06	0.00143461	up	yes
ENSSAUG00010015324	reep1	NA	receptor accessory protein 1 [Source:ZFIN;Acc:ZDB-GENE-110411-267]	protein_coding	7.42454	7.27723	5.58996	3.71176	3.49924	1.45585	2.34131	1.22731	9.39445e-06	0.00154188	up	yes
ENSSAUG00010002946	ENSSAUG00010002946	NA		protein_coding	8.80458	6.3642	6.94196	3.58621	3.13856	0.864828	2.9133	1.54265	1.09888e-05	0.00172427	up	yes
ENSSAUG00010020723	thrap3a	NA	thyroid hormone receptor associated protein 3 [Source:NCBI gene;Acc:115566873]	protein_coding	13.8492	11.9148	9.48419	7.3786	5.15259	2.24425	2.38559	1.25435	1.41445e-05	0.00206091	up	yes
ENSSAUG00010023768	ecel1	NA	endothelin converting enzyme like 1 [Source:NCBI gene;Acc:115574935]	protein_coding	2.41828	0.916152	1.02827	0.507053	0.282348	0.234934	4.25906	2.09053	1.55538e-05	0.00222093	up	yes
ENSSAUG00010009971	stac3	NA	SH3 and cysteine-rich domain-containing protein 3-like [Source:NCBI gene;Acc:115585278]	protein_coding	23.1347	21.4909	18.4929	13.5041	9.92155	4.07385	2.29526	1.19866	1.70608e-05	0.0023378	up	yes
ENSSAUG00010013580	svilc	NA	supervillin-like [Source:NCBI gene;Acc:115575455]	protein_coding	2.6503	2.39082	2.59643	1.15259	1.22969	1.02473	2.24171	1.1646	1.73346e-05	0.0023378	up	yes
ENSSAUG00010024281	hgfb	NA	hepatocyte growth factor [Source:NCBI gene;Acc:115586403]	protein_coding	3.99695	3.43984	4.11302	1.65545	1.70594	1.21663	2.52289	1.33508	1.94742e-05	0.00250516	up	yes
ENSSAUG00010004935	prr33	NA	proline rich 33 [Source:ZFIN;Acc:ZDB-GENE-030131-5326]	protein_coding	4.77187	4.78852	4.80077	2.73726	2.19083	1.62094	2.19287	1.13282	2.03959e-05	0.00260029	up	yes
ENSSAUG00010004940	zgc:158296	NA	caveolin-2-like [Source:NCBI gene;Acc:115585331]	protein_coding	1.19267	2.25369	1.80799	0.190118	0.459666	0.414433	4.93729	2.30372	2.1561e-05	0.00270061	up	yes
ENSSAUG00010008487	rad50	EC:3.6.-.-	RAD50 double strand break repair protein [Source:NCBI gene;Acc:115594604]	protein_coding	7.61468	7.02515	5.89899	4.57078	3.24213	1.79065	2.13867	1.09671	2.30132e-05	0.00285744	up	yes
ENSSAUG00010010207	sulf2a	NA	sulfatase 2 [Source:NCBI gene;Acc:115583704]	protein_coding	3.0867	2.81387	2.38775	1.03389	1.54239	0.81993	2.44046	1.28715	2.45404e-05	0.00299498	up	yes
ENSSAUG00010024583	hapln1a	NA	hyaluronan and proteoglycan link protein 1 [Source:NCBI gene;Acc:115582160]	protein_coding	5.12133	3.79972	5.31137	1.59302	2.13962	0.495559	3.36607	1.75107	2.56838e-05	0.00308183	up	yes
ENSSAUG00010006136	ENSSAUG00010006136	NA		protein_coding	22.4093	17.6168	17.6699	13.257	9.7455	4.76397	2.0779	1.05513	3.00053e-05	0.0034833	up	yes
ENSSAUG00010018914	zgc:136908	NA	transitional endoplasmic reticulum ATPase-like [Source:NCBI gene;Acc:115578804]	protein_coding	4.70979	4.61039	4.32743	2.08637	1.90693	2.15805	2.21864	1.14967	4.03327e-05	0.00432184	up	yes
ENSSAUG00010024898	kdr	EC:2.7.10.1	kinase insert domain receptor [Source:NCBI gene;Acc:115591749]	protein_coding	1.60585	1.40781	1.57456	0.534916	0.851464	0.399208	2.56959	1.36154	4.05579e-05	0.00432184	up	yes
ENSSAUG00010015603	ENSSAUG00010015603	NA	ryanodine receptor 3 [Source:ZFIN;Acc:ZDB-GENE-041001-165]	protein_coding	0.521429	0.556149	0.289643	0.175267	0.206387	0.0968303	2.8574	1.5147	5.18454e-05	0.00540366	up	yes
ENSSAUG00010004975	ENSSAUG00010004975	NA		protein_coding	4.89917	5.19627	5.05155	2.88026	2.72091	1.51024	2.12996	1.09082	5.60537e-05	0.0057582	up	yes
ENSSAUG00010023187	arsj	NA	arylsulfatase family member J [Source:NCBI gene;Acc:115589076]	protein_coding	5.55913	5.77316	4.434	2.8017	2.30347	2.03323	2.20866	1.14317	5.95983e-05	0.00603549	up	yes
ENSSAUG00010015641	kcnn3	NA	potassium intermediate/small conductance calcium-activated channel, subfamily N, member 3 [Source:ZFIN;Acc:ZDB-GENE-100921-56]	protein_coding	6.11543	5.1809	3.60193	3.0216	2.28831	0.948403	2.38056	1.2513	9.65827e-05	0.00895522	up	yes
ENSSAUG00010017567	ENSSAUG00010017567	NA		protein_coding	0.310913	0.524157	0.515669	0.16622	0.082727	0.0766488	4.14852	2.0526	0.000110653	0.0101283	up	yes
ENSSAUG00010010537	ENSSAUG00010010537	NA	inactive dipeptidyl peptidase 10-like [Source:NCBI gene;Acc:115584868]	protein_coding	0.319065	0.330243	0.153352	0.044905	0.0001	0.052462	8.2352	3.0418	0.000116276	0.0104422	up	yes
ENSSAUG00010024772	nell2a	NA	neural EGFL like 2 [Source:NCBI gene;Acc:115586949]	protein_coding	0.465796	0.390695	0.309052	0.130529	0.0452018	0.101343	4.20662	2.07266	0.00015501	0.013097	up	yes
ENSSAUG00010003881	ENSSAUG00010003881	NA		protein_coding	1.74724	2.26189	1.95567	1.10758	0.511257	0.450467	2.88251	1.52733	0.000158903	0.0133469	up	yes
ENSSAUG00010013236	RBM20	NA	RNA binding motif protein 20 [Source:NCBI gene;Acc:115592453]	protein_coding	2.29133	1.84909	1.57897	1.10542	0.867412	0.356518	2.45536	1.29593	0.000171135	0.014125	up	yes
ENSSAUG00010022921	gatm	EC:2.1.4.1	glycine amidinotransferase [Source:NCBI gene;Acc:115580833]	protein_coding	1.13601	1.06536	0.625785	0.430576	0.127138	0.133656	4.08921	2.03182	0.000183719	0.0149904	up	yes
ENSSAUG00010003644	asb10	NA	ankyrin repeat and SOCS box containing 10 [Source:NCBI gene;Acc:115572149]	protein_coding	0.922525	0.935166	0.759925	0.254281	0.240522	0.310523	3.25038	1.70061	0.000190154	0.0153402	up	yes
ENSSAUG00010008349	cdc14b	EC:3.1.3.16;EC:3.1.3.48	dual specificity protein phosphatase CDC14A-like [Source:NCBI gene;Acc:115581273]	protein_coding	6.70245	6.01616	5.79337	4.30462	2.56293	2.18219	2.04558	1.03251	0.000197657	0.0157673	up	yes
ENSSAUG00010014023	obsl1b	NA	obscurin-like protein 1 [Source:NCBI gene;Acc:115588135]	protein_coding	2.08967	1.91731	1.19907	1.06123	0.599912	0.256285	2.71512	1.44101	0.000205742	0.0162309	up	yes
ENSSAUG00010002118	ENSSAUG00010002118	NA		protein_coding	0.410302	0.310622	0.379529	0.0871167	0.123125	0.12034	3.32884	1.73502	0.000209767	0.0162941	up	yes
ENSSAUG00010025861	mcm5	EC:3.6.4.12	minichromosome maintenance complex component 5 [Source:NCBI gene;Acc:115576264]	protein_coding	4.84385	5.16853	5.69754	2.30552	2.58121	2.67696	2.07702	1.05451	0.000251688	0.018621	up	yes
ENSSAUG00010020488	ENSSAUG00010020488	NA	GTPase IMAP family member 4-like [Source:NCBI gene;Acc:115595766]	protein_coding	12.2791	9.23249	7.75221	6.69913	4.2122	1.95991	2.27358	1.18497	0.000293268	0.0211494	up	yes
ENSSAUG00010001835	DCTN6	NA	dynactin subunit 6-like [Source:NCBI gene;Acc:115589734]	protein_coding	1.86025	2.11788	2.21287	0.505189	0.645438	0.71231	3.32325	1.73259	0.000308644	0.0220356	up	yes
ENSSAUG00010023629	scn1ba	NA	sodium channel subunit beta-1-like [Source:NCBI gene;Acc:115567419]	protein_coding	1.12513	0.244238	1.19403	0.214047	0.20736	0.113343	4.79364	2.26112	0.000343425	0.0235758	up	yes
ENSSAUG00010026261	anks1ab	NA	ankyrin repeat and sterile alpha motif domain containing 1Ab [Source:ZFIN;Acc:ZDB-GENE-110107-1]	protein_coding	3.54635	2.57807	2.37284	1.40871	1.30458	0.739621	2.46089	1.29918	0.000345729	0.0236204	up	yes
ENSSAUG00010015540	egfl6	NA	EGF like domain multiple 6 [Source:NCBI gene;Acc:115587676]	protein_coding	3.9824	4.07519	3.76915	2.27214	1.52337	1.71249	2.1472	1.10245	0.000374901	0.0251325	up	yes
ENSSAUG00010023161	ENSSAUG00010023161	NA		protein_coding	3.97579	2.60591	2.58222	1.81825	0.902411	0.549006	2.80271	1.48682	0.000388617	0.0258096	up	yes
ENSSAUG00010026885	myoz1b	NA	myozenin-1-like [Source:NCBI gene;Acc:115570641]	protein_coding	5.4187	5.47246	5.56821	2.52514	2.28989	2.63251	2.21004	1.14407	0.000398668	0.0262331	up	yes
ENSSAUG00010020863	cacna1g	NA	calcium channel, voltage-dependent, T type, alpha 1G subunit [Source:ZFIN;Acc:ZDB-GENE-090514-2]	protein_coding	0.682457	0.603321	0.843847	0.330585	0.371151	0.263479	2.20637	1.14168	0.000468781	0.0298374	up	yes
ENSSAUG00010025674	aplnrb	NA	apelin receptor b [Source:NCBI gene;Acc:565492]	protein_coding	0.832787	1.14607	0.942622	0.187472	0.427503	0.176663	3.69042	1.88379	0.000474968	0.0300092	up	yes
ENSSAUG00010027594	mybl2b	NA	MYB proto-oncogene like 2 [Source:NCBI gene;Acc:115583976]	protein_coding	0.465537	0.514463	0.492962	0.202089	0.155557	0.11823	3.09526	1.63006	0.000523985	0.0321115	up	yes
ENSSAUG00010013546	adam28	NA	zinc metalloproteinase-disintegrin-like crotastatin [Source:NCBI gene;Acc:115582465]	protein_coding	2.80636	1.8453	1.87793	1.22756	1.10747	0.798915	2.08351	1.05902	0.000544524	0.0326944	up	yes
ENSSAUG00010002596	sept8b	NA	septin 8 [Source:NCBI gene;Acc:115568576]	protein_coding	0.331393	0.679136	0.597935	0.215734	0.136268	0.0384198	4.11981	2.04258	0.000650571	0.0379633	up	yes
ENSSAUG00010018638	kcnj11	NA	potassium inwardly rectifying channel subfamily J member 11 [Source:NCBI gene;Acc:115585980]	protein_coding	1.28059	0.827447	0.881908	0.262893	0.403096	0.196902	3.46503	1.79287	0.000651196	0.0379633	up	yes
ENSSAUG00010005429	ENSSAUG00010005429	NA		protein_coding	0.404296	0.327703	0.365162	0.137403	0.131596	0.011757	3.90788	1.96639	0.000725389	0.0417654	up	yes
ENSSAUG00010013041	ENSSAUG00010013041	NA	kinetochore scaffold 1 [Source:NCBI gene;Acc:115573824]	protein_coding	0.263634	0.166275	0.121998	0.0709129	0.021653	0.0001	5.95588	2.57432	0.000765691	0.0439089	up	yes
ENSSAUG00010021845	LIMD2	NA	LIM domain containing 2 [Source:HGNC Symbol;Acc:HGNC:28142]	protein_coding	2.99834	2.00676	3.30151	1.42369	0.55161	0.148559	3.91108	1.96757	0.000791795	0.0449965	up	yes
ENSSAUG00010020693	si:dkey-46i9.6	NA	si:dkey-46i9.6 [Source:ZFIN;Acc:ZDB-GENE-160114-63]	protein_coding	0.972724	0.881015	0.907022	0.388534	0.291601	0.320925	2.75784	1.46354	0.000817057	0.0456005	up	yes
ENSSAUG00010005636	ENSSAUG00010005636	EC:3.4.21.79	granzyme B(G,H)-like [Source:NCBI gene;Acc:115590816]	protein_coding	1.77775	1.2936	1.53268	0.731271	0.591752	0.616613	2.37365	1.24711	0.000817545	0.0456005	up	yes
ENSSAUG00010015337	chrne	NA	acetylcholine receptor subunit gamma-like [Source:NCBI gene;Acc:115594225]	protein_coding	3.43542	2.92756	2.43576	1.20092	1.33488	1.39118	2.24059	1.16388	0.000856308	0.0471009	up	yes
ENSSAUG00010005231	cdo1	EC:1.13.11.20	cysteine dioxygenase type 1 [Source:NCBI gene;Acc:115582187]	protein_coding	13.38	9.84141	8.99306	6.53865	6.54553	1.93052	2.14553	1.10133	0.000857889	0.0471009	up	yes
ENSSAUG00010016961	HEY1	NA	hairy/enhancer-of-split related with YRPW motif protein 1-like [Source:NCBI gene;Acc:115566744]	protein_coding	7.98606	7.75706	6.08885	3.99894	2.77685	3.32598	2.1612	1.11183	0.000895277	0.0484457	up	yes
ENSSAUG00010014680	stmn1b	NA	stathmin-like [Source:NCBI gene;Acc:115567299]	protein_coding	2.03083	1.22825	1.19942	0.549177	0.590155	0.152797	3.45051	1.78681	0.000995155	0.0530217	up	yes
ENSSAUG00010008416	tbx18	NA	T-box transcription factor TBX18-like [Source:NCBI gene;Acc:115574663]	protein_coding	0.807832	0.734446	0.537528	0.162219	0.17229	0.297793	3.28926	1.71776	0.00101432	0.0536425	up	yes
ENSSAUG00010015123	fbxo40.1	NA	F-box only protein 40-like [Source:NCBI gene;Acc:115594803]	protein_coding	1.82162	1.84928	1.91574	0.772478	0.434255	0.829064	2.7442	1.45639	0.00103368	0.0544649	up	yes
ENSSAUG00010009003	eogt	EC:2.4.1.255	EGF domain specific O-linked N-acetylglucosamine transferase [Source:NCBI gene;Acc:115584074]	protein_coding	1.89803	1.3572	1.13345	0.71341	0.505872	0.563491	2.46172	1.29966	0.00110075	0.056538	up	yes
ENSSAUG00010026114	flrt3	NA	fibronectin leucine rich transmembrane protein 3 [Source:NCBI gene;Acc:115597043]	protein_coding	1.6385	1.21181	1.7101	0.467104	0.354633	0.664989	3.06742	1.61703	0.00110746	0.0566789	up	yes
ENSSAUG00010016496	pdgfbb	NA	trichohyalin-like [Source:NCBI gene;Acc:115576367]	protein_coding	1.37871	1.02607	1.07596	0.513237	0.527832	0.300805	2.59394	1.37514	0.00112246	0.0572413	up	yes
ENSSAUG00010027106	cntn1b	NA	contactin 1 [Source:NCBI gene;Acc:115595090]	protein_coding	1.19756	1.07906	1.64809	0.445205	0.883334	0.346764	2.34268	1.22816	0.00115016	0.0582383	up	yes
ENSSAUG00010007431	NASP	NA	histone-binding protein N1/N2-like [Source:NCBI gene;Acc:115572449]	protein_coding	6.35518	5.8938	6.51426	3.07222	2.89184	3.30881	2.02345	1.01682	0.0011742	0.0586575	up	yes
ENSSAUG00010026726	ENSSAUG00010026726	EC:2.7.11.1;EC:3.1.26.-		protein_coding	0.173533	0.125306	0.122679	0.0631435	0.0564769	0.0160531	3.10686	1.63546	0.00122012	0.059259	up	yes
ENSSAUG00010002800	cxcr4a	NA	C-X-C chemokine receptor type 4-like [Source:NCBI gene;Acc:115572145]	protein_coding	14.7818	13.0056	11.9294	6.24062	3.92883	8.1724	2.16536	1.11461	0.00124362	0.0599923	up	yes
ENSSAUG00010026953	nexn	NA	nexilin F-actin binding protein [Source:NCBI gene;Acc:115591815]	protein_coding	62.4556	57.6709	49.6846	41.4424	31.9225	8.97715	2.06226	1.04423	0.00130533	0.0619862	up	yes
ENSSAUG00010018803	dapk2a	EC:2.7.11.1	death-associated protein kinase 2a [Source:ZFIN;Acc:ZDB-GENE-080402-8]	protein_coding	3.41099	2.97057	3.82052	1.79603	1.78415	1.39424	2.05091	1.03626	0.001311	0.0619862	up	yes
ENSSAUG00010018558	prkg1a	EC:2.7.11.12	cGMP-dependent protein kinase 1 [Source:NCBI gene;Acc:115597095]	protein_coding	0.811875	0.747015	0.798785	0.442543	0.347325	0.0873004	2.68783	1.42644	0.00142502	0.0658507	up	yes
ENSSAUG00010012497	pter	NA	phosphotriesterase related [Source:NCBI gene;Acc:115573232]	protein_coding	4.65317	4.57724	5.45544	2.82882	2.21151	2.1159	2.05218	1.03716	0.00146212	0.0669156	up	yes
ENSSAUG00010020874	ENSSAUG00010020874	NA		protein_coding	1.55804	1.93937	1.63057	0.884017	0.453591	0.479105	2.82267	1.49706	0.00148962	0.0670985	up	yes
ENSSAUG00010026095	SLC25A12	NA	calcium-binding mitochondrial carrier protein Aralar1-like [Source:NCBI gene;Acc:115588800]	protein_coding	0.398312	0.390092	0.482625	0.0834924	0.234632	0.0869859	3.13749	1.64961	0.00154123	0.0685584	up	yes
ENSSAUG00010020864	syne1b	NA	spectrin repeat containing, nuclear envelope 1b [Source:ZFIN;Acc:ZDB-GENE-071218-4]	protein_coding	0.144948	0.0830226	0.0638451	0.0403926	0.0443368	0.0184213	2.82903	1.50031	0.00174797	0.0754056	up	yes
ENSSAUG00010013868	angptl1b	NA	angiopoietin-related protein 1-like [Source:NCBI gene;Acc:115572934]	protein_coding	2.23393	1.28399	1.38067	0.942529	0.627866	0.60009	2.25691	1.17435	0.00177475	0.0759266	up	yes
ENSSAUG00010012798	grap2b	NA	growth factor receptor-bound protein 2-like [Source:NCBI gene;Acc:115571516]	protein_coding	1.53967	0.905763	0.957224	0.314662	0.229847	0.467752	3.36144	1.74908	0.00179095	0.0761101	up	yes
ENSSAUG00010005289	adam12	NA	disintegrin and metalloproteinase domain-containing protein 12-like [Source:NCBI gene;Acc:115597087]	protein_coding	0.365711	0.157162	0.134896	0.0578113	0.0395002	0.080114	3.7073	1.89037	0.00182666	0.0769407	up	yes
ENSSAUG00010008339	hjv	NA	hemojuvelin-like [Source:NCBI gene;Acc:115581123]	protein_coding	1.46461	1.85825	1.41209	0.620751	0.928561	0.552761	2.25252	1.17154	0.0018657	0.0782607	up	yes
ENSSAUG00010019691	ggt5a	EC:2.3.2.2;EC:3.4.19.13	glutathione hydrolase 5 proenzyme-like [Source:NCBI gene;Acc:115581941]	protein_coding	1.55638	1.69457	1.61067	1.02218	0.682543	0.617365	2.09365	1.06602	0.00187793	0.0782607	up	yes
ENSSAUG00010003041	ENSSAUG00010003041	NA	endothelin-1-like [Source:NCBI gene;Acc:115574122]	protein_coding	0.729161	0.77799	1.42192	0.348418	0.167998	0.325277	3.47997	1.79907	0.00188813	0.0782607	up	yes
ENSSAUG00010018279	cacna1sa	NA	dihydropyridine-sensitive L-type skeletal muscle calcium channel subunit alpha-1-like [Source:NCBI gene;Acc:115583819]	protein_coding	0.947371	0.809743	0.866578	0.559175	0.412196	0.203852	2.23251	1.15866	0.00189088	0.0782607	up	yes
ENSSAUG00010025110	cdca7a	NA	cell division cycle associated 7 [Source:NCBI gene;Acc:115588771]	protein_coding	1.32995	2.23213	1.65002	0.830273	0.783612	0.214813	2.85016	1.51104	0.00193493	0.0796323	up	yes
ENSSAUG00010026345	igfn1.1	NA	immunoglobulin like and fibronectin type III domain containing 1, tandem duplicate 1 [Source:ZFIN;Acc:ZDB-GENE-050327-30]	protein_coding	1.50271	1.45384	1.11484	0.621634	0.859908	0.183901	2.44463	1.28962	0.0021526	0.0865832	up	yes
ENSSAUG00010024533	ADAMTS20	NA	A disintegrin and metalloproteinase with thrombospondin motifs 20-like [Source:NCBI gene;Acc:115586796]	protein_coding	0.231537	0.282492	0.216073	0.0952739	0.101026	0.00683006	3.59426	1.8457	0.00226452	0.0895709	up	yes
ENSSAUG00010008004	lrtm1	NA	leucine rich repeats and transmembrane domains 1 [Source:NCBI gene;Acc:115585087]	protein_coding	2.11126	2.85509	2.00828	0.696988	0.432285	1.1179	3.10374	1.63401	0.00233177	0.0914707	up	yes
ENSSAUG00010012287	ENSSAUG00010012287	NA		protein_coding	1.2585	1.09673	0.850085	0.658649	0.615152	0.198678	2.17682	1.12222	0.00261629	0.100155	up	yes
ENSSAUG00010011221	top2a	NA	DNA topoisomerase II alpha [Source:NCBI gene;Acc:115571443]	protein_coding	1.57399	1.02903	0.809498	0.516989	0.431555	0.575441	2.23921	1.16299	0.00281485	0.106051	up	yes
ENSSAUG00010018323	ATP13A3	NA	probable cation-transporting ATPase 13A3 [Source:NCBI gene;Acc:115573131]	protein_coding	0.293552	1.57759	0.0134029	0.0757311	0.12064	0.0107324	9.09953	3.18579	0.00290235	0.108305	up	yes
ENSSAUG00010005779	tent5c	NA	terminal nucleotidyltransferase 5C [Source:NCBI gene;Acc:327154]	protein_coding	5.14581	3.48745	4.8282	1.731	2.31544	2.11499	2.18479	1.1275	0.0030378	0.112667	up	yes
ENSSAUG00010020068	pet100	NA	PET100 cytochrome c oxidase chaperone [Source:ZFIN;Acc:ZDB-GENE-131121-608]	protein_coding	2.98658	10.3503	6.74897	2.91592	2.25591	1.41745	3.04826	1.60799	0.00308189	0.114006	up	yes
ENSSAUG00010007843	ENSSAUG00010007843	NA	interferon-induced protein with tetratricopeptide repeats 1-like [Source:NCBI gene;Acc:115590785]	protein_coding	0.204769	0.209133	0.139134	0.0808019	0.0592267	0.0583373	2.78796	1.47921	0.00310219	0.114165	up	yes
ENSSAUG00010003944	esama	NA	endothelial cell adhesion molecule [Source:NCBI gene;Acc:115593987]	protein_coding	1.61323	1.98657	1.84481	0.947501	1.0842	0.616215	2.05618	1.03997	0.00313137	0.114943	up	yes
ENSSAUG00010011384	ccr12a	NA	C-C chemokine receptor type 3-like [Source:NCBI gene;Acc:115571983]	protein_coding	1.74464	0.957299	1.0345	0.679725	0.349147	0.052205	3.45623	1.7892	0.00401088	0.135382	up	yes
ENSSAUG00010012435	APCDD1	NA	APC down-regulated 1 [Source:NCBI gene;Acc:115572534]	protein_coding	0.378048	0.652182	0.97083	0.282988	0.2374	0.199161	2.78099	1.4756	0.0040212	0.135382	up	yes
ENSSAUG00010013772	neurl2	NA	neuralized E3 ubiquitin protein ligase 2 [Source:NCBI gene;Acc:115571733]	protein_coding	6.82443	8.33432	8.53078	3.56876	2.8099	4.63891	2.15016	1.10444	0.0043248	0.143613	up	yes
ENSSAUG00010025505	ENSSAUG00010025505	NA		protein_coding	4.43108	1.86244	1.69122	1.21685	0.67396	0.884916	2.87663	1.52438	0.00447485	0.146216	up	yes
ENSSAUG00010015197	lratd1	NA	LRAT domain containing 1 [Source:NCBI gene;Acc:115573684]	protein_coding	1.41997	0.995445	1.46804	0.701076	0.443833	0.224569	2.83572	1.50371	0.00452137	0.146563	up	yes
ENSSAUG00010021989	fsta	NA	follistatin [Source:NCBI gene;Acc:115581546]	protein_coding	1.26533	1.85746	2.18751	0.94537	0.981789	0.543992	2.14892	1.10361	0.00475517	0.15156	up	yes
ENSSAUG00010003671	si:ch211-241j12.3	NA	uncharacterized LOC115574058 [Source:NCBI gene;Acc:115574058]	protein_coding	0.504558	0.33193	0.339398	0.190503	0.193001	0.117388	2.34758	1.23118	0.00490119	0.154101	up	yes
ENSSAUG00010022708	slc27a2a	EC:6.2.1.-;EC:6.2.1.3	very long-chain acyl-CoA synthetase-like [Source:NCBI gene;Acc:115579707]	protein_coding	0.498992	0.446381	0.279188	0.221441	0.092246	0.105271	2.92287	1.54739	0.00491042	0.154101	up	yes
ENSSAUG00010005456	parp12b	NA	protein mono-ADP-ribosyltransferase PARP12-like [Source:NCBI gene;Acc:115595784]	protein_coding	1.83919	2.78704	2.02834	0.646222	1.01104	1.10611	2.40814	1.26792	0.00495327	0.154812	up	yes
ENSSAUG00010018438	ENSSAUG00010018438	NA	uncharacterized LOC115571939 [Source:NCBI gene;Acc:115571939]	protein_coding	4.3663	2.50834	1.63734	1.68179	0.82323	0.084109	3.28758	1.71703	0.00503272	0.15553	up	yes
ENSSAUG00010025928	HID1	NA	protein HID1-like [Source:NCBI gene;Acc:115574908]	protein_coding	0.370427	0.39087	0.252719	0.162491	0.11678	0.0993694	2.67804	1.42118	0.00504311	0.15553	up	yes
ENSSAUG00010011877	tnfsf12	NA	TNF superfamily member 12 [Source:NCBI gene;Acc:115589744]	protein_coding	1.09209	1.11036	0.734856	0.300074	0.601162	0.274798	2.49763	1.32056	0.00507443	0.155823	up	yes
ENSSAUG00010004689	ENSSAUG00010004689	NA		protein_coding	1.98462	1.80252	1.51232	1.51656	0.551999	0.400043	2.14675	1.10215	0.00516722	0.157319	up	yes
ENSSAUG00010021593	ENSSAUG00010021593	NA		protein_coding	0.863458	0.944173	0.424915	0.051264	0.373456	0.0001	5.25528	2.39377	0.00544946	0.163816	up	yes
ENSSAUG00010025783	rab27a	NA	RAB27A, member RAS oncogene family [Source:NCBI gene;Acc:115580087]	protein_coding	17.6771	17.8924	10.2959	10.7823	8.80157	2.25879	2.09981	1.07026	0.00572233	0.169521	up	yes
ENSSAUG00010019495	ENSSAUG00010019495	NA	FK506-binding protein 5-like [Source:NCBI gene;Acc:115573635]	protein_coding	0.185561	0.106338	0.187378	0.00973827	0.102836	0.011161	3.87341	1.9536	0.00575195	0.16957	up	yes
ENSSAUG00010009217	ppfia4	NA	liprin-alpha-4-like [Source:NCBI gene;Acc:115583172]	protein_coding	0.948912	0.533416	1.15648	0.517234	0.488033	0.19326	2.20171	1.13862	0.00605377	0.176053	up	yes
ENSSAUG00010009864	ENSSAUG00010009864	NA	growth/differentiation factor 6-B-like [Source:NCBI gene;Acc:115592938]	protein_coding	1.17151	0.764559	1.43559	0.491118	0.645141	0.282172	2.37703	1.24916	0.0060935	0.176848	up	yes
ENSSAUG00010010848	ENSSAUG00010010848	NA		protein_coding	0.161573	0.198042	0.185699	0.0635257	0.107665	0.0326033	2.67581	1.41998	0.00614703	0.178039	up	yes
ENSSAUG00010025103	bco2a	NA	beta-carotene oxygenase 2a [Source:ZFIN;Acc:ZDB-GENE-030131-8039]	protein_coding	1.3608	0.961111	0.738019	0.704567	0.251658	0.181193	2.69024	1.42774	0.0066399	0.187165	up	yes
ENSSAUG00010010649	ENSSAUG00010010649	NA		protein_coding	0.96591	1.14053	0.896962	0.691885	0.494291	0.228982	2.12231	1.08563	0.00665871	0.187165	up	yes
ENSSAUG00010014947	mybpha	NA	myosin-binding protein H-like [Source:NCBI gene;Acc:115585029]	protein_coding	1.91178	1.45337	1.24743	0.646477	0.687977	0.738577	2.22504	1.15383	0.00676056	0.188543	up	yes
ENSSAUG00010021152	si:ch73-334d15.1	EC:2.4.1.17	si:ch73-334d15.1 [Source:ZFIN;Acc:ZDB-GENE-091118-35]	protein_coding	2.04073	1.60282	1.17287	0.927559	0.695435	0.124306	2.7565	1.46284	0.00684698	0.19021	up	yes
ENSSAUG00010002761	ALDH1L1	EC:1.5.1.6	cytosolic 10-formyltetrahydrofolate dehydrogenase-like [Source:NCBI gene;Acc:115583157]	protein_coding	1.03631	0.784796	0.822344	0.463925	0.546641	0.243381	2.1081	1.07595	0.00689495	0.1908	up	yes
ENSSAUG00010007100	ADAMTS15	NA	ADAM metallopeptidase with thrombospondin type 1 motif 15 [Source:NCBI gene;Acc:115594235]	protein_coding	1.14064	0.737445	0.679637	0.532232	0.436984	0.113857	2.36155	1.23973	0.00717601	0.196672	up	yes
ENSSAUG00010005799	fhod3b	EC:6.2.1.16	formin homology 2 domain containing 3 [Source:NCBI gene;Acc:115567541]	protein_coding	1.74044	1.09461	0.892613	0.677275	0.818288	0.158503	2.25364	1.17225	0.00721535	0.197278	up	yes
ENSSAUG00010005918	ENSSAUG00010005918	NA	scavenger receptor cysteine-rich type 1 protein M160-like [Source:NCBI gene;Acc:115584338]	protein_coding	0.752985	0.550347	0.489096	0.412936	0.233638	0.067543	2.50999	1.32768	0.00731921	0.199069	up	yes
ENSSAUG00010000351	zgc:172270	NA	caveolin-2-like [Source:NCBI gene;Acc:115582810]	protein_coding	4.1889	4.76996	5.1343	2.765	2.2907	1.90041	2.02601	1.01864	0.00734695	0.199443	up	yes
ENSSAUG00010010547	ENSSAUG00010010547	NA		protein_coding	0.43958	0.874408	0.837112	0.171676	0.45852	0.107688	2.91523	1.54361	0.00743238	0.200998	up	yes
ENSSAUG00010027440	ENSSAUG00010027440	NA	probable E3 ubiquitin-protein ligase TRIML1 [Source:NCBI gene;Acc:115595498]	protein_coding	1.21948	1.43252	0.912842	0.806744	0.332825	0.257931	2.55087	1.35099	0.00778845	0.205801	up	yes
ENSSAUG00010019388	si:dkeyp-26a9.2	NA	histone H3 associated protein kinase [Source:NCBI gene;Acc:115581004]	protein_coding	0.15521	0.265998	0.298907	0.108613	0.0978328	0.0736012	2.57141	1.36256	0.00786677	0.206488	up	yes
ENSSAUG00010007348	ENSSAUG00010007348	NA		protein_coding	1.99714	1.43424	1.86991	0.831326	1.05524	0.428432	2.28998	1.19534	0.00791174	0.207288	up	yes
ENSSAUG00010024055	trpm4a	NA	transient receptor potential cation channel subfamily M member 4-like [Source:NCBI gene;Acc:115577138]	protein_coding	0.27647	0.151349	0.142822	0.090462	0.0704526	0.0635602	2.54212	1.34603	0.00865473	0.220955	up	yes
ENSSAUG00010001144	stx2b	NA	syntaxin-2-like [Source:NCBI gene;Acc:115581925]	protein_coding	0.508275	0.314086	0.231514	0.196763	0.127742	0.0175382	3.08112	1.62345	0.00895706	0.225569	up	yes
ENSSAUG00010006879	ENSSAUG00010006879	NA		protein_coding	1.28872	0.808115	1.3032	0.44412	0.401029	0.453683	2.61776	1.38833	0.00902496	0.226879	up	yes
ENSSAUG00010010610	ENSSAUG00010010610	NA	centromere protein U [Source:NCBI gene;Acc:115568329]	protein_coding	0.774399	0.762697	0.361414	0.238844	0.284526	0.0001	3.62678	1.85869	0.00931464	0.23153	up	yes
ENSSAUG00010018442	ENSSAUG00010018442	NA	uncharacterized LOC115572086 [Source:NCBI gene;Acc:115572086]	protein_coding	0.495749	0.468405	0.369786	0.318762	0.128057	0.038004	2.7514	1.46016	0.00934692	0.231709	up	yes
ENSSAUG00010018440	ENSSAUG00010018440	NA	uncharacterized LOC115572117 [Source:NCBI gene;Acc:115572117]	protein_coding	3.79312	2.68311	2.21644	2.46923	1.0738	0.28917	2.26832	1.18162	0.00945677	0.23324	up	yes
ENSSAUG00010005818	pcdh1b	NA	protocadherin 1 [Source:NCBI gene;Acc:115568377]	protein_coding	0.505676	0.404175	0.24544	0.116667	0.270312	0.0633489	2.56545	1.35921	0.00945963	0.23324	up	yes
ENSSAUG00010013018	crybg1a	NA	crystallin beta-gamma domain containing 1a [Source:ZFIN;Acc:ZDB-GENE-041008-100]	protein_coding	1.49667	0.884401	1.45495	0.992788	0.430119	0.0865785	2.54128	1.34555	0.00969759	0.236155	up	yes
ENSSAUG00010002156	ENSSAUG00010002156	NA		protein_coding	1.62461	2.02928	1.08366	0.680024	0.810553	0.587749	2.2795	1.18872	0.0100546	0.241316	up	yes
ENSSAUG00010011402	ENSSAUG00010011402	NA		protein_coding	0.324998	0.180303	0.253451	0.088914	0.07938	0.119066	2.64042	1.40077	0.0100555	0.241316	up	yes
ENSSAUG00010018439	ENSSAUG00010018439	NA		protein_coding	1.97369	1.21688	1.09834	1.05167	0.202648	0.225258	2.89875	1.53543	0.010183	0.242742	up	yes
ENSSAUG00010002017	cdc6	NA	cell division cycle 6 [Source:NCBI gene;Acc:115596795]	protein_coding	0.516919	0.608747	0.502585	0.12699	0.0001	0.226366	4.60666	2.20372	0.0102284	0.24342	up	yes
ENSSAUG00010014624	hivep3b	NA	transcription factor HIVEP3-like [Source:NCBI gene;Acc:115567295]	protein_coding	0.254337	0.271613	0.251964	0.161135	0.130884	0.042162	2.32782	1.21898	0.0103063	0.244865	up	yes
ENSSAUG00010010132	si:dkey-226m8.10	NA	probable global transcription activator SNF2L2 [Source:NCBI gene;Acc:115592133]	protein_coding	1.10483	1.23678	0.825822	0.62856	0.488596	0.273537	2.27759	1.18751	0.0105157	0.248599	up	yes
ENSSAUG00010024160	pole	EC:2.7.7.7	polymerase (DNA directed), epsilon [Source:ZFIN;Acc:ZDB-GENE-070705-557]	protein_coding	0.362913	0.263681	0.31294	0.200532	0.137347	0.0871562	2.21048	1.14436	0.0107184	0.251723	up	yes
ENSSAUG00010005519	ENSSAUG00010005519	EC:6.2.1.3	long-chain-fatty-acid--CoA ligase ACSBG2-like [Source:NCBI gene;Acc:115581497]	protein_coding	0.593409	0.594709	0.754314	0.373394	0.350212	0.129894	2.27584	1.1864	0.01075	0.252052	up	yes
ENSSAUG00010009302	ENSSAUG00010009302	NA	E3 ubiquitin-protein ligase RNF182-like [Source:NCBI gene;Acc:115583931]	protein_coding	0.38308	0.677305	0.470844	0.213202	0.148511	0.210695	2.67507	1.41957	0.0107787	0.25231	up	yes
ENSSAUG00010008982	ENSSAUG00010008982	NA		protein_coding	0.562741	0.335219	0.529301	0.238587	0.241301	0.034939	2.77231	1.47109	0.0110271	0.256442	up	yes
ENSSAUG00010010676	ENSSAUG00010010676	NA		protein_coding	1.16773	1.03336	0.910822	0.413083	0.616269	0.35613	2.24609	1.16741	0.0110668	0.256823	up	yes
ENSSAUG00010012839	eme1	EC:3.1.22.-	essential meiotic structure-specific endonuclease 1 [Source:NCBI gene;Acc:115571697]	protein_coding	0.427449	0.572976	0.404438	0.279418	0.217294	0.049147	2.57367	1.36383	0.0114144	0.259531	up	yes
ENSSAUG00010006919	ENSSAUG00010006919	NA		protein_coding	0.355241	0.48862	0.255705	0.0824807	0.0815231	0.208295	2.95345	1.5624	0.0116199	0.262532	up	yes
ENSSAUG00010009071	ENSSAUG00010009071	NA		protein_coding	0.44601	0.346389	0.451085	0.303861	0.232668	0.0646407	2.06844	1.04854	0.01185	0.26563	up	yes
ENSSAUG00010004315	ube2t	EC:2.3.2.23	ubiquitin-conjugating enzyme E2 T-like [Source:NCBI gene;Acc:115584820]	protein_coding	2.66199	3.87381	2.94835	1.52008	1.83768	0.917828	2.21821	1.1494	0.0119103	0.266377	up	yes
ENSSAUG00010016264	si:dkey-30c15.10	NA	anillin-like [Source:NCBI gene;Acc:115587308]	protein_coding	0.280889	0.242343	0.457085	0.178959	0.016372	0.103429	3.28129	1.71426	0.0120401	0.268627	up	yes
ENSSAUG00010026094	si:dkey-76k16.5	NA	glycine N-acyltransferase-like protein 3 [Source:NCBI gene;Acc:115596305]	protein_coding	0.93548	1.20699	1.50983	0.788246	0.50324	0.109017	2.60785	1.38286	0.0129327	0.281906	up	yes
ENSSAUG00010024704	igfbp2a	NA	insulin-like growth factor-binding protein 2-A [Source:NCBI gene;Acc:115577167]	protein_coding	0.604616	0.617272	0.222007	0.246149	0.146168	0.14175	2.70359	1.43487	0.0129899	0.281906	up	yes
ENSSAUG00010023407	ENSSAUG00010023407	NA		protein_coding	0.546818	0.584871	1.61556	0.46809	0.541058	0.121572	2.42965	1.28075	0.0129949	0.281906	up	yes
ENSSAUG00010020408	mnd1	NA	meiotic nuclear divisions 1 [Source:NCBI gene;Acc:115583221]	protein_coding	2.12367	1.43211	1.42225	0.243203	0.457928	0.946625	3.02109	1.59507	0.0132245	0.28396	up	yes
ENSSAUG00010016727	MYOZ1	NA	myozenin-1-like [Source:NCBI gene;Acc:115597213]	protein_coding	1.63762	3.01243	2.41629	0.967586	1.4984	1.04923	2.01022	1.00735	0.013691	0.290047	up	yes
ENSSAUG00010011609	rhag	NA	Rh associated glycoprotein [Source:ZFIN;Acc:ZDB-GENE-030131-8229]	protein_coding	0.474891	0.651424	0.712909	0.384565	0.275558	0.063318	2.54233	1.34615	0.0137112	0.290047	up	yes
ENSSAUG00010007041	MEI1	NA	meiotic double-stranded break formation protein 1 [Source:NCBI gene;Acc:115574989]	protein_coding	0.204532	0.275718	0.293725	0.121485	0.013789	0.105561	3.21371	1.68424	0.0139082	0.291689	up	yes
ENSSAUG00010010528	ak4	EC:2.7.4.3	adenylate kinase 4 [Source:NCBI gene;Acc:115591866]	protein_coding	3.81329	3.00567	1.98696	1.72321	1.84289	0.730975	2.04928	1.03512	0.0139183	0.291689	up	yes
ENSSAUG00010012860	TKT	EC:2.2.1.1	transketolase [Source:NCBI gene;Acc:115585521]	protein_coding	0.439274	0.349909	0.689057	0.179571	0.284416	0.151525	2.40164	1.26402	0.0139191	0.291689	up	yes
ENSSAUG00010025681	camkk1b	NA	calcium/calmodulin-dependent protein kinase kinase 1-like [Source:NCBI gene;Acc:115595858]	protein_coding	0.446308	0.479346	0.577837	0.170185	0.366992	0.114496	2.30712	1.20609	0.0142633	0.295597	up	yes
ENSSAUG00010009711	ADAMTS7	NA	ADAM metallopeptidase with thrombospondin type 1 motif 7 [Source:NCBI gene;Acc:115580213]	protein_coding	0.713448	0.483045	0.414564	0.360895	0.282979	0.0919475	2.18947	1.13058	0.01445	0.296879	up	yes
ENSSAUG00010015713	prss35	NA	serine protease 35 [Source:NCBI gene;Acc:115566662]	protein_coding	1.06616	0.784872	1.03023	0.387796	0.615296	0.245337	2.30791	1.20659	0.0145417	0.29748	up	yes
ENSSAUG00010016806	angptl5	NA	angiopoietin like 5 [Source:NCBI gene;Acc:115593565]	protein_coding	1.53407	1.71068	1.18945	0.93202	0.545122	0.681016	2.05462	1.03887	0.0145785	0.297807	up	yes
ENSSAUG00010021487	ENSSAUG00010021487	NA	polycystic kidney disease 1 like 2a [Source:ZFIN;Acc:ZDB-GENE-050208-89]	protein_coding	0.241909	0.389894	0.23069	0.169432	0.154658	0.0321477	2.42111	1.27567	0.0146639	0.2981	up	yes
ENSSAUG00010002195	zgc:110540	EC:2.7.1.74	deoxycytidine kinase-like [Source:NCBI gene;Acc:115594285]	protein_coding	1.23436	0.836068	0.657088	0.509003	0.231259	0.346578	2.50958	1.32745	0.0149696	0.303194	up	yes
ENSSAUG00010003128	ENSSAUG00010003128	NA	uncharacterized LOC115574102 [Source:NCBI gene;Acc:115574102]	protein_coding	0.379436	0.43229	0.456469	0.283641	0.08288	0.11777	2.61866	1.38883	0.0158734	0.3122	up	yes
ENSSAUG00010004039	ENSSAUG00010004039	NA	junctional cadherin complex regulator [Source:NCBI gene;Acc:115594862]	protein_coding	0.596609	0.536861	0.619641	0.402925	0.239709	0.0488756	2.53519	1.3421	0.0159925	0.313678	up	yes
ENSSAUG00010010317	mlphb	NA	melanophilin [Source:NCBI gene;Acc:115587524]	protein_coding	0.46094	0.257588	0.437114	0.123256	0.279373	0.082343	2.3829	1.25272	0.0161214	0.314907	up	yes
ENSSAUG00010005914	fancd2	NA	FA complementation group D2 [Source:ZFIN;Acc:ZDB-GENE-040116-5]	protein_coding	0.444523	0.659097	0.407229	0.346995	0.200962	0.15445	2.15096	1.10498	0.0166378	0.320862	up	yes
ENSSAUG00010011077	ENSSAUG00010011077	NA	rho GTPase-activating protein 22-like [Source:NCBI gene;Acc:115568715]	protein_coding	1.78651	1.4598	1.61746	0.561017	0.933033	0.885773	2.04375	1.03122	0.0176098	0.332167	up	yes
ENSSAUG00010026853	ttbk2a	NA	tau tubulin kinase 2 [Source:NCBI gene;Acc:115597669]	protein_coding	0.35539	0.461951	0.470387	0.286246	0.172338	0.138674	2.15607	1.1084	0.0189431	0.348198	up	yes
ENSSAUG00010015431	ENSSAUG00010015431	NA	uncharacterized LOC115592678 [Source:NCBI gene;Acc:115592678]	protein_coding	0.762584	0.57436	0.458737	0.369903	0.243174	0.235062	2.1172	1.08216	0.0195054	0.353136	up	yes
ENSSAUG00010022055	gltpa	NA	glycolipid transfer protein [Source:NCBI gene;Acc:115581035]	protein_coding	4.46837	3.94554	3.97635	2.55131	2.63809	0.709147	2.10056	1.07077	0.0195129	0.353136	up	yes
ENSSAUG00010018130	ENSSAUG00010018130	EC:3.4.21.4	anionic trypsin-2-like [Source:NCBI gene;Acc:115595229]	protein_coding	1.17858	1.08063	0.53941	0.65555	0.415704	0.207688	2.18823	1.12976	0.0198517	0.355861	up	yes
ENSSAUG00010024366	ENSSAUG00010024366	NA	chromosome 20 C10orf71 homolog [Source:NCBI gene;Acc:115571637]	protein_coding	1.77972	1.28549	0.779171	0.840508	0.43379	0.021112	2.9677	1.56934	0.0200132	0.356765	up	yes
ENSSAUG00010023494	KIAA0825	NA	KIAA0825 ortholog [Source:NCBI gene;Acc:115582424]	protein_coding	0.55383	0.313479	0.527002	0.198862	0.287896	0.184367	2.07757	1.0549	0.0202229	0.358711	up	yes
ENSSAUG00010027438	ENSSAUG00010027438	NA		protein_coding	1.68686	2.3025	1.91098	1.26485	1.2685	0.337102	2.05554	1.03952	0.0202768	0.359221	up	yes
ENSSAUG00010014495	ccna2	NA	cyclin A2 [Source:NCBI gene;Acc:115569177]	protein_coding	1.71883	1.48277	1.9638	0.500955	1.1118	0.835904	2.10948	1.07689	0.0208695	0.365936	up	yes
ENSSAUG00010013128	ENSSAUG00010013128	NA	brevican core protein-like [Source:NCBI gene;Acc:115579035]	protein_coding	1.03832	0.692034	0.561529	0.633474	0.260923	0.102293	2.2995	1.20132	0.0209246	0.365936	up	yes
ENSSAUG00010014320	prom1a	NA	prominin 1a [Source:NCBI gene;Acc:322857]	protein_coding	0.598469	0.559519	0.211079	0.176674	0.309336	0.130183	2.22181	1.15174	0.0209742	0.365936	up	yes
ENSSAUG00010019129	galnt14	EC:2.4.1.41	polypeptide N-acetylgalactosaminyltransferase 14-like [Source:NCBI gene;Acc:115573754]	protein_coding	0.83733	0.43877	0.739739	0.466066	0.167621	0.225801	2.3454	1.22983	0.0213292	0.369611	up	yes
ENSSAUG00010009830	NIPAL2	NA	NIPA like domain containing 2 [Source:NCBI gene;Acc:115566995]	protein_coding	1.18791	1.01402	0.93765	0.588213	0.646069	0.153398	2.26247	1.1779	0.0220159	0.376485	up	yes
ENSSAUG00010020232	slc8a3	NA	solute carrier family 8 member A3 [Source:NCBI gene;Acc:115566220]	protein_coding	0.564668	0.431122	0.401729	0.190731	0.341034	0.119358	2.14632	1.10187	0.0221953	0.377048	up	yes
ENSSAUG00010023358	dusp22b	NA	dual specificity protein phosphatase 22-B-like [Source:NCBI gene;Acc:115573297]	protein_coding	1.31199	0.733381	0.671856	0.496426	0.45083	0.251008	2.26764	1.18119	0.0226785	0.380078	up	yes
ENSSAUG00010022545	sar1ab	EC:3.6.5.-	secretion associated, Ras related GTPase 1Ab [Source:ZFIN;Acc:ZDB-GENE-050417-437]	protein_coding	1.75823	1.51524	0.914226	0.804329	0.639594	0.508145	2.14526	1.10115	0.0233141	0.387545	up	yes
ENSSAUG00010009505	slc24a1	NA	solute carrier family 24 member 1 [Source:ZFIN;Acc:ZDB-GENE-060503-191]	protein_coding	1.50459	0.978333	0.924688	0.665251	0.544671	0.454471	2.04736	1.03377	0.0234468	0.38858	up	yes
ENSSAUG00010014768	ENSSAUG00010014768	NA	homeobox protein HMX2-like [Source:NCBI gene;Acc:115589727]	protein_coding	1.23972	1.53922	1.0839	0.468782	0.604289	0.669622	2.2166	1.14835	0.0234648	0.38858	up	yes
ENSSAUG00010016805	ENSSAUG00010016805	NA		protein_coding	0.473981	0.137865	0.395836	0.153185	0.204822	0.056388	2.43169	1.28196	0.0241929	0.396613	up	yes
ENSSAUG00010001163	cdc45	NA	CDC45 cell division cycle 45 homolog (S. cerevisiae) [Source:ZFIN;Acc:ZDB-GENE-040426-2710]	protein_coding	0.532284	0.486968	0.192506	0.0685729	0.22475	0.15901	2.6789	1.42164	0.0255381	0.411579	up	yes
ENSSAUG00010003245	tonsl	NA	tonsoku like, DNA repair protein [Source:NCBI gene;Acc:115566476]	protein_coding	0.416198	0.287847	0.293677	0.123658	0.0892009	0.213232	2.34157	1.22747	0.0256108	0.41182	up	yes
ENSSAUG00010017961	ENSSAUG00010017961	NA		protein_coding	0.181845	0.196517	0.141412	0.105805	0.0739506	0.0624914	2.14564	1.10141	0.0256478	0.411951	up	yes
ENSSAUG00010012234	ESCO2	NA	establishment of sister chromatid cohesion N-acetyltransferase 2 [Source:NCBI gene;Acc:115574265]	protein_coding	0.838096	0.455438	0.533756	0.08253	0.376603	0.263844	2.52745	1.33768	0.0260492	0.414591	up	yes
ENSSAUG00010003298	rbpms2b	EC:3.4.25.1	RNA binding protein, mRNA processing factor 2a [Source:ZFIN;Acc:ZDB-GENE-040718-106]	protein_coding	0.710614	0.786014	0.908276	0.530511	0.271023	0.337392	2.11156	1.07831	0.0261413	0.414591	up	yes
ENSSAUG00010025831	stox1	NA	storkhead box 1 [Source:NCBI gene;Acc:115596315]	protein_coding	0.370993	0.097937	0.26081	0.147359	0.081033	0.058854	2.54047	1.3451	0.0265119	0.419693	up	yes
ENSSAUG00010017462	spc25	NA	SPC25 component of NDC80 kinetochore complex [Source:NCBI gene;Acc:115588660]	protein_coding	1.00295	1.14751	0.422295	0.607824	0.118846	0.0001	3.53998	1.82374	0.0268942	0.42156	up	yes
ENSSAUG00010023560	AQP3	NA	aquaporin-3-like [Source:NCBI gene;Acc:115580969]	protein_coding	1.47708	2.3252	1.99174	0.605934	0.991052	1.21952	2.05717	1.04066	0.0269281	0.42156	up	yes
ENSSAUG00010005857	BNC1	NA	basonuclin 1 [Source:NCBI gene;Acc:115580703]	protein_coding	0.471619	0.530797	0.323359	0.32161	0.217388	0.0436933	2.27526	1.18603	0.0269669	0.42156	up	yes
ENSSAUG00010002286	ENSSAUG00010002286	NA		protein_coding	0.977952	0.440032	0.539591	0.565666	0.103295	0.031831	2.79337	1.48201	0.0270232	0.42156	up	yes
ENSSAUG00010007561	si:dkey-85k7.12	NA	si:dkey-85k7.12 [Source:ZFIN;Acc:ZDB-GENE-130530-855]	protein_coding	1.47408	1.2657	1.02852	0.889841	0.626393	0.049423	2.40685	1.26715	0.0276497	0.425126	up	yes
ENSSAUG00010007351	ENSSAUG00010007351	NA		protein_coding	2.05374	1.78932	1.18495	1.35682	0.339005	0.413589	2.3836	1.25314	0.0280561	0.429382	up	yes
ENSSAUG00010016314	ENSSAUG00010016314	NA		protein_coding	0.376237	0.261766	0.221216	0.167167	0.183323	0.032646	2.24259	1.16517	0.0281678	0.430169	up	yes
ENSSAUG00010024454	mat1a	EC:2.5.1.6	S-adenosylmethionine synthase-like [Source:NCBI gene;Acc:115571617]	protein_coding	0.515869	0.614115	0.300484	0.194916	0.213989	0.229717	2.23993	1.16345	0.0282019	0.43023	up	yes
ENSSAUG00010012231	pbk	NA	PDZ binding kinase [Source:NCBI gene;Acc:115573579]	protein_coding	1.28541	2.2664	1.50082	0.772439	0.661525	0.978774	2.09415	1.06636	0.0283761	0.431703	up	yes
ENSSAUG00010009233	CDIN1	NA	chromosome 16 C15orf41 homolog [Source:NCBI gene;Acc:115566453]	protein_coding	0.522014	1.04661	0.775207	0.466479	0.481441	0.171226	2.0943	1.06647	0.0290181	0.434329	up	yes
ENSSAUG00010005369	ITPRIP	NA	si:dkeyp-80c12.4 [Source:ZFIN;Acc:ZDB-GENE-090313-403]	protein_coding	0.472775	0.567321	0.208177	0.208733	0.231093	0.086678	2.37087	1.24542	0.0291387	0.435677	up	yes
ENSSAUG00010019280	NSUN7	NA	putative methyltransferase NSUN7 [Source:NCBI gene;Acc:115568749]	protein_coding	0.64036	0.408447	0.344247	0.277985	0.116207	0.196962	2.3565	1.23665	0.0293036	0.436315	up	yes
ENSSAUG00010012146	ENSSAUG00010012146	NA	lysozyme g-like [Source:NCBI gene;Acc:115582423]	protein_coding	5.18758	2.97933	2.57506	2.43222	1.46884	1.33833	2.05023	1.03579	0.0294822	0.43806	up	yes
ENSSAUG00010009427	tbc1d32	NA	TBC1 domain family member 32 [Source:NCBI gene;Acc:115574612]	protein_coding	0.355971	0.424896	0.127478	0.186319	0.0884938	0.10826	2.37121	1.24562	0.0308715	0.447527	up	yes
ENSSAUG00010022437	mmp11b	NA	matrix metallopeptidase 11b [Source:ZFIN;Acc:ZDB-GENE-070817-2]	protein_coding	0.383863	0.370718	0.186713	0.166545	0.203724	0.030865	2.34658	1.23056	0.031021	0.448787	up	yes
ENSSAUG00010023046	abcc9	NA	ATP-binding cassette, sub-family C (CFTR/MRP), member 9 [Source:ZFIN;Acc:ZDB-GENE-050517-23]	protein_coding	0.837434	0.590822	0.444688	0.336449	0.448893	0.0575509	2.22204	1.15189	0.031944	0.455582	up	yes
ENSSAUG00010005211	ENSSAUG00010005211	NA		protein_coding	1.03969	1.59391	0.848254	0.986404	0.392134	0.115634	2.33029	1.22051	0.0325957	0.459054	up	yes
ENSSAUG00010014425	maats1	EC:6.2.1.-	MYCBP associated and testis expressed 1 [Source:NCBI gene;Acc:115587483]	protein_coding	0.407305	0.419812	0.499106	0.283069	0.154247	0.204558	2.06617	1.04696	0.0328845	0.460803	up	yes
ENSSAUG00010021598	sorcs2	NA	sortilin-related VPS10 domain containing receptor 2 [Source:ZFIN;Acc:ZDB-GENE-130530-825]	protein_coding	1.00574	0.448484	0.728969	0.406391	0.516794	0.113861	2.1052	1.07396	0.0330855	0.462712	up	yes
ENSSAUG00010007419	colq	EC:4.1.-.-	collagen-like tail subunit (single strand of homotrimer) of asymmetric acetylcholinesterase [Source:ZFIN;Acc:ZDB-GENE-110411-119]	protein_coding	0.739009	0.755628	0.340473	0.333505	0.351723	0.178927	2.12359	1.0865	0.0332583	0.464218	up	yes
ENSSAUG00010021481	vat1l	EC:1.-.-.-	vesicle amine transport 1 like [Source:NCBI gene;Acc:115580476]	protein_coding	0.738384	0.253354	0.785878	0.358061	0.253774	0.183675	2.23456	1.15999	0.0365831	0.491148	up	yes
ENSSAUG00010015348	kif15	NA	kinesin family member 15 [Source:NCBI gene;Acc:115566454]	protein_coding	0.189859	0.18305	0.0878179	0.105941	0.0826105	0.0168078	2.24351	1.16576	0.0376863	0.494598	up	yes
ENSSAUG00010014449	ENSSAUG00010014449	NA	tumor necrosis factor receptor superfamily member 1B-like [Source:NCBI gene;Acc:115583416]	protein_coding	0.528186	0.321946	0.340232	0.21644	0.281626	0.077961	2.06651	1.04719	0.0407799	0.5187	up	yes
ENSSAUG00010017026	ENSSAUG00010017026	NA		protein_coding	0.775021	0.900922	0.684561	0.65559	0.358809	0.141571	2.04201	1.02999	0.0414853	0.520535	up	yes
ENSSAUG00010009786	ENSSAUG00010009786	NA		protein_coding	1.1009	0.727222	0.579177	0.801469	0.299544	0.0857809	2.0284	1.02034	0.0430722	0.528033	up	yes
ENSSAUG00010015320	ENSSAUG00010015320	NA	CD58 molecule [Source:NCBI gene;Acc:115588339]	protein_coding	0.251549	0.238924	0.0865078	0.133827	0.0001	0.0001	4.30497	2.106	0.0442329	0.534781	up	yes
ENSSAUG00010002496	AMIGO1	NA	amphoterin-induced protein 1-like [Source:NCBI gene;Acc:115583128]	protein_coding	0.763784	0.647976	0.456815	0.184346	0.296668	0.350216	2.24796	1.16862	0.0451225	0.539167	up	yes
ENSSAUG00010021638	mcm10	NA	minichromosome maintenance 10 replication initiation factor [Source:NCBI gene;Acc:115595164]	protein_coding	0.589893	0.104259	0.347771	0.192916	0.094943	0.133534	2.47257	1.30601	0.0462047	0.545253	up	yes
ENSSAUG00010019038	ENSSAUG00010019038	NA		protein_coding	2.62999	2.44832	0.921232	1.69924	0.446962	0.488909	2.27677	1.18699	0.0467947	0.547444	up	yes
ENSSAUG00010018870	zmp:0000000735	NA	sterile alpha motif domain-containing protein 9-like [Source:NCBI gene;Acc:115574790]	protein_coding	1.2012	0.90126	0.74574	0.658566	0.596879	0.042392	2.19458	1.13394	0.0469811	0.547627	up	yes
ENSSAUG00010002722	dnai1.2	NA	dynein axonemal intermediate chain 1 [Source:NCBI gene;Acc:115583858]	protein_coding	0.348696	0.380109	0.241482	0.11346	0.281817	0.0697523	2.08651	1.06109	0.0483395	0.556268	up	yes
ENSSAUG00010012434	ENSSAUG00010012434	NA		pseudogene	0.229468	0.293603	0.325606	0.198546	0.127204	0.070304	2.14283	1.09952	0.0189594	0.348198	up	yes
ENSSAUG00010015644	ENSSAUG00010015644	EC:3.1.3.25	inositol monophosphatase 1-like [Source:NCBI gene;Acc:115570187]	protein_coding	28.3215	27.0224	32.599	130.164	129.288	132.793	0.224204	-2.15711	4.53332e-24	3.23656e-20	down	yes
ENSSAUG00010004330	edn1	NA	endothelin 1 [Source:NCBI gene;Acc:115579547]	protein_coding	1.70478	1.20824	1.3435	7.87087	10.341	7.88727	0.163091	-2.61626	4.65691e-17	1.84413e-13	down	yes
ENSSAUG00010024120	ENSSAUG00010024120	NA		protein_coding	1.35879	0.771758	1.08538	9.52134	17.3446	13.6357	0.0794024	-3.65467	9.0646e-16	2.58867e-12	down	yes
ENSSAUG00010026115	ENSSAUG00010026115	NA	cAMP-responsive element modulator-like [Source:NCBI gene;Acc:115572813]	protein_coding	5.64037	4.93464	5.22627	14.4011	24.5271	16.6523	0.284296	-1.81454	1.12295e-15	2.67243e-12	down	yes
ENSSAUG00010008438	ccn5	NA	cellular communication network factor 5 [Source:ZFIN;Acc:ZDB-GENE-060223-1]	protein_coding	2.22085	1.60184	2.77	9.93994	22.8926	10.1398	0.153417	-2.70447	7.06419e-15	1.34911e-11	down	yes
ENSSAUG00010022622	plvapb	NA	plasmalemma vesicle associated protein [Source:NCBI gene;Acc:115590773]	protein_coding	7.48584	7.87569	11.0044	28.2891	42.1829	40.6974	0.237169	-2.07601	9.20667e-15	1.46069e-11	down	yes
[truncated: 128 more rows]

## Sheet: IGF_VS_AA
gene_id	gene_name	EC	Description	FPKM.IGF1	FPKM.IGF2	FPKM.IGF3	FPKM.AA1	FPKM.AA2	FPKM.AA3	fc	log2(fc)	pval	qval	regulation	significant
[truncated: 27,159 more rows]
