# Supplementary material for: Exploring the Integrated Role of miRNAs and lncRNAs in Regulating the Transcriptional Response to Amino Acids and Insulin-like Growth Factor 1 in Gilthead Sea Bream (Sparus aurata) Myoblasts
Source: Int J Mol Sci. 2024 Mar 31;25(7):3894. doi: 10.3390/ijms25073894 (PMC11011856; doi:10.3390/ijms25073894)
Supplement: Supplementary file 1 [file ijms-25-03894-s001.zip › Supplementary_File_S3.xlsx]

## Sheet: AA_VS_CT
red is pvalue<0.001,orange is pvalue <0.01,blue is pvalue<0.05,green is pvalue <0.1.
Index	miR_name	miR_seq	up/down	fold_change(amino_acids(mean)/control(mean))	log2(fold_change)	pvalue(t_test)	control(mean)	amino_acids(mean)	amino_acids/AA1(norm)	amino_acids/AA2(norm)	amino_acids/AA3(norm)	control/C1(norm)	control/C2(norm)	control/C3(norm)	amino_acids/AA1(raw)	amino_acids/AA2(raw)	amino_acids/AA3(raw)	control/C1(raw)	control/C2(raw)	control/C3(raw)	Expression level
1	oni-miR-8160b	AGAATAATGCCAGCAGTCGGTC	down	0.57461	-0.799344	0.000190739	58.5666	33.653	30.9017	34.9636	35.0937	60.379	58.8296	56.4913	40	42	38	50	51	51	middle
2	dre-miR-181b-3p_R-1_2ss9TA11AG	CTCACTGAACGATGAATGCAA	up	3.4883	1.80252	0.000290521	178.173	621.519	570.136	661.812	632.609	229.44	151.111	153.967	738	795	685	190	131	139	middle
3	PC-3p-41976_30	AAGCAAATTGCTACAGTTCACC	up	inf	inf	0.000912453	0	7.00025	6.95288	6.65974	7.38814	0	0	0	9	8	8	0	0	0	low
4	PC-5p-58604_15	CCGCCCTCTGACATCACACACG	up	inf	inf	0.00270075	0	2.10711	1.93136	2.08117	2.30879	0	0	0	2.5	2.5	2.5	0	0	0	low
5	dre-miR-122	TGGAGTGTGACAATGGTGTTTG	down	0.587402	-0.76758	0.00389223	564.493	331.584	295.884	382.103	316.766	601.375	583.682	508.422	383	459	343	498	506	459	middle
6	dre-miR-203a-3p_L-1R+1	TGAAATGTTTAGGACCACTTGA	down	0.482692	-1.05082	0.00392327	156.623	75.6009	57.1681	78.6682	90.9664	140.683	172.451	156.736	74	94.5	98.5	116.5	149.5	141.5	middle
7	dre-miR-203b-3p_L-1R+1_1ss11CT	TGAAATGTTTAGGACCACTTGA	down	0.482692	-1.05082	0.00392327	156.623	75.6009	57.1681	78.6682	90.9664	140.683	172.451	156.736	74	94.5	98.5	116.5	149.5	141.5	middle
8	abu-miR-7133-3p	TAGTTTGATACACAGCACAATA	up	2.08618	1.06087	0.00426972	288.485	601.833	602.583	670.969	531.946	323.631	227.244	314.579	780	806	576	268	197	284	middle
9	abu-miR-2187b-3p_R+1_1ss20AG	TTACAGGCTATGCTAATCTGTGC	up	inf	inf	0.00447372	0	2.64211	2.7039	2.91364	2.30879	0	0	0	3.5	3.5	2.5	0	0	0	low
10	PC-3p-39790_33	ATCACATTGCCAGGGATTTCCACGCT	up	inf	inf	0.00586685	0	4.72924	5.4078	4.16234	4.61759	0	0	0	7	5	5	0	0	0	middle
11	PC-5p-16250_129	GAAATAGTTGATTGTTGAGTCT	up	1.97693	0.983265	0.00644005	10.7936	21.3382	18.541	23.3091	22.1644	12.0758	9.22817	11.0767	24	28	24	10	8	10	middle
12	PC-3p-32668_47	TGTGTCACCTGGTTTCTGAGTT	up	inf	inf	0.00703952	0	4.46174	5.02152	3.7461	4.61759	0	0	0	6.5	4.5	5	0	0	0	low
13	PC-3p-67586_11	TGCCACAGAGGTCACTTTGCA	up	inf	inf	0.00708649	0	4.77956	4.63525	4.16234	5.5411	0	0	0	6	5	6	0	0	0	low
14	oni-miR-7133_R-1	GATGTTGAGTATCAAACTGTA	up	2.20657	1.1418	0.00826992	273.96	604.51	645.073	606.036	562.422	365.897	213.401	242.58	835	728	609	303	185	219	middle
15	dre-miR-499-3p_R+1	AACATCACTTTAAGTCTGTGCTT	up	inf	inf	0.00880695	0	12.2238	12.3607	14.1519	10.1587	0	0	0	16	17	11	0	0	0	middle
16	ssa-miR-26a-3-3p_1ss4GA	CCTATTCTTGATTACTTGTTTC	down	0.612039	-0.708305	0.00957273	493.586	302.094	304.382	322.997	278.902	492.693	446.413	541.652	394	388	302	408	387	489	middle
17	oni-miR-1	TGGAATGTAAAGAAGTATGTAT	up	1.94873	0.962537	0.00962906	29547.3	57579.7	52799	63283.3	56656.9	28883.5	29022	30736.3	68344.5	76019	61349	23918.5	25159.5	27748.5	high
18	oni-miR-203a_L+1	GTGAAATGTTTAGGACCACTTG	down	0.385481	-1.37527	0.00975901	333.016	128.371	97.3403	121.54	166.233	334.5	388.737	275.811	126	146	180	277	337	249	middle
19	PC-5p-44509_26	TGACACGTTTTGGCTTGTGGAT	up	inf	inf	0.0107099	0	5.61203	4.63525	6.65974	5.5411	0	0	0	6	8	6	0	0	0	low
20	oni-miR-16b	TAGCAGCACGTAAATATTGGAG	down	0.802499	-0.317429	0.0107657	44985.6	36100.8	35677.5	38599.9	34025.1	42115	46593	46248.7	46182	46368	36843	34875.5	40392	41753	high
21	PC-3p-5483_456	CTCACTGAACGATGAATGCAAA	up	2.8836	1.52787	0.0121492	57.3174	165.281	146.01	178.981	170.851	36.2274	42.6803	93.0446	189	215	185	30	37	84	middle
22	oni-miR-133a_L+1R-2	TTTGGTCCCCTTCAACCAGCT	up	1.57517	0.655505	0.0131564	55700.1	87737	77496.9	96255.9	89458.2	50287.9	56033.8	60778.6	100314	115627	96866.8	41643.5	48576.3	54870.5	high
23	oni-miR-133b	TTTGGTCCCCTTCAACCAGCT	up	1.57517	0.655505	0.0131564	55700.1	87737	77496.9	96255.9	89458.2	50287.9	56033.8	60778.6	100314	115627	96866.8	41643.5	48576.3	54870.5	high
24	oni-miR-301a_R+1_1ss1TC	CAGTGCAATAGTATTGTCAAAGCT	up	inf	inf	0.0140895	0	4.76919	3.86271	5.82727	4.61759	0	0	0	5	7	5	0	0	0	low
25	ssa-miR-146a-5p_R+2	TGAGAACTGAATTCCATAGATGGCA	up	1.39907	0.48447	0.0150108	913.308	1277.78	1233.75	1233.72	1365.88	870.665	823.614	1045.64	1597	1482	1479	721	714	944	middle
26	dre-miR-133a-2-5p_R+1	AGCTGGTAAAATGGAACCAAAT	up	3.73051	1.89937	0.0155916	2462.53	9186.5	7450.01	9170.88	10938.6	3055.78	2180.16	2151.66	9643.5	11016.5	11844.5	2530.5	1890	1942.5	middle
27	PC-3p-18663_108	TGCGGAACTCTTCTGCACTCGA	up	3.9438	1.97959	0.0168329	2.77264	10.9347	12.7469	10.8221	9.23517	5.43411	2.8838	0	16.5	13	10	4.5	2.5	0	middle
28	oni-mir-106-p3	ACTGCAGTGTGAGCACTTCTTTC	up	1.99673	0.997639	0.0169652	12.7161	25.3906	27.039	20.8117	28.3212	12.0758	14.9958	11.0767	35	25	30.6667	10	13	10	middle
29	oni-miR-33b-3p	CAATGTACCTGCAGTGCAACA	up	1.44434	0.530412	0.0179427	857.623	1238.7	1297.1	1322.79	1096.21	916.553	789.009	867.308	1679	1589	1187	759	684	783	middle
30	oni-miR-7147_R-1	TGTACCATGCTGGTAGCCAGT	up	1.70105	0.766425	0.018073	138.483	235.566	267.3	229.761	209.638	141.287	125.734	148.428	346	276	227	117	109	134	middle
31	oni-mir-217-p3	CAACAGTACCTGATGCATTGCC	up	2.39938	1.26266	0.018219	126.319	303.088	261.892	346.306	301.067	129.211	124.58	125.167	339	416	326	107	108	113	middle
32	PC-5p-11296_197	GAACAACAGTAACAATATGAA	up	1.35854	0.442055	0.0188643	21.6177	29.3685	28.5841	29.9688	29.5525	24.1516	20.7634	19.9381	37	36	32	20	18	18	middle
33	ssa-miR-1-5p	ACATACTTCTTTATGTACCCAT	up	6.1464	2.61974	0.0190324	28.5609	175.547	129.787	188.138	208.715	19.3213	25.3775	40.9839	168	226	226	16	22	37	middle
34	ssa-miR-499b-3p	AACATCACTTTAAGTCTGTGCT	up	2.91261	1.54231	0.0193387	71.0405	206.913	242.578	223.934	154.227	117.135	46.1409	49.8453	314	269	167	97	40	45	middle
35	oni-miR-137b	TTATTGCTTGAGAATACGCGTAG	up	inf	inf	0.0204956	0	2.69243	1.93136	2.91364	3.23231	0	0	0	2.5	3.5	3.5	0	0	0	low
36	ssa-miR-454-5p_R+1_1ss12AG	ACCCTATCAATGTTGCCTCTGCT	up	1.34453	0.427107	0.0217144	55.6643	74.8426	78.0268	79.0844	67.4168	48.3032	59.9831	58.7067	101	95	73	40	52	53	middle
37	dre-miR-206-5p_1ss17GC	ACATGCTTCCTTATATCCCCATA	up	2.78617	1.47828	0.0220064	1114.24	3104.46	2431.96	3197.51	3683.91	883.948	1331.16	1127.61	3148	3841	3989	732	1154	1018	middle
38	dre-miR-1_R+1	TGGAATGTAAAGAAGTATGTATC	up	2.24033	1.16371	0.0231998	5.36839	12.027	11.5881	12.487	12.0057	3.62274	7.49789	4.98453	15	15	13	3	6.5	4.5	middle
39	PC-5p-7698_304	CTACTGCATCAGGAACTGATTGGC	up	1.86739	0.901023	0.0237799	33.991	63.4744	52.5329	64.9325	72.9579	26.5668	29.9916	45.4146	68	78	79	22	26	41	middle
40	PC-3p-22787_83	AGATTTAACTCCTCTGATC	down	0.266463	-1.90799	0.0239852	40.2232	10.718	0	9.98961	22.1644	49.5108	34.6056	36.5532	0	12	24	41	30	33	middle
41	ssa-let-7a-3-3p	CTATACAACTTACTGTCTTTCC	up	1.35241	0.435532	0.0242967	1206.99	1632.34	1449.29	1749.85	1697.89	1141.77	1343.28	1135.92	1876	2102	1838.5	945.5	1164.5	1025.5	middle
42	PC-3p-5929_417	GCGATTGGTCAGTCACTGGC	up	1.44469	0.530761	0.0244832	40.9868	59.2132	63.7347	52.0292	61.8756	47.0956	41.5268	34.3379	82.5	62.5	67	39	36	31	middle
43	dre-miR-92a-3p_R+1_1ss22TC	TATTGCACTTGTCCCGGCCTGCA	down	0.709725	-0.494668	0.0259307	2348.3	1666.65	1569.03	1620.81	1810.09	2127.76	2624.26	2292.88	2031	1947	1960	1762	2275	2070	middle
44	dre-miR-23a-3-5p	GGATTCCTGGCAGAGTGATTT	down	0.652583	-0.615768	0.0264565	32.0268	20.9001	22.4037	19.9792	20.3174	36.2274	28.838	31.0149	29	24	22	30	25	28	middle
45	abu-mir-29b-1-p5	CTGGTTTCACGTGGTGGTTTAGA	down	0.677166	-0.562419	0.0285196	2628.76	1780.11	1629.29	1634.97	2076.07	2260.59	2921.87	2703.83	2109	1964	2248	1872	2533	2441	middle
46	PC-5p-2402_1316	CGGTGGTCTCTGGTTTGCCAGC	up	1.39518	0.480454	0.0286367	73.9082	103.115	108.156	89.9065	111.284	80.9079	73.2486	67.5681	140	108	120.5	67	63.5	61	middle
47	oni-miR-499	TTAAGACTTGCAGTGATGTTTA	up	1.78432	0.835374	0.0292175	2253.99	4021.84	3531.29	4795.85	3738.4	2946.49	2050.96	1764.52	4571	5761	4048	2440	1778	1593	middle
48	oni-mir-196b-p3	CCACAACACGAAACTGCCTTGA	down	0.722417	-0.469096	0.0302393	1462.79	1056.74	940.956	997.296	1231.97	1613.33	1456.9	1318.13	1218	1198	1334	1336	1263	1190	middle
49	oni-miR-33a-3p_1ss20TC	CAATGTGTCTGCAGTGCAGCA	up	1.87714	0.908535	0.0305858	181.654	340.989	406.357	340.479	276.132	137.664	186.87	220.427	526	409	299	114	162	199	middle
50	oni-mir-301a-p5_1ss11CT	GCTCTGACTTTATTGCACTACT	up	1.64192	0.71538	0.031194	74.3014	121.997	124.379	129.865	111.746	95.3988	58.8296	68.6758	161	156	121	79	51	62	middle
51	oni-let-7a-3-p3	CTATACAGTCTATTGCCTTCC	up	1.36142	0.445107	0.0318932	125.373	170.685	160.689	186.056	165.31	103.852	133.808	138.459	208	223.5	179	86	116	125	middle
52	oni-miR-22b_R+1	AAGCTGCCAGCTGAAGAACTGT	down	0.82693	-0.274164	0.03197	782156	646788	614588	615201	710575	797088	801852	747528	795539	739010	769422	660070	695134	674864	high
53	oni-miR-1388	AGGACTGTCCAACCTGAGAATG	up	1.53468	0.617938	0.0323438	1229.07	1886.23	2125.26	1806.45	1726.98	1257.09	944.734	1485.39	2751	2170	1870	1041	819	1341	middle
54	oni-mir-27a-p5	AGGACTTAGCTCGCTCCGTGAACA	down	0.697155	-0.520448	0.0324977	568.126	396.072	404.812	343.809	439.594	486.655	622.902	594.821	524	413	476	403	540	537	middle
55	oni-mir-17a-1-p3	CTGCAGTGGAGGCACTTACAGC	up	1.36804	0.452111	0.0337027	80.7246	110.434	111.246	107.388	112.669	71.2472	92.2817	78.6448	144	129	122	59	80	71	middle
56	oni-miR-27d-3p_R+1_2ss19GT20TG	TTCACAGTGGCTAAGTTCTGCA	down	0.887054	-0.172906	0.0341111	22864.4	20281.9	21035.9	19582.5	20227.3	23663.1	21611.8	23318.2	27229.5	23523.5	21902.5	19595.5	18735.5	21051.5	high
57	ssa-miR-19c-4-5p_R+1	AGTTTTGCTGGTTTGCTTTCAGC	up	1.61359	0.690271	0.0345911	41.9083	67.6226	57.9407	76.587	68.3403	45.888	29.9916	49.8453	75	92	74	38	26	45	middle
58	oni-mir-29d-p5	ACTGGTTTCAGATGGTGTCTTAGA	down	0.144323	-2.79263	0.036362	115.949	16.734	6.95288	18.3143	24.935	85.7382	156.879	105.229	9	22	27	71	136	95	middle
59	oni-mir-216a-p3	CACAATGGCCTCTGGGATTATG	up	1.489	0.574345	0.0372196	433.423	645.368	541.552	675.131	719.42	402.124	497.168	400.978	701	811	779	333	431	362	middle
60	dre-miR-19a-5p_L+1R-1	GCTAGTTTTGCATAGTTGCACT	up	1.85357	0.890306	0.0377892	54.0177	100.126	115.881	103.226	81.2695	54.3411	34.6056	73.1064	150	124	88	45	30	66	middle
61	ssa-miR-29b-1-5p_1ss18TC	ACTGATTTCTTCTGGTGCTTAGA	down	0.75198	-0.411233	0.0393347	14539.9	10933.7	9469.05	11099.3	12232.9	12778.6	15390.3	15450.9	12257	13333	13246	10582	13342	13949	high
62	ssa-let-7g-3p_1ss22CT	CTATACAGTCTACTGTCTTTCT	up	1.27763	0.353473	0.0400063	735.29	939.43	937.737	1000.9	879.65	834.438	718.644	652.789	1213.83	1202.33	952.5	691	623	589.333	middle
63	PC-3p-408_18423	AAGCTGCCAGCTGAAGAACTCC	down	0.786694	-0.346125	0.0402409	3141.91	2471.73	2350.07	2350.89	2714.22	2793.13	3312.91	3319.7	3042	2824	2939	2313	2872	2997	middle
64	oni-miR-181c_R+1	AACATTCAACGCTGTCGGTGAGT	down	0.888753	-0.170146	0.0411604	46602.9	41418.5	39242.6	43877.3	41135.5	46701	44764.7	48343	50796.8	52707.5	44542.2	38673.2	38807	43643.8	high
65	ssa-miR-181a-5p	AACATTCAACGCTGTCGGTGAGT	down	0.888753	-0.170146	0.0411604	46602.9	41418.5	39242.6	43877.3	41135.5	46701	44764.7	48343	50796.8	52707.5	44542.2	38673.2	38807	43643.8	high
66	dre-miR-181a-5p	AACATTCAACGCTGTCGGTGAGT	down	0.888753	-0.170146	0.0411604	46602.9	41418.5	39242.6	43877.3	41135.5	46701	44764.7	48343	50796.8	52707.5	44542.2	38673.2	38807	43643.8	high
67	oni-mir-128-2-p5	GGGGGCCGTTACACTGTCAGAGA	up	1.71137	0.775154	0.0416188	98.3576	168.326	135.195	182.31	187.474	66.4169	123.427	105.229	175	219	203	55	107	95	middle
68	PC-5p-8494_273	CGCCTCTGGAGGTAGTATACT	up	2.23154	1.15804	0.0417633	11.6314	25.956	23.5625	31.2175	23.0879	4.83032	17.8796	12.1844	30.5	37.5	25	4	15.5	11	middle
69	oni-miR-92a	TATTGCACTTGTCCCGGCCTGT	down	0.762002	-0.392133	0.0421554	123147	93838.3	83481.7	94504.2	103529	109434	136047	123960	108061	113523	112103	90622.5	117941	111910	high
70	PC-3p-30182_54	CAACAGTACCTGATGCATTGCCA	up	4.50028	2.17002	0.042372	4.87633	21.9449	26.2664	26.639	12.9292	0	5.76761	8.86139	34	32	14	0	5	8	middle
71	abu-mir-338-2-p5	AACAACATCCTGATGCTGTCT	up	inf	inf	0.0427174	0	7.04098	7.72542	4.16234	9.23517	0	0	0	10	5	10	0	0	0	low
72	PC-3p-12825_171	CATCACGTCAGGGTCACCA	up	1.69455	0.760902	0.0432249	18.6181	31.5492	32.4468	30.8013	31.3996	24.1516	17.3028	14.3998	42	37	34	20	15	13	middle
73	dre-miR-133b-5p_1ss11TC	GCTGGTCAAACGGAACCAAGTC	up	5.82405	2.54202	0.044033	714.093	4158.92	3759.19	3085.96	5631.61	683.49	584.835	873.954	4866	3707	6098	566	507	789	middle
74	PC-5p-45446_25	ATAGTCAGGGGTTAATGGACT	up	inf	inf	0.0450152	0	5.13773	3.86271	4.16234	7.38814	0	0	0	5	5	8	0	0	0	low
75	oni-miR-10d_L+1R-1_1ss16AG	TACCCTGTAGATCCGGATTTGT	down	0.812431	-0.299682	0.0460449	6352.13	5160.67	4786.29	5167.54	5528.17	5740.83	6856.15	6459.4	6195.5	6207.5	5986	4754	5943.67	5831.5	middle
76	oni-miR-10c	TACCCTGTAGATCCGGATTTGT	down	0.812431	-0.299682	0.0460449	6352.13	5160.67	4786.29	5167.54	5528.17	5740.83	6856.15	6459.4	6195.5	6207.5	5986	4754	5943.67	5831.5	middle
77	PC-5p-41777_30	TGCTCAGTGCTGTTCTGTGGCTGT	up	inf	inf	0.0461825	0	6.63249	9.27051	4.16234	6.46462	0	0	0	12	5	7	0	0	0	low
78	PC-5p-13322_163	AAGTGCAGTAGAGTCCCGCATT	up	2.42126	1.27576	0.046963	5.19552	12.5797	13.5195	14.9844	9.23517	5.43411	4.61409	5.53837	17.5	18	10	4.5	4	5	middle
79	oni-miR-184b_R-1	TGGACGGAGAACTGATAAGG	down	0.777162	-0.363712	0.047013	520.903	404.826	455.027	351.718	407.733	469.145	564.649	528.914	589	422.5	441.5	388.5	489.5	477.5	middle
80	oni-miR-375	TTTGTTCGTTCGGCTCGCGTTA	down	0.707148	-0.499915	0.0476117	286.13	202.336	200.088	188.97	217.95	246.346	321.832	290.21	259	227	236	204	279	262	middle
Following miRNAs do not show significant difference (p-value<0.05).
81	ssa-miR-125b-3-3p_L-1_1ss11AT	CAGGTGAGGTCCTTGGGAACA	up	1.25749	0.330542	0.0500571	239.354	300.985	313.652	269.303	319.999	234.874	215.132	268.057	406	323.5	346.5	194.5	186.5	242	middle
82	ssa-miR-125b-2-3p_R+1	CAGGTGAGGTCCTTGGGAACA	up	1.25749	0.330542	0.0500571	239.354	300.985	313.652	269.303	319.999	234.874	215.132	268.057	406	323.5	346.5	194.5	186.5	242	middle
83	ssa-miR-125a-2-3p	ACGGGTTAGGCTCTTGGGACGC	up	1.29739	0.375613	0.0508413	899.816	1167.41	1080.79	1114.67	1306.78	766.813	968.958	963.676	1399	1339	1415	635	840	870	middle
84	oni-miR-31	AGGCAAGATGTTGGCATAGCTGT	down	0.767208	-0.38231	0.0508799	73389	56304.6	51555.6	52423	64935.3	71233.9	74065.3	74867.6	66735	62973	70313	58989	64208	67590	high
85	oni-mir-365-p5	AGGGACTTTTAGGGGCAGCTGTG	up	1.49694	0.582019	0.0512621	187.435	280.58	267.3	244.745	329.696	144.91	218.016	199.381	346	294	357	120	189	180	middle
86	dre-miR-338-3p	TCCAGCATCAGTGATTTTGTTGC	up	1.82102	0.864749	0.0518993	272.054	495.417	582.497	531.114	372.639	292.234	181.103	342.825	754	638	403.5	242	157	309.5	middle
87	PC-5p-20310_97	CTGTGTGACTGTCATGTAGCT	up	4.9171	2.29781	0.0527251	2.69155	13.2346	18.541	9.15714	12.0057	0	8.07465	0	24	11	13	0	7	0	middle
88	PC-5p-23963_77	AAAGACAAGGCAGCACATTGCA	up	2.72812	1.44791	0.0531989	1.88433	5.14067	6.18034	4.16234	5.07934	0	2.8838	2.76918	8	5	5.5	0	2.5	2.5	low
89	PC-3p-4390_600	TGGCAAACCAGAGACCACCGTT	up	1.58379	0.663381	0.0546513	51.9889	82.3395	91.9325	76.587	78.499	34.416	62.2902	59.2605	119	92	85	28.5	54	53.5	middle
90	ssa-miR-145-3p_L+2R-1	GGATTCCTGGAAATACTGTTCT	up	1.78656	0.837188	0.0546755	2575.41	4601.14	3628.63	4809.16	5365.63	2511.77	2747.69	2466.79	4697	5777	5810	2080	2382	2227	middle
91	ssa-miR-456-5p_R+1	GCAGGCATCTTCCCAGCCTACC	up	1.89987	0.925902	0.0547564	10.3523	19.668	20.0861	24.1416	14.7763	7.24548	13.8423	9.96906	26	29	16	6	12	9	middle
92	dre-miR-146a_R+2	TGAGAACTGAATTCCATAGATGGTA	up	1.60142	0.679349	0.0554521	2092.44	3350.87	3261.67	3222.48	3568.47	1476.87	2140.94	2659.52	4222	3871	3864	1223	1856	2401	middle
93	PC-3p-34167_44	TTAAAACATGTTAACTTATTGT	up	inf	inf	0.0564863	0	6.89	10.043	4.16234	6.46462	0	0	0	13	5	7	0	0	0	middle
94	oni-mir-29a-1-p5	ACCGTTTTCCTCTGGTGTTCAGA	down	0.376226	-1.41033	0.0588833	115.327	43.389	41.7173	44.1208	44.3288	82.1154	145.344	118.521	54	53	48	68	126	107	middle
95	oni-mir-24a-4-p5	TGCCTTCTGAGCTGACAGCAGT	down	0.658619	-0.602483	0.0590754	26.2302	17.2757	14.6783	14.9844	22.1644	30.1895	21.9169	26.5842	19	18	24	25	19	24	middle
96	ssa-miR-22b-5p_R+1	CGTTCTTCACTGGCTAGCTTTA	down	0.807446	-0.308562	0.0595723	386.738	312.27	292.793	326.327	317.69	342.953	412.961	404.301	379	392	344	284	358	365	middle
97	ssa-miR-722-5p_L-1R+1	TTTGAAACGTTTTAGCCAAAA	up	1.38077	0.465478	0.0602196	75.526	104.284	118.199	103.226	91.4282	78.4927	74.9789	73.1064	153	124	99	65	65	66	middle
98	oni-mir-21-1-p3	CAACAGCGGTCTGTAAGCTGGC	up	2.3493	1.23223	0.0603256	6782.19	15933.4	20202	14128.6	13469.5	12137.4	3349.83	4859.36	26150	16972	14585	10051	2904	4387	high
99	PC-5p-19480_103	CGGGTAGAAAACAAACGGCGTGT	down	0.533645	-0.906047	0.0606758	20.5253	10.9532	16.2234	8.32467	8.31165	24.1516	21.9169	15.5074	21	10	9	20	19	14	middle
100	PC-3p-47371_23	TTCCTTTCTCTCTTTCCTCTCT	down	0.222935	-2.16531	0.0618515	6.90425	1.5392	0	0	4.61759	6.0379	6.92113	7.75371	0	0	5	5	6	7	low
101	abu-miR-199-5p_R+1	CCCAGTGTTCAGACTACCTGTTC	down	0.833094	-0.263449	0.0619205	173227	144314	137711	133630	161602	180477	179217	159987	178256	160523	174986	149454	155365	144435	high
102	dre-miR-199-5p	CCCAGTGTTCAGACTACCTGTTC	down	0.833094	-0.263449	0.0619205	173227	144314	137711	133630	161602	180477	179217	159987	178256	160523	174986	149454	155365	144435	high
103	dre-miR-7a_R+2	TGGAAGACTAGTGATTTTGTTGTTA	up	4.30944	2.1075	0.0621925	2.9538	12.7292	15.4508	11.6545	11.0822	0	0	8.86139	20	14	12	0	0	8	middle
104	PC-3p-24459_75	CCTGCCTGTTGGGTCGCACTCT	down	0.547187	-0.869895	0.0625658	14.7107	8.04951	6.95288	11.6545	5.5411	16.9061	16.1493	11.0767	9	14	6	14	14	10	middle
105	oni-miR-25	CATTGCACTTGTCTCGGTCTGA	down	0.813845	-0.297175	0.0631619	27241.7	22170.5	22090.8	21950.5	22470.1	24534.4	28377.8	28812.8	28595	26368	24331	20317	24601	26012	high
106	oni-mir-19b-1-p5	AGTTTTGCTGGTTTGCATTCAGC	up	2.14755	1.10269	0.0632387	33.1732	71.241	86.5247	78.2519	48.9464	39.8501	24.2239	35.4455	112	94	53	33	21	32	middle
107	dre-miR-145-3p_L-2R+2	ATTCCTGGAAATACTGTTCTTT	up	1.52501	0.608821	0.0634406	14.6108	22.2817	17.7685	24.1416	24.935	13.2834	16.1493	14.3998	23	29	27	11	14	13	middle
108	oni-miR-10926_1ss9GA	ATCCCAGCAGTGCCTCCA	down	0.496298	-1.01072	0.0638438	99.4863	49.3748	55.623	36.6286	55.8728	109.286	119.389	69.7834	72	44	60.5	90.5	103.5	63	middle
109	ssa-miR-30a-4-3p	CTGGGAGAGGGGTGTTTACGCT	down	0.534858	-0.902771	0.0676668	447.905	239.566	260.347	242.248	216.103	330.877	484.479	528.36	337	291	234	274	420	477	middle
110	ssa-miR-7a-3-3p	CAACAAATCACAGTCTGCCAAA	up	1.8554	0.891732	0.0679405	12.9423	24.0132	22.4037	27.4714	22.1644	9.66064	9.22817	19.9381	29	33	24	8	8	18	middle
111	ssa-miR-19d-5p	AGCTTTGCGGGGTGGGCAGTCAGC	up	2.01581	1.01136	0.0690714	37.1213	74.8293	64.121	87.4091	72.9579	15.6985	38.0662	57.599	83	105	79	13	33	52	middle
112	oni-miR-736	GTAAGACGAACAAAAAGTTTGT	up	4.39642	2.13633	0.0691193	20.9776	92.2262	129.787	92.4039	54.4875	33.8122	8.07465	21.0458	168	111	59	28	7	19	middle
113	dre-miR-155_R+3	TTAATGCTAATCGTGATAGGGGTTT	up	1.88987	0.918287	0.0691355	12.2317	23.1163	28.5841	24.1416	16.6233	8.45306	13.8423	14.3998	37	29	18	7	12	13	middle
114	oni-miR-130a	CAGTGCAATATTAAAAGGGCA	down	0.828787	-0.270926	0.070275	371.767	308.116	305.154	308.429	310.764	399.105	378.355	337.84	395	370.5	336.5	330.5	328	305	middle
115	oni-miR-129	CTTTTTGCGGTCTGGGCTTGC	down	0.663818	-0.59114	0.0716222	74.6806	49.5744	40.9447	46.8263	60.9521	59.1714	86.2257	78.6448	53	56.25	66	49	74.75	71	middle
116	PC-3p-40508_32	TGCGGAACTCTACTGCACTCGCCA	up	4.08729	2.03114	0.0726453	0.923061	3.77282	4.24898	2.91364	4.15583	0	0	2.76918	5.5	3.5	4.5	0	0	2.5	low
117	dre-miR-181b-3-3p_L+1_1ss12AG	GCTCACTGAACGATGAATGCAA	up	1.55093	0.633134	0.0727818	67.9055	105.317	84.9796	117.378	113.593	83.323	74.9789	45.4146	110	141	123	69	65	41	middle
118	oni-miR-132b-3p_R+1	TAACAGTCTACAGCCATGGTCG	down	0.831211	-0.266713	0.0735783	603.644	501.756	512.968	519.46	472.841	669.603	568.109	573.221	664	624	512	554.5	492.5	517.5	middle
119	dre-miR-132-3p	TAACAGTCTACAGCCATGGTCG	down	0.831211	-0.266713	0.0735783	603.644	501.756	512.968	519.46	472.841	669.603	568.109	573.221	664	624	512	554.5	492.5	517.5	middle
120	PC-5p-24550_74	AACCCGTCAAGTTCGGACGCTT	up	4.44782	2.1531	0.0765315	2.69155	11.9715	10.043	8.32467	17.5468	0	8.07465	0	13	10	19	0	7	0	middle
121	oni-miR-139	TCTACAGTGCATGTGTCTCCAGT	down	0.907521	-0.139997	0.0775626	1205.42	1093.95	1084.65	1037.25	1159.94	1222.07	1183.51	1210.69	1404	1246	1256	1012	1026	1093	middle
122	oni-let-7g-2-p3	CTATACAGCCTACTGTCTTTCT	down	0.892714	-0.16373	0.0790786	164.721	147.049	140.216	149.012	151.919	165.438	174.758	153.967	181.5	179	164.5	137	151.5	139	middle
123	dre-miR-10a-5p	TACCCTGTAGATCCGAATTTGT	down	0.823256	-0.280586	0.0796253	280.78	231.154	263.823	217.69	211.947	268.687	289.534	284.118	341.5	261.5	229.5	222.5	251	256.5	middle
124	oni-miR-22b	AAGCTGCCAGCTGAAGAACTG	down	0.804731	-0.313421	0.0803984	66803.6	53758.9	51585.1	47445.7	62246	70093.8	69789.8	60527.2	66773.2	56994	67401	58044.8	60501.5	54643.5	high
125	ssa-miR-30c-3p	CTTTCAGTCGGATGTTTGCAGC	down	0.743703	-0.427202	0.0804823	3383.98	2516.67	2364.75	2653.91	2531.36	2831.77	3750.67	3569.48	3061	3188	2741	2345	3251.5	3222.5	middle
126	oni-mir-30a-1-p3	CTTTCAGTCGGATGTTTGCAGC	down	0.743703	-0.427202	0.0804823	3383.98	2516.67	2364.75	2653.91	2531.36	2831.77	3750.67	3569.48	3061	3188	2741	2345	3251.5	3222.5	middle
127	PC-3p-25844_69	TTGTCATGTCAACGACGCTGT	up	3.40601	1.76808	0.080551	2.63806	8.98526	4.63525	11.2383	11.0822	0	4.03732	3.87686	6	13.5	12	0	3.5	3.5	middle
128	oni-miR-196a	TAGGTAGTTTCATGTTGTTGGG	down	0.895021	-0.160007	0.0839582	897.985	803.715	800.74	811.101	799.304	894.213	951.078	848.662	1036.5	974.333	865.5	740.5	824.5	766.167	middle
129	PC-3p-19970_99	CTATACAGTCTACTGTCTTTCTT	up	1.54227	0.625056	0.0842498	4.39811	6.78308	5.79407	6.24351	8.31165	3.01895	5.19085	4.98453	7.5	7.5	9	2.5	4.5	4.5	middle
130	dre-miR-30e-3p_R+1	CTTTCAGTCGGATGTTTGCAGCC	down	0.550517	-0.861141	0.0846918	247.081	136.022	137.899	143.184	126.984	177.514	290.687	273.042	178.5	172	137.5	147	252	246.5	middle
131	oni-miR-216b	TAATCTCTGCAGGCAACTGTGA	up	1.46741	0.553277	0.0872217	11770.5	17272.3	13803	19927.6	18086.2	11271.6	12574.5	11465.5	17867	23938	19584	9334	10901	10351	high
132	dre-miR-1_R+1_1ss22TC	TGGAATGTAAAGAAGTATGTACC	up	1.52651	0.610239	0.0885398	386.333	589.741	589.45	578.565	601.21	263.252	408.923	486.822	763	695	651	218	354.5	439.5	middle
133	oni-miR-125a	TCCCTGAGACCCTTAACCTGTG	down	0.735694	-0.442823	0.088771	25418.6	18700.3	15508.4	17217.9	23374.7	25791.5	27170.6	23293.8	20074.5	20683	25310.5	21358	23554.5	21029.5	high
134	oni-miR-125b	TCCCTGAGACCCTAACTTGTGA	down	0.707514	-0.499169	0.0889997	34885.7	24682.2	19228.3	24008.2	30809.9	35043.4	40123.1	29490.7	24889.7	28839.8	33361.5	29019.5	34783.2	26624	high
135	dre-let-7a-1-p3_1ss10CT	CTATACAACTTACTGTCTTTCT	up	1.48684	0.572249	0.0901703	91.3768	135.863	105.838	141.519	160.23	106.871	83.6303	83.6293	137	170	173.5	88.5	72.5	75.5	middle
136	oni-mir-736-2-p5_1ss16AG	CAGCTTTTTGTTTGTGTTATGT	up	1.76976	0.823557	0.0917211	7.28875	12.8994	10.043	16.6493	12.0057	6.0379	8.07465	7.75371	13	20	13	5	7	7	middle
137	PC-3p-26178_67	TTTCTCTGTTGCTCTCTGTAGT	down	0.398711	-1.32659	0.0917796	12.3829	4.9372	9.27051	0	5.5411	14.491	12.6887	9.96906	12	0	6	12	11	9	middle
138	oni-mir-15a-p3	CAGGCCATACTGTGCTGCCGCA	up	1.34153	0.423875	0.0918447	113.041	151.647	145.238	149.012	160.692	134.041	87.6676	117.413	188	179	174	111	76	106	middle
139	dre-miR-30e-5p_L+1R+2	CTGTAAACATCCTTGACTGGAAGCT	up	3.9504	1.982	0.0932259	1.92938	7.62182	11.5881	6.65974	4.61759	3.01895	0	2.76918	15	8	5	2.5	0	2.5	middle
140	PC-5p-12922_169	TCATACTCACTGATCTGAGC	down	0.656597	-0.606919	0.0939167	66.1829	43.4555	46.3525	42.4558	41.5583	76.0775	71.5183	50.953	60	51	45	63	62	46	middle
141	PC-5p-17833_115	AGTCCGTGGGGACTTGGCTTT	up	2.41378	1.2713	0.0939728	12.7676	30.8182	33.2193	24.1416	35.0937	0	16.1493	22.1535	43	29	38	0	14	20	middle
142	dre-let-7a-5-p5	AGGTGAGGTAGTAGGTTGTAT	down	0.734417	-0.445329	0.0943392	35.2804	25.9105	21.6312	27.4714	28.629	32.6047	31.1451	42.0916	28	33	31	27	27	38	middle
143	oni-miR-10b	TACCCTGTAGAACCGAATGTGT	down	0.743968	-0.426687	0.0962647	5182.2	3855.39	3722.62	3897.06	3946.5	4326.76	5867.19	5352.65	4818.67	4681.33	4273.33	3583	5086.33	4832.33	middle
144	oni-miR-551_R-1_1ss14TA	GCGACCCATCCTTAGTTTCT	down	0.653929	-0.612794	0.0971001	614.949	402.133	408.675	407.077	390.648	503.561	749.789	591.498	529	489	423	417	650	534	middle
145	PC-3p-23428_80	CAGAATCAGCGGGGAAAGA	down	0.27352	-1.87028	0.0981135	19.852	5.42993	4.63525	11.6545	0	18.1137	11.5352	29.9072	6	14	0	15	10	27	middle
146	dre-miR-181a-5-3p_R+1	ACCATCGACCGTTGACTGTGCCT	up	1.43171	0.517742	0.0989081	708.279	1014.05	1200.53	910.719	930.905	848.929	498.321	777.587	1554	1094	1008	703	432	702	middle
147	oni-miR-34	TGGCAGTGTCTTAGCTGGTTGT	up	1.43674	0.522796	0.101609	1328.22	1908.3	2111.36	1825.6	1787.93	1723.22	964.344	1297.09	2733	2193	1936	1427	836	1171	middle
148	abu-miR-15c-3p_1ss9CT	CAAATCATTATGTGCTGCCACC	up	1.54075	0.623633	0.103182	72.6227	111.893	122.062	124.038	89.5812	44.6805	93.4352	79.7525	158	149	97	37	81	72	middle
149	oni-miR-730	TCCTCATTGTGCATGCTGTGTG	down	0.772777	-0.371876	0.107726	127.502	98.5305	104.293	83.2467	108.052	149.74	115.352	117.413	135	100	117	124	100	106	middle
150	PC-5p-41299_31	ACTGGGAAAACATTGGCGAGAT	down	0.280071	-1.83613	0.107793	7.69402	2.15487	0	0	6.46462	8.45306	5.76761	8.86139	0	0	7	7	5	8	middle
151	ssa-let-7i-2-3p_1ss22CT	CTGCGCAAGCTACTGCCTTGCT	up	1.28471	0.36144	0.11075	230.109	295.623	316.356	301.769	268.743	270.498	181.68	238.15	409.5	362.5	291	224	157.5	215	middle
152	oni-mir-216b-p3	ACAATCACCTGGAGAGATTCTG	up	1.52119	0.605198	0.11083	255.762	389.063	289.703	446.203	431.283	252.384	274.538	240.365	375	536	467	209	238	217	middle
153	oni-mir-181c-2-p3	ACCATCGAGTGTTGAGTGTACC	down	0.496123	-1.01123	0.111074	23.1142	11.4675	15.4508	12.487	6.46462	19.3213	32.2986	17.7228	20	15	7	16	28	16	middle
154	dre-miR-130b_R+1	CAGTGCAATAATGAAAGGGCATT	up	1.46421	0.550127	0.113199	54.6369	80.0002	84.9796	94.0688	60.9521	56.7563	48.4479	58.7067	110	113	66	47	42	53	middle
155	PC-3p-3101_932	TGCATGCGAGATACAGTAAGTCAC	up	1.33714	0.419155	0.114031	119.318	159.545	177.685	161.499	139.451	134.041	87.6676	136.244	230	194	151	111	76	123	middle
156	dre-miR-153c-3p_R+2_1ss21TG	TTGCATAGTCACAAAAATGAGCAT	up	4.55987	2.18899	0.116913	1.40884	6.42414	4.24898	10.4058	4.61759	4.22653	0	0	5.5	12.5	5	3.5	0	0	middle
157	dre-miR-153b-3p_R+2	TTGCATAGTCACAAAAATGAGCAT	up	4.55987	2.18899	0.116913	1.40884	6.42414	4.24898	10.4058	4.61759	4.22653	0	0	5.5	12.5	5	3.5	0	0	middle
158	dre-miR-92a-3p_R+1	TATTGCACTTGTCCCGGCCTGTA	down	0.725189	-0.463571	0.117707	9588.82	6953.7	6797.6	6795.43	7268.08	7657.26	11070.3	10038.8	8799	8163	7870	6341	9597	9063	middle
159	oni-let-7i-2-p3_1ss22CT	CTGCGCAATCTACTGCCTTGCT	down	0.744592	-0.425478	0.120847	100.97	75.1812	57.5544	89.4903	78.499	118.343	87.0909	97.4753	74.5	107.5	85	98	75.5	88	middle
160	dre-miR-181b-5p_L-1R+4	ACATTCATTGCTGTCGGTGGGTTTT	up	1.7007	0.766133	0.122482	32.4436	55.177	43.2624	55.7753	66.4932	15.6985	47.2944	34.3379	56	67	72	13	41	31	middle
161	ssa-miR-146a-3-3p_R+1_3ss9AG10TC20CT	ATCTATGGGCTCAGTTCTTTTG	up	1.23952	0.309782	0.123971	4284.28	5310.46	4846.16	5469.31	5615.91	3460.92	4486.04	4905.89	6273	6570	6081	2866	3889	4429	middle
162	oni-miR-10926	ATCCCAGCGGTGCCTCCA	down	0.527862	-0.921767	0.125929	343.561	181.353	214.767	155.671	173.621	294.046	474.674	261.965	278	187	188	243.5	411.5	236.5	middle
163	dre-miR-26a-2-3p	CCTATTCATGATTACTTGCACT	up	1.43864	0.524706	0.130783	40.0514	57.6196	47.8976	64.9325	60.0286	26.5668	41.5268	52.0607	62	78	65	22	36	47	middle
164	oni-miR-181b_R+1_1ss18CG	AACATTCATTGCTGTCGGTGGGTT	up	1.20602	0.270255	0.134298	18822	22699.8	19898.8	22769.2	25431.4	16422.5	20780.1	19263.5	25757.5	27351.5	27537.5	13599.5	18014.5	17391	high
165	oni-miR-181d_R+2	AACATTCATTGCTGTCGGTGGGTT	up	1.20602	0.270255	0.134298	18822	22699.8	19898.8	22769.2	25431.4	16422.5	20780.1	19263.5	25757.5	27351.5	27537.5	13599.5	18014.5	17391	high
166	ssa-miR-27b-5p	AGAGCTTAGCTGATTGGTGAAC	down	0.785422	-0.34846	0.13517	2195.82	1724.64	1541.99	1783.98	1847.96	1784.8	2418.93	2383.71	1996	2143	2001	1478	2097	2152	middle
167	dre-miR-206-3p_R+1	TGGAATGTAAGGAAGTGTGTGGC	up	1.36083	0.444489	0.136214	257.457	350.356	314.425	323.83	412.812	181.137	299.916	291.318	407	389	447	150	260	263	middle
168	ssa-miR-730a-3p_R-1	CACAGCGCCTGCAATGTGGAG	down	0.199911	-2.32257	0.136452	14.7691	2.95251	3.86271	4.9948	0	15.6985	23.0704	5.53837	5	6	0	13	20	5	middle
169	PC-5p-6238_393	GTTGGGAATCTGACAAATTGTT	up	1.39362	0.478836	0.136644	41.6533	58.0488	47.8976	61.6026	64.6462	27.7743	48.4479	48.7376	62	74	70	23	42	44	middle
170	ssa-miR-146a-3p_R-4	ATCTATGGGCTCAGTTCTT	down	0.635462	-0.654122	0.137491	29.7503	18.9052	12.3607	16.6493	27.7055	36.2274	24.2239	28.7995	16	20	30	30	21	26	middle
171	oni-miR-7550_L-1R+1_3	TCCGGCTCGAAGGACCAT	up	3.25511	1.70271	0.139702	0.961268	3.12903	2.31763	2.91364	4.15583	0	2.8838	0	3	3.5	4.5	0	2.5	0	low
172	oni-miR-7550_L-1R+1_2	TCCGGCTCGAAGGACCAC	up	3.25511	1.70271	0.139702	0.961268	3.12903	2.31763	2.91364	4.15583	0	2.8838	0	3	3.5	4.5	0	2.5	0	low
173	oni-miR-7550_L-1R+1_1	TCCGGCTCGAAGGACCAA	up	3.25511	1.70271	0.139702	0.961268	3.12903	2.31763	2.91364	4.15583	0	2.8838	0	3	3.5	4.5	0	2.5	0	low
174	oni-miR-19d_R+1_1ss19AG	TGTGCAAACCCATGCAAAGCTGA	down	0.841229	-0.249429	0.139829	10140.7	8530.69	7611.09	8096.58	9884.4	10299.4	10275.6	9847.22	9852	9726	10703	8529	8908	8890	middle
175	PC-3p-27431_63	TCTCGGCTGCCATGGCAACGGC	up	2.25137	1.1708	0.140906	3.76866	8.48464	11.5881	8.32467	5.5411	0	5.76761	5.53837	15	10	6	0	5	5	middle
176	oni-mir-10c-p3	CAAATTCGCTTCTAGGGGAGT	up	1.48166	0.567218	0.144067	28.8704	42.7762	54.8505	37.461	36.0172	27.7743	31.1451	27.6918	71	45	39	23	27	25	middle
177	PC-3p-45279_25	TGCGGAACTCTTCTGCACTCGGA	up	3.2718	1.71008	0.145148	1.10767	3.62408	4.63525	2.08117	4.15583	0	0	3.32302	6	2.5	4.5	0	0	3	low
178	oni-mir-125b-2-p3	ACGGGTTAGGCTCTCGGGAGCT	up	1.19219	0.25362	0.145236	972.018	1158.83	1243.02	1212.07	1021.41	841.683	967.804	1106.57	1609	1456	1106	697	839	999	middle
179	oni-let-7h	TGAGGTAGTAAGTTGTGTTGTT	down	0.942998	-0.084673	0.147256	31423.8	29632.6	28553.4	30603.7	29740.6	30477.3	30819.8	32974.3	36960.3	36762.7	32203.7	25238.3	26718	29769	high
180	oni-miR-200a	TAACACTGTCTGGTAACGATGTT	up	1.25054	0.322546	0.14871	117.598	147.061	173.049	140.687	127.445	129.211	107.277	116.306	224	169	138	107	93	105	middle
181	dre-miR-181a-3p	ACCATCGACCGTTGATTGTACC	up	1.54331	0.626025	0.149728	17508.5	27021.1	28964.9	33079.3	19018.9	11155.6	19927.7	21442.3	37493	39736.5	20594	9238	17275.5	19358	high
182	abu-miR-146_R+1	TGAGAACTGAATTCCATAGATGG	up	1.27588	0.351487	0.151192	1.20382e+06	1.53592e+06	1.60415e+06	1.50584e+06	1.49778e+06	1.10176e+06	1.01082e+06	1.49887e+06	2076452	1808893	1621823	912374	876292	1353174	high
183	PC-5p-21316_91	TTGCAGGCTACACTCTGTGGCAGA	down	0.526618	-0.925171	0.151904	35.4832	18.6861	5.4078	26.639	24.0114	26.5668	31.1451	48.7376	7	32	26	22	27	44	middle
184	oni-miR-200b	TAATACTGCCTGGTAATGATGAT	down	0.807649	-0.3082	0.152945	105.99	85.6029	83.4346	78.2519	95.1223	89.3609	122.273	106.337	108	94	103	74	106	96	middle
185	dre-miR-22b-3p_R+1	AAGCTGCCAGTTGAAGAGCTGTT	up	1.83594	0.876516	0.154231	12.4468	22.8515	14.6783	22.4766	31.3996	15.6985	14.9958	6.64604	19	27	34	13	13	6	middle
186	dre-miR-143_R+1	TGAGATGAAGCACTGTAGCTCT	up	1.26483	0.338949	0.155491	37093	46916.5	54619.1	44525.4	41604.9	41910.3	29137.4	40231.3	70700.5	53486	45050.5	34706	25259.5	36320.5	high
187	ssa-miR-92a-5p_2ss10TG14CT	AGGTTGGGAGAGGTAGCAATGCT	down	0.703273	-0.507842	0.155689	908.473	638.905	577.862	610.199	728.655	656.923	1015.1	1053.4	748	733	789	544	880	951	middle
188	oni-mir-10965-p3_1ss2TA	GAGGCTGTTTCTGAGCTCT	down	0.422711	-1.24226	0.156691	86.5258	36.5754	39.7859	19.1468	50.7934	59.7752	66.3275	133.475	51.5	23	55	49.5	57.5	120.5	middle
189	oni-mir-10965-p5_1ss2TA_2	GAGGCTGTTTCTGAGCTCT	down	0.422711	-1.24226	0.156691	86.5258	36.5754	39.7859	19.1468	50.7934	59.7752	66.3275	133.475	51.5	23	55	49.5	57.5	120.5	middle
190	PC-3p-32844_47	TATGAGATGTGTTGTTTTCAGC	up	3.5263	1.81815	0.157472	1.10767	3.90599	2.7039	6.24351	2.77055	0	0	3.32302	3.5	7.5	3	0	0	3	low
191	oni-miR-96	TTTGGCACTAGCACATTTTTGCT	up	1.63566	0.709873	0.160815	10.1911	16.6693	22.79	12.9032	14.3145	10.8682	8.07465	11.6306	29.5	15.5	15.5	9	7	10.5	middle
192	oni-mir-34c-p3	AATCACTAACTACACTACCAGT	up	1.4552	0.541213	0.16103	15.7283	22.8877	19.3136	21.6442	27.7055	10.8682	21.9169	14.3998	25	26	30	9	19	13	middle
193	oni-miR-206	TGGAATGTAAGGAAGTGTGTGG	up	1.23158	0.300511	0.161758	521497	642265	571305	656654	698837	414701	608549	541240	739513	788804	756713	343415	527558	488628	high
194	oni-miR-24a_R+1	TGGCTCAGTTCAGCAGGAACAGT	down	0.895497	-0.15924	0.162363	7576.09	6784.37	6828.55	6763.84	6760.72	7382.82	7061.74	8283.72	8839.07	8125.05	7320.62	6113.73	6121.9	7478.48	middle
195	oni-miR-218b_R-2	TTGTGCTTGATCTAACCATG	up	1.72251	0.784515	0.162592	13.795	23.762	29.0991	28.0264	14.1606	17.7112	10.3817	13.2921	37.6667	33.6667	15.3333	14.6667	9	12	middle
196	PC-5p-13525_160	TTCCCTGACCTAAAGGCCCTCTT	down	0.612204	-0.707915	0.162932	13.771	8.43067	5.79407	7.49221	12.0057	16.3023	16.1493	8.86139	7.5	9	13	13.5	14	8	middle
197	ssa-miR-181a-5-3p	ACCATCGACCGTTGACTGTGCC	up	1.23328	0.302506	0.165026	2657.07	3276.93	3768.85	2930.29	3131.65	3137.9	2229.18	2604.14	4878.5	3520	3391	2598.5	1932.5	2351	middle
198	oni-mir-139-p3	TGGAGACCCAGCTCTGTTGGAAT	down	0.764953	-0.386556	0.169228	205.915	157.515	189.273	137.357	145.916	161.816	239.932	215.996	245	165	158	134	208	195	middle
199	PC-5p-39221_34	TGAGTGCAGTAGAGTCCCGCAGTT	up	3.09281	1.62892	0.170176	7.34506	22.7169	9.65678	22.4766	36.0172	0	10.9585	11.0767	12.5	27	39	0	9.5	10	middle
200	ssa-miR-101b-5p	CAGTTATCATGGTACCGGTGCTGT	down	0.789375	-0.341218	0.170943	346.428	273.462	226.355	251.405	342.625	339.33	359.899	340.056	293	302	371	281	312	307	middle
201	oni-miR-2188	AAGGTCCAACCTCACATGTCCT	down	0.849509	-0.235298	0.173587	1159.84	985.295	1107.05	971.49	877.341	1078.37	1079.7	1321.45	1433	1167	950	893	936	1193	middle
202	dre-miR-10a-5p_R+1	TACCCTGTAGATCCGAATTTGTG	down	0.823906	-0.279449	0.175212	71.2702	58.7199	71.0739	52.4455	52.6405	73.6624	70.3648	69.7834	92	63	57	61	61	63	middle
203	PC-5p-17407_118	ACACTGTTTTCTAGAGAATCA	up	1.70309	0.768156	0.175815	5.44811	9.27862	8.88424	12.487	6.46462	8.45306	3.46056	4.43069	11.5	15	7	7	3	4	middle
204	ssa-miR-731-3p_L-1R+1_1ss22AC	ACCGGGAATTTCGTGTCAGCCA	up	1.3279	0.409142	0.177279	154.511	205.175	209.359	208.533	197.633	118.947	141.883	202.704	271	250.5	214	98.5	123	183	middle
205	PC-5p-23986_77	TTGTGGCATGTGTTGTTCTTC	down	0.379051	-1.39954	0.17799	6.01175	2.27876	3.09017	3.7461	0	6.0379	9.22817	2.76918	4	4.5	0	5	8	2.5	middle
206	PC-5p-38921_34	TCAGTCCGTGGGGACTTGGCTTT	up	inf	inf	0.181551	0	11.1531	4.63525	6.65974	22.1644	0	0	0	6	8	24	0	0	0	middle
207	PC-5p-23537_79	TGCTCTATCGTGGGCAGCTGGA	up	1.49369	0.57888	0.181773	8.51162	12.7137	12.3607	9.15714	16.6233	9.66064	9.22817	6.64604	16	11	18	8	8	6	middle
208	dre-miR-17a-5p_L+1R-1	TCAAAGTGCTTACAGTGCAGGT	up	1.35038	0.433364	0.18179	31.4527	42.4731	45.1937	50.3643	31.8613	37.435	24.8007	32.1225	58.5	60.5	34.5	31	21.5	29	middle
209	oni-miR-212a-3p_R+2	TAACAGTCTACAGTCATGGCTAC	up	1.69016	0.757162	0.182145	94.9306	160.448	218.629	160.666	102.049	124.381	64.5972	95.8138	283	193	110.5	103	56	86.5	middle
210	dre-miR-107a-5p_1ss19TC	AGCTTCTTTACAGTGTTGCCTTG	up	3.14319	1.65223	0.182493	4.43069	13.9265	21.6312	9.98961	10.1587	0	0	13.2921	28	12	11	0	0	12	middle
211	dre-miR-1388-5p_L+1R-1	TAGGACTGTCCAACCTGAGAAT	up	inf	inf	0.183505	0	3.08428	4.63525	0	4.61759	0	0	0	6	0	5	0	0	0	low
212	PC-3p-39601_33	CCTGCCTGTTACGTCGCGCTCG	up	inf	inf	0.183594	0	2.18739	0	3.32987	3.23231	0	0	0	0	4	3.5	0	0	0	low
213	PC-3p-47757_23	CTAACTGTGGCTATTGCTCTGT	up	inf	inf	0.183693	0	4.53754	6.95288	6.65974	0	0	0	0	9	8	0	0	0	0	low
214	PC-3p-47361_23	TCGTGACGCTCAGTCTCGCTCT	up	inf	inf	0.18371	0	4.21499	6.18034	0	6.46462	0	0	0	8	0	7	0	0	0	low
215	PC-5p-90916_6	CACCCAAAGATGATAATTCAGT	down	-inf	-inf	0.183717	4.7222	0	0	0	0	7.24548	6.92113	0	0	0	0	6	6	0	low
216	PC-5p-58214_15	CGTGTTGTTCACCTGCAGATG	up	2.49663	1.31998	0.183746	3.76866	9.40893	13.9058	4.16234	10.1587	0	5.76761	5.53837	18	5	11	0	5	5	middle
217	PC-5p-51186_20	GAGGGAAGATGTTCCACTCTGT	up	inf	inf	0.184072	0	3.74502	5.4078	5.82727	0	0	0	0	7	7	0	0	0	0	low
218	PC-5p-63387_12	TGTTAGTTAGAGTGGACAGGT	up	inf	inf	0.184072	0	3.21002	4.63525	4.9948	0	0	0	0	6	6	0	0	0	0	low
219	PC-3p-66320_11	TTGCTCTGCCTACAAGCCTAGA	up	inf	inf	0.184131	0	3.20413	0	4.9948	4.61759	0	0	0	0	6	5	0	0	0	low
220	dre-miR-181b-5p_R+4	AACATTCATTGCTGTCGGTGGGTTAC	up	inf	inf	0.184599	0	4.0973	0	5.82727	6.46462	0	0	0	0	7	7	0	0	0	low
221	PC-3p-71500_10	ACCGAGCCTGAAGCATCTGGAG	up	inf	inf	0.184599	0	2.92664	0	4.16234	4.61759	0	0	0	0	5	5	0	0	0	low
222	PC-5p-70904_10	AACTGACCTCTTCAGCTGACGAG	up	inf	inf	0.184599	0	2.92664	0	4.16234	4.61759	0	0	0	0	5	5	0	0	0	low
223	PC-5p-33085_46	ACAGCAGGCACAGACAGGAG	down	0.457199	-1.12911	0.184974	13.6878	6.25806	4.63525	5.82727	8.31165	6.0379	17.3028	17.7228	6	7	9	5	15	16	middle
224	PC-3p-89537_6	GTTAAAGCTGAGGAACCCTCTT	down	-inf	-inf	0.18554	4.13788	0	0	0	0	0	5.76761	6.64604	0	0	0	0	5	6	low
225	PC-3p-55346_17	TACTGAGCTGCTGTGCTGACA	down	-inf	-inf	0.18554	4.13788	0	0	0	0	0	5.76761	6.64604	0	0	0	0	5	6	low
226	PC-5p-13245_165	AATGGTGTGTGTCAGAGGC	down	0.658023	-0.60379	0.185607	19.9508	13.1281	15.4508	9.15714	14.7763	14.491	26.531	18.8304	20	11	16	12	23	17	middle
227	PC-5p-54413_17	TGAGTGCAGTAGAGTCCCGCAGC	up	inf	inf	0.186028	0	3.34179	5.4078	0	4.61759	0	0	0	7	0	5	0	0	0	low
228	PC-3p-33837_44	AACGTCAGTGTTTAACGACCTGA	up	inf	inf	0.186652	0	4.26005	6.95288	5.82727	0	0	0	0	9	7	0	0	0	0	middle
229	PC-3p-58823_15	AATAAGGGTGCACTTAAAATGT	up	inf	inf	0.18914	0	2.20257	0	2.91364	3.69407	0	0	0	0	3.5	4	0	0	0	low
230	PC-3p-81246_7	ACGCACCTCTCCTCTGCTCTC	down	-inf	-inf	0.18975	4.5972	0	0	0	0	6.0379	0	7.75371	0	0	0	5	0	7	low
231	PC-3p-68517_11	TCTCCTCTCCTGCACTCTGTGT	up	inf	inf	0.190092	0	2.95251	3.86271	4.9948	0	0	0	0	5	6	0	0	0	0	low
232	PC-3p-57024_16	CCGGCCTGTTGGGTCGCACTCG	up	inf	inf	0.190092	0	2.95251	3.86271	4.9948	0	0	0	0	5	6	0	0	0	0	low
233	oni-miR-10955_L-1_1ss10TC	TCCCCGTACGGGCCACCA	down	0.420524	-1.24974	0.191178	4546.02	1911.71	2016.72	1487.2	2231.22	7083.06	4161.33	2393.68	2610.5	1786.5	2416	5865.5	3607.5	2161	middle
234	oni-mir-7550-p5_1ss6GA	ATCCGACTCGAAGGACCA	up	inf	inf	0.191623	0	1.61724	0	2.08117	2.77055	0	0	0	0	2.5	3	0	0	0	low
235	oni-let-7e-2-p3_1ss22CT	CTATACAATCTACTGTCTTTCT	up	1.21071	0.275853	0.192304	91.3715	110.624	94.1214	113.077	124.675	108.078	85.3606	80.6755	121.833	135.833	135	89.5	74	72.8333	middle
236	ssa-let-7e-3p_1ss22CT	CTATACAATCTACTGTCTTTCT	up	1.21071	0.275853	0.192304	91.3715	110.624	94.1214	113.077	124.675	108.078	85.3606	80.6755	121.833	135.833	135	89.5	74	72.8333	middle
237	dre-miR-2188-3p_L+1_2ss13TC14AG	GCTGTGTGAGGTCGGACCTATC	down	0.739448	-0.435479	0.192337	232.794	172.139	230.218	119.043	167.157	220.987	222.63	254.765	298	143	181	183	193	230	middle
238	ssa-let-7f-3p_1ss22CT	CTATACAATCTATTGCCTTCCT	up	1.45234	0.53838	0.192949	129.363	187.879	156.054	199.792	207.791	70.0396	143.037	175.012	202	240	225	58	124	158	middle
239	dre-mir-101b-p5	TCAGTTATCATGGTACCGGTGCT	down	0.813078	-0.298535	0.19307	938.077	762.729	673.657	732.571	881.959	760.775	998.949	1054.51	872	880	955	630	866	952	middle
240	PC-3p-58938_14	CAACCTGTTTGCTCTACCTAAC	down	-inf	-inf	0.194095	5.2914	0	0	0	0	0	9.22817	6.64604	0	0	0	0	8	6	low
241	dre-miR-93_R+3	AAAAGTGCTGTTTGTGCAGGTAGTT	up	inf	inf	0.194371	0	3.69996	4.63525	0	6.46462	0	0	0	6	0	7	0	0	0	low
242	PC-5p-61967_13	TGAGTGCAGTAGAGTCCCGCAGA	up	inf	inf	0.194371	0	3.69996	4.63525	0	6.46462	0	0	0	6	0	7	0	0	0	low
243	PC-3p-52758_18	AAGCTTGCCAGTGAAGAACTGC	up	inf	inf	0.195368	0	2.60363	0	4.57857	3.23231	0	0	0	0	5.5	3.5	0	0	0	low
244	PC-5p-29350_57	ACTTATGCGGCACGTTCATGT	down	0.722904	-0.468124	0.195438	7.33734	5.30419	4.63525	6.65974	4.61759	7.24548	9.22817	5.53837	6	8	5	6	8	5	middle
245	oni-miR-8159	TCAGTAACTGGAATCTGTCCCTGC	down	0.921356	-0.118169	0.197366	616.277	567.811	579.407	539.439	584.586	608.62	575.607	664.604	750	648	633	504	499	600	middle
246	oni-miR-729-3p	CATGGGTATGATACGACCTCA	up	inf	inf	0.198461	0	5.11249	6.18034	9.15714	0	0	0	0	8	11	0	0	0	0	low
247	PC-3p-61239_13	TGTCCATGGTGGGCTGTGCAGAGC	up	inf	inf	0.198615	0	3.44756	6.18034	4.16234	0	0	0	0	8	5	0	0	0	0	low
248	dre-miR-27b-5p_L+1	CAGAGCTTAGCTGATTGGTGAACA	down	0.769537	-0.377938	0.199615	473.507	364.381	341.464	372.113	379.566	361.67	499.475	559.375	442	447	411	299.5	433	505	middle
249	ssa-miR-301a-5p_L+1	CTTTGACAATGTTGCACTACT	up	1.72766	0.788823	0.201141	30.7555	53.1351	35.5369	74.9221	48.9464	16.9061	28.838	46.5223	46	90	53	14	25	42	middle
250	PC-5p-61463_13	TTTGGCTGAAGTGGATTATCTGT	down	-inf	-inf	0.201172	4.87633	0	0	0	0	0	5.76761	8.86139	0	0	0	0	5	8	low
251	oni-miR-365	TAATGCCCCTAAAAATCCTTAT	down	0.817645	-0.290453	0.201312	23468.2	19188.7	16855.3	18051.2	22659.4	23012.9	27392.7	19999	21818	21684	24536	19057	23747	18055	high
252	dre-miR-129-3p	AAGCCCTTACCCCAAAAAGCAT	down	0.852901	-0.229549	0.201978	32.894	28.0553	28.8416	23.3091	32.0153	29.3844	34.2211	35.0763	37.3333	28	34.6667	24.3333	29.6667	31.6667	middle
253	ssa-miR-129-3p	AAGCCCTTACCCCAAAAAGCAT	down	0.852901	-0.229549	0.201978	32.894	28.0553	28.8416	23.3091	32.0153	29.3844	34.2211	35.0763	37.3333	28	34.6667	24.3333	29.6667	31.6667	middle
254	oni-mir-129-3-p3	AAGCCCTTACCCCAAAAAGCAT	down	0.852901	-0.229549	0.201978	32.894	28.0553	28.8416	23.3091	32.0153	29.3844	34.2211	35.0763	37.3333	28	34.6667	24.3333	29.6667	31.6667	middle
255	PC-3p-81418_7	TCCAGCATCAGTGATTTTGTTGAA	up	inf	inf	0.202015	0	3.54232	0	4.16234	6.46462	0	0	0	0	5	7	0	0	0	low
256	dre-miR-19b-3p	TGTGCAAATCCATGCAAAACTGA	up	1.18884	0.249554	0.202582	14201.2	16882.9	16197.5	17352.4	17098.9	16518.5	11507.5	14577.5	20966.5	20844.5	18515	13679	9976	13160.5	high
257	PC-5p-34233_43	TGTTTCTCCTCTCAGCCAAGAA	down	0.502088	-0.993987	0.203453	17.2996	8.68594	8.49796	8.32467	9.23517	12.0758	26.531	13.2921	11	10	10	10	23	12	middle
258	dre-miR-25-5p_2ss18GA19CT	AGGCGGAGACTTGGGCAATTGCC	up	1.1738	0.231182	0.206937	385.397	452.378	423.353	421.229	512.552	320.009	415.268	420.916	548	506	555	265	360	380	middle
259	dre-let-7d-5p_L+1	CTGAGGTAGTTGGTTGTATGGTT	up	1.50911	0.593695	0.207024	9.14252	13.797	16.9959	9.15714	15.238	6.0379	8.65141	12.7382	22	11	16.5	5	7.5	11.5	middle
260	oni-let-7g	TGAGGTAGTAGTTTGTATAGTT	down	0.883111	-0.179333	0.207427	33015.5	29156.4	30711	31850.6	24907.7	31049.2	34010.7	33986.7	39753.1	38260.4	26970.4	25711.9	29484.2	30683	high
261	oni-miR-10802_L+1	TCTGTGAGCTTTGAGTCGGCAGC	up	inf	inf	0.208245	0	3.44244	3.86271	0	6.46462	0	0	0	5	0	7	0	0	0	low
262	dre-miR-92b-3p_R+1	TATTGCACTCGTCCCGGCCTCCT	up	4.87156	2.28439	0.210237	2.58457	12.5909	3.86271	10.8221	23.0879	0	0	7.75371	5	13	25	0	0	7	middle
263	ssa-miR-143-5p_R-1	GGTGCAGTGCTGCATCTCTGG	up	1.38986	0.47494	0.210612	1946.68	2705.62	3131.89	2661.4	2323.57	2776.23	1393.45	1670.37	4054	3197	2516	2299	1208	1508	middle
264	ssa-miR-301b-5p	GCTTTGACGATGTTGCACTACT	up	1.19676	0.259129	0.21074	338.257	404.811	331.421	437.878	445.135	294.649	365.666	354.455	429	526	482	244	317	320	middle
265	oni-miR-99a	AGACCTGTAGATACAAGCTTGT	up	1.22669	0.294775	0.212292	154.999	190.136	216.312	190.635	163.463	189.59	129.194	146.213	280	229	177	157	112	132	middle
266	PC-5p-60703_14	TAACAACATCCTGGTGCTGCCT	up	inf	inf	0.213596	0	3.85016	0	4.16234	7.38814	0	0	0	0	5	8	0	0	0	low
267	PC-3p-4806_537	CGCGCACGACTTAGTATCTCGC	up	1.30136	0.380016	0.213898	54.0666	70.3599	88.0698	57.4403	65.5697	56.7563	61.1366	44.3069	114	69	71	47	53	40	middle
268	oni-miR-124a_R+1	TAAGGCACGCGGTGAATGCCA	up	3.58874	1.84348	0.215304	1.16921	4.19599	4.12022	1.38745	7.0803	0	0	3.50763	5.33333	1.66667	7.66667	0	0	3.16667	low
269	oni-miR-7132a-5p	GACTTGGTCAAAGCTCCTCAGC	down	0.817624	-0.290491	0.215335	2821.82	2307.19	2661.41	1925.5	2334.65	3363.11	2490.45	2611.89	3445	2313	2528	2785	2159	2358	middle
270	oni-miR-218a_R+1_1ss9GT	TTGTGCTTTATCTAACCATGTGA	down	0.132378	-2.91727	0.218401	33.931	4.4917	3.86271	4.9948	4.61759	64.0017	31.1451	6.64604	5	6	5	53	27	6	middle
271	PC-3p-61093_13	GTATAGTACCTCCAGAGGCGC	up	inf	inf	0.219065	0	2.59441	2.7039	0	5.07934	0	0	0	3.5	0	5.5	0	0	0	low
272	oni-mir-155-p3	ACCTAACATGTTAGCATTAGCT	up	1.94143	0.957122	0.221358	4.66381	9.05448	8.49796	6.65974	12.0057	8.45306	0	5.53837	11	8	13	7	0	5	middle
273	PC-5p-29915_55	TGTATTGTAACAGTTTGCCTGT	up	4.39464	2.13575	0.222454	3.32302	14.6035	6.18034	27.4714	10.1587	0	0	9.96906	8	33	11	0	0	9	middle
274	oni-miR-103	AGCAGCATTGTACAGGGCTATGA	down	0.89419	-0.161347	0.222749	8348.54	7465.18	6948.89	6964.01	8482.66	8906.1	8151.36	7988.17	8994.83	8365.5	9185.17	7375.17	7066.5	7211.67	middle
275	PC-3p-21850_88	CGCGTGCGAGATAGTAACTGGC	down	0.626003	-0.675758	0.225322	11.8597	7.42423	8.49796	9.15714	4.61759	7.24548	16.1493	12.1844	11	11	5	6	14	11	middle
276	PC-5p-6040_408	TGACCGTTTTCCTCTGGTGTTC	down	0.733503	-0.447125	0.225684	87.9979	64.5467	39.3997	67.4299	86.8106	91.7761	96.8958	75.3218	51	81	94	76	84	68	middle
277	oni-miR-7565	TTCCTGCTGAACTGAGCCAGT	down	0.368228	-1.44133	0.227919	9.19601	3.38623	0	0	10.1587	6.0379	12.6887	8.86139	0	0	11	5	11	8	middle
278	PC-5p-49704_21	ACAGGAAATCAGAGATACAGG	up	2.69493	1.43025	0.227973	2.21535	5.9702	3.86271	6.65974	7.38814	0	0	6.64604	5	8	8	0	0	6	low
279	dre-let-7d-3p	CTGTACAACCTTCTAGCTTTCC	up	1.17273	0.229874	0.230509	424.953	498.355	475.628	500.729	518.709	339.732	484.671	450.454	615.667	601.5	561.667	281.333	420.167	406.667	middle
280	oni-let-7d-1-p3	CTGTACAACCTTCTAGCTTTCC	up	1.17273	0.229874	0.230509	424.953	498.355	475.628	500.729	518.709	339.732	484.671	450.454	615.667	601.5	561.667	281.333	420.167	406.667	middle
281	ssa-miR-30e-5p_R+1_1ss22TC	TGTAAACATCCTACACTCAGCCA	up	2.80854	1.48982	0.233855	4.22798	11.8744	9.27051	20.8117	5.5411	6.0379	0	6.64604	12	25	6	5	0	6	middle
282	oni-let-7b	TGAGGTAGTAGGTTGTGTGGTT	down	0.845421	-0.242258	0.234479	19889.5	16815	15863.7	16991.3	17590	16625.9	23041.1	20001.4	20534.4	20410.8	19046.8	13768	19974.6	18057.2	high
283	oni-mir-10965-p5_1ss2TA_1	GAGGCTGTTTCTGAGCTC	down	0.434545	-1.20242	0.235228	41.1693	17.8899	18.9273	11.6545	23.0879	27.1705	27.1078	69.2296	24.5	14	25	22.5	23.5	62.5	middle
284	PC-5p-3183_905	TACAATCAACGGTCGATGGTTT	down	0.905441	-0.143308	0.235345	132.771	120.216	125.152	118.21	117.287	138.872	117.659	141.782	162	142	127	115	102	128	middle
285	oni-miR-212a-5p	ACCTTGGCTTTAGACTGCTTACT	down	0.893513	-0.162439	0.236398	785.086	701.484	788.766	619.356	696.332	753.53	753.249	848.478	1021	744	754	624	653	766	middle
286	oni-mir-93-p3	ACTGCAAAACCAGCACTTCAGG	up	1.319	0.399439	0.240454	28.1986	37.1938	47.8976	34.1312	29.5525	30.1895	31.1451	23.2611	62	41	32	25	27	21	middle
287	ssa-miR-216b-5p_R+3_1ss1TA	AAATCTCAGCTGGCAACTGTGAGCA	up	2.0901	1.06357	0.243322	5.46886	11.4305	8.49796	17.4818	8.31165	10.8682	0	5.53837	11	21	9	9	0	5	middle
288	PC-3p-9473_241	CAGTGTGTAGAAATGTTCCTGT	up	1.24834	0.320012	0.245488	20.8307	26.0038	32.4468	22.4766	23.0879	22.944	19.6099	19.9381	42	27	25	19	17	18	middle
289	PC-3p-38288_35	TAGCACCATTTGAAATCGGTTACT	up	5.5679	2.47713	0.246208	0.923061	5.13951	2.7039	10.4058	2.30879	0	0	2.76918	3.5	12.5	2.5	0	0	2.5	middle
290	abu-miR-15c-5p_R+1	TAGCAGCACATCATGTTTTGCA	up	1.25734	0.330373	0.246403	1068.19	1343.08	1329.55	1458.48	1241.21	729.378	1186.97	1288.22	1721	1752	1344	604	1029	1163	middle
291	PC-3p-8068_289	CTCCTGTCTGAGGGTCGCT	down	0.302683	-1.72412	0.24651	54.8232	16.5941	16.2234	22.4766	11.0822	73.6624	83.0535	7.75371	21	27	12	61	72	7	middle
292	ssa-miR-23a-3-5p_R+1_1ss12TC	GGAATTCCTGGCAGAGTGATTT	down	0.783109	-0.352715	0.247605	184.296	144.324	109.701	143.184	180.086	223.402	179.949	149.536	142	172	195	185	156	135	middle
293	dre-miR-24b-5p_L-1	TGCCTACTGAGCTGATAACAGT	up	1.31732	0.397604	0.248278	165.252	217.69	249.531	211.447	192.092	229.44	123.427	142.89	323	254	208	190	107	129	middle
294	PC-3p-9190_249	CCAGTATTGATCGTGCTGCTGAAA	up	1.46378	0.549703	0.249991	33.9366	49.6758	63.3485	44.1208	41.5583	51.9259	28.838	21.0458	82	53	45	43	25	19	middle
295	oni-mir-194b-p3_1ss22GA	CCAGTGGAGCTGCTGTTATCTA	up	1.44569	0.53176	0.250078	14.4318	20.8639	17.7685	20.8117	24.0114	8.45306	12.6887	22.1535	23	25	26	7	11	20	middle
296	dre-miR-499-5p_R+2	TTAAGACTTGCAGTGATGTTTACA	up	inf	inf	0.253283	0	4.61744	3.86271	9.98961	0	0	0	0	5	12	0	0	0	0	low
297	PC-5p-54703_17	GAGATACTAAGTCGTGCGCGCA	up	inf	inf	0.253283	0	2.30872	1.93136	4.9948	0	0	0	0	2.5	6	0	0	0	0	low
298	PC-5p-10187_223	TGGCGATGGGTCTCTGTAAAGA	down	0.793585	-0.333543	0.25392	30.7553	24.407	20.0861	20.8117	32.3231	31.3971	26.531	34.3379	26	25	35	26	23	31	middle
299	oni-miR-301b	CAGTGCAATAGTATTGTCATAGC	up	1.68125	0.749533	0.254616	184.578	310.322	448.976	269.581	212.409	305.92	103.817	143.998	581.167	323.833	230	253.333	90	130	middle
300	oni-miR-26a	TTCAAGTAATCCAGGATAGGCT	down	0.887749	-0.171776	0.255219	103924	92258.9	94827.7	96362.3	85586.6	89412	108302	114060	122748	115755	92674.7	74042.3	93888	102972	high
301	PC-5p-1790_1952	GTGACATGATGAACCAGTT	down	0.68255	-0.550994	0.258772	850.44	580.468	512.968	395.422	833.012	1131.5	830.535	589.282	664	475	902	937	720	532	middle
302	PC-5p-18600_109	CCAGTGACTGACCAATCGCT	up	1.7703	0.823994	0.258881	8.75037	15.4908	23.1763	14.9844	8.31165	6.0379	6.92113	13.2921	30	18	9	5	6	12	middle
303	oni-miR-462	TAACGGAACCCATAATGCAGCTG	down	0.898706	-0.154078	0.259616	5247.44	4715.91	4547.18	4267.23	5333.31	4808.58	5292.36	5641.38	5886	5126	5775	3982	4588	5093	middle
304	oni-miR-10545	TAAGTCTCACACCAGTGCAAAAC	down	0.806217	-0.310759	0.261183	653.98	527.25	469.706	556.088	555.957	536.165	813.233	612.543	608	668	602	444	705	553	middle
305	oni-mir-221-2-p5_1ss21AT	ACCTGGCATACAGTGTAGGATTCTGT	up	1.2126	0.278108	0.261295	77.2642	93.6908	105.838	86.5766	88.6576	56.7563	84.2071	90.8292	137	104	96	47	73	82	middle
306	PC-3p-23304_80	CATGCCTGTTGGGTCGCACTCG	down	0.719575	-0.474782	0.261656	5.53772	3.9848	5.02152	4.16234	2.77055	3.62274	6.34437	6.64604	6.5	5	3	3	5.5	6	low
307	oni-mir-103-1-p5	AGCCTCTTTACAGTGCTGCCTTG	up	2.52892	1.33852	0.262309	2.21535	5.60243	6.18034	4.16234	6.46462	0	0	6.64604	8	5	7	0	0	6	low
308	dre-miR-1306	CCACCTCCCCTGCAAACGTCCA	up	2.20739	1.14234	0.262975	5.91176	13.0496	5.4078	20.8117	12.9292	9.66064	8.07465	0	7	25	14	8	7	0	middle
309	dre-miR-30d_R+1	TGTAAACATCCCCGACTGGAAGC	down	0.872693	-0.196453	0.263387	42940.4	37473.8	35660.5	36283.9	40476.8	36140.5	48253	44427.7	46160	43586	43829	29928	41831	40109	high
310	ssa-miR-125b-5p_R+3	TCCCTGAGACCCTTAACCTGTGACCA	down	0.511746	-0.9665	0.26368	40.1384	20.5407	10.8156	8.32467	42.4818	60.379	33.4521	26.5842	14	10	46	50	29	24	middle
311	oni-mir-147-p5_1ss9GC	ACAGAATCCTTTCTGCACAAACT	up	1.41571	0.501522	0.264355	85.2973	120.756	139.83	94.0688	128.369	130.419	63.4437	62.0297	181	113	139	108	55	56	middle
312	dre-miR-181b-3p_1ss21AG	CTCACTGATCAATGAATGCAGA	up	1.44599	0.532054	0.266116	110.171	159.306	193.136	157.336	127.445	165.438	56.5225	108.552	250	189	138	137	49	98	middle
313	PC-5p-4775_540	TCTTTGCCTGTATGTATATGCA	up	1.1961	0.258344	0.266574	65.9592	78.8941	74.9366	83.2467	78.499	78.4927	49.6014	69.7834	97	100	85	65	43	63	middle
314	PC-5p-2864_1047	GACCTCAGATCAGACGAGA	up	1.14477	0.195054	0.26815	95.5963	109.436	110.474	102.394	115.44	91.7761	113.045	81.9678	143	123	125	76	98	74	middle
315	PC-5p-15471_136	CACTGAGACTCTCTAAAATCTGC	down	0.752777	-0.409706	0.268155	16.1071	12.125	8.88424	10.4058	17.0851	15.0947	13.8423	19.3843	11.5	12.5	18.5	12.5	12	17.5	middle
316	oni-mir-18a-2-p3	ACTGCCCTAAGTGCTCCTTCT	down	0.84465	-0.243574	0.268279	135.675	114.598	89.2286	116.962	137.604	131.022	144.19	131.813	115.5	140.5	149	108.5	125	119	middle
317	dre-miR-18b-3p_L+1R-2_1ss15CT	ACTGCCCTAAGTGCTCCTTCT	down	0.84465	-0.243574	0.268279	135.675	114.598	89.2286	116.962	137.604	131.022	144.19	131.813	115.5	140.5	149	108.5	125	119	middle
318	oni-miR-140	ACCACAGGGTAGAACCACGGAC	down	0.867205	-0.205555	0.269304	14355.9	12449.5	11213.4	13057.3	13077.9	12071	16407.7	14589.2	14515	15685	14161	9996	14224	13171	high
319	ssa-let-7b-3p_2ss3GA22CT	CTATACAACCTACTGCCTTCCT	up	1.23741	0.307329	0.269703	2184.33	2702.92	2374.41	2986.89	2747.46	1508.87	2600.04	2444.08	3073.5	3588	2975	1249.5	2254	2206.5	middle
320	PC-3p-41286_31	TCTGCCTGTTGGGTTGCACACG	up	2.49758	1.32053	0.270908	2.01263	5.0267	4.63525	5.82727	4.61759	6.0379	0	0	6	7	5	5	0	0	low
321	oni-miR-7552	TTACAATTAAAGGATATTTCTC	up	1.53016	0.61368	0.272885	32.5428	49.7956	49.829	60.7701	38.7877	54.3411	16.1493	27.138	64.5	73	42	45	14	24.5	middle
322	dre-miR-10b-5p_L-1R+4_1ss12AT	ACCCTGTAGATCCGAATTTGTGTCCA	down	0.255262	-1.96995	0.277465	6.02985	1.5392	0	0	4.61759	0	9.22817	8.86139	0	0	5	0	8	8	low
323	dre-miR-24_R+2_1	TGGCTCAGTTCAGCAGGAACAGTA	down	0.755881	-0.403768	0.278573	28.6601	21.6637	21.6312	29.9688	13.391	26.5668	31.7218	27.6918	28	36	14.5	22	27.5	25	middle
324	dre-miR-24_R+2_2	TGGCTCAGTTCAGCAGGAACAGTT	down	0.755881	-0.403768	0.278573	28.6601	21.6637	21.6312	29.9688	13.391	26.5668	31.7218	27.6918	28	36	14.5	22	27.5	25	middle
325	dre-miR-130c-5p	GCCCTTTTTCTGTTGTACTACT	down	0.740252	-0.433912	0.280622	190.581	141.078	128.242	131.53	163.463	135.249	252.621	183.874	166	158	177	112	219	166	middle
326	oni-miR-30d_3ss19-T20-C24TG	TGTAAACATCCTACACTCTCAGCG	down	0.797644	-0.326183	0.280655	27.4899	21.9271	25.1076	24.974	15.6998	33.2084	27.1078	22.1535	32.5	30	17	27.5	23.5	20	middle
327	oni-mir-190a-2-p3	ACTATATATCAAACATATTCCT	up	1.30097	0.379582	0.282733	123.397	160.535	169.573	191.051	120.981	156.985	83.0535	130.152	219.5	229.5	131	130	72	117.5	middle
328	oni-mir-190a-1-p3	ACTATATATCAAACATATTCCT	up	1.30097	0.379582	0.282733	123.397	160.535	169.573	191.051	120.981	156.985	83.0535	130.152	219.5	229.5	131	130	72	117.5	middle
329	dre-miR-27c-3p_R+2	TTCACAGTGGTTAAGTTCTGCCT	up	1.40647	0.492084	0.283088	2904.73	4085.43	5507.45	3691.99	3056.84	3956.03	1884.85	2873.3	7129	4435	3310	3276	1634	2594	middle
330	PC-3p-17685_116	TTGCATCTTTTCCCTCCGCAGT	up	1.75512	0.811574	0.283775	9.38344	16.4691	18.541	13.3195	17.5468	0	11.5352	16.6151	24	16	19	0	10	15	middle
331	PC-5p-47560_23	CACACCTGTCCTTCATGAATGA	down	0.255824	-1.96678	0.285111	5.03303	1.28757	3.86271	0	0	8.45306	0	6.64604	5	0	0	7	0	6	low
332	oni-miR-454b_R-2	TAGTGCAATATTGCTTATAGGGT	up	1.1992	0.262067	0.285987	2432.04	2916.49	3185.19	3309.06	2255.23	2136.21	2433.93	2725.98	4123	3975	2442	1769	2110	2461	middle
333	dre-let-7j	TGAGGTAGTTGTTTGTACAGTT	down	0.923294	-0.115138	0.28716	22144.5	20445.9	21291.3	21330.3	18716	23369.7	20013.6	23050.1	27560	25623	20266	19352.5	17350	20809.5	high
334	oni-mir-7147-p3_1ss11CT	TGGTGACCAGTGTTGTGCCTC	up	1.48507	0.570535	0.288168	18.3766	27.2906	33.9919	26.639	21.2409	26.5668	21.9169	6.64604	44	32	23	22	19	6	middle
335	oni-miR-199a_R+1	ACAGTAGTCTGCACATTGGTTA	down	0.722966	-0.468001	0.290701	29815.6	21555.7	22012.3	21666.2	20988.5	41426.7	24228.9	23791.3	28493.3	26026.5	22726.8	34305.6	21004.3	21478.6	high
336	PC-5p-56039_16	CCTCCTAAACGAGAGCCCACCCA	up	inf	inf	0.291953	0	3.91086	0	2.4974	9.23517	0	0	0	0	3	10	0	0	0	low
337	dre-miR-27b-5p_L+1R-3	CAGAGCTTAGCTGATTGGTGA	down	0.689787	-0.535777	0.292748	17.9712	12.3963	13.9058	6.65974	16.6233	23.5478	11.5352	18.8304	18	8	18	19.5	10	17	middle
338	dre-miR-727-3p_1ss21TA	GTTGAGGCGAGTTGAAGACTAA	down	0.735957	-0.442307	0.293627	653.833	481.192	545.801	340.895	556.881	888.175	570.993	502.33	706.5	409.5	603	735.5	495	453.5	middle
339	oni-miR-138	AGCTGGTGTTGTGAATCAGGCCG	up	1.17482	0.232439	0.294528	175.996	206.764	173.049	205.897	241.346	194.018	144.19	189.781	224	247.333	261.333	160.667	125	171.333	middle
340	abu-miR-731-3p	AACCGGGAATTTCGTGTCAGCC	up	1.24362	0.314548	0.294728	372.253	462.943	530.736	446.203	411.889	277.743	347.21	491.807	687	536	446	230	301	444	middle
341	PC-3p-18068_113	CAGACGGACGCTCTCTGGTTT	up	1.70954	0.773608	0.297419	8.23683	14.0812	13.1332	12.487	16.6233	10.8682	13.8423	0	17	15	18	9	12	0	middle
342	ssa-miR-125b-1-3p_R+1	ACAGGTGAGGTCCTCGGGAAC	down	0.823953	-0.279365	0.299188	1198.28	987.328	896.921	936.526	1128.54	898.439	1373.84	1322.56	1161	1125	1222	744	1191	1194	middle
343	oni-miR-190a	TGATATGTTTGATATATTAGGTTG	up	1.31369	0.393626	0.300072	1129.79	1484.2	1752.51	1653.28	1046.81	1476.27	784.394	1128.72	2268.5	1986	1133.5	1222.5	680	1019	middle
344	ssa-miR-129-3-3p	AAGCCCTTACCCCAAAAAGTAT	down	0.719317	-0.475301	0.300717	51.2227	36.8453	21.6312	39.9584	48.9464	43.4729	69.2113	40.9839	28	48	53	36	60	37	middle
345	dre-miR-23b-5p_L+1	AGGGTTCCTGGCGTGCTGATTT	down	0.774551	-0.368567	0.302163	176.491	136.701	117.426	127.368	165.31	142.494	233.011	153.967	152	153	179	118	202	139	middle
346	oni-miR-210_R+2	CTGTGCGTGTGACAGCGGCTAA	up	1.1301	0.176447	0.303433	28203.5	31872.7	30158.5	30567.4	34892.3	33335.2	24999.1	26276.2	39038	36719	37782	27605	21672	23722	high
347	abu-miR-20b	CAAAGTGCTCACAGTGCAGGTA	up	1.22896	0.297438	0.306087	72.6611	89.2975	92.19	90.739	84.9636	50.7184	93.0507	74.2141	119.333	109	92	42	80.6667	67	middle
348	PC-5p-17476_118	GTGCCTACTGAACTGGTATCAGT	up	1.43074	0.516761	0.308337	31.1812	44.6121	51.7603	43.2883	38.7877	50.7184	18.4563	24.3688	67	52	42	42	16	22	middle
349	oni-miR-216a	AAATCTCAGCTGGCAACTGTGA	up	1.61439	0.690993	0.309577	1781.42	2875.92	3814.81	2790.43	2022.5	3303.94	919.356	1120.97	4938	3352	2190	2736	797	1012	middle
350	oni-miR-15b	TAGCAGCGCATCATGGTTTGA	down	0.864424	-0.210188	0.311532	6125.95	5295.42	6028.15	5568.37	4289.74	5426.86	7080.31	5870.67	7803	6689	4645	4494	6138	5300	middle
351	PC-5p-38032_36	TCCGCTGGAGTAACTACAGTTA	up	2.37307	1.24676	0.31305	3.22021	7.64179	10.8156	7.49221	4.61759	9.66064	0	0	14	9	5	8	0	0	middle
352	dre-miR-363-3p_R+1	AATTGCACGGTATCCATCTGTAA	up	2.12735	1.08906	0.313599	10.0913	21.4678	8.49796	20.8117	35.0937	0	9.22817	21.0458	11	25	38	0	8	19	middle
353	PC-3p-41231_31	ATATTCAAGGAATCAGACACAC	up	2.59166	1.37388	0.316371	4.92218	12.7566	23.9488	4.16234	10.1587	0	9.22817	5.53837	31	5	11	0	8	5	middle
354	oni-miR-338_R-1	TCCAGCATCAGTGATTTTGTT	up	1.1338	0.181171	0.317999	2936.81	3329.76	3322.96	3723.07	2943.25	3451.26	2616.19	2742.97	4301.33	4472.33	3187	2858	2268	2476.33	middle
355	ssa-let-7a-3p	CTGTACAGCCTCCTAGCTTTCC	down	0.785457	-0.348396	0.318056	45.769	35.9496	33.2193	35.3799	39.2495	32.0009	57.6761	47.63	43	42.5	42.5	26.5	50	43	middle
356	dre-miR-10b-2-3p	CAAATACGTCTCTACAGGAAT	up	1.10748	0.147279	0.320046	164.97	182.701	157.599	203.955	186.55	155.778	171.875	167.259	204	245	202	129	149	151	middle
357	ssa-miR-27c-5p	AGAGCTTAGCTAATTGGTGAG	up	1.73466	0.794656	0.320614	6.36851	11.0472	7.72542	12.487	12.9292	0	6.92113	12.1844	10	15	14	0	6	11	middle
358	dre-miR-222a-5p_L+1R-1	TTGCTCAGTAGTCAGTGTAGATC	down	0.541864	-0.883998	0.321254	7.80655	4.23009	8.11169	4.57857	0	3.62274	10.3817	9.41522	10.5	5.5	0	3	9	8.5	middle
359	dre-miR-19a-3p	TGTGCAAATCTATGCAAAACTGA	up	1.28915	0.366417	0.321985	12516.1	16135.1	16553.8	17139.3	14712.1	17988.1	8910.95	10649.2	21427.8	20588.5	15930.5	14896	7725	9614	high
360	oni-miR-221_R-1	AGCTACATTGTCTGCTGGGTTT	down	0.886938	-0.173094	0.326795	56266.2	49904.7	40574.3	52006.7	57132.9	59353.8	57328.3	52116.6	52520.5	62473	61864.5	49151	49698.5	47050.5	high
361	oni-let-7d	TGAGGTAGTTGGTTGTATGGTT	down	0.843525	-0.245498	0.326879	43265.2	36495.3	38957.3	35639	34889.6	32983.3	50428.2	46384.3	50427.4	42811.3	37779	27313.5	43716.8	41875.4	high
362	oni-miR-10a	TACCCTGTAGAACCGAATTTGT	down	0.813393	-0.297975	0.327393	82515.8	67117.8	67195.8	69482.7	64674.8	58883	97872.1	90792.3	86980.2	83466	70031	48761.2	84846.3	81966.7	high
363	oni-miR-21	TAGCTTATCAGACTGGTGTTGGC	down	0.961284	-0.056966	0.327606	2.84669e+06	2.73648e+06	2.6279e+06	2.67543e+06	2.90611e+06	2.84316e+06	2.89232e+06	2.8046e+06	3401632	3.21385e+06	3146780	2.35442e+06	2.50739e+06	2.53197e+06	high
364	oni-let-7c	TGAGGTAGTAGGTTGTATGGTT	down	0.883639	-0.178471	0.335814	11638.2	10284	10790.5	10607.9	9453.63	9793.99	13506.9	11613.9	13967.5	12742.7	10236.6	8110.43	11709.2	10484.9	high
365	oni-miR-26b	TTCAAGTAATCCAGGATAGGTT	up	1.12817	0.17398	0.336719	17604.6	19860.9	21217.4	21514.8	16850.3	20235.2	15386.1	17192.4	27464.4	25844.7	18245.8	16756.8	13338.3	15521.2	high
366	PC-3p-7831_298	CTCATCCAAGTTACGTCGCATT	down	0.810245	-0.303571	0.338585	57.6758	46.7315	49.4427	39.9584	50.7934	47.0956	74.9789	50.953	64	48	55	39	65	46	middle
367	ssa-miR-222a-5p_R-1	TGCTCAGTAGGCAGTGTAGATCC	up	1.20932	0.2742	0.339219	22489.9	27197.5	32943.1	25927.2	22722.2	28280.3	17579.7	21609.6	42642.5	31145	24604	23419	15240	19509	high
368	dre-let-7a-6-p3_1ss23TA	CTATACAGTCTATTGCCTTCCCA	up	1.18892	0.24965	0.342509	57.1386	67.9331	67.9837	67.0136	68.802	39.8501	63.4437	68.1219	88	80.5	74.5	33	55	61.5	middle
369	PC-3p-42240_29	CAACCCATCCATCTTGTGTAAG	down	0.339305	-1.55935	0.347866	4.9069	1.66493	0	4.9948	0	0	8.07465	6.64604	0	6	0	0	7	6	low
370	oni-miR-199b	TAACCAATGTGCAGACTACTGT	up	1.39652	0.481839	0.348097	3.45585	4.82617	2.83265	6.10476	5.5411	2.41516	4.99859	2.9538	3.66667	7.33333	6	2	4.33333	2.66667	low
371	PC-3p-7792_300	ACGGGTTAGGCTCTCGGGAGCTT	up	1.2819	0.358283	0.348391	35.4083	45.3899	52.5329	37.461	46.1759	20.5289	38.0662	47.63	68	45	50	17	33	43	middle
372	oni-miR-24b-5p	TGCCTACTGAACTGGTATCAGT	up	1.40185	0.487333	0.349516	119.923	168.115	206.269	154.006	144.069	194.42	63.4437	101.906	267	185	156	161	55	92	middle
373	oni-mir-19a-p5	AGTTTTGCATAGTTGCGCTGC	up	1.38276	0.467553	0.352261	73.7708	102.007	112.019	100.729	93.2752	120.758	49.6014	50.953	145	121	101	100	43	46	middle
374	PC-3p-43969_27	TCTTTTATTGACCAAGTAGCGCT	down	0.308379	-1.69722	0.353675	7.19866	2.21991	0	6.65974	0	0	13.8423	7.75371	0	8	0	0	12	7	middle
375	oni-miR-10955_1ss10TC	ATCCCCGTACGGGCCACCA	down	0.575593	-0.796879	0.353679	83.8995	48.292	82.662	39.126	23.0879	138.872	65.7507	47.0761	107	47	25	115	57	42.5	middle
376	dre-miR-181a-2-3p	ACCATCGACCGTTGACTGTACC	up	1.16148	0.215964	0.353712	2124.55	2467.62	2491.06	2380.44	2531.36	1576.5	2252.83	2544.33	3224.5	2859.5	2741	1305.5	1953	2297	middle
377	oni-mir-29b-2-p5	GCTGGTTTCAGATGGTGGCTTAGA	down	0.212913	-2.23166	0.353818	7.22922	1.5392	0	0	4.61759	0	16.1493	5.53837	0	0	5	0	14	5	middle
378	PC-5p-11777_188	ACTTACTATCTTGCACGCACC	down	0.706071	-0.502115	0.356963	44.4233	31.366	37.8546	30.3851	25.8585	32.6047	66.3275	34.3379	49	36.5	28	27	57.5	31	middle
379	dre-miR-212-5p	ACCTTGGCTCTAGACTGCTTACT	down	0.865501	-0.208393	0.357755	109.963	95.1729	81.8895	114.048	89.5812	90.5685	113.045	126.275	106	137	97	75	98	114	middle
380	oni-miR-27b	TTCACAGTGGCTAAGTTCTGC	down	0.944554	-0.0822945	0.358822	69232.3	65393.7	71103.3	62272.2	62805.6	72645.9	64783.5	70267.5	92038	74804.4	68006.9	60158.3	56161.6	63437	high
381	oni-miR-99b	AACCCGTAGATCCGATCTTGTG	down	0.889039	-0.169681	0.360527	51200.5	45519.2	40196.8	46666.7	49694.2	43636.7	59440	50524.7	52031.8	56058.3	53809.7	36135.7	51529.2	45613.3	high
382	oni-miR-724	TTAAAGGGAATTTGCGACTGTT	down	0.786038	-0.34733	0.361756	27.2811	21.444	17.3822	22.4766	24.4732	18.1137	28.838	34.8917	22.5	27	26.5	15	25	31.5	middle
383	oni-miR-7132a-3p	TGAGGCGTTTAGAACAAGTTCA	down	0.733044	-0.448029	0.362349	851.443	624.145	807.307	495.318	569.81	1226.9	624.055	703.373	1045	595	617	1016	541	635	middle
384	dre-miR-216b_L+1	CTAATCTCTGCAGGCAACTGTGA	up	1.67927	0.74783	0.362576	2.77264	4.65599	4.63525	3.32987	6.00286	5.43411	2.8838	0	6	4	6.5	4.5	2.5	0	low
385	ssa-miR-99-3p_R+1_2ss8CG9TC	CAAGCTCGCCTCTGTGGGTCTT	up	1.24696	0.31842	0.364713	898.685	1120.63	1192.03	1033.92	1135.93	1280.03	707.109	708.911	1543	1242	1230	1060	613	640	middle
386	oni-miR-217	TACTGCATCAGGAACTGATTGGC	up	1.16384	0.218895	0.365085	19342.4	22511.5	17714	22995.7	26824.9	17027.5	21790	19209.8	22929.5	27623.5	29046.5	14100.5	18890	17342.5	high
387	oni-mir-181d-p3	CTCACTGATCAATGAATGCA	up	3.15017	1.65543	0.365241	2.01263	6.34014	12.3607	6.65974	0	6.0379	0	0	16	8	0	5	0	0	middle
388	PC-5p-42794_29	ACTGTATCACAGGCAATTGGGC	down	0.341432	-1.55033	0.365984	4.87633	1.66493	0	4.9948	0	0	5.76761	8.86139	0	6	0	0	5	8	low
389	dre-miR-214_L+1R+2	TACAGCAGGCACAGACAGGCAGAA	down	0.800263	-0.321453	0.366252	507.394	406.049	351.893	380.021	486.232	342.953	629.823	549.406	455.5	456.5	526.5	284	546	496	middle
390	PC-5p-29406_56	TGCTGTGTGCGTGTGTGCCTAT	up	1.67073	0.740477	0.36684	5.64535	9.43184	4.63525	11.6545	12.0057	0	8.07465	8.86139	6	14	13	0	7	8	middle
391	PC-3p-19263_104	TCTTCTTTTGTCTCTTTCTGCA	down	0.841702	-0.248618	0.373694	51.1473	43.0508	41.7173	44.9532	42.4818	65.2093	46.1409	42.0916	54	54	46	54	40	38	middle
392	ssa-miR-103-5p_R-1_2ss11TC13AG	AGCCTCTTTACGGTGCTGCCTTG	down	0.846767	-0.239964	0.377908	263.374	223.016	191.59	236.421	241.038	193.213	303.376	293.533	248	284	261	160	263	265	middle
393	oni-miR-135b	TATGGCTTTCTATTCCTATGTGA	up	1.63974	0.713464	0.378226	6.15188	10.0875	3.09017	13.3195	13.8528	6.64169	4.61409	7.19988	4	16	15	5.5	4	6.5	middle
394	dre-let-7a_L+2	TCTGAGGTAGTAGGTTGTATAGTT	down	0.389614	-1.35988	0.380197	33.5448	13.0695	4.63525	21.6442	12.9292	70.0396	17.3028	13.2921	6	26	14	58	15	12	middle
395	PC-3p-23225_81	TAGTAGCAAATATTCAAAC	down	0.147483	-2.76137	0.380785	110.467	16.2921	20.8586	22.4766	5.5411	33.8122	18.4563	279.134	27	27	6	28	16	252	middle
396	oni-miR-34c_L-1_1ss11CA	AGGCAGTGTAGTTAGCTGATT	up	4.76828	2.25347	0.382313	53.2769	254.039	89.6149	57.4403	615.062	24.1516	41.5268	94.1522	116	69	666	20	36	85	middle
397	PC-3p-16819_123	CGTCTGTCCCAGCCCCTGC	down	0.383907	-1.38117	0.382826	58.2626	22.3675	19.3136	27.4714	20.3174	24.1516	27.6845	122.952	25	33	22	20	24	111	middle
398	PC-3p-52114_19	TGGGCCCGTTCATATAGTGAGC	up	2.86552	1.5188	0.383776	1.84612	5.29011	10.043	5.82727	0	0	0	5.53837	13	7	0	0	0	5	middle
399	ssa-miR-338a-4-5p	AACAACATCCTGGTGCTGCCTGAGT	down	0.90848	-0.138473	0.384113	775.009	704.081	648.935	645.995	817.313	689.528	794.776	840.724	840	776	885	571	689	759	middle
400	PC-3p-37077_38	CTTCCGTATGACGGTGACACCA	up	1.55216	0.63428	0.384759	1.88433	2.92479	3.09017	2.91364	2.77055	0	2.8838	2.76918	4	3.5	3	0	2.5	2.5	low
401	PC-3p-62594_13	ATGCCACTAATGATGATCCGGTC	down	0.380367	-1.39454	0.384792	5.10671	1.94242	0	5.82727	0	7.24548	8.07465	0	0	7	0	6	7	0	low
402	PC-3p-32539_47	TGTGCTGCTGTCCCTGTCTCT	up	2.70853	1.43751	0.385297	1.92254	5.20725	0	9.15714	6.46462	0	5.76761	0	0	11	7	0	5	0	middle
403	oni-miR-727b	TCAGTCTTCAGTTCCTCCCAGC	up	1.60831	0.685545	0.385922	7.95239	12.7899	15.4508	9.98961	12.9292	0	14.9958	8.86139	20	12	14	0	13	8	middle
404	abu-mir-214-2-p5_1ss1TC	CGCCTATCTACACTTGCTGTGC	up	1.13348	0.180755	0.386189	60.9443	69.079	69.5288	66.5974	71.1108	56.7563	50.7549	75.3218	90	80	77	47	44	68	middle
405	PC-3p-1979_1704	CAGATGTGATGAATTTGAA	down	0.752349	-0.410527	0.386996	1493.49	1123.63	993.489	993.966	1383.43	2136.21	1320.78	1023.49	1286	1194	1498	1769	1145	924	middle
406	oni-miR-193	AACTGGCCTACAAAGTCCCAGT	up	1.42237	0.508297	0.388812	276.065	392.666	588.677	311.343	277.979	408.162	200.713	219.319	762	374	301	338	174	198	middle
407	PC-3p-31399_50	ACGGGTTGGGTTCTTGGGAGCTT	down	0.622231	-0.684477	0.389544	11.9722	7.44947	6.18034	4.16234	12.0057	9.66064	19.6099	6.64604	8	5	13	8	17	6	middle
408	oni-miR-457_R-1_1ss20GC	TAGCAGCACATCATTACTGCT	up	2.62808	1.39401	0.390067	0.961268	2.52628	4.24898	3.32987	0	0	2.8838	0	5.5	4	0	0	2.5	0	low
409	PC-3p-35577_41	GTTGGACAGTGTGCAGGAGTGT	up	2.68373	1.42424	0.391878	2.30704	6.19147	0	7.49221	11.0822	0	6.92113	0	0	9	12	0	6	0	middle
410	PC-5p-27486_63	TCCTGAACGGAGGCGTGGCCC	down	0.682802	-0.550461	0.393935	7.04381	4.80953	3.47644	5.41104	5.5411	3.01895	9.80493	8.30755	4.5	6.5	6	2.5	8.5	7.5	low
411	ssa-miR-301d-5p_1ss10CT	CTCTGACTTTATTGCACTACT	up	1.59131	0.670218	0.394408	4.7222	7.51451	6.18034	10.8221	5.5411	7.24548	6.92113	0	8	13	6	6	6	0	middle
412	ssa-miR-8159-3p_L+1_3ss8GT10-T22GA	CAGGGCCTGTCTGGTTACTGCAC	up	2.07943	1.05619	0.398335	3.32302	6.90998	9.27051	4.9948	6.46462	0	0	9.96906	12	6	7	0	0	9	low
413	dre-miR-196b	TAGGTAGTTTCAAGTTGTTGGG	down	0.869099	-0.202408	0.399922	169.004	146.881	115.109	173.153	152.38	200.458	160.339	146.213	149	208	165	166	139	132	middle
414	oni-miR-135c	TATGGCTTTTTATTCCTATGTGA	up	6.24133	2.64185	0.400193	14.4915	90.4459	18.541	19.1468	233.65	0	6.92113	36.5532	24	23	253	0	6	33	middle
415	dre-miR-9-3p_L+1	ATAAAGCTAGATAACCGAAAGT	up	1.29099	0.368482	0.401499	9.6914	12.5115	11.1246	10.1561	16.2539	11.5928	5.07549	12.4059	14.4	12.2	17.6	9.6	4.4	11.2	middle
416	abu-miR-9-3p_L+1R-1	ATAAAGCTAGATAACCGAAAGT	up	1.29099	0.368482	0.401499	9.6914	12.5115	11.1246	10.1561	16.2539	11.5928	5.07549	12.4059	14.4	12.2	17.6	9.6	4.4	11.2	middle
417	PC-5p-24220_76	AGTGCGACCTAACAGGTAGGAGT	up	1.58716	0.666447	0.401921	6.04514	9.59459	11.5881	11.6545	5.5411	0	10.3817	7.75371	15	14	6	0	9	7	middle
418	ssa-miR-18a-5p_1ss22AG	TAAGGTGCATCTAGTGTAGTTG	down	0.732033	-0.450019	0.402719	22.3311	16.3471	12.3607	10.8221	25.8585	26.5668	13.8423	26.5842	16	13	28	22	12	24	middle
419	oni-miR-214_1ss22AT	ACAGCAGGCACAGACAGGCAGT	down	0.854672	-0.226558	0.403094	37211.8	31803.9	30314.9	33446.9	31649.9	27238.8	44318.3	40078.4	39240.5	40178	34271	22556.5	38420	36182.5	high
420	ssa-miR-26b-3p_2ss8TC10CG	CCTATTCCGGATGACTTGGTTC	up	1.0769	0.106878	0.404124	362.848	390.749	383.953	400.417	387.877	312.763	372.587	403.193	497	481	420	259	323	364	middle
421	ssa-miR-301d-3p	CAGTGCAATAGTATTGTCAAAGC	up	1.34011	0.422353	0.404251	462.044	619.191	855.719	603.816	398.036	640.42	284.92	460.792	1107.67	725.333	431	530.333	247	416	middle
422	dre-miR-27a-3p	TTCACAGTGGCTAAGTTCCGCT	up	1.69635	0.762436	0.404443	91.1417	154.608	257.257	104.058	102.51	179.929	39.2197	54.276	333	125	111	149	34	49	middle
423	oni-miR-30a	TGTAAACATCCTTGACTGGAAGCT	up	1.34698	0.429728	0.404961	27723	37342.3	50734	34822.1	26470.8	42275.6	17300.5	23592.9	65671.5	41830	28663	35008.5	14998	21299.5	high
424	PC-5p-13283_164	TGCGACGTAACCTGGAGGAGCA	up	1.18732	0.247714	0.405292	24.2732	28.8202	35.5369	24.1416	26.782	21.7364	31.1451	19.9381	46	29	29	18	27	18	middle
425	PC-3p-7858_297	TGAGGCGTTTAGAACAAGTTCAT	down	0.57564	-0.796761	0.405556	52.1629	30.0271	40.1722	24.974	24.935	94.1912	34.6056	27.6918	52	30	27	78	30	25	middle
426	PC-3p-5031_505	TACAGCAGGCACAGACAAA	down	0.764863	-0.386726	0.405626	56.9958	43.594	32.4468	46.6182	51.717	45.888	81.9	43.1993	42	56	56	38	71	39	middle
427	dre-miR-99_R+1_1ss9GT	AACCCGTATATCCGATCTTGTGA	down	0.192544	-2.37674	0.406536	725.185	139.63	128.242	129.032	161.616	1847.6	197.252	130.705	166	155	175	1530	171	118	middle
428	oni-miR-153b	TTGCATAGTCACAAAAATGATC	up	2.11456	1.08036	0.40727	1.61011	3.40466	5.4078	2.4974	2.30879	4.83032	0	0	7	3	2.5	4	0	0	low
429	oni-miR-10926_1ss9GT	ATCCCAGCTGTGCCTCCA	down	0.0309256	-5.01506	0.410008	91.5959	2.83265	8.49796	0	0	263.252	11.5352	0	11	0	0	218	10	0	middle
430	dre-miR-125b-5p_L+1	CTCCCTGAGACCCTAACTTGTGA	down	0.558566	-0.840199	0.413984	13.4733	7.52573	7.33915	0	15.238	17.5099	19.0331	3.87686	9.5	0	16.5	14.5	16.5	3.5	middle
431	PC-5p-23076_81	CAGTATTTAGGCTCACGTGAAC	up	1.75611	0.81238	0.414746	3.96855	6.9692	2.7039	6.65974	11.544	0	6.92113	4.98453	3.5	8	12.5	0	6	4.5	middle
432	PC-3p-56210_16	TGGCTCTGTCTCCTTTCACAGT	down	0.409983	-1.28637	0.415139	3.76866	1.54508	4.63525	0	0	0	5.76761	5.53837	6	0	0	0	5	5	low
433	PC-3p-9049_253	ATACGACTTGAGTGACGTCCA	down	0.706523	-0.501192	0.415372	80.407	56.8094	54.078	50.7805	65.5697	123.173	43.8338	74.2141	70	61	71	102	38	67	middle
434	dre-miR-454b_R+4	TAGTGCAATATTGCTTATAGGGTCTT	up	1.19775	0.26033	0.419401	9.61929	11.5215	8.49796	14.9844	11.0822	9.66064	9.22817	9.96906	11	18	12	8	8	9	middle
435	oni-mir-725-p5	AGCTGGAAACTTTGCCTGGGAA	down	0.831875	-0.265561	0.421435	200.625	166.895	223.265	114.881	162.539	233.063	166.107	202.704	289	138	176	193	144	183	middle
436	oni-miR-124a_L+1R-1	TTAAGGCACGCGGTGAATGC	down	-inf	-inf	0.42265	0.307687	0	0	0	0	0	0	0.923061	0	0	0	0	0	0.833333	low
437	oni-mir-132c-p5	TGACTGTAGACTGTTACTGTACT	up	inf	inf	0.42265	0	1.38745	0	4.16234	0	0	0	0	0	5	0	0	0	0	middle
438	dre-miR-153a-3p	TTGCATAGTCACAAAAGTGATC	up	inf	inf	0.42265	0	0.772542	2.31763	0	0	0	0	0	3	0	0	0	0	0	low
439	oni-miR-153a	TTGCATAGTCACAAAAGTGATC	up	inf	inf	0.42265	0	0.772542	2.31763	0	0	0	0	0	3	0	0	0	0	0	low
440	oni-mir-199b-2-p3	AGGTAGTCTGAACACTGGGATGA	up	inf	inf	0.42265	0	1.28757	3.86271	0	0	0	0	0	5	0	0	0	0	0	low
441	dre-miR-204-3p_L-1_2ss11TG22CT	GCTGGGAAGGCAAAGGGACGT	up	inf	inf	0.42265	0	3.07839	0	0	9.23517	0	0	0	0	0	10	0	0	0	middle
442	oni-mir-218a-2-p3	CATGGTTCCGTCAAGCGCCAGG	up	inf	inf	0.42265	0	2.83265	8.49796	0	0	0	0	0	11	0	0	0	0	0	low
443	oni-miR-219c-3p	AGAATTGTGTATGGACATCTGT	down	-inf	-inf	0.42265	1.84612	0	0	0	0	0	0	5.53837	0	0	0	0	0	5	low
444	ssa-miR-375-3-5p_R+1_2ss11AT12TC	ACGTTGAGCCTCACGCACAATAC	down	-inf	-inf	0.42265	1.92254	0	0	0	0	0	5.76761	0	0	0	0	0	5	0	low
445	ssa-miR-723-3p_R-1	AGACATCAGATAAATCTGTGC	up	inf	inf	0.42265	0	1.5392	0	0	4.61759	0	0	0	0	0	5	0	0	0	low
446	dre-mir-26b-p3_1ss11GA	CCTATTCTTGATTACTTGTTTCA	down	-inf	-inf	0.42265	4.06147	0	0	0	0	0	0	12.1844	0	0	0	0	0	11	middle
447	oni-mir-30d-p5_1ss8GA	CTGAGAGAAGGTTGTTTACT	down	-inf	-inf	0.42265	1.40884	0	0	0	0	4.22653	0	0	0	0	0	3.5	0	0	low
448	oni-miR-122_R+2	TGGAGTGTGACAATGGTGTTTGTT	up	inf	inf	0.42265	0	1.84703	0	0	5.5411	0	0	0	0	0	6	0	0	0	low
449	dre-miR-125a_R+2	TCCCTGAGACCCTTAACCTGTGAC	down	-inf	-inf	0.42265	0.961268	0	0	0	0	0	2.8838	0	0	0	0	0	2.5	0	low
450	dre-miR-130a	CAGTGCAATGTTAAAAGGGCAT	up	inf	inf	0.42265	0	1.23136	0	0	3.69407	0	0	0	0	0	4	0	0	0	middle
451	dre-miR-203a-5p_L+1R-2_1ss11TC	AAGTGGTTCTCAACAGTTCAACA	up	inf	inf	0.42265	0	0.901299	2.7039	0	0	0	0	0	3.5	0	0	0	0	0	low
452	dre-miR-203b-5p_L+1	AAGTGGTTCTCAACAGTTCAACA	up	inf	inf	0.42265	0	0.901299	2.7039	0	0	0	0	0	3.5	0	0	0	0	0	low
453	dre-miR-301b-5p_L+1R+1	TGCTTTGACGATGTTGCACTACT	up	inf	inf	0.42265	0	0.772542	2.31763	0	0	0	0	0	3	0	0	0	0	0	low
454	oni-mir-10551-p3_1ss22CT	ATCACAGGAGCAGAGTTTTTCT	up	inf	inf	0.42265	0	1.38745	0	4.16234	0	0	0	0	0	5	0	0	0	0	low
455	dre-let-7f_R+2	TGAGGTAGTAGATTGTATAGTTGT	up	inf	inf	0.42265	0	0.643785	1.93136	0	0	0	0	0	2.5	0	0	0	0	0	low
456	oni-miR-15c_R-1	CAAATCATTATGTGCTGCCAC	down	-inf	-inf	0.42265	3.22021	0	0	0	0	9.66064	0	0	0	0	0	8	0	0	low
457	oni-miR-19d_1ss20CG	TGTGCAAACCCATGCAAAAGTG	down	-inf	-inf	0.42265	2.01263	0	0	0	0	6.0379	0	0	0	0	0	5	0	0	low
458	oni-miR-725_L-1R-2	TCAGTCATTGTTTCTGGTC	down	-inf	-inf	0.42265	1.40884	0	0	0	0	4.22653	0	0	0	0	0	3.5	0	0	low
459	dre-miR-731_R-1	AATGACACGTTTTCTCCCGGATC	down	-inf	-inf	0.42265	1.15352	0	0	0	0	0	3.46056	0	0	0	0	0	3	0	low
460	oni-miR-7550_L-1R+2_3	TCCGGCTCGAAGGACCAGA	up	inf	inf	0.42265	0	0.769598	0	0	2.30879	0	0	0	0	0	2.5	0	0	0	low
461	oni-miR-7550_L-1R+2_4	TCCGGCTCGAAGGACCATT	up	inf	inf	0.42265	0	0.769598	0	0	2.30879	0	0	0	0	0	2.5	0	0	0	low
462	oni-miR-7550_L-1R+2_2	TCCGGCTCGAAGGACCACA	up	inf	inf	0.42265	0	0.769598	0	0	2.30879	0	0	0	0	0	2.5	0	0	0	low
463	oni-miR-7550_L-1R+2_1	TCCGGCTCGAAGGACCAAA	up	inf	inf	0.42265	0	0.769598	0	0	2.30879	0	0	0	0	0	2.5	0	0	0	low
464	oni-miR-34c_L-1R+2_1ss12GA	AGGCAGTGTCATTAGCTGATTGT	up	inf	inf	0.42265	0	8.61949	0	0	25.8585	0	0	0	0	0	28	0	0	0	middle
465	dre-miR-92b-3p_R+2	TATTGCACTCGTCCCGGCCTCCAT	up	inf	inf	0.42265	0	4.30975	0	0	12.9292	0	0	0	0	0	14	0	0	0	middle
466	dre-miR-126a-3p_R+5	TCGTACCGTGAGTAATAATGCACTTT	down	-inf	-inf	0.42265	2.30704	0	0	0	0	0	6.92113	0	0	0	0	0	6	0	low
467	dre-miR-144-5p_L+1_1ss12GT	AGGATATCATCTTATACTGTAAGT	down	-inf	-inf	0.42265	2.21535	0	0	0	0	0	0	6.64604	0	0	0	0	0	6	low
468	dre-miR-150_1ss9TC	TCTCCCAACCCTTGTACCAGTG	down	-inf	-inf	0.42265	2.01263	0	0	0	0	6.0379	0	0	0	0	0	5	0	0	low
469	dre-miR-181a-5p_L+2	AAAACATTCAACGCTGTCGGTGAGT	up	inf	inf	0.42265	0	1.5392	0	0	4.61759	0	0	0	0	0	5	0	0	0	low
470	dre-miR-200b-3p_R+2	TAATACTGCCTGGTAATGATGATT	up	inf	inf	0.42265	0	2.4974	0	7.49221	0	0	0	0	0	9	0	0	0	0	low
471	dre-miR-451_R+3	AAACCGTTACCATTACTGAGTTTAG	up	inf	inf	0.42265	0	1.28757	3.86271	0	0	0	0	0	5	0	0	0	0	0	low
472	PC-5p-91782_6	AAAGAAAAGGCGGCACCTTTGCT	down	-inf	-inf	0.42265	2.21535	0	0	0	0	0	0	6.64604	0	0	0	0	0	6	low
473	PC-3p-66613_11	TGTGTGATGTCAGAGGGCGGGG	up	inf	inf	0.42265	0	1.41633	4.24898	0	0	0	0	0	5.5	0	0	0	0	0	low
474	PC-3p-88540_6	ATCAGCTAACAACACTGCCTACA	up	inf	inf	0.42265	0	1.54508	4.63525	0	0	0	0	0	6	0	0	0	0	0	low
475	PC-5p-104274_5	CAGCACCTCAAAAGCTCACAGA	down	-inf	-inf	0.42265	1.92254	0	0	0	0	0	5.76761	0	0	0	0	0	5	0	low
476	PC-3p-68791_10	TGAAGAACACTGACTCACAACT	up	inf	inf	0.42265	0	1.38745	0	4.16234	0	0	0	0	0	5	0	0	0	0	low
477	PC-5p-76776_8	CGAGTGCATTAGAGTCCCGCAGT	down	-inf	-inf	0.42265	1.61011	0	0	0	0	4.83032	0	0	0	0	0	4	0	0	low
478	PC-5p-102386_5	AAGACAGGTCGGCACATTGCT	down	-inf	-inf	0.42265	1.00632	0	0	0	0	3.01895	0	0	0	0	0	2.5	0	0	low
479	PC-5p-81666_7	AGAGAACAATGCAGCTCATTT	down	-inf	-inf	0.42265	1.40884	0	0	0	0	4.22653	0	0	0	0	0	3.5	0	0	low
480	PC-3p-82530_7	TATGACGGTGACACCACGGAC	up	inf	inf	0.42265	0	1.07744	0	0	3.23231	0	0	0	0	0	3.5	0	0	0	low
481	PC-5p-99070_5	TCGATCAGCGGACGCCAAACGA	down	-inf	-inf	0.42265	1.00632	0	0	0	0	3.01895	0	0	0	0	0	2.5	0	0	low
482	PC-3p-102676_5	GTGGGCTCTCGTTTAGGAGGTA	up	inf	inf	0.42265	0	0.693723	0	2.08117	0	0	0	0	0	2.5	0	0	0	0	low
483	PC-3p-76532_8	AGCGGCTGGACAATACGAAAT	down	-inf	-inf	0.42265	3.07606	0	0	0	0	0	9.22817	0	0	0	0	0	8	0	low
484	PC-5p-97525_5	AAAATTGACGTTTTGGGATTGT	down	-inf	-inf	0.42265	1.00632	0	0	0	0	3.01895	0	0	0	0	0	2.5	0	0	low
485	PC-3p-79726_7	AATCCATTCCACAGATTGCAGC	up	inf	inf	0.42265	0	1.94242	0	5.82727	0	0	0	0	0	7	0	0	0	0	low
486	PC-3p-77561_8	CGCGCGCGACTTAGTATCTCGC	up	inf	inf	0.42265	0	1.23136	0	0	3.69407	0	0	0	0	0	4	0	0	0	low
487	PC-5p-97504_5	TGGAGCGTCGCAGTAAAACAGC	down	-inf	-inf	0.42265	0.961268	0	0	0	0	0	2.8838	0	0	0	0	0	2.5	0	low
488	PC-3p-83810_7	TGTATCTCTGGTTTCATGCGG	down	-inf	-inf	0.42265	2.81769	0	0	0	0	8.45306	0	0	0	0	0	7	0	0	low
489	PC-5p-85417_6	CGCCCCACCACCAAATTACCCA	down	-inf	-inf	0.42265	1.20758	0	0	0	0	3.62274	0	0	0	0	0	3	0	0	low
490	PC-5p-87172_6	AAAGACAATGCAGCACATTGCA	down	-inf	-inf	0.42265	1.20758	0	0	0	0	3.62274	0	0	0	0	0	3	0	0	low
491	PC-5p-91959_6	ATGATTCTCACAGGACATGTGT	up	inf	inf	0.42265	0	1.54508	4.63525	0	0	0	0	0	6	0	0	0	0	0	low
492	PC-3p-50015_21	CGCCGCTGCGCGAAGAAGCTCT	up	inf	inf	0.42265	0	1.8026	5.4078	0	0	0	0	0	7	0	0	0	0	0	low
493	PC-3p-72816_9	TCATGTCACCTGAGCCAGTGTT	up	inf	inf	0.42265	0	2.31763	6.95288	0	0	0	0	0	9	0	0	0	0	0	low
494	PC-3p-90393_6	TGCGGAACTCTACTGCACCA	down	-inf	-inf	0.42265	2.41516	0	0	0	0	7.24548	0	0	0	0	0	6	0	0	low
495	PC-5p-67461_11	TGATGATGTCTCTGTGACAGC	up	inf	inf	0.42265	0	2.83265	8.49796	0	0	0	0	0	11	0	0	0	0	0	low
496	PC-3p-88668_6	ATATGCTTGCGCTTCAGAATGT	down	-inf	-inf	0.42265	2.21535	0	0	0	0	0	0	6.64604	0	0	0	0	0	6	low
497	PC-5p-62986_12	CCTGAGTGTTCCTCTGTCTTT	down	-inf	-inf	0.42265	4.83032	0	0	0	0	14.491	0	0	0	0	0	12	0	0	middle
498	PC-5p-98508_5	AAAGGTGTGTGGATGCTTTACT	up	inf	inf	0.42265	0	1.5392	0	0	4.61759	0	0	0	0	0	5	0	0	0	low
499	PC-5p-104774_5	AGCAGCAGGAGGTCGGAGCTGT	up	inf	inf	0.42265	0	1.5392	0	0	4.61759	0	0	0	0	0	5	0	0	0	low
500	PC-5p-89719_6	TGACAAACAAGCTGTTATTCTG	up	inf	inf	0.42265	0	1.84703	0	0	5.5411	0	0	0	0	0	6	0	0	0	low
501	PC-5p-105593_5	GCTGCAGGAAAAGAAATCA	down	-inf	-inf	0.42265	1.84612	0	0	0	0	0	0	5.53837	0	0	0	0	0	5	low
502	PC-3p-88886_6	GGGAAAGATGAAAAGCACT	down	-inf	-inf	0.42265	1.10767	0	0	0	0	0	0	3.32302	0	0	0	0	0	3	low
503	PC-5p-75366_8	ACTAGCTCCTGTGTGGACTTGC	down	-inf	-inf	0.42265	3.07606	0	0	0	0	0	9.22817	0	0	0	0	0	8	0	low
504	PC-3p-69800_10	ATCTCAGGGTTTTAGAAGACTT	up	inf	inf	0.42265	0	1.28757	3.86271	0	0	0	0	0	5	0	0	0	0	0	low
505	PC-3p-107064_5	CCTTCCTGTTGGGTCGTACTCT	down	-inf	-inf	0.42265	1.84612	0	0	0	0	0	0	5.53837	0	0	0	0	0	5	low
506	PC-3p-96093_5	TTCCTGCGGTTTGTCGGCCAGC	up	inf	inf	0.42265	0	1.28757	3.86271	0	0	0	0	0	5	0	0	0	0	0	low
507	PC-3p-49888_21	TCGGTACTGTCGGTACTGTCGG	down	-inf	-inf	0.42265	2.41516	0	0	0	0	7.24548	0	0	0	0	0	6	0	0	middle
508	PC-5p-110852_5	TTCAGCAACAGACAGTTTGACC	up	inf	inf	0.42265	0	1.38745	0	4.16234	0	0	0	0	0	5	0	0	0	0	low
509	PC-5p-96834_5	TAATGTCATCATGCAGAGAGG	up	inf	inf	0.42265	0	1.38745	0	4.16234	0	0	0	0	0	5	0	0	0	0	low
510	PC-3p-100141_5	TTTGCTGTGATGACATTATT	up	inf	inf	0.42265	0	1.28757	3.86271	0	0	0	0	0	5	0	0	0	0	0	low
511	PC-5p-37807_36	TGAGTGCATTAGAGTCCCGCAGT	down	-inf	-inf	0.42265	14.491	0	0	0	0	43.4729	0	0	0	0	0	36	0	0	middle
512	PC-3p-106189_5	ATCTGATGATCAGGCTCAGTCT	up	inf	inf	0.42265	0	1.28757	3.86271	0	0	0	0	0	5	0	0	0	0	0	low
513	PC-3p-88677_6	TTCATCGTCTCTTCATCACGT	down	-inf	-inf	0.42265	2.21535	0	0	0	0	0	0	6.64604	0	0	0	0	0	6	low
514	PC-5p-44926_26	TGCCGAATCAACTAGCCC	down	-inf	-inf	0.42265	7.75371	0	0	0	0	0	0	23.2611	0	0	0	0	0	21	middle
515	PC-5p-81156_7	CGAGTGCAGTAGAGTCCCGCAGTTT	up	inf	inf	0.42265	0	2.15487	0	0	6.46462	0	0	0	0	0	7	0	0	0	low
516	PC-3p-59400_14	ATCCTCACTGTGCTGCAGTATT	up	inf	inf	0.42265	0	1.8026	5.4078	0	0	0	0	0	7	0	0	0	0	0	middle
517	PC-3p-58646_15	CTAGCAGCTAGCTACACAGCCA	up	inf	inf	0.42265	0	1.28757	3.86271	0	0	0	0	0	5	0	0	0	0	0	middle
518	PC-5p-103597_5	CTGGGTGTGCAAGCGTGGT	down	-inf	-inf	0.42265	1.84612	0	0	0	0	0	0	5.53837	0	0	0	0	0	5	low
519	PC-3p-101683_5	GACGACTGCAAAGCTGCTGAAT	down	-inf	-inf	0.42265	2.01263	0	0	0	0	6.0379	0	0	0	0	0	5	0	0	low
520	PC-5p-91738_6	AGCATCACACAGCTCCCAGTA	down	-inf	-inf	0.42265	2.41516	0	0	0	0	7.24548	0	0	0	0	0	6	0	0	low
521	PC-3p-64315_12	AATTGCACAGTATCCATCTGCA	up	inf	inf	0.42265	0	1.8026	5.4078	0	0	0	0	0	7	0	0	0	0	0	low
522	PC-5p-103351_5	TAGAAAGGGCGGCACATCTGCAG	down	-inf	-inf	0.42265	1.92254	0	0	0	0	0	5.76761	0	0	0	0	0	5	0	low
523	PC-3p-47279_23	CTGGCAATCGGAAGCTCT	down	-inf	-inf	0.42265	11.0767	0	0	0	0	0	0	33.2302	0	0	0	0	0	30	middle
524	PC-5p-85096_6	CAGTTACTATCTTGCGCGCGC	up	inf	inf	0.42265	0	1.66493	0	4.9948	0	0	0	0	0	6	0	0	0	0	low
525	PC-5p-94933_5	ATGGGCAGCTGTAGCTCAGC	up	inf	inf	0.42265	0	1.5392	0	0	4.61759	0	0	0	0	0	5	0	0	0	low
526	PC-3p-101105_5	ACCTGATGAAGGTCTGAGTTCT	up	inf	inf	0.42265	0	1.28757	3.86271	0	0	0	0	0	5	0	0	0	0	0	low
527	PC-3p-101669_5	TTGAGCAACCCCCTGCAATAAT	up	inf	inf	0.42265	0	1.5392	0	0	4.61759	0	0	0	0	0	5	0	0	0	low
528	PC-3p-82561_7	TCCTTCGGAGAGAGACCTTGTT	up	inf	inf	0.42265	0	1.8026	5.4078	0	0	0	0	0	7	0	0	0	0	0	low
529	PC-3p-57406_15	GAAATAGTTGATTGTTGAGTC	up	inf	inf	0.42265	0	1.23136	0	0	3.69407	0	0	0	0	0	4	0	0	0	low
530	PC-3p-63400_12	TGGACGGATAACTGATAAGGGT	down	-inf	-inf	0.42265	4.83032	0	0	0	0	14.491	0	0	0	0	0	12	0	0	middle
531	PC-5p-99202_5	CGGTATCGCAGGAAACTGGATTC	up	inf	inf	0.42265	0	1.28757	3.86271	0	0	0	0	0	5	0	0	0	0	0	low
532	PC-3p-18874_107	ACTACTGATTACTCATGGGTC	down	-inf	-inf	0.42265	53.9386	0	0	0	0	161.816	0	0	0	0	0	134	0	0	middle
533	PC-3p-102007_5	CATCGCTTTGAGTTAGGAGCAC	up	inf	inf	0.42265	0	1.38745	0	4.16234	0	0	0	0	0	5	0	0	0	0	low
534	PC-3p-107948_5	TGGCCTGTTTGCTCTACCTAAT	down	-inf	-inf	0.42265	2.01263	0	0	0	0	6.0379	0	0	0	0	0	5	0	0	low
535	PC-5p-97093_5	CATCTAGCCTCACTCCGTTCAG	down	-inf	-inf	0.42265	2.01263	0	0	0	0	6.0379	0	0	0	0	0	5	0	0	low
536	PC-3p-83253_7	AGGGAAAGATGAAAAGCACT	down	-inf	-inf	0.42265	3.69224	0	0	0	0	0	0	11.0767	0	0	0	0	0	10	middle
537	PC-5p-94594_5	ATCTCGCACACGTGTCTTACTG	up	inf	inf	0.42265	0	1.5392	0	0	4.61759	0	0	0	0	0	5	0	0	0	low
538	PC-3p-92881_6	ACAACATCCGTAGCCTCATTT	down	-inf	-inf	0.42265	2.30704	0	0	0	0	0	6.92113	0	0	0	0	0	6	0	low
539	PC-5p-96620_5	GATCTGGACACTGTCTCAGC	down	-inf	-inf	0.42265	1.84612	0	0	0	0	0	0	5.53837	0	0	0	0	0	5	low
540	PC-3p-105922_5	TCACTGGTTCGATTCCCCTGGTT	up	inf	inf	0.42265	0	1.5392	0	0	4.61759	0	0	0	0	0	5	0	0	0	low
541	PC-5p-98306_5	TATCTCCTCACCGCCATGCTGA	down	-inf	-inf	0.42265	1.92254	0	0	0	0	0	5.76761	0	0	0	0	0	5	0	low
542	PC-3p-67551_11	TGCAGGAAGCAGCTAAATGGAA	down	-inf	-inf	0.42265	2.21535	0	0	0	0	0	0	6.64604	0	0	0	0	0	6	low
543	PC-5p-90757_6	GACACACACTCATGAACAGATC	down	-inf	-inf	0.42265	2.21535	0	0	0	0	0	0	6.64604	0	0	0	0	0	6	low
544	PC-5p-90363_6	TGTTTAAGGAGGACTGACAGTG	down	-inf	-inf	0.42265	2.41516	0	0	0	0	7.24548	0	0	0	0	0	6	0	0	low
545	PC-3p-97839_5	TGTGATCTCTGCACTGATACGA	down	-inf	-inf	0.42265	2.01263	0	0	0	0	6.0379	0	0	0	0	0	5	0	0	low
546	PC-3p-57879_15	TATGGATTTATAACTTTTGAGT	down	-inf	-inf	0.42265	11.8152	0	0	0	0	0	0	35.4455	0	0	0	0	0	32	middle
547	PC-3p-87517_6	CCTGCCTGTTGGGTCGTACTCC	down	-inf	-inf	0.42265	0.923061	0	0	0	0	0	0	2.76918	0	0	0	0	0	2.5	low
548	PC-5p-87168_6	GTGGGAGGCTTTGAAACCGA	down	-inf	-inf	0.42265	4.06147	0	0	0	0	0	0	12.1844	0	0	0	0	0	11	middle
549	PC-5p-87869_6	AGAAGTGTCTCTCTGATTA	down	-inf	-inf	0.42265	2.30704	0	0	0	0	0	6.92113	0	0	0	0	0	6	0	low
550	PC-5p-109464_5	TTTCTTTGTGAAGGGCAGGG	down	-inf	-inf	0.42265	1.84612	0	0	0	0	0	0	5.53837	0	0	0	0	0	5	low
551	PC-3p-79320_7	ATATATCGCGCTGTGCAAGAAA	up	inf	inf	0.42265	0	1.94242	0	5.82727	0	0	0	0	0	7	0	0	0	0	low
552	PC-3p-110300_5	TGTCAGTCCATCTTCTGACTCT	down	-inf	-inf	0.42265	2.01263	0	0	0	0	6.0379	0	0	0	0	0	5	0	0	low
553	PC-3p-99612_5	GCGGAACTCTACTGCACTCGGCCA	up	inf	inf	0.42265	0	1.38745	0	4.16234	0	0	0	0	0	5	0	0	0	0	low
554	PC-3p-57876_15	AAAAGGCTTTTACTGTATGGCAC	up	inf	inf	0.42265	0	1.28757	3.86271	0	0	0	0	0	5	0	0	0	0	0	low
555	PC-5p-111081_5	CTCCGTGACGCAGCTCCGTGA	down	-inf	-inf	0.42265	2.01263	0	0	0	0	6.0379	0	0	0	0	0	5	0	0	low
556	PC-5p-109640_5	TCTGACTGTGGGACCAGGTCT	down	-inf	-inf	0.42265	1.84612	0	0	0	0	0	0	5.53837	0	0	0	0	0	5	low
557	PC-3p-96895_5	CCTTCGTTAACTACACTGGTCC	up	inf	inf	0.42265	0	1.38745	0	4.16234	0	0	0	0	0	5	0	0	0	0	low
558	PC-5p-102578_5	TTTTCCAGCGATCCTCGGAGT	down	-inf	-inf	0.42265	1.84612	0	0	0	0	0	0	5.53837	0	0	0	0	0	5	low
559	PC-5p-92786_6	AGCAGGAAGAAATCTGATTGGC	up	inf	inf	0.42265	0	1.84703	0	0	5.5411	0	0	0	0	0	6	0	0	0	low
560	PC-5p-53373_18	TCTGACTTTTTGGGTTTTA	down	-inf	-inf	0.42265	8.49216	0	0	0	0	0	0	25.4765	0	0	0	0	0	23	middle
561	PC-3p-59372_14	TGGAATGAGGCTCAACGATCAAC	down	-inf	-inf	0.42265	2.58457	0	0	0	0	0	0	7.75371	0	0	0	0	0	7	middle
562	PC-3p-66753_11	GACTCCGGTGGAATGAAGGAT	up	inf	inf	0.42265	0	1.84703	0	0	5.5411	0	0	0	0	0	6	0	0	0	low
563	PC-5p-62662_13	AGTGGGCGTCTGTGGCTCAG	down	-inf	-inf	0.42265	5.23285	0	0	0	0	15.6985	0	0	0	0	0	13	0	0	middle
564	PC-3p-79677_7	CTTGCCCTTTGTCTCTTTCCC	up	inf	inf	0.42265	0	2.15487	0	0	6.46462	0	0	0	0	0	7	0	0	0	low
565	PC-3p-101093_5	TTTTGTCTTGCCTCCTCTAGT	down	-inf	-inf	0.42265	1.84612	0	0	0	0	0	0	5.53837	0	0	0	0	0	5	low
566	PC-3p-93431_6	CCTACCTGTTAGGTCGCACTCT	up	inf	inf	0.42265	0	1.66493	0	4.9948	0	0	0	0	0	6	0	0	0	0	low
567	PC-3p-104469_5	TGCGAGCGTGTAACACAGTAAC	down	-inf	-inf	0.42265	2.01263	0	0	0	0	6.0379	0	0	0	0	0	5	0	0	low
568	PC-3p-52350_19	TGCGAGACTCTACTGCACTCGA	up	inf	inf	0.42265	0	1.8026	5.4078	0	0	0	0	0	7	0	0	0	0	0	low
569	PC-3p-50641_20	TCCATGCGGACAAACCAGGACC	up	inf	inf	0.42265	0	2.57514	7.72542	0	0	0	0	0	10	0	0	0	0	0	middle
570	PC-5p-107895_5	ACTGTTAAGGCGACTCATGTCA	up	inf	inf	0.42265	0	1.38745	0	4.16234	0	0	0	0	0	5	0	0	0	0	low
571	PC-5p-80750_7	AAATGCGACCGTGGCACAGTTT	up	inf	inf	0.42265	0	3.34768	10.043	0	0	0	0	0	13	0	0	0	0	0	middle
572	PC-5p-67110_11	GCTTAACTGTAAAATTGCC	down	-inf	-inf	0.42265	4.06147	0	0	0	0	0	0	12.1844	0	0	0	0	0	11	middle
573	PC-3p-65430_12	ACTGGGGCAGAATATTAGAAAC	up	inf	inf	0.42265	0	1.84703	0	0	5.5411	0	0	0	0	0	6	0	0	0	low
574	PC-3p-86004_6	TCTTGTTCTCCACAGTGTTAGC	up	inf	inf	0.42265	0	1.54508	4.63525	0	0	0	0	0	6	0	0	0	0	0	low
575	PC-5p-105599_5	TTTTCTCAACCGTAAAACCTCA	up	inf	inf	0.42265	0	1.38745	0	4.16234	0	0	0	0	0	5	0	0	0	0	low
576	PC-3p-108051_5	TCTGTGAGCTTTGAGTCGGCAGCT	up	inf	inf	0.42265	0	1.28757	3.86271	0	0	0	0	0	5	0	0	0	0	0	low
577	PC-3p-76094_8	TCACACCAGGCGACAAAGTTGG	up	inf	inf	0.42265	0	2.21991	0	6.65974	0	0	0	0	0	8	0	0	0	0	low
578	PC-5p-57245_15	TCGCACGCGCGACTTACTATCT	up	inf	inf	0.42265	0	1.8026	5.4078	0	0	0	0	0	7	0	0	0	0	0	low
579	PC-5p-91516_6	TTATTTAGAGTTCATACGGGAT	up	inf	inf	0.42265	0	1.84703	0	0	5.5411	0	0	0	0	0	6	0	0	0	low
580	PC-5p-97267_5	AGTTTACTGTACTCTACTGTA	up	inf	inf	0.42265	0	1.38745	0	4.16234	0	0	0	0	0	5	0	0	0	0	low
581	PC-5p-106351_5	AAACCATTTCGCTCTGTGATCT	up	inf	inf	0.42265	0	1.5392	0	0	4.61759	0	0	0	0	0	5	0	0	0	low
582	PC-5p-79473_7	TGAGTGCATTAGAGTCCCGCA	down	-inf	-inf	0.42265	1.40884	0	0	0	0	4.22653	0	0	0	0	0	3.5	0	0	low
583	PC-3p-76372_8	AGTTTGACTGGGGCGGTC	down	-inf	-inf	0.42265	5.53837	0	0	0	0	0	0	16.6151	0	0	0	0	0	15	middle
584	PC-5p-65457_12	GACTTGGTCAAAGCTCCTCAGTTT	down	-inf	-inf	0.42265	2.30704	0	0	0	0	0	6.92113	0	0	0	0	0	6	0	low
585	PC-5p-69833_10	ACTCAGCAGCTGCGTTCACGTT	up	inf	inf	0.42265	0	1.5392	0	0	4.61759	0	0	0	0	0	5	0	0	0	low
586	PC-5p-87128_6	GCTCTGACTTTATTGCACTAT	up	inf	inf	0.42265	0	1.84703	0	0	5.5411	0	0	0	0	0	6	0	0	0	low
587	PC-5p-55828_16	CTGTGGGTGGTGGTGCATG	down	-inf	-inf	0.42265	3.32302	0	0	0	0	0	0	9.96906	0	0	0	0	0	9	low
588	PC-5p-99199_5	GAGTGCAGTAGAGTCCCGCAGCC	up	inf	inf	0.42265	0	1.5392	0	0	4.61759	0	0	0	0	0	5	0	0	0	low
589	PC-5p-96435_5	TTGAAGGGAGAACCAGGCTGT	up	inf	inf	0.42265	0	1.28757	3.86271	0	0	0	0	0	5	0	0	0	0	0	low
590	PC-5p-62147_13	AAACAGCTACAGAGATCGAGGAA	up	inf	inf	0.42265	0	1.8026	5.4078	0	0	0	0	0	7	0	0	0	0	0	low
591	PC-5p-108867_5	AGACAAGGTGGCACATTTGCA	up	inf	inf	0.42265	0	1.28757	3.86271	0	0	0	0	0	5	0	0	0	0	0	low
592	PC-5p-58115_15	GGTTATCAAAAACTGACACTTT	down	-inf	-inf	0.42265	3.62274	0	0	0	0	10.8682	0	0	0	0	0	9	0	0	middle
593	PC-3p-95843_5	TGCGCTCCGCCGTCCCGGGACACC	up	inf	inf	0.42265	0	1.38745	0	4.16234	0	0	0	0	0	5	0	0	0	0	low
594	PC-5p-68660_10	TGGGAGCTGTTGTGACATTGCCT	down	-inf	-inf	0.42265	3.69224	0	0	0	0	0	0	11.0767	0	0	0	0	0	10	middle
595	PC-3p-88847_6	TAATTCTCCTCTGTCTGTCTCG	down	-inf	-inf	0.42265	2.30704	0	0	0	0	0	6.92113	0	0	0	0	0	6	0	low
596	PC-5p-64788_12	ATCTGAATTGATGATTCTGGCT	up	inf	inf	0.42265	0	1.66493	0	4.9948	0	0	0	0	0	6	0	0	0	0	low
597	PC-5p-58935_14	AAACAGCTACCGAGATCGAGGA	down	-inf	-inf	0.42265	2.01263	0	0	0	0	6.0379	0	0	0	0	0	5	0	0	low
598	PC-3p-79400_7	TGCAGCTGTTGAAGTCCTTTGA	down	-inf	-inf	0.42265	2.58457	0	0	0	0	0	0	7.75371	0	0	0	0	0	7	low
599	PC-3p-63729_12	CTCGTCTGACGGCTGAATCTGA	down	-inf	-inf	0.42265	2.30704	0	0	0	0	0	6.92113	0	0	0	0	0	6	0	middle
600	PC-5p-108923_5	TGAAAAGATATTACAAGGACTT	down	-inf	-inf	0.42265	2.01263	0	0	0	0	6.0379	0	0	0	0	0	5	0	0	low
601	PC-5p-102538_5	AATGAGACTTGTTGTTTTGCT	up	inf	inf	0.42265	0	1.28757	3.86271	0	0	0	0	0	5	0	0	0	0	0	low
602	PC-3p-49709_21	CTGCAGCTGAAGGCAACTCTGA	down	-inf	-inf	0.42265	2.58457	0	0	0	0	0	0	7.75371	0	0	0	0	0	7	low
603	PC-5p-101911_5	TACTGGTTTCACTGGTGCACCT	down	-inf	-inf	0.42265	2.01263	0	0	0	0	6.0379	0	0	0	0	0	5	0	0	low
604	PC-3p-39036_34	ATCTTCGGTTGGCCACGG	down	-inf	-inf	0.42265	9.23061	0	0	0	0	0	0	27.6918	0	0	0	0	0	25	middle
605	PC-5p-95112_5	TGTGCCTCTAAATCCTGTCCATG	down	-inf	-inf	0.42265	2.01263	0	0	0	0	6.0379	0	0	0	0	0	5	0	0	low
606	PC-3p-22510_84	CTTTTATTGACCAAGTAGCGCC	up	1.21307	0.278659	0.422843	8.8781	10.7697	7.72542	11.6545	12.9292	8.45306	11.5352	6.64604	10	14	14	7	10	6	middle
607	PC-5p-9274_247	CGCTAGAGGTGAAATTCT	down	0.0089646	-6.80155	0.426117	143.628	1.28757	3.86271	0	0	0	0	430.885	5	0	0	0	0	389	middle
608	oni-miR-18a	TAAGGTGCATCTAGTGCAGATA	up	1.27223	0.347362	0.427241	980.306	1247.18	1360.83	1246.62	1134.08	1511.89	644.242	784.787	1761.5	1497.5	1228	1252	558.5	708.5	middle
609	PC-3p-31588_50	TAACTCGTCGCTCTGTCCTCCCC	down	0.655149	-0.610104	0.428744	7.37338	4.83066	6.18034	0	8.31165	9.66064	6.92113	5.53837	8	0	9	8	6	5	low
610	ssa-let-7a-4-3p	CTATACAGTCTATTGCCTTCCT	up	1.1311	0.177728	0.429536	1724.3	1950.35	1993.16	2035.8	1822.1	1281.24	1849.09	2042.55	2580	2445.5	1973	1061	1603	1844	middle
611	dre-miR-23a-3p_R+2	ATCACATTGCCAGGGATTTCCAAT	up	1.22252	0.289858	0.430523	403.473	493.254	479.749	491.156	508.858	220.987	508.703	480.73	621	590	551	183	441	434	middle
612	PC-3p-31223_51	CAAGTTGCTACTGATGTGCTGT	up	1.78839	0.83866	0.431948	4.87633	8.72077	4.63525	5.82727	15.6998	0	5.76761	8.86139	6	7	17	0	5	8	middle
613	PC-5p-45511_25	TCCTTTGTCTTGCTGGTGTTAAT	down	0.429513	-1.21923	0.436787	4.52239	1.94242	0	5.82727	0	0	6.92113	6.64604	0	7	0	0	6	6	low
614	PC-3p-26617_66	CCAGCCTGTTGGGTCGCACTCG	up	1.6497	0.722206	0.437808	7.34829	12.1225	7.72542	8.32467	20.3174	12.0758	0	9.96906	10	10	22	10	0	9	middle
615	dre-miR-451_R+1	AAACCGTTACCATTACTGAGTTT	down	0.850902	-0.232936	0.438366	290.908	247.534	265.755	199.792	277.055	363.482	215.708	293.533	344	240	300	301	187	265	middle
616	oni-miR-130b-3p	CAGTGCAATAATGAAAGGGCAT	down	0.960774	-0.0577317	0.440872	1550.36	1489.55	1373.58	1584.19	1510.87	1606.08	1533.03	1511.97	1778	1903	1636	1330	1329	1365	middle
617	oni-miR-29c_1ss11TC	CTGATTTCATCTGGTGACGTAGA	down	0.895546	-0.159161	0.441263	5608.41	5022.58	4798.26	5539.24	4730.25	4480.12	5826.44	6518.66	6211	6654	5122	3710	5051	5885	middle
618	PC-3p-17752_115	TGCGGAACTCTACTGCACTCGCC	up	1.34845	0.431297	0.44234	13.2366	17.8489	15.0646	11.2383	27.2438	10.8682	14.9958	13.8459	19.5	13.5	29.5	9	13	12.5	middle
619	ssa-miR-725-3p_1ss19TA	TTCAGTCATTGTTTCTGGAAGT	down	0.0566604	-4.14151	0.445155	29.3844	1.66493	0	4.9948	0	88.1533	0	0	0	6	0	73	0	0	middle
620	PC-3p-53671_18	CGTGCCTGTTGGGTCGCACTCG	down	0.435633	-1.19881	0.445415	2.06894	0.901299	2.7039	0	0	0	2.8838	3.32302	3.5	0	0	0	2.5	3	low
621	oni-miR-222	AGCTACATCTGGCTACTGGGTCTC	down	0.908115	-0.139054	0.446338	45666.9	41470.8	34925.1	42854.2	46633	39894.2	52225.7	44880.7	45208	51478.5	50495	33036.5	45275	40518	high
622	PC-5p-30049_54	ACAAAGATTCATGACAAGACGA	up	1.4084	0.494053	0.448569	6.55031	9.22543	5.4078	7.49221	14.7763	6.0379	8.07465	5.53837	7	9	16	5	7	5	middle
623	PC-5p-16848_123	GACATTTGGTGTATGTGCTT	down	0.0885797	-3.49688	0.449295	129.026	11.4291	0	15.8169	18.4703	6.0379	0	381.04	0	19	20	5	0	344	middle
624	PC-3p-17121_121	ATAGCTTTATGTTGGACATTGA	up	1.35796	0.441438	0.453622	12.1163	16.4535	19.3136	20.8117	9.23517	19.3213	10.3817	6.64604	25	25	10	16	9	6	middle
625	dre-miR-20b-5p_L+1R-1_1ss11CT	CCAAAGTGCTTACAGTGCAGGTA	up	2.55605	1.35392	0.455262	1.00632	2.5722	5.4078	0	2.30879	3.01895	0	0	7	0	2.5	2.5	0	0	low
626	PC-5p-40784_31	CAGTGTGTCTGCCTCAGAGACT	up	2.6475	1.40463	0.456134	2.9538	7.82018	16.9959	0	6.46462	0	0	8.86139	22	0	7	0	0	8	middle
627	oni-mir-34-p3	TGTGAGGAGTGAGAACGAAGC	down	0.949666	-0.0745082	0.456334	99.4897	94.482	98.8854	85.7442	98.8163	91.7761	100.356	106.337	128	103	107	76	87	96	middle
628	oni-miR-204a	TTCCCTTTGTCATCCTATGCCT	up	1.4943	0.579475	0.458245	690.196	1031.36	727.992	680.681	1685.42	194.018	858.989	1017.58	942.333	817.667	1825	160.667	744.667	918.667	middle
629	dre-miR-221-3p_R+1	AGCTACATTGTCTGCTGGGTTTCT	down	0.877256	-0.188931	0.459284	2169.45	1903.17	1545.08	1947.97	2216.44	1753.41	2640.41	2114.55	2000	2340	2400	1452	2289	1909	middle
630	oni-miR-100	AACCCGTAGATCCGAACTTGTG	down	0.842696	-0.246916	0.459537	81090.8	68334.9	66983.1	72759.2	65262.3	54781.5	102596	85895.5	86704.8	87401.8	70667.2	45364.7	88941.2	77545.8	high
631	dre-miR-223_R+1	TGTCAGTTTGTCAAATACCCCA	down	0.88433	-0.177343	0.461485	1038.11	918.028	963.746	771.697	1018.64	1284.87	908.975	920.477	1247.5	927	1103	1064	788	831	middle
632	oni-miR-187_R+1	TCGTGTCTTGTGTTGCAGCCAGT	down	0.893448	-0.162545	0.46251	183.383	163.844	149.101	170.656	171.774	141.287	198.406	210.458	193	205	186	117	172	190	middle
633	PC-3p-13495_161	GCGATTGGTCAGTCACTGGCA	up	1.17551	0.23329	0.462544	9.64769	11.341	13.1332	11.6545	9.23517	12.0758	6.34437	10.5229	17	14	10	10	5.5	9.5	middle
634	oni-miR-455	TATGTGCCCTTGGACTACATCG	down	0.935068	-0.0968567	0.463518	28041.9	26221.1	25911.8	27001.1	25750.4	24013.9	29835.8	30276	33541	32435	27883	19886	25865	27333	high
635	oni-miR-23a	ATCACATTGCCAGGGATTTCCA	down	0.933461	-0.0993376	0.464207	21884.6	20428.5	19632.4	20690.6	20962.5	18684.3	23814.1	23155.5	25412.7	24854.5	22698.5	15472.5	20644.7	20904.7	high
636	PC-3p-18587_109	ATTCTCTAGAAAACAGTGTTT	up	1.48224	0.567775	0.464769	4.81512	7.13714	10.043	5.82727	5.5411	7.24548	0	7.19988	13	7	6	6	0	6.5	middle
637	oni-miR-27a	TTCACAGTGGCTAAGTTCCGC	up	1.20369	0.267462	0.468764	2423.9	2917.62	3468.1	2768.4	2516.37	3441.94	1679.39	2150.36	4489.2	3325.53	2724.77	2850.28	1455.88	1941.33	middle
638	oni-miR-212a-3p	TAACAGTCTACAGTCATGGCT	up	1.35861	0.442135	0.46919	31.1687	42.3462	63.3485	38.2935	25.3967	44.6805	16.1493	32.6764	82	46	27.5	37	14	29.5	middle
639	PC-3p-15443_137	CATCAGTTTTCTACAAGTTGGG	up	1.1512	0.203136	0.469484	18.528	21.3293	22.4037	16.6493	24.935	18.1137	23.0704	14.3998	29	20	27	15	20	13	middle
640	dre-miR-26b_R+1_1ss22TA	TTCAAGTAATCCAGGATAGGTAA	down	0.743186	-0.428205	0.473829	18.736	13.9243	10.8156	12.487	18.4703	28.9819	16.1493	11.0767	14	15	20	24	14	10	middle
641	oni-miR-2184_R-1	AACAGTAAGAGTTTATGTGCT	up	1.24359	0.314506	0.474992	2616.82	3254.23	4114.56	3192.51	2455.63	3888.41	1808.72	2153.32	5326	3835	2659	3220	1568	1944	middle
642	oni-miR-30c_R+1_1ss21GA	TGTAAACATCCTACACTCTCAGCA	down	0.898414	-0.154548	0.475151	3731.52	3352.45	2861.11	3202.5	3993.75	3064.84	4221.31	3908.43	3703.5	3847	4324.5	2538	3659.5	3528.5	middle
643	dre-miR-736_L+1	TGTAAGACGAACAAAAAGTTTT	up	2.19721	1.13567	0.475208	2.01263	4.42217	7.72542	0	5.5411	6.0379	0	0	10	0	6	5	0	0	middle
644	dre-miR-455-2-5p_1ss21TC	GTATGTGCCCTTGGACTACACT	up	2.3961	1.26069	0.475499	2.2986	5.50767	12.3607	4.16234	0	3.01895	0	3.87686	16	5	0	2.5	0	3.5	middle
645	dre-miR-93_R+2	AAAAGTGCTGTTTGTGCAGGTAGT	up	1.19865	0.261414	0.476486	138	165.415	179.23	158.169	158.845	195.628	87.6676	130.705	232	190	172	162	76	118	middle
646	oni-miR-218a_R+1	TTGTGCTTGATCTAACCATGTGA	up	1.11657	0.159077	0.477433	44.5075	49.6959	39.0134	53.2779	56.7963	49.5108	37.4894	46.5223	50.5	64	61.5	41	32.5	42	middle
647	PC-5p-35915_40	AAGACAGGGCGGCACATTGCT	up	1.86938	0.902557	0.479022	1.4769	2.76088	3.47644	2.4974	2.30879	0	0	4.43069	4.5	3	2.5	0	0	4	low
648	oni-miR-142_R+1	CATAAAGTAGAAAGCACTACTA	up	1.34332	0.4258	0.479241	571.267	767.394	1191.26	604.371	506.549	797.607	393.928	522.268	1542	726	548.5	660.5	341.5	471.5	middle
649	PC-5p-24990_73	TAGACAAGGTGGCACATCTGCAG	down	0.634709	-0.655833	0.47964	7.35955	4.67117	4.63525	2.91364	6.46462	3.01895	5.76761	13.2921	6	3.5	7	2.5	5	12	middle
650	PC-3p-24553_74	TGATTGGCCGGTCACTGCCCG	up	1.32209	0.402822	0.482227	19.8509	26.2447	13.9058	27.8877	36.9407	10.8682	26.531	22.1535	18	33.5	40	9	23	20	middle
651	PC-3p-36059_40	TCTTCCCAATCAGTAAACGCTC	down	0.528406	-0.920282	0.486355	8.98782	4.74921	4.63525	4.9948	4.61759	9.66064	17.3028	0	6	6	5	8	15	0	middle
652	ssa-miR-194b-5p_R+2	TGTAACAGCATCTCCATATGGACT	up	1.84525	0.883819	0.489221	1.29229	2.38459	1.93136	2.91364	2.30879	0	0	3.87686	2.5	3.5	2.5	0	0	3.5	low
653	oni-miR-194b_R+2	TGTAACAGCATCTCCATATGGAAT	up	1.22072	0.287731	0.489845	8.38115	10.231	13.1332	8.32467	9.23517	6.0379	6.92113	12.1844	17	10	10	5	6	11	middle
654	oni-miR-17a	CAAAGTGCTTACAGTGCAGGTA	up	1.09198	0.126941	0.493302	12495.2	13644.4	13252.6	14526.5	13154.1	15094.3	10494.7	11896.4	17154.6	17449.9	14243.5	12499.7	9098	10740	high
655	ssa-miR-214-5p_L-1	GCCTGTCTACACTTGCTGTGC	up	1.11128	0.152226	0.497038	788.815	876.597	870.269	850.782	908.741	998.065	651.163	717.219	1126.5	1022	984	826.5	564.5	647.5	middle
656	abu-mir-737-p3	AATCAAAACCTAAAGAAAATA	up	1.25073	0.322765	0.497149	37.2529	46.5931	41.7173	49.1156	48.9464	26.5668	25.3775	59.8144	54	59	53	22	22	54	middle
657	PC-3p-35630_40	GCGATTGTTCAGTCACTGACC	down	0.554206	-0.851505	0.503359	5.2914	2.93253	4.63525	4.16234	0	0	9.22817	6.64604	6	5	0	0	8	6	low
658	oni-miR-458	ATAGCTCTTTAAATGGTACTGC	up	1.1642	0.219339	0.504469	1691.84	1969.64	2452.05	1982.94	1473.93	2162.78	1298.87	1613.88	3174	2382	1596	1791	1126	1457	middle
659	oni-miR-144a	GGATATCATCTTATACTGTAAGT	up	2.29423	1.19801	0.507021	2.01263	4.61744	3.86271	9.98961	0	6.0379	0	0	5	12	0	5	0	0	low
660	ssa-miR-126-3p	TCGTACCGTGAGTAATAATGCA	up	1.06284	0.0879209	0.51136	90414.9	96096.3	92403.8	99291.7	96593.4	81890.8	84869.2	104485	119610	119274	104593	67814	73574	94328	high
661	dre-miR-210-3p_R+3_2	CTGTGCGTGTGACAGCGGCTAACCA	up	1.26626	0.34057	0.520272	31.2397	39.5575	28.5841	29.1364	60.9521	35.0198	27.6845	31.0149	37	35	66	29	24	28	middle
662	dre-miR-210-3p_R+3_1	CTGTGCGTGTGACAGCGGCTAAACA	up	1.26626	0.34057	0.520272	31.2397	39.5575	28.5841	29.1364	60.9521	35.0198	27.6845	31.0149	37	35	66	29	24	28	middle
663	PC-3p-39009_34	TGAAGGAGCCCAGTGAACGTGC	up	1.99863	0.999012	0.522087	2.01263	4.02251	5.4078	6.65974	0	6.0379	0	0	7	8	0	5	0	0	low
664	oni-miR-429b	TAATACTGTCTGGTAATGCCGT	down	0.832121	-0.265135	0.522408	14.8829	12.3843	8.49796	16.6493	12.0057	10.8682	13.8423	19.9381	11	20	13	9	12	18	middle
665	ssa-miR-222b-5p_R+1	TGCTCAGTAGTCAGTGTAGATCC	down	0.930628	-0.103723	0.524839	3157.58	2938.53	3148.5	2968.58	2698.52	2625.28	3311.76	3535.69	4075.5	3566	2922	2174	2871	3192	middle
666	oni-miR-7550_R+1	ATCCGGCTCGAAGGACCAT	down	0.607004	-0.720223	0.525008	3.7249	2.26103	1.93136	2.08117	2.77055	4.83032	6.34437	0	2.5	2.5	3	4	5.5	0	low
667	dre-miR-26a-3p	CCTATTCGGGATGACTTGGTTC	up	1.18934	0.250159	0.526228	18.0831	21.507	15.4508	19.9792	29.0908	15.0947	23.6472	15.5074	20	24	31.5	12.5	20.5	14	middle
668	PC-5p-22028_87	CAGTTACTATCTCGCACGCGC	down	0.67001	-0.577745	0.527151	11.9722	8.02148	13.9058	0	10.1587	9.66064	19.6099	6.64604	18	0	11	8	17	6	middle
669	PC-3p-26403_67	GCGGTCCTGACGTGCAAA	down	0.234858	-2.09014	0.527207	5.90759	1.38745	0	4.16234	0	0	0	17.7228	0	5	0	0	0	16	middle
670	oni-mir-462-p3	GCTGGTTATGGGGTCCGTTTCC	up	2.09144	1.0645	0.527289	2.41516	5.05116	0	4.9948	10.1587	7.24548	0	0	0	6	11	6	0	0	middle
671	oni-mir-16b-p3	CCAGTATTGATCGTGCTGCTGAA	up	1.31968	0.400185	0.534794	274.719	362.54	536.917	301.353	249.35	461.296	155.725	207.135	695	362	270	382	135	187	middle
672	oni-miR-15a	TAGCAGCACGGAATGGTTTGTG	down	0.936434	-0.0947511	0.534935	26084.8	24426.7	23353.2	23898.5	26028.4	30333.2	23156.9	24764.3	30229	28708	28184	25119	20075	22357	high
673	PC-3p-65384_12	ATCTGCAGGTGAACAACACGGT	down	0.254922	-1.97187	0.537707	3.01895	0.769598	0	0	2.30879	9.05685	0	0	0	0	2.5	7.5	0	0	low
674	oni-miR-147	GTGTGCGGAAATGCTTCTGCTC	up	1.31096	0.39062	0.541898	469.003	614.843	828.165	493.653	522.711	836.853	243.393	326.764	1072	593	566	693	211	295	middle
675	PC-5p-70864_10	GTTCGGGCGAAACTGCCTTT	down	0.269284	-1.8928	0.541918	10.8682	2.92664	0	4.16234	4.61759	32.6047	0	0	0	5	5	27	0	0	middle
676	oni-mir-22b-p5	AGTTCTTCACTGGCAAGCTTTA	down	0.903805	-0.145916	0.543448	5773.68	5218.28	4315.42	5319.47	6019.95	7064.95	5423.86	4832.23	5586	6390	6518.5	5850.5	4702	4362.5	middle
677	dre-miR-22a-5p	AGTTCTTCACTGGCAAGCTTTA	down	0.903805	-0.145916	0.543448	5773.68	5218.28	4315.42	5319.47	6019.95	7064.95	5423.86	4832.23	5586	6390	6518.5	5850.5	4702	4362.5	middle
678	dre-let-7j_R-3	TGAGGTAGTTGTTTGTACA	down	0.696888	-0.521002	0.543625	21.5883	15.0446	11.5881	14.1519	19.3939	39.2463	14.9958	10.5229	15	17	21	32.5	13	9.5	middle
679	PC-3p-44097_27	TCTTGTCTCCGTTCTCTGTCT	down	0.56097	-0.834004	0.543756	7.51374	4.21499	6.18034	0	6.46462	3.62274	16.1493	2.76918	8	0	7	3	14	2.5	middle
680	PC-5p-29731_55	AGCAGACAGCCGCTGAGATCCA	down	0.604211	-0.726875	0.544857	5.8376	3.52714	0	4.57857	6.00286	0	8.65141	8.86139	0	5.5	6.5	0	7.5	8	low
681	oni-miR-23b_R+1	ATCACATTGCCAGGGATTACCA	down	0.897087	-0.156681	0.546717	22919.6	20560.9	18425.5	21729.2	21528	16674.3	27361.5	24723.1	23850.5	26102.2	23310.8	13808	23720	22319.8	high
682	PC-5p-51014_20	GTTGAGATTGGTGAAACAAGT	up	1.96886	0.977358	0.552218	2.01263	3.96259	7.72542	4.16234	0	6.0379	0	0	10	5	0	5	0	0	low
683	dre-miR-19b-3p_R+3	TGTGCAAATCCATGCAAAACTGATTT	down	0.287237	-1.79969	0.555186	4.83032	1.38745	0	4.16234	0	14.491	0	0	0	5	0	12	0	0	middle
684	oni-miR-143	TGAGATGAAGCACTGTAGCTC	up	1.03084	0.0438194	0.555256	54799.2	56489.1	59207.6	56833.4	53426.4	58786.2	52314.5	53296.8	76640	68271	57851	48681	45352	48116	high
685	ssa-miR-146d-5p_1ss17AT	TGAGAACTGAATTCCATGGGTT	down	0.562231	-0.830765	0.55619	16.8757	9.48805	8.49796	11.6545	8.31165	36.2274	0	14.3998	11	14	9	30	0	13	middle
686	PC-3p-64774_12	CTGACGAGCAGGTCGGCACCC	up	1.88591	0.91526	0.557907	1.84612	3.48162	0	5.82727	4.61759	0	0	5.53837	0	7	5	0	0	5	low
687	oni-miR-24a	TGGCTCAGTTCAGCAGGAACAG	down	0.929972	-0.104741	0.558826	2357.81	2192.7	2195.23	2139.07	2243.79	2831.45	2110.83	2131.15	2841.57	2569.55	2429.62	2344.73	1829.9	1923.98	middle
688	PC-5p-70887_10	ACTCCGCCCCCTCATCCTGCTT	down	0.294141	-1.76542	0.559011	5.23285	1.5392	0	0	4.61759	15.6985	0	0	0	0	5	13	0	0	middle
689	PC-5p-30147_54	GAAACGGACCCCATAACCAGCT	up	1.09309	0.128407	0.560415	4.6264	5.05705	4.63525	4.9948	5.5411	5.43411	3.46056	4.98453	6	6	6	4.5	3	4.5	low
690	dre-miR-27b-3p_R+1_1ss22AT	TTCACAGTGGCTAAGTTCTGCTT	down	0.598188	-0.741328	0.560926	557.655	333.583	329.103	335.484	336.16	1205.16	204.173	263.626	426	403	364	998	177	238	middle
691	oni-miR-26a_R+1_1ss21CT	TTCAAGTAATCCAGGATAGGTTA	up	1.13448	0.182033	0.563593	91.0601	103.306	112.019	111.551	86.3489	124.381	79.0162	69.7834	145	134	93.5	103	68.5	63	middle
692	dre-miR-16b_R+3	TAGCAGCACGTAAATATTGGAGCCA	down	0.794562	-0.331768	0.564487	29.8793	23.741	20.8586	20.8117	29.5525	46.4918	26.531	16.6151	27	25	32	38.5	23	15	middle
693	PC-3p-17469_118	AAAACGCCCCTGTGGACACAT	down	0.9396	-0.089882	0.565811	13.8751	13.037	15.4508	11.6545	12.0057	14.491	13.8423	13.2921	20	14	13	12	12	12	middle
694	abu-miR-7552_R+1	TTACAATTAAAGGATATTTCTT	up	1.63878	0.712622	0.570256	6.15591	10.0882	18.1547	7.49221	4.61759	15.6985	0	2.76918	23.5	9	5	13	0	2.5	middle
695	dre-let-7a-5-p3_1ss12GA	TACAGTCTATTACCTTCCTTGT	down	0.937424	-0.0932263	0.570296	194.95	182.751	150.646	198.127	199.48	177.514	215.708	191.628	195	238	216	147	187	173	middle
696	oni-miR-734	TAAATGCTGCAGAATTGTGCTC	up	1.37503	0.459468	0.570583	9.96616	13.7038	16.9959	7.49221	16.6233	13.2834	0	16.6151	22	9	18	11	0	15	middle
697	dre-mir-152-p5	AAGTTCTGTGATACACTCAGA	up	1.37213	0.456417	0.571241	164.929	226.305	390.906	153.174	134.834	264.46	81.9	148.428	506	184	146	219	71	134	middle
698	PC-3p-1292_3152	TTTTCTCAACCGTAAAACCTCT	down	0.888719	-0.1702	0.571372	428.558	380.868	366.185	424.558	351.86	299.48	538.694	447.5	474	510	381	248	467	404	middle
699	oni-miR-181a_R+2	CACATTCATCGCTGTCGGTGGGTT	up	1.18897	0.249717	0.573258	496.487	590.31	739.323	556.921	474.688	748.7	327.6	413.162	957	669	514	620	284	373	middle
700	PC-5p-41487_30	AAAAGTCAGGAAAAGTGTCTCT	up	1.36507	0.448978	0.573665	2.57137	3.51011	3.09017	3.7461	3.69407	4.83032	2.8838	0	4	4.5	4	4	2.5	0	low
701	nbr-mir-16a-p3	CCCAATATTAGCAGTGCTGCTTC	down	0.320671	-1.64083	0.574001	4.79992	1.5392	0	0	4.61759	0	0	14.3998	0	0	5	0	0	13	middle
702	dre-miR-143_L-3R+1	GATGAAGCACTGTAGCTCT	down	0.729484	-0.455051	0.575764	11.3501	8.27969	8.11169	7.49221	9.23517	20.5289	5.76761	7.75371	10.5	9	10	17	5	7	middle
703	abu-mir-152-p5	AAGTTCTGTGATACACTCTGACT	up	1.0427	0.0603175	0.580132	9748.06	10164.3	10636.4	10192.7	9663.68	9266.36	9025.15	10952.7	13768	12244	10464	7673.5	7824	9888	middle
704	PC-3p-37786_36	AATCAGATCGGGATCTGGGGAAT	down	0.630276	-0.665944	0.580432	5.12473	3.22999	3.86271	5.82727	0	8.45306	6.92113	0	5	7	0	7	6	0	middle
705	oni-miR-130b-5p	ACTCTTTCCCTGTTGCACTACT	down	0.89713	-0.156611	0.581051	5339.37	4790.11	4366.41	4843.3	5160.61	3813.54	6666.2	5538.37	5652	5818	5588	3158	5779	5000	middle
706	PC-3p-36401_39	CACTGCTGGAGCTGGGACAGT	up	1.35258	0.435719	0.582874	4.5972	6.21811	6.18034	4.16234	8.31165	6.0379	0	7.75371	8	5	9	5	0	7	low
707	ssa-miR-106a-5p_R+1	TAAAGTGCTTACAGTGCAGGTAA	up	1.20962	0.274556	0.585184	28.8354	34.8799	34.7644	36.6286	33.2466	47.0956	16.1493	23.2611	45	44	36	39	14	21	middle
708	ssa-miR-100a-5p_R+1	AACCCGTAGATCCGAACTTGTGC	down	0.766626	-0.383405	0.589871	36.8966	28.2859	37.082	19.1468	28.629	12.0758	56.5225	42.0916	48	23	31	10	49	38	middle
709	abu-miR-24c_1ss10CT	TGGCTCAGTTCAGCAGGAACAA	down	0.89369	-0.162153	0.590519	18.1336	16.2058	15.644	17.2737	15.6998	24.1516	15.5725	14.6767	20.25	20.75	17	20	13.5	13.25	middle
710	dre-miR-21_R-1_1ss22GA	TAGCTTATCAGACTGGTGTTGA	down	0.941043	-0.087668	0.590958	23739.5	22339.8	23647.9	23528	19843.6	27662.6	22485.6	21070.2	30610.5	28263	21487	22907.5	19493	19022	high
711	dre-miR-152_R-1_1ss20TG	TCAGTGCATGACAGAACTTGG	down	0.762437	-0.391311	0.591188	18.5211	14.1211	11.5881	14.1519	16.6233	7.24548	17.3028	31.0149	15	17	18	6	15	28	middle
712	dre-miR-125a_R+3	TCCCTGAGACCCTTAACCTGTGATT	down	0.587742	-0.766745	0.59227	6.81897	4.0078	4.63525	0	7.38814	6.0379	14.419	0	6	0	8	5	12.5	0	middle
713	PC-3p-19530_102	CAGCAAGTCGCACGTGCGTGAT	down	0.858509	-0.220095	0.592578	13.2213	11.3506	11.5881	14.1519	8.31165	18.1137	12.6887	8.86139	15	17	9	15	11	8	middle
714	nbr-mir-99a-p3	AAGTTCGGATCTACGGGTTTGG	down	0.559924	-0.836696	0.598958	8.36296	4.68263	0	6.65974	7.38814	19.3213	5.76761	0	0	8	8	16	5	0	middle
715	PC-3p-36003_40	TCTCTCCGTTTCTCTGCACACC	up	1.61447	0.691057	0.603005	3.84507	6.20773	5.4078	5.82727	7.38814	0	11.5352	0	7	7	8	0	10	0	middle
716	PC-5p-14510_148	GCCAGTGACTGACCAATCGCT	up	1.15697	0.210347	0.605536	26.0482	30.1369	35.9232	29.5526	24.935	38.6426	18.4563	21.0458	46.5	35.5	27	32	16	19	middle
717	oni-miR-489_L+1R-1	GTGACATCATATGTACGGCTGC	down	0.809702	-0.304537	0.606918	54.3933	44.0424	29.3566	48.2831	54.4875	30.1895	85.3606	47.63	38	58	59	25	74	43	middle
718	dre-miR-128-3p_R+3_1ss22TA	TCACAGTGAACCGGTCTCTTTACCA	down	0.776645	-0.364673	0.607416	15.542	12.0706	3.86271	16.6493	15.6998	24.1516	8.07465	14.3998	5	20	17	20	7	13	middle
719	dre-let-7f_R+1	TGAGGTAGTAGATTGTATAGTTG	down	0.891151	-0.166258	0.607622	17.8409	15.899	18.541	12.0708	17.0851	13.2834	23.0704	17.1689	24	14.5	18.5	11	20	15.5	middle
720	PC-3p-44583_26	CAGAAGACCCCCAGACAATTAGC	up	1.80231	0.849844	0.607837	2.30704	4.158	0	4.16234	8.31165	0	6.92113	0	0	5	9	0	6	0	low
721	PC-5p-21835_88	ACCCCCGCACTCTGTCTAACTT	up	1.16758	0.223526	0.609075	21.0667	24.5971	13.9058	26.639	33.2466	18.1137	19.6099	25.4765	18	32	36	15	17	23	middle
722	PC-3p-43051_28	TGCGGAACTCTACTGCACTCGCTT	up	1.80902	0.855208	0.610639	1.34577	2.43453	0	4.9948	2.30879	0	4.03732	0	0	6	2.5	0	3.5	0	low
723	PC-3p-9433_243	TGTGTGCTTTAGAGGTCCTGAT	up	1.30107	0.379695	0.614321	30.89	40.1899	44.0349	43.2883	33.2466	14.491	16.1493	62.0297	57	52	36	12	14	56	middle
724	ssa-miR-338a-3-5p	AACAATATCCTGGTGCTGCCTGAGT	up	1.12954	0.175729	0.618146	160.444	181.227	165.324	171.488	206.868	112.305	227.244	141.782	214	206	224	93	197	128	middle
725	dre-let-7h_L+1	CTGAGGTAGTAAGTTGTGTTGTT	up	1.18993	0.250874	0.619751	16.765	19.9492	13.9058	27.4714	18.4703	13.2834	11.5352	25.4765	18	33	20	11	10	23	middle
726	ssa-miR-21b-3p	CGACAACAGTCTGTAGGCTGTC	up	1.54481	0.627433	0.622731	3696.28	5710.06	11425.1	3862.65	1842.42	8473.59	1087.77	1527.48	14789	4640	1995	7017	943	1379	middle
727	dre-miR-29a_R+1_2	TAGCACCATTTGAAATCGGTTAT	up	1.12658	0.171948	0.624883	203.973	229.791	222.106	245.162	222.106	291.631	143.613	176.674	287.5	294.5	240.5	241.5	124.5	159.5	middle
728	dre-miR-29a_R+1_1	TAGCACCATTTGAAATCGGTTAA	up	1.12658	0.171948	0.624883	203.973	229.791	222.106	245.162	222.106	291.631	143.613	176.674	287.5	294.5	240.5	241.5	124.5	159.5	middle
729	PC-3p-26436_66	TAATTTGATAGTGTCATAACCT	up	1.67797	0.746718	0.625578	4.63051	7.76986	17.7685	0	5.5411	7.24548	0	6.64604	23	0	6	6	0	6	middle
730	ssa-miR-24a-4-5p	TGCCTGCTGTGCTGATAATCAGT	up	1.10297	0.14139	0.62781	591.665	652.587	699.151	617.691	640.921	804.248	484.479	486.269	905	742	694	666	420	439	middle
731	PC-3p-37075_38	CCTGCCGATCGATGGATGAAA	down	0.739268	-0.43583	0.630961	10.4161	7.70032	0	8.32467	14.7763	8.45306	16.1493	6.64604	0	10	16	7	14	6	middle
732	PC-3p-9457_242	ATAGCTCTTTAAATGGTACTGCA	up	1.16538	0.220797	0.631568	38.4311	44.7868	64.121	33.2987	36.9407	53.1335	31.1451	31.0149	83	40	40	44	27	28	middle
733	ssa-miR-221-3p_R+3_1ss5AG	ACCTGGCATACAATGTAGATTTCTGT	up	1.11491	0.156926	0.631958	4797.58	5348.87	6026.6	5211.25	4808.75	2890.95	5789.52	5712.27	7801	6260	5207	2394	5019	5157	middle
734	PC-3p-21245_92	TTCCAAAACCTTGTGCCTACAT	up	1.21542	0.281459	0.632547	10.7062	13.0126	20.0861	12.487	6.46462	7.24548	12.6887	12.1844	26	15	7	6	11	11	middle
735	PC-5p-54039_18	GGAACATTTCTACACACTGCT	down	0.681774	-0.552636	0.633081	2.55335	1.74081	0	2.91364	2.30879	3.62274	4.03732	0	0	3.5	2.5	3	3.5	0	low
736	dre-miR-126a-3p_R+2	TCGTACCGTGAGTAATAATGCAA	down	0.96608	-0.0497861	0.634909	4001.38	3865.65	3500.39	3773.58	4322.98	4079.2	3889.67	4035.25	4531	4533	4681	3378	3372	3643	middle
737	oni-miR-727a	TCAGTCTTCAATTCCTCCCAGC	down	0.889801	-0.168445	0.6398	427.184	380.109	546.96	299.688	293.678	400.917	391.044	489.592	708	360	318	332	339	442	middle
738	PC-3p-54405_17	TGTTCTTTATTATTCGTTGGT	up	1.66041	0.731538	0.640112	2.01263	3.34179	5.4078	0	4.61759	6.0379	0	0	7	0	5	5	0	0	low
739	PC-3p-44689_26	AATATTAGGAACACCTTTTAAT	down	0.430855	-1.21472	0.640772	1.61011	0.693723	0	2.08117	0	4.83032	0	0	0	2.5	0	4	0	0	low
740	dre-miR-455-3p_L-1	TGCAGTCCATGGGCATATACAC	down	0.919644	-0.120853	0.642968	8664.45	7968.21	6894.94	7841.01	9168.68	6625.99	10749.7	8617.7	8925	9419	9928	5487	9319	7780	middle
741	oni-miR-29b	TAGCACCATTTGAAATCAGTGT	up	1.1925	0.253995	0.645273	1641.3	1957.26	2712.78	1894.7	1264.29	2583.01	1040.48	1300.41	3511.5	2276	1369	2139	902	1174	middle
742	oni-miR-9a-7-3p	TAAAGCTAGAGAACCGAATGTA	down	0.844851	-0.243231	0.646377	53.9304	45.5631	69.1425	24.1416	43.4053	49.5108	38.0662	74.2141	89.5	29	47	41	33	67	middle
743	PC-3p-12995_168	AATATGACTCTTTTCTGATTGG	down	0.84239	-0.24744	0.646717	37.1656	31.308	15.4508	42.4558	36.0172	37.435	51.9085	22.1535	20	51	39	31	45	20	middle
744	oni-miR-457	TAGCAGCACATCATTACTGGTA	up	1.09151	0.126321	0.646829	3595.66	3924.69	3759.58	4506.98	3507.52	2445.35	4160.17	4181.47	4866.5	5414	3798	2025	3606.5	3775	middle
745	dre-miR-21_R+2	TAGCTTATCAGACTGGTGTTGGCAT	down	0.937676	-0.0928391	0.648878	3189.4	2990.62	2542.44	2829.56	3599.87	3673.46	3057.99	2836.75	3291	3399	3898	3042	2651	2561	middle
746	PC-5p-18728_108	TTTCTCAATTTGTACATCCTC	up	1.36213	0.445862	0.650545	9.13647	12.445	8.49796	14.9844	13.8528	0	20.7634	6.64604	11	18	15	0	18	6	middle
747	oni-miR-192	ATGACCTATGAATTGACAGCC	up	1.1046	0.143528	0.652293	202.462	223.64	301.291	200.625	169.004	193.213	192.638	221.535	390	241	183	160	167	200	middle
748	PC-5p-14962_142	AGGCAGACTGTGACTTGTTGTC	up	1.22659	0.294658	0.652571	13.7168	16.8249	10.8156	25.8065	13.8528	12.0758	6.92113	22.1535	14	31	15	10	6	20	middle
749	oni-miR-731_R-1	AATGACACGTTTTCTCCCGGATT	down	0.935967	-0.0954706	0.652803	1751.25	1639.11	1366.63	1513.43	2037.28	1572.27	1800.65	1880.83	1769	1818	2206	1302	1561	1698	middle
750	PC-5p-4498_581	TTCCCTGACCTAAAGGCCCTCT	down	0.90701	-0.140809	0.654629	74.1135	67.2217	56.0093	69.9273	75.7284	51.3221	94.5887	76.4295	72.5	84	82	42.5	82	69	middle
751	dre-miR-222a-3p_R+1	AGCTACATCTGGCTACTGGGTCTCT	down	0.912322	-0.132385	0.655209	6035.76	5506.56	4697.06	5359.84	6462.77	4355.14	7617.85	6134.3	6080	6438.5	6998	3606.5	6604	5538	middle
752	ssa-miR-460-5p	CCTGCATTGTACACACTGTGCG	down	0.887135	-0.172775	0.656495	100.137	88.8351	98.1129	81.5818	86.8106	142.494	71.5183	86.3985	127	98	94	118	62	78	middle
753	oni-miR-22c	AAGCTGCCAGTTGAAGAGCTGT	up	1.09264	0.127819	0.65716	596.674	651.951	544.385	596.463	815.004	756.951	505.819	527.253	704.667	716.5	882.5	626.833	438.5	476	middle
754	PC-5p-51791_19	TAACAGCTAACTTCTGCTAACT	down	0.45696	-1.12986	0.657489	2.81769	1.28757	3.86271	0	0	8.45306	0	0	5	0	0	7	0	0	low
755	ssa-miR-489-5p	TGGTCGTATGTATGACGTCATT	up	1.23806	0.308087	0.660086	24.674	30.548	46.3525	24.974	20.3174	43.4729	16.1493	14.3998	60	30	22	36	14	13	middle
756	PC-3p-22915_82	CAATGTACCACCTTATCTTTCT	down	0.828718	-0.271047	0.661537	7.09296	5.87807	9.27051	3.7461	4.61759	7.84927	3.46056	9.96906	12	4.5	5	6.5	3	9	low
757	oni-mir-29c-p3	TAGCACCATATGAAATCAGTGT	up	1.11889	0.162074	0.662743	3415.46	3821.54	4681.61	3995.84	2787.17	4730.09	2649.64	2866.66	6060	4800	3018	3917	2297	2588	middle
758	oni-miR-126	CATTATTACTTTTGGTACGCG	up	1.03231	0.0458775	0.664183	3378.95	3488.12	3189.05	3446.42	3828.9	3404.17	3127.2	3605.48	4128	4140	4146	2819	2711	3255	middle
759	PC-5p-32077_49	TGTCCTGTTTTAGTACCATGCATC	down	0.660641	-0.598062	0.665929	9.31941	6.15678	0	0	18.4703	13.2834	6.92113	7.75371	0	0	20	11	6	7	middle
760	oni-miR-728a	ATACTAAGTATACTACGTTTAC	down	0.882951	-0.179595	0.667061	97.8912	86.4331	98.1129	79.9169	81.2695	142.494	69.2113	81.9678	127	96	88	118	60	74	middle
761	PC-3p-23590_79	CCTGCCTGTTGGGTCGCACTCC	up	1.11099	0.151841	0.667979	5.33782	5.93025	5.4078	4.9948	7.38814	3.62274	5.19085	7.19988	7	6	8	3	4.5	6.5	low
762	dre-miR-126b-5p_L+1	CCATTATTACTTTTGGTACGCG	up	1.25044	0.322431	0.669305	12.083	15.1091	5.4078	14.9844	24.935	18.1137	10.3817	7.75371	7	18	27	15	9	7	middle
763	PC-5p-24362_75	AGTACGACCTAACAGGCAGAA	down	0.612596	-0.706993	0.670395	4.94833	3.03132	6.18034	2.91364	0	12.0758	0	2.76918	8	3.5	0	10	0	2.5	middle
764	dre-miR-30c-5p_L+1R+2	CTGTAAACATCCTACACTCTCAGCT	up	1.09961	0.136992	0.670804	61.9077	68.0743	60.2583	51.613	92.3517	61.5866	57.6761	66.4604	78	62	100	51	50	60	middle
765	PC-3p-43802_27	TGAACGTATCAGTGTGTTCCTG	down	0.477979	-1.06498	0.671141	3.22021	1.5392	0	0	4.61759	9.66064	0	0	0	0	5	8	0	0	middle
766	oni-miR-27e	TTCACAGTGGCTAAGTTCAGT	up	1.02836	0.0403483	0.671423	3758.89	3865.5	3827.07	4111.58	3657.84	3389.62	3868.78	4018.27	4953.87	4939.03	3960.77	2806.95	3353.88	3627.67	middle
767	oni-mir-144a-p3	TACAGTATAGATGATGTAC	down	0.479808	-1.05947	0.672336	3.22021	1.54508	4.63525	0	0	9.66064	0	0	6	0	0	8	0	0	low
768	PC-3p-65579_11	GAACTCAGAGGGACTCCTGACCCC	down	0.480364	-1.0578	0.672699	3.84507	1.84703	0	0	5.5411	0	11.5352	0	0	0	6	0	10	0	middle
769	dre-miR-26a-5p_L+1R-1_1	CTTCAAGTAATCCAGGATAGGC	up	1.57425	0.654664	0.678437	1.10767	1.74375	2.31763	2.91364	0	0	0	3.32302	3	3.5	0	0	0	3	low
770	dre-miR-26a-5p_L+1R-1_2	GTTCAAGTAATCCAGGATAGGC	up	1.57425	0.654664	0.678437	1.10767	1.74375	2.31763	2.91364	0	0	0	3.32302	3	3.5	0	0	0	3	low
771	ssa-miR-203a-2-5p_1ss10TC	AGTGGTTCTCAACAGTTCAACA	up	1.59416	0.672799	0.679762	2.41516	3.85016	0	4.16234	7.38814	7.24548	0	0	0	5	8	6	0	0	low
772	PC-3p-16048_130	TAGCACCATTTGAAATCGGTTACCA	down	0.747477	-0.419898	0.680693	24.5795	18.3726	16.6097	27.8877	10.6204	49.5108	10.3817	13.8459	21.5	33.5	11.5	41	9	12.5	middle
773	ssa-miR-29b-3-5p	ACCGATTTCTTTTGGTGTTCAGA	down	0.630842	-0.664648	0.68569	5.30669	3.34768	10.043	0	0	0	10.3817	5.53837	13	0	0	0	9	5	middle
774	dre-miR-148_1ss10TA	TCAGTGCATAACAGAACTTTGT	up	1.13197	0.17884	0.685829	38614.2	43710.2	58266.3	39129.3	33735.2	56085.4	26136.5	33620.7	75421.5	47004	36529	46444.5	22658	30352.5	high
775	PC-5p-43906_27	TTCATCCGGCTCGAAGGACCA	down	0.526318	-0.925993	0.687184	9.59984	5.05257	8.49796	6.65974	0	0	0	28.7995	11	8	0	0	0	26	middle
776	oni-miR-16a_R-1	TAGCAGCACGTAAATATTGGC	up	1.06856	0.0956677	0.692486	16170.5	17279.2	17250.1	19050.2	15537.3	12051	16423.8	20036.7	22329	22884	16824	9979.5	14238	18089	high
777	oni-miR-456_1ss22AT	CAGGCTGGTTAGATGGTTGTCT	up	1.02066	0.0295002	0.695002	5683.3	5800.71	6022.74	5608.33	5771.06	5350.79	5542.67	6156.45	7796	6737	6249	4431	4805	5558	middle
778	oni-miR-93	AAAAGTGCTGTTTGTGCAGGTAG	up	1.09568	0.13183	0.696926	3703.68	4058.06	4208.04	3995.01	3971.12	5238.48	2639.26	3233.3	5447	4799	4300	4338	2288	2919	middle
779	dre-miR-128-3p	TCACAGTGAACCGGTCTCTTTT	up	1.06521	0.091132	0.697106	10651.8	11346.3	8597.62	12367.1	13074.2	10660.5	12145.4	9149.38	11129	14856	14157	8828	10529	8260	middle
780	dre-mir-148-p5_1ss21CA	TAAAGTTCTGTGATACACTCAGA	up	1.18393	0.243583	0.698824	30.7286	36.3805	44.8074	36.6286	27.7055	54.9449	17.3028	19.9381	58	44	30	45.5	15	18	middle
781	oni-miR-219a-5p	TGATTGTCCAAACGCAATTCTTG	up	1.55157	0.633733	0.699287	0.939229	1.45728	2.83265	0	1.5392	2.81769	0	0	3.66667	0	1.66667	2.33333	0	0	low
782	oni-miR-92b	TATTGCACTCGTCCCGGCCTCC	up	1.21223	0.277662	0.699328	71.4205	86.578	51.7603	57.4403	150.533	42.8691	76.1324	95.2599	67	69	163	35.5	66	86	middle
783	ssa-miR-199a-3p_L+2	TCACAGTAGTCTGCACATTGGTT	down	0.520897	-0.940929	0.699439	3.46056	1.8026	5.4078	0	0	0	10.3817	0	7	0	0	0	9	0	middle
784	PC-5p-24265_76	ATGTTTTTGCTCCAGGTACTGT	down	0.842081	-0.247968	0.700807	9.48882	7.99036	11.5881	4.9948	7.38814	6.0379	6.92113	15.5074	15	6	8	5	6	14	middle
785	PC-3p-47189_23	TGACAACATCCGTAGCCTCATT	up	1.52228	0.606236	0.700837	1.92254	2.92664	0	4.16234	4.61759	0	5.76761	0	0	5	5	0	5	0	low
786	PC-5p-4874_525	ATTCACAACATGAAAACCCAGTT	up	1.14278	0.19255	0.700939	71.3957	81.5897	62.5759	107.388	74.8049	31.3971	84.2071	98.5829	81	129	81	26	73	89	middle
787	dre-miR-733_L-1_1ss5TC	GCGCTGGTTTAGCTCAGTGGTT	down	0.83704	-0.256631	0.703172	8.32073	6.96479	4.63525	3.32987	12.9292	10.2644	7.49789	7.19988	6	4	14	8.5	6.5	6.5	middle
788	PC-3p-20242_98	CACTGGTGGAAATGGCTGTCA	up	1.12168	0.16566	0.705091	5.9618	6.68723	6.56661	7.49221	6.00286	4.22653	9.22817	4.43069	8.5	9	6.5	3.5	8	4	low
789	PC-3p-15339_138	CTTTTATTGACCAAGTAGCGCT	up	1.06959	0.0970555	0.705815	7.65798	8.19088	6.18034	9.15714	9.23517	6.0379	8.07465	8.86139	8	11	10	5	7	8	low
790	PC-5p-57782_15	CATCGAACCACGCTGCTCATGA	down	0.533738	-0.905797	0.707991	3.46056	1.84703	0	0	5.5411	0	10.3817	0	0	0	6	0	9	0	middle
791	oni-miR-33a-3p_R-2	CAATGTGTCTGCAGTGCAG	up	1.17481	0.232422	0.709599	19.251	22.6161	23.9488	20.8117	23.0879	32.6047	19.6099	5.53837	31	25	25	27	17	5	middle
792	PC-5p-20362_97	TTTTCTCTAGTACTGTCTTTTC	down	0.869677	-0.201448	0.711308	23.9138	20.7973	13.1332	22.4766	26.782	19.3213	36.9127	15.5074	17	27	29	16	32	14	middle
793	oni-miR-218a	TTGTGCTTGATCTAACCATGTG	up	1.0809	0.112229	0.711843	452.127	488.703	465.199	542.075	458.834	619.69	364.513	372.178	602.167	651.167	496.833	513.167	316	336	middle
794	abu-miR-218a	TTGTGCTTGATCTAACCATGTG	up	1.0809	0.112229	0.711843	452.127	488.703	465.199	542.075	458.834	619.69	364.513	372.178	602.167	651.167	496.833	513.167	316	336	middle
795	oni-miR-130a_R+1	CAGTGCAATATTAAAAGGGCAT	up	1.04529	0.0639047	0.713003	916.929	958.457	1069.2	947.764	858.409	1086.22	829.382	835.186	1384	1138.5	929.5	899.5	719	754	middle
796	PC-3p-28841_58	CCTGCCTGTTACGTCGCACTCA	up	1.24905	0.320836	0.713295	9.94492	12.4217	5.79407	16.2331	15.238	0	12.112	17.7228	7.5	19.5	16.5	0	10.5	16	middle
797	oni-miR-20	TAAAGTGCTTATAGTGCAGGTAG	up	1.11451	0.156413	0.714573	17212.8	19183.9	20227.9	19814.5	17509.4	26429.3	11608.9	13600.3	26183.6	23802.1	18959.5	21886.2	10063.9	12278.2	high
798	ssa-miR-20a-5p	TAAAGTGCTTATAGTGCAGGTAG	up	1.11451	0.156413	0.714573	17212.8	19183.9	20227.9	19814.5	17509.4	26429.3	11608.9	13600.3	26183.6	23802.1	18959.5	21886.2	10063.9	12278.2	high
799	dre-miR-27e_1ss22GT	TTCACAGTGGCTAAGTTCAGTT	up	1.07326	0.102	0.716127	155.251	166.625	159.916	184.808	155.151	103.248	188.601	173.905	207	222	168	85.5	163.5	157	middle
800	oni-miR-194b	TGTAACAGCATCTCCATATGGA	up	1.03362	0.0477044	0.718266	295.398	305.328	296.656	307.181	312.149	334.5	252.621	299.072	384	369	338	277	219	270	middle
801	ssa-miR-125a-3p_1ss15CT	ACGGGTTGGGTTCTTGGGAGCT	down	0.911609	-0.133513	0.71873	718.143	654.665	581.724	677.629	704.644	420.238	908.975	825.217	753	814	763	348	788	745	middle
802	PC-5p-8595_269	ACTGGTAGTGTAGTTAGTGATT	down	0.910567	-0.135163	0.719767	34.313	31.2443	45.58	24.1416	24.0114	33.8122	39.2197	29.9072	59	29	26	28	34	27	middle
803	PC-3p-3193_901	CACCTGTTATTTTCTGCCCGGC	down	0.928831	-0.106513	0.719912	108.768	101.027	80.3444	108.221	114.516	86.9458	141.883	97.4753	104	130	124	72	123	88	middle
804	dre-miR-193a-5p	TGGGTCTTTGCGGGCAAGGTGA	down	0.951218	-0.0721528	0.72098	782.938	744.744	583.269	762.54	888.424	775.266	852.452	721.095	755	916	962	642	739	651	middle
805	oni-miR-132b-5p	ACCGTGGCTTTAGATTGTTACT	down	0.957713	-0.0623342	0.721264	154.981	148.427	177.298	133.611	134.372	170.269	140.153	154.52	229.5	160.5	145.5	141	121.5	139.5	middle
806	dre-miR-132-5p_1ss9AT	ACCGTGGCTTTAGATTGTTACT	down	0.957713	-0.0623342	0.721264	154.981	148.427	177.298	133.611	134.372	170.269	140.153	154.52	229.5	160.5	145.5	141	121.5	139.5	middle
807	oni-miR-7132b-3p_1ss10TG	TGAGAAGTTGTGAACAAGTATA	up	1.10173	0.139766	0.722432	59.7004	65.7735	90.3874	52.4455	54.4875	79.7003	48.4479	50.953	117	63	59	66	42	46	middle
808	oni-miR-27d-5p_L-1	AGAGCTTAGTTGACTGCTGAAC	up	1.09604	0.132294	0.724259	98.9824	108.488	121.289	109.053	95.1223	56.7563	134.962	105.229	157	131	103	47	117	95	middle
809	oni-miR-9a-3p	TAAAGCTAGAGAACCGAAAGTA	down	0.736025	-0.442173	0.72436	3.38415	2.49082	1.93136	0	5.5411	0	4.61409	5.53837	2.5	0	6	0	4	5	low
810	oni-miR-145	GTCCAGTTTTCCCAGGAATCCCT	down	0.922718	-0.116039	0.725025	14887.8	13737.3	11715.6	11686.2	17810	10437.1	17846.1	16380.3	15165	14038	19285	8643	15471	14788	high
811	PC-3p-58670_15	ACAGGACATGTAGACTGTAGT	down	0.559776	-0.837078	0.725416	3.22021	1.8026	5.4078	0	0	9.66064	0	0	7	0	0	8	0	0	low
812	dre-miR-152_R-1_2ss10GT21GA	TCAGTGCATTACAGAACTTTA	down	0.861675	-0.214784	0.730953	25.4222	21.9057	30.1291	20.8117	14.7763	41.0577	21.9169	13.2921	39	25	16	34	19	12	middle
813	PC-3p-12132_182	CTGTGTGACGGTCATGTAGCT	down	0.924401	-0.113409	0.732118	21.082	19.4882	27.039	16.6493	14.7763	18.1137	20.7634	24.3688	35	20	16	15	18	22	middle
814	oni-miR-183	TATGGCACTGGTAGAATTCACTG	up	1.088	0.121684	0.73306	62.7694	68.2934	79.9581	69.511	55.411	36.8312	76.7092	74.768	103.5	83.5	60	30.5	66.5	67.5	middle
815	PC-5p-14899_143	AGAGGAGAGAGTGACAAACACA	down	0.952085	-0.070838	0.734219	18.5695	17.6797	16.9959	16.6493	19.3939	22.944	16.1493	16.6151	22	20	21	19	14	15	middle
816	oni-miR-725	TTCAGTCATTGTTTCTGGTCGT	down	0.876247	-0.19059	0.734631	41595.9	36448.3	52611.3	26731.4	30002.3	63454.7	24694.6	36638.5	68101.5	32111	32487	52547	21408	33077	high
817	PC-5p-14193_151	TCAGGGTTCTGTTCTTGGTCT	up	1.0722	0.100577	0.739541	29.4702	31.598	27.039	39.126	28.629	20.5289	35.7592	32.1225	35	47	31	17	31	29	middle
818	oni-miR-7550_1ss4CT	ATCTGGCTCGAAGGACCA	down	0.581205	-0.782881	0.73981	2.21535	1.28757	3.86271	0	0	0	0	6.64604	5	0	0	0	0	6	low
819	PC-3p-66418_11	CCGCTGTCGCTCTGCCCACACT	down	0.581205	-0.782881	0.73981	2.21535	1.28757	3.86271	0	0	0	0	6.64604	5	0	0	0	0	6	low
820	oni-let-7a	TGAGGTAGTAGGTTGTATAGTT	down	0.94909	-0.0753833	0.740252	35411	33608.2	39150.2	35083.6	26590.8	28486.2	38522.7	39224	50677.1	42144.1	28793	23589.5	33395.8	35411.2	high
821	oni-miR-27c_R+1	TTCACAGTGGTTAAGTTCTGC	up	1.13903	0.187808	0.740707	64092.6	73003.5	97292.3	62817.9	58900.2	106515	37389.1	48373.6	125938	75459.8	63778.2	88205.3	32413	43671.3	high
822	oni-miR-153c	TTGCATAGTCACAAAAATGAGC	up	1.10328	0.141798	0.741441	67.4475	74.4134	110.474	62.4351	50.3317	70.0396	68.0578	64.2451	143	75	54.5	58	59	58	middle
823	dre-miR-140-5p	CAGTGGTTTTACCCTATGGTAG	down	0.896817	-0.157115	0.741763	3740.72	3354.74	3424.68	3373.99	3265.56	5780.69	2662.33	2779.15	4433	4053	3536	4787	2308	2509	middle
824	oni-mir-7550-p5	ATCCGGCTCGAAGGACCA	up	1.11037	0.151042	0.742792	1012.96	1124.77	1133.71	973.987	1266.6	1545.1	949.925	543.868	1467.5	1170	1371.5	1279.5	823.5	491	middle
825	oni-miR-7550	ATCCGGCTCGAAGGACCA	up	1.11037	0.151042	0.742792	1012.96	1124.77	1133.71	973.987	1266.6	1545.1	949.925	543.868	1467.5	1170	1371.5	1279.5	823.5	491	middle
826	dre-miR-196b_R+1	TAGGTAGTTTCAAGTTGTTGGGC	down	0.949117	-0.0753415	0.743692	152.039	144.303	173.049	106.556	153.304	136.457	155.725	163.936	224	128	166	113	135	148	middle
827	dre-miR-152_2ss10GA22GA	TCAGTGCATAACAGAACTTTGA	up	1.12463	0.169448	0.746007	5280.93	5939.08	7972.64	5430.19	4414.41	8364.91	3427.11	4050.76	10320	6523	4780	6927	2971	3657	middle
828	dre-miR-128-3p_R+2	TCACAGTGAACCGGTCTCTTTTTT	up	1.07172	0.0999288	0.747648	187.441	200.884	159.144	200.625	242.885	241.516	184.563	136.244	206	241	263	200	160	123	middle
829	oni-miR-30d	TGTAAACATCCTACACTCAGCT	up	1.04408	0.0622354	0.753138	17073.4	17826.1	17125.3	19390.7	16962.2	13136.7	18370.4	19713.3	22167.5	23293	18367	10878.5	15925.5	17797	high
830	ssa-miR-20a-1-3p_L-1_2ss19CG20CA	CTGCAATGTGAGCACTTGAAGT	down	0.957565	-0.0625575	0.75418	409.119	391.758	338.373	350.053	486.847	424.464	385.853	417.039	438	420.5	527.167	351.5	334.5	376.5	middle
831	ssa-miR-20a-2-3p_L-1_1ss7GA	CTGCAATGTGAGCACTTGAAGT	down	0.957565	-0.0625575	0.75418	409.119	391.758	338.373	350.053	486.847	424.464	385.853	417.039	438	420.5	527.167	351.5	334.5	376.5	middle
832	ssa-miR-214-5p	TGCCTGTCTACACTTGCTGTGC	down	0.954552	-0.0671047	0.754608	6459.36	6165.79	5872.48	6109.48	6515.41	8033.43	5347.15	5997.5	7601.5	7339	7055	6652.5	4635.5	5414.5	middle
833	PC-3p-49383_21	TTAGCTCGGAGTTCCAGGTGA	up	1.6534	0.725437	0.755692	1.84612	3.05238	0	9.15714	0	0	0	5.53837	0	11	0	0	0	5	low
834	oni-mir-125a-1-p3	ACAGGTGAGGTCCTTGGGAAC	up	1.04333	0.061198	0.758068	385.176	401.866	376.228	387.93	441.441	304.31	459.101	392.116	487	466	478	252	398	354	middle
835	oni-miR-29a	TAGCACCATTTGAAATCGGTTA	up	1.07672	0.106649	0.758588	5728.64	6168.16	6780.15	6517.39	5206.94	8060.5	4109.13	5016.28	8776.42	7829	5638.17	6674.92	3562.25	4528.67	middle
836	ssa-let-7h-3p	CTATACAACTTACTGCCTTCCT	up	1.06842	0.0954839	0.760535	1593.36	1702.38	1587.19	1811.45	1708.51	975.121	1911.38	1893.57	2054.5	2176	1850	807.5	1657	1709.5	middle
837	oni-miR-19c_R-2_1ss9TC	TGTGCAAACCCATGCAAAGCT	up	1.05111	0.071913	0.761712	1413.01	1485.23	1371.26	1636.35	1448.07	1024.83	1526.11	1688.09	1775	1965.67	1568	848.667	1323	1524	middle
838	PC-3p-36485_39	CAATGTGTCGCCTTGTCTTTCT	up	1.27416	0.349543	0.766441	2.26119	2.88112	0	5.41104	3.23231	0	3.46056	3.32302	0	6.5	3.5	0	3	3	low
839	oni-miR-135d	TATGGCTTTTTATTCCTACGTGA	up	1.10262	0.140935	0.766582	62.9808	69.4438	32.4468	89.074	86.8106	67.6245	70.3648	50.953	42	107	94	56	61	46	middle
840	oni-miR-9a_R+1	TCTTTGGTTATCTAGCTGTATGA	up	1.06655	0.092953	0.766596	59.7953	63.7748	56.1749	50.1859	84.9636	62.1041	48.4479	68.834	72.7143	60.2857	92	51.4286	42	62.1429	middle
841	PC-5p-51315_20	GGTGCGACCTAACAGGCAGGAGT	up	1.60121	0.679166	0.768947	0.961268	1.5392	0	0	4.61759	0	2.8838	0	0	0	5	0	2.5	0	low
842	ssa-miR-25-3-5p_R+1	AGGCGGAGACTTGGGCAATTGCCA	up	1.04302	0.0607731	0.769094	21.0972	22.0049	20.0861	19.1468	26.782	18.1137	21.9169	23.2611	26	23	29	15	19	21	middle
843	oni-miR-196b_1ss23CT	TAGGTAGTCTCATGTTGTTGGGT	down	0.977458	-0.0328933	0.769539	582.654	569.52	569.364	555.533	583.663	655.716	568.686	523.56	737	667.333	632	543	493	472.667	middle
844	ssa-miR-101a-5p_R-1_1ss12TA	TCAGTTATCACAGTGCTGATGC	up	1.07139	0.0994903	0.771996	107.382	115.048	146.783	111.551	86.8106	142.494	88.8211	90.8292	190	134	94	118	77	82	middle
845	oni-miR-19a	TGTGCAAATCTATGCAAAACTG	up	1.11977	0.1632	0.775822	1365.69	1529.26	1781.29	1571.28	1235.2	2340.29	808.618	948.168	2305.75	1887.5	1337.5	1938	701	856	middle
846	ssa-miR-130d-3-5p_2ss5CT12AG	GCCCTTTTTCTGTTGCACTACT	up	1.06062	0.0849048	0.776097	227.407	241.192	177.685	235.588	310.302	257.215	242.239	182.766	230	283	336	213	210	165	middle
847	oni-miR-26a_L+1	CTTCAAGTAATCCAGGATAGGCT	down	0.942809	-0.084963	0.776527	80.5561	75.949	82.2757	74.9221	70.6491	53.1335	89.3979	99.1368	106.5	90	76.5	44	77.5	89.5	middle
848	dre-miR-26a-5p_L+1	CTTCAAGTAATCCAGGATAGGCT	down	0.942809	-0.084963	0.776527	80.5561	75.949	82.2757	74.9221	70.6491	53.1335	89.3979	99.1368	106.5	90	76.5	44	77.5	89.5	middle
849	oni-miR-7550_1ss2TA	AACCGGCTCGAAGGACCA	up	1.32385	0.40474	0.777658	6.23916	8.25972	8.88424	6.65974	9.23517	18.7175	0	0	11.5	8	10	15.5	0	0	middle
850	oni-miR-725_R-2_1ss18GA	TTCAGTCATTGTTTCTGATC	down	0.639744	-0.644433	0.779163	1.00632	0.643785	1.93136	0	0	3.01895	0	0	2.5	0	0	2.5	0	0	low
851	PC-5p-105499_5	TGTGGTCTGCTTCTGCATGAGCC	down	0.639744	-0.644433	0.779163	2.01263	1.28757	3.86271	0	0	6.0379	0	0	5	0	0	5	0	0	low
852	dre-miR-143_L-4R+1	ATGAAGCACTGTAGCTCT	down	0.85298	-0.229415	0.780374	3.49444	2.98069	3.86271	0	5.07934	4.83032	2.8838	2.76918	5	0	5.5	4	2.5	2.5	low
853	dre-miR-101b	TACAGTACTATGATAACTGAAG	up	1.16531	0.220717	0.783855	3673.51	4280.79	6152.53	4210.2	2479.64	7159.74	1825.45	2035.35	7964	5057.5	2685	5929	1582.5	1837.5	middle
854	dre-let-7a-6-p3	TATACAGTCTATTGCCTTCCCT	up	1.2117	0.277035	0.784597	8.46038	10.2515	11.5881	2.08117	17.0851	0	11.5352	13.8459	15	2.5	18.5	0	10	12.5	middle
855	dre-miR-199-3p_L-1R+5	ACAGTAGTCTGCACATTGGTTACGCT	up	1.35871	0.442239	0.786045	1.15352	1.5673	1.93136	0	2.77055	0	3.46056	0	2.5	0	3	0	3	0	low
856	oni-miR-135a_R+1	TATGGCTTTTTATTCCTATCTGA	down	0.947003	-0.0785598	0.788754	317.845	301	219.402	302.186	381.413	387.633	275.692	290.21	284	363	413	321	239	262	middle
857	PC-3p-55569_17	TGCAAATGTGCCGCCTTTTCC	up	1.52853	0.612147	0.78886	1.10767	1.69311	0	0	5.07934	0	0	3.32302	0	0	5.5	0	0	3	low
858	PC-5p-14803_144	TCTCTAGCAGAGCAGCCTGACT	down	0.911387	-0.133864	0.789185	16.1112	14.6835	20.8586	7.49221	15.6998	16.9061	10.3817	21.0458	27	9	17	14	9	19	middle
859	PC-3p-44615_26	TGCGGAGCTCTACTGCACTCA	up	1.34936	0.432272	0.789481	2.58457	3.48751	4.63525	5.82727	0	0	0	7.75371	6	7	0	0	0	7	low
860	PC-3p-43073_28	TGATTGGCCGGTCACTGCCC	up	1.33924	0.421415	0.79553	1.20758	1.61724	0	2.08117	2.77055	3.62274	0	0	0	2.5	3	3	0	0	low
861	dre-mir-23a-1-p5	GGGTTCCTGGCACCGTGATTT	down	0.905394	-0.143382	0.797593	23.0269	20.8484	14.6783	18.3143	29.5525	14.491	35.7592	18.8304	19	22	32	12	31	17	middle
862	PC-3p-48869_22	CATGTCCTGTGAGAATCATACT	up	1.33275	0.414407	0.798756	2.21535	2.95251	3.86271	4.9948	0	0	0	6.64604	5	6	0	0	0	6	low
863	PC-3p-52163_19	CAGGCCGCCGCTGAGCCCCTGC	down	0.669725	-0.578359	0.79921	1.92254	1.28757	3.86271	0	0	0	5.76761	0	5	0	0	0	5	0	low
864	PC-3p-76268_8	TAACAGTCTACAGCCATGGTCGTA	down	0.669725	-0.578359	0.79921	3.07606	2.06011	6.18034	0	0	0	9.22817	0	8	0	0	0	8	0	low
865	oni-miR-33b-5p_R-1	GTGCATTGTAGTTGCATTGC	up	1.24918	0.320982	0.801543	33.6646	42.0532	73.0052	33.2987	19.8556	86.342	6.34437	8.30755	94.5	40	21.5	71.5	5.5	7.5	middle
866	PC-5p-23446_80	TTTCCTGACCTAAAGGCCCTCT	up	1.14871	0.200009	0.810742	3.59169	4.12579	3.09017	3.7461	5.5411	0	6.34437	4.43069	4	4.5	6	0	5.5	4	low
867	PC-5p-32606_47	TTAAAGAAGTCACTGTGATACA	down	0.715479	-0.483018	0.811141	3.32302	2.37755	4.63525	2.4974	0	0	0	9.96906	6	3	0	0	0	9	low
868	PC-3p-56869_16	AACAGTAGTCTGCACATTGGTTAT	down	0.689368	-0.536653	0.812263	2.01263	1.38745	0	4.16234	0	6.0379	0	0	0	5	0	5	0	0	low
869	PC-5p-70441_10	AGTACGACCTAACAGGCAGAAG	down	0.689368	-0.536653	0.812263	1.00632	0.693723	0	2.08117	0	3.01895	0	0	0	2.5	0	2.5	0	0	low
870	oni-miR-101b	GTACAGTACTATGATAACTGAA	up	1.15037	0.202094	0.813821	3079.19	3542.2	5336.72	3225.81	2064.06	6165.9	1423.45	1648.22	6908	3875	2235	5106	1234	1488	middle
871	PC-3p-92536_6	CACCGGTACCATGATAACTGAA	down	0.697446	-0.519847	0.817608	2.21535	1.54508	4.63525	0	0	0	0	6.64604	6	0	0	0	0	6	low
872	dre-miR-103_R+2	AGCAGCATTGTACAGGGCTATGAGT	down	0.826477	-0.274953	0.817849	4.53767	3.75028	3.86271	0	7.38814	0	8.07465	5.53837	5	0	8	0	7	5	low
873	oni-mir-728a-p5	AAATGTAGTAGACTATAAGTAT	up	1.15243	0.204674	0.818471	76.7507	88.4494	159.144	59.1052	47.0994	140.079	39.2197	50.953	206	71	51	116	34	46	middle
874	dre-miR-210-5p	AGCCACTGACTAACGCACATTG	up	1.03903	0.055236	0.823968	8571.77	8906.32	6568.93	9264.53	10885.5	7968.82	9626.14	8120.35	8503	11129	11787	6599	8345	7331	middle
875	PC-3p-43914_27	TGTGACCCATAATGCACTCATG	down	0.839139	-0.253018	0.826743	2.3611	1.98129	3.86271	2.08117	0	3.62274	3.46056	0	5	2.5	0	3	3	0	low
876	dre-miR-24b-3p_R-2	TGGCTCAGTTCAGCAGGAAC	up	1.04841	0.0682026	0.831563	1301.6	1364.61	1527.05	1236.05	1330.74	1797.36	969.419	1138.02	1976.65	1484.8	1440.95	1488.4	840.4	1027.4	middle
877	oni-miR-24a-3	TGGCTCAGTTCAGCAGGAAC	up	1.04841	0.0682026	0.831563	1301.6	1364.61	1527.05	1236.05	1330.74	1797.36	969.419	1138.02	1976.65	1484.8	1440.95	1488.4	840.4	1027.4	middle
878	oni-miR-128	TCACAGTGAACCGGTCTCTTT	down	0.969129	-0.0452387	0.833236	7248.65	7024.88	5583.16	7139.66	8351.83	7980.9	7664	6101.07	7227	8576.5	9043.5	6609	6644	5508	middle
879	PC-3p-69429_10	CAGTGCCCTGAGAGAATCATAT	down	0.721675	-0.470579	0.833543	1.92254	1.38745	0	4.16234	0	0	5.76761	0	0	5	0	0	5	0	low
880	PC-3p-52026_19	TCCCCACACACACACCCCTACT	down	0.721675	-0.470579	0.833543	1.92254	1.38745	0	4.16234	0	0	5.76761	0	0	5	0	0	5	0	middle
881	oni-miR-7550_1ss18AT	ATCCGGCTCGAAGGACCT	down	0.941904	-0.0863477	0.835308	4.45844	4.19942	5.02152	2.4974	5.07934	6.0379	3.46056	3.87686	6.5	3	5.5	5	3	3.5	low
882	oni-miR-30b	TGTAAACATCCTACACTCTCAGCT	down	0.968972	-0.0454724	0.836006	40600.6	39340.9	37988.6	36032.5	44001.4	30654.4	44400.8	46746.6	49173.5	43284	47645.5	25385	38491.5	42202.5	high
883	PC-5p-33391_45	TGTTTTACGAGAGTCAGTGTCG	down	0.925508	-0.111682	0.839421	13.0646	12.0914	5.4078	13.3195	17.5468	9.66064	18.4563	11.0767	7	16	19	8	16	10	middle
884	ssa-miR-16b-5p_1ss22GA	TAGCAGCACGTAAATATTGGTA	down	0.731136	-0.451788	0.839722	1.40884	1.03006	3.09017	0	0	4.22653	0	0	4	0	0	3.5	0	0	low
885	dre-miR-737-3p_R+1	AATCAAAACCTAAAGAAAATAT	down	0.761141	-0.393764	0.839955	4.61409	3.51197	0	4.9948	5.5411	0	13.8423	0	0	6	6	0	12	0	middle
886	PC-5p-6982_341	TAATTGCATGGCGGGTTCTGCT	down	0.932366	-0.101032	0.841327	48.6674	45.3758	36.3095	49.948	49.8699	20.5289	63.4437	62.0297	47	60	54	17	55	56	middle
887	dre-miR-206-3p_R+2	TGGAATGTAAGGAAGTGTGTGGCA	up	1.0556	0.0780647	0.842013	669.705	706.942	473.568	636.005	1011.25	745.077	701.341	562.698	613	764	1095	617	608	508	middle
888	PC-3p-9469_242	CCGTGACGCAGACCCCTATGC	down	0.976067	-0.0349474	0.842429	53.9181	52.6277	61.0308	43.2883	53.564	51.9259	59.9831	49.8453	79	52	58	43	52	45	middle
889	oni-mir-196a-2-p3	TGGCTCGGCAACAAGAAACTGC	down	0.940805	-0.088033	0.84257	17.5368	16.4987	16.2234	16.6493	16.6233	14.491	11.5352	26.5842	21	20	18	12	10	24	middle
890	abu-miR-152	TCAGTGCATAACAGAACTTTG	up	1.07406	0.103075	0.842721	41838.6	44937.2	59499.3	41506	33806.3	66333	27821.8	31361	77017.5	49859	36606	54930.5	24119	28312.5	high
891	PC-5p-6220_394	TTCTAGCTTGGCTCGTTTGAGC	down	0.947044	-0.078497	0.84577	41.3759	39.1847	48.2839	33.7149	35.5554	59.7752	30.5683	33.784	62.5	40.5	38.5	49.5	26.5	30.5	middle
892	dre-miR-10b-3p	ACAGATTCGATTCTAGGGGAGT	up	1.02181	0.03113	0.84941	191.715	195.897	193.908	173.986	219.797	218.572	192.638	163.936	251	209	238	181	167	148	middle
893	PC-3p-20678_95	TCACGTGAGCCTAAATACTGAT	up	1.1142	0.156014	0.849743	3.94563	4.39624	5.79407	4.16234	3.23231	0	5.19085	6.64604	7.5	5	3.5	0	4.5	6	middle
894	oni-mir-124a-2-p5	CGTGTTCACGGCGGACCTTGA	up	1.33945	0.421641	0.849748	1.92254	2.57514	7.72542	0	0	0	5.76761	0	10	0	0	0	5	0	low
895	dre-miR-375_R+1_1ss21TG	TTTGTTCGTTCGGCTCGCGTGAA	up	1.33399	0.41575	0.851722	1.84612	2.46271	0	0	7.38814	0	0	5.53837	0	0	8	0	0	5	middle
896	PC-5p-71611_10	GGTGCGACCTAACAGGTAGGAGT	down	0.751546	-0.412067	0.852959	1.84612	1.38745	0	4.16234	0	0	0	5.53837	0	5	0	0	0	5	low
897	dre-miR-196a-3p_R-1_1ss8GA	CTGCAACATGAAACTGTCTTA	up	1.07475	0.104002	0.853154	66.2697	71.2234	94.2501	64.9325	54.4875	108.682	38.0662	52.0607	122	78	59	90	33	47	middle
898	PC-3p-915_5220	CTGCCAGAAGAGTGCCTCGGAT	down	0.965151	-0.051174	0.855295	1322.73	1276.63	984.991	1363.58	1481.32	1073.54	1679.53	1215.12	1275	1638	1604	889	1456	1097	middle
899	PC-5p-23192_81	TTTCGTATTGTCCAGCAGCTGC	down	0.876328	-0.190456	0.857011	7.95353	6.9699	6.95288	7.49221	6.46462	7.24548	0	16.6151	9	9	7	6	0	15	middle
900	oni-miR-19b	TGTGCAAATCCATGCAAAACTG	down	0.952306	-0.0705032	0.85737	7659.43	7294.12	7578.45	7368.31	6935.61	11161.9	5289.47	6526.97	9809.75	8851.17	7510	9243.17	4585.5	5892.5	middle
901	oni-miR-7132b-5p_1ss10CA	GACTTGGTCAAAGCTCCTCAGT	up	1.02807	0.0399416	0.858565	233.49	240.045	281.978	203.122	235.035	276.536	187.447	236.488	365	244	254.5	229	162.5	213.5	middle
902	ssa-miR-7132a-5p	GACTTGGTCAAAGCTCCTCAGT	up	1.02807	0.0399416	0.858565	233.49	240.045	281.978	203.122	235.035	276.536	187.447	236.488	365	244	254.5	229	162.5	213.5	middle
903	oni-miR-7550_1ss18AG	ATCCGGCTCGAAGGACCG	down	0.764767	-0.386908	0.861461	2.01263	1.5392	0	0	4.61759	6.0379	0	0	0	0	5	5	0	0	low
904	PC-5p-36276_39	CATGATGTCAGGCTGAGTTCT	up	1.24613	0.317452	0.862459	3.13841	3.91086	0	2.4974	9.23517	0	0	9.41522	0	3	10	0	0	8.5	low
905	oni-miR-7	TGGAAGACTAGTGATTTTGTTGT	down	0.964097	-0.0527492	0.865283	737.287	710.816	904.647	581.34	646.462	947.145	588.296	676.419	1171	698.333	700	784.333	510	610.667	middle
906	oni-miR-10551_R-1_1ss17TA	AGGAAATCTGCTTCTGATGGTT	down	0.895439	-0.159333	0.869558	7.95239	7.12088	4.63525	7.49221	9.23517	0	14.9958	8.86139	6	9	10	0	13	8	middle
907	oni-let-7f	TGAGGTAGTAGATTGTATAGTT	up	1.01962	0.0280379	0.875776	38482.5	39237.7	43089.4	41410.2	33213.5	31932.1	40540.2	42975.2	55776.1	49743.9	35964.2	26443.1	35144.7	38797.8	high
908	oni-mir-194b-p3	CCAGTGGAGCTGCTGTTATCT	down	0.911059	-0.134383	0.875914	9.78323	8.9131	9.27051	9.15714	8.31165	0	13.8423	15.5074	12	11	9	0	12	14	middle
909	oni-mir-128-1-p5	CGGGGCCGGGACGCTGTCTGAGA	up	1.02783	0.0396	0.875979	117.067	120.325	95.7952	142.352	122.828	105.059	145.344	100.798	124	171	133	87	126	91	middle
910	dre-miR-181a-5-3p_R+2	ACCATCGACCGTTGACTGTGCCTT	down	0.961324	-0.0569046	0.879514	48.4792	46.6042	44.8074	43.2883	51.717	68.8321	32.2986	44.3069	58	52	56	57	28	40	middle
911	ssa-miR-135a-3p	TATAGGGATGGAAGCCATGCA	down	0.951268	-0.0720764	0.884096	32.4404	30.8595	18.541	40.7909	33.2466	27.7743	21.9169	47.63	24	49	36	23	19	43	middle
912	dre-miR-2184_R+3	AACAGTAAGAGTTTATGTGCTGAA	down	0.842672	-0.246957	0.88433	15.2059	12.8136	30.1291	0	8.31165	39.8501	5.76761	0	39	0	9	33	5	0	middle
913	PC-5p-29174_57	TTGTGGAAAGCGACAGATGAGA	down	0.883285	-0.179049	0.884485	6.62672	5.85328	0	8.32467	9.23517	6.0379	13.8423	0	0	10	10	5	12	0	middle
914	PC-3p-5038_504	TTCACAGTGGCTAAGTTCTGCAAT	up	1.02582	0.0367843	0.884565	81.9011	84.0162	101.203	81.5818	69.2638	88.1533	62.2902	95.2599	131	98	75	73	54	86	middle
915	oni-miR-101a	TACAGTACTGTGATAACTGAAG	up	1.05284	0.0742837	0.885606	41619.4	43818.5	56813.5	42898.7	31743.1	65813.1	27573.8	31471.2	73541	51532	34372	54500	23904	28412	high
916	PC-3p-60197_14	TCAGAGAACCTTTAGGGAACATT	up	1.24086	0.311344	0.887496	2.01263	2.4974	0	7.49221	0	6.0379	0	0	0	9	0	5	0	0	low
917	oni-miR-2187a	TTAATTAGTATAGCCTGTTTTAG	up	1.04795	0.0675633	0.890052	28.197	29.5489	27.8115	43.2883	17.5468	36.2274	18.4563	29.9072	36	52	19	30	16	27	middle
918	ssa-miR-21a-2-3p_R+1_1ss16AG	CGACAACAGTCTGTAGGCTGTCT	up	1.14778	0.198852	0.891091	214.81	246.556	526.101	149.844	63.7227	543.411	33.4521	67.5681	681	180	69	450	29	61	middle
919	PC-3p-49087_22	CCTGCCTGTTCGGTCGTACTCG	up	1.17043	0.227034	0.892045	1.20758	1.41338	1.93136	0	2.30879	3.62274	0	0	2.5	0	2.5	3	0	0	low
920	oni-mir-142-2-p3	TGTAGTGTTTCCTACTTTATGG	up	1.09538	0.13143	0.892736	324.848	355.832	533.827	275.547	258.123	705.227	115.352	153.967	691	331	279.5	584	100	139	middle
921	dre-miR-142a-3p_R-1	TGTAGTGTTTCCTACTTTATGG	up	1.09538	0.13143	0.892736	324.848	355.832	533.827	275.547	258.123	705.227	115.352	153.967	691	331	279.5	584	100	139	middle
922	PC-3p-42274_29	TCTCTCTGTTACTTCCCTCCTT	up	1.1035	0.142089	0.897295	2.26119	2.49523	0	3.32987	4.15583	0	3.46056	3.32302	0	4	4.5	0	3	3	low
923	PC-5p-91279_6	TAGCTGAGCTGATGATGGAAGT	down	0.827242	-0.273618	0.900746	2.01263	1.66493	0	4.9948	0	6.0379	0	0	0	6	0	5	0	0	low
924	PC-5p-68132_11	GTGAGCTCAGATCAGACTGATC	down	0.827242	-0.273618	0.900746	1.00632	0.832467	0	2.4974	0	3.01895	0	0	0	3	0	2.5	0	0	low
925	dre-miR-23a-3p_R+3	ATCACATTGCCAGGGATTTCCAATT	up	1.05517	0.0774801	0.901882	76.4191	80.6354	74.164	79.0844	88.6576	136.457	49.6014	43.1993	96	95	96	113	43	39	middle
926	PC-5p-6690_360	TGCAAACTGTGGAACGGATTTC	up	1.04188	0.0591904	0.903072	53.3814	55.6171	54.078	66.5974	46.1759	24.1516	77.2859	58.7067	70	80	50	20	67	53	middle
927	PC-3p-64395_12	ATGGGGGTAAAGGGAGAGTAGA	down	0.833745	-0.262322	0.904742	2.21535	1.84703	0	0	5.5411	0	0	6.64604	0	0	6	0	0	6	low
928	oni-miR-217_R+2	TACTGCATCAGGAACTGATTGGCCA	up	1.04034	0.0570571	0.905289	56.0918	58.3546	33.2193	54.1104	87.7341	61.5866	64.5972	42.0916	43	65	95	51	56	38	middle
929	abu-miR-10545-3p_R+1	CTGCTCAGGTGTGGGACCATAA	down	0.974415	-0.0373913	0.906826	49.0582	47.8031	33.9919	46.6182	62.7992	59.1714	40.3732	47.63	44	56	68	49	35	43	middle
930	PC-3p-1113_3974	TCAAACGAGCCAAGCTAGAACT	down	0.972607	-0.0400718	0.908161	423.982	412.367	513.741	394.59	328.772	274.724	467.753	529.468	665	474	356	227.5	405.5	478	middle
931	PC-5p-61880_13	TAAGGTGAGGCAGACAGGCTGG	down	0.841954	-0.248186	0.909761	2.30704	1.94242	0	5.82727	0	0	6.92113	0	0	7	0	0	6	0	low
932	oni-let-7i	TGAGGTAGTAGTTTGTGCTGTT	down	0.98734	-0.0183818	0.909957	10167	10038.3	11456	10266	8392.92	10275.3	9133.01	11092.8	14829	12332	9088	8509	7917.5	10014.5	middle
933	dre-miR-16a_R-1	TAGCAGCACGTAAATATTGGT	down	0.98079	-0.0279835	0.910124	85.7086	84.0622	78.7993	86.5766	86.8106	60.379	100.933	95.8138	102	104	94	50	87.5	86.5	middle
934	dre-miR-16b_R-1_1ss21AT	TAGCAGCACGTAAATATTGGT	down	0.98079	-0.0279835	0.910124	85.7086	84.0622	78.7993	86.5766	86.8106	60.379	100.933	95.8138	102	104	94	50	87.5	86.5	middle
935	oni-miR-155_R-2	TTAATGCTAATCGTGATAGGG	down	0.982884	-0.0249062	0.915521	4741.44	4660.29	4432.85	5110.52	4437.5	3608.25	4740.97	5875.1	5738	6139	4805	2988	4110	5304	middle
936	dre-miR-462_L+1	GTAACGGAACCCATAATGCAGCT	up	1.02055	0.0293425	0.917348	606.01	618.462	568.977	557.753	728.655	422.049	648.856	747.126	736.5	670	789	349.5	562.5	674.5	middle
937	oni-mir-30d-p3_1ss8GA	CTGAGAGAAGGTTGTTTACTTG	down	0.972677	-0.0399673	0.917657	158.441	154.112	138.285	169.823	154.227	231.252	121.12	122.952	179	204	167	191.5	105	111	middle
938	PC-5p-64935_12	CAATGCATCAGGTACTGTTGGT	up	1.16724	0.223105	0.918711	1.84612	2.15487	0	0	6.46462	0	0	5.53837	0	0	7	0	0	5	low
939	PC-3p-3523_787	ACTACTGAGTACTCATGGGTCT	down	0.963499	-0.0536454	0.918858	93.2166	89.814	78.0268	99.0636	92.3517	36.2274	132.655	110.767	101	119	100	30	115	100	middle
940	ssa-miR-1338-3p	ATCTCAGGTTCGTCAGCCCATG	down	0.952942	-0.0695393	0.919199	152.861	145.668	149.101	145.682	142.222	275.328	68.0578	115.198	193	175	154	228	59	104	middle
941	PC-5p-31881_49	GAGAACATTTCAGCCTCGGCCT	down	0.927948	-0.107885	0.91981	3.36123	3.11904	2.7039	2.4974	4.15583	0	2.8838	7.19988	3.5	3	4.5	0	2.5	6.5	low
942	PC-3p-43307_28	CCTGTCTGTTGGGTCGCACTCG	up	1.12858	0.174504	0.9199	3.32302	3.75028	3.86271	0	7.38814	0	0	9.96906	5	0	8	0	0	9	low
943	PC-3p-85353_6	TTGGCTGCCCAGTGCTCCTC	down	0.86601	-0.207544	0.924291	1.92254	1.66493	0	4.9948	0	0	5.76761	0	0	6	0	0	5	0	low
944	dre-miR-99_R+1	AACCCGTAGATCCGATCTTGTGA	down	0.973096	-0.0393466	0.926109	6303.94	6134.34	5465.74	6141.11	6796.16	3177.14	8393.02	7341.66	7075	7377	7359	2631	7276	6628	middle
945	oni-let-7e	TGAGGTAGTAGATTGAATAGTT	up	1.00742	0.0106714	0.927006	63834.6	64308.5	67416.1	67332.4	58177.2	56574.1	65799.2	69130.6	87265.2	80882.9	62995.2	46849.1	57042	62410.6	high
946	PC-3p-54280_17	CGGCCTGTTAGATCGTACTCG	up	1.07742	0.107576	0.927326	5.9478	6.40826	0	9.98961	9.23517	12.0758	5.76761	0	0	12	10	10	5	0	middle
947	PC-3p-13315_164	TGCGGAACTCTACTGCACTCGCA	up	1.0269	0.0382892	0.930631	11.4245	11.7317	10.4293	9.98961	14.7763	8.45306	8.65141	17.1689	13.5	12	16	7	7.5	15.5	middle
948	oni-miR-26d_1ss21CT	CCTATCCTGGATTACTTGAATC	up	1.02863	0.0407228	0.930754	22.4327	23.075	21.6312	20.8117	26.782	9.66064	28.838	28.7995	28	25	29	8	25	26	middle
949	dre-miR-200a-3p_R+2	TAACACTGTCTGGTAACGATGTTT	up	1.06997	0.0975711	0.930932	4.31968	4.62193	0	8.32467	5.5411	6.0379	6.92113	0	0	10	6	5	6	0	low
950	PC-3p-60275_14	CCTTCCTGTTAGGTTGCACTCC	up	1.07029	0.0980051	0.933058	2.73443	2.92664	0	4.16234	4.61759	5.43411	0	2.76918	0	5	5	4.5	0	2.5	low
951	dre-miR-221-5p_L+1R-4	AACCTGGCATACAATGTAGATTT	down	0.977652	-0.0326074	0.933917	196.112	191.729	217.084	213.112	144.992	121.966	196.099	270.272	281	256	157	101	170	244	middle
952	PC-5p-15609_135	CAAACCTTTCAACTGCACGTCT	down	0.950609	-0.073076	0.93966	23.5974	22.4319	13.1332	28.3039	25.8585	0	25.3775	45.4146	17	34	28	0	22	41	middle
953	oni-miR-194a	TGTAACAGCAACTCCATGTGGA	up	1.01347	0.0193056	0.939669	105.715	107.139	97.3403	138.19	85.8871	118.343	96.8958	101.906	126	166	93	98	84	92	middle
954	PC-5p-61213_13	CAGCAGCTCTGACAGAAG	down	0.892228	-0.164516	0.939816	2.41516	2.15487	0	0	6.46462	7.24548	0	0	0	0	7	6	0	0	low
955	PC-3p-968_4832	TGTGCAAACCCATGCAAAGCTGT	up	1.00604	0.00868165	0.940616	895.161	900.564	787.993	935.693	978.005	842.891	960.883	881.708	1020	1124	1059	698	833	796	middle
956	PC-3p-19897_100	ATACTAAGTATACTACGTTTACC	up	1.05434	0.076347	0.942338	10.7297	11.3128	23.9488	9.98961	0	10.8682	6.92113	14.3998	31	12	0	9	6	13	middle
957	PC-3p-26082_68	TCTCCGTGCTCTCTGTCCGGGT	up	1.04692	0.0661486	0.942778	8.29105	8.68005	3.86271	8.32467	13.8528	0	12.6887	12.1844	5	10	15	0	11	11	middle
958	dre-miR-2187-3p_L+1R-1_1ss21AG	TTTACAGGCTATGCTAATCTGT	down	0.950108	-0.0738364	0.946459	5.49122	5.21725	10.4293	2.91364	2.30879	7.24548	9.22817	0	13.5	3.5	2.5	6	8	0	middle
959	dre-let-7a-4-p3	CTGTACAGCCTCCTAGCTTTCCT	up	1.0571	0.080118	0.949816	4.63051	4.89493	3.86271	10.8221	0	7.24548	0	6.64604	5	13	0	6	0	6	middle
960	PC-5p-1467_2624	TGTCTGTGATGAAAACTGT	down	0.986329	-0.0198586	0.955487	346.158	341.426	383.953	326.327	313.996	492.693	271.078	274.703	497	392	340	408	235	248	middle
961	oni-miR-29d_R-3	TAGCACCATTTGAAATCGGT	up	1.01572	0.022506	0.955753	98.9874	100.544	117.233	99.8961	84.5018	146.419	74.1137	76.4295	151.75	120	91.5	121.25	64.25	69	middle
962	oni-miR-722	TTTTGCAGAAACGTTTCAGATT	down	0.98756	-0.0180593	0.956513	3600.03	3555.25	3475.67	3980.86	3209.22	5012.66	2866.5	2920.93	4499	4782	3475	4151	2485	2637	middle
963	PC-3p-17115_121	CCTATTCCGGATGACTTGGTTCT	down	0.968457	-0.0462401	0.957107	14.322	13.8703	17.7685	9.98961	13.8528	7.24548	6.92113	28.7995	23	12	15	6	6	26	middle
964	ssa-let-7a-3p_1ss8GA	CTGTACAACCTCCTAGCTTTCC	up	1.01226	0.0175743	0.957878	172.331	174.443	185.796	139.438	198.094	124.985	234.165	157.843	240.5	167.5	214.5	103.5	203	142.5	middle
965	oni-miR-27d-3p_R-3	TTCACAGTGGCTAAGTTC	down	0.983372	-0.0241912	0.959534	46.4023	45.6307	47.2796	31.8003	57.8122	67.866	44.7566	26.5842	61.2	38.2	62.6	56.2	38.8	24	middle
966	PC-3p-27237_64	CGTGCCTGTCGGGTCGCACTCG	down	0.96221	-0.0555766	0.959951	3.1919	3.07127	4.63525	4.57857	0	0	4.03732	5.53837	6	5.5	0	0	3.5	5	low
967	oni-mir-26a-4-p3	CCTATGCTTGATTACTTGCACT	up	1.02321	0.0331052	0.961792	48.6927	49.823	71.0739	51.613	26.782	82.1154	20.7634	43.1993	92	62	29	68	18	39	middle
968	dre-miR-455-2-5p	GTATGTGCCCTTGGACTACATT	up	1.00709	0.0101961	0.963911	38.5278	38.801	37.4683	42.4558	36.4789	36.8312	30.5683	48.1838	48.5	51	39.5	30.5	26.5	43.5	middle
969	PC-3p-6712_359	CTTGGCTGAGAGGAGAAACGTC	down	0.986481	-0.0196367	0.964631	49.2296	48.5641	42.8761	47.8669	54.9493	24.7554	69.2113	53.7222	55.5	57.5	59.5	20.5	60	48.5	middle
970	oni-mir-24a-1-p5	TGCCTACTGAGCTGATAATCA	up	1.00563	0.00809888	0.965794	102.626	103.204	115.881	103.226	90.5047	119.55	84.2071	104.121	150	124	98	99	73	94	middle
971	PC-3p-56964_16	TCCTGTCTCCGTTCTCTGTCT	down	0.966861	-0.0486198	0.965819	3.0537	2.95251	3.86271	4.9948	0	3.62274	0	5.53837	5	6	0	3	0	5	low
972	oni-miR-219a-3p	AGAATTGTGCCTGGACATCTGT	down	0.975395	-0.035942	0.967041	11.3365	11.0576	8.49796	10.8221	13.8528	0	19.6099	14.3998	11	13	15	0	17	13	middle
973	dre-miR-100-2-3p_1ss10GA	CAAGCTCGTATCTATAGGTATG	down	0.982416	-0.0255937	0.96736	77.4476	76.0858	87.2973	79.0844	61.8756	135.249	46.1409	50.953	113	95	67	112	40	46	middle
974	oni-mir-30c-p3	CCGGGAGTGGGACTGTTTGCACT	down	0.987034	-0.0188289	0.968378	107.855	106.456	100.43	100.729	118.21	47.0956	128.041	148.428	130	121	128	39	111	134	middle
975	ssa-miR-130a-5p_L+1	AACTCTTTCCCTGTTGCACTACT	down	0.973749	-0.038378	0.97151	18.6116	18.123	11.5881	14.1519	28.629	0	39.2197	16.6151	15	17	31	0	34	15	middle
976	PC-3p-64204_12	AGCAAACGTGAGCTCGGTTCT	up	1.05216	0.07336	0.973059	1.84612	1.94242	0	5.82727	0	0	0	5.53837	0	7	0	0	0	5	low
977	oni-miR-107	AGCAGCATTGTACAGGGCTATC	up	1.00207	0.00298261	0.974512	2122.19	2126.58	1960.97	2101.98	2316.8	1971.58	2176.69	2218.3	2538.33	2525	2508.67	1632.67	1887	2002.67	middle
978	PC-3p-9139_251	TGCAATGTGCCGCCTTGTCTAT	down	0.988052	-0.0173405	0.974625	15.0565	14.8766	16.9959	13.3195	14.3145	6.0379	23.0704	16.0613	22	16	15.5	5	20	14.5	middle
979	oni-mir-187-p5	GGCTGCAACACAGGACATGGG	up	1.03867	0.0547347	0.974794	2.81769	2.92664	0	4.16234	4.61759	8.45306	0	0	0	5	5	7	0	0	low
980	oni-miR-205	TCCTTCATTCCACCGGAGTCTG	down	0.985185	-0.0215335	0.97835	5.33782	5.25874	2.7039	2.91364	10.1587	3.62274	5.19085	7.19988	3.5	3.5	11	3	4.5	6.5	middle
981	dre-miR-338-3p_1ss23CA	TCCAGCATCAGTGATTTTGTTGA	down	0.991385	-0.0124827	0.983159	62.9988	62.456	60.6446	69.9273	56.7963	108.078	43.257	37.6609	78.5	84	61.5	89.5	37.5	34	middle
982	PC-5p-21046_93	AGTACGACCTAACAGGCAGAAC	down	0.994997	-0.00723633	0.985203	4.63404	4.61086	5.79407	2.4974	5.5411	5.43411	4.03732	4.43069	7.5	3	6	4.5	3.5	4	low
983	PC-5p-48816_22	AGTGCGACCTAACAGGCAGGACC	down	0.976424	-0.0344202	0.98735	1.84612	1.8026	5.4078	0	0	0	0	5.53837	7	0	0	0	0	5	low
984	oni-miR-182_1ss22AT	TTTGGCAATGGTAGAACTCACT	up	1.00491	0.00706295	0.987491	100.05	100.541	95.7952	102.394	103.434	44.6805	129.194	126.275	124	123	112	37	112	114	middle
985	abu-miR-727b-3p_R-2	GTTGAGGCGAGTTGAAGACT	down	0.996076	-0.00567262	0.987512	27.9208	27.8112	35.1507	18.7305	29.5525	36.8312	24.2239	22.7073	45.5	22.5	32	30.5	21	20.5	middle
986	oni-miR-106	TAAAGTGCTTACAGTGCAGGTAG	up	1.00327	0.00471289	0.987937	4731.68	4747.16	4570.62	4835.8	4835.07	6541.86	3824.79	3828.4	5916.33	5809	5235.5	5417.33	3315.75	3456.25	middle
987	oni-mir-458-p5	AGCGCCATTTTCAGAGCTATA	down	0.990993	-0.0130537	0.988288	28.1412	27.8877	43.2624	27.4714	12.9292	53.1335	6.92113	24.3688	56	33	14	44	6	22	middle
988	dre-miR-1388-3p_R+1	ATCTCAGGTTCGTCAGCCCATGT	down	0.992107	-0.0114326	0.988565	29.6028	29.3691	34.7644	35.7961	17.5468	53.1335	5.76761	29.9072	45	43	19	44	5	27	middle
989	oni-mir-27c-p5	CAGGACTTAACCCACATGTGAACA	up	1.00131	0.00189516	0.990791	3405.78	3410.26	3738.33	3266.6	3225.85	2771.4	3710.88	3735.07	4839	3924	3493	2295	3217	3372	middle
990	PC-5p-7275_326	AGTGTATTTGACAAGCTGAGT	down	0.994846	-0.00745434	0.991448	107.986	107.429	144.465	88.2416	89.5812	194.42	54.2155	75.3218	187	106	97	161	47	68	middle
991	dre-miR-103_R+1	AGCAGCATTGTACAGGGCTATGAT	up	1.001	0.00143907	0.993855	743.629	744.372	648.163	715.922	869.03	635.187	852.452	743.249	839	860	941	526	739	671	middle
992	PC-3p-54260_17	TGTTGGTCCTTCTCTTTCCTCA	up	1.01034	0.014848	0.994542	1.92254	1.94242	0	5.82727	0	0	5.76761	0	0	7	0	0	5	0	middle
993	oni-mir-17a-2-p3	CTGCAGTGAAGGCACTTTCAGC	up	1.00051	0.000736742	0.996639	158.402	158.483	134.422	158.169	182.856	161.816	137.269	176.12	174	190	198	134	119	159	middle
994	PC-3p-27469_63	TTGTCTGTGTTTGTTGGAGAAT	up	1.00111	0.00160303	0.998552	3.89206	3.89638	4.24898	3.7461	3.69407	7.24548	0	4.43069	5.5	4.5	4	6	0	4	low
995	dre-miR-375_R+1	TTTGTTCGTTCGGCTCGCGTTAT	down	0.999333	-0.000962376	0.999067	16.9555	16.9442	21.6312	11.6545	17.5468	9.66064	33.4521	7.75371	28	14	19	8	29	7	middle

## Sheet: IGF_VS_CT
red is pvalue<0.001,orange is pvalue <0.01,blue is pvalue<0.05,green is pvalue <0.1.
Index	miR_name	miR_seq	up/down	fold_change(IGF_1(mean)/control(mean))	log2(fold_change)	pvalue(t_test)	control(mean)	IGF_1(mean)	IGF_1/IGF1(norm)	IGF_1/IGF2(norm)	IGF_1/IGF3(norm)	control/C1(norm)	control/C2(norm)	control/C3(norm)	IGF_1/IGF1(raw)	IGF_1/IGF2(raw)	IGF_1/IGF3(raw)	control/C1(raw)	control/C2(raw)	control/C3(raw)	Expression level
1	PC-3p-47371_23	TTCCTTTCTCTCTTTCCTCTCT	down	-inf	-inf	0.00510875	6.90425	0	0	0	0	6.0379	6.92113	7.75371	0	0	0	5	6	7	low
2	PC-3p-39601_33	CCTGCCTGTTACGTCGCGCTCG	up	inf	inf	0.00631105	0	3.063	2.63274	3.07692	3.47933	0	0	0	3	3	3	0	0	0	low
3	dre-miR-454b_R+4	TAGTGCAATATTGCTTATAGGGTCTT	up	1.39581	0.481106	0.00709565	9.61929	13.4267	13.1637	14.3589	12.7576	9.66064	9.22817	9.96906	15	14	11	8	8	9	middle
4	dre-miR-122	TGGAGTGTGACAATGGTGTTTG	down	0.610951	-0.71087	0.00829607	564.493	344.878	301.887	321.025	411.721	601.375	583.682	508.422	344	313	355	498	506	459	middle
5	oni-let-7g-2-p3	CTATACAGCCTACTGTCTTTCT	down	0.768062	-0.380705	0.0103183	164.721	126.516	120.667	126.666	132.215	165.438	174.758	153.967	137.5	123.5	114	137	151.5	139	middle
6	oni-mir-217-p3	CAACAGTACCTGATGCATTGCC	up	1.79372	0.842954	0.0113155	126.319	226.582	238.702	236.923	204.121	129.211	124.58	125.167	272	231	176	107	108	113	middle
7	PC-5p-30147_54	GAAACGGACCCCATAACCAGCT	down	-inf	-inf	0.0162573	4.6264	0	0	0	0	5.43411	3.46056	4.98453	0	0	0	4.5	3	4.5	low
8	PC-3p-34167_44	TTAAAACATGTTAACTTATTGT	up	inf	inf	0.0172228	0	6.2751	7.89822	5.12819	5.79889	0	0	0	9	5	5	0	0	0	middle
9	ssa-miR-722-5p_L-1R+1	TTTGAAACGTTTTAGCCAAAA	up	1.4283	0.5143	0.0192437	75.526	107.874	97.4113	114.872	111.339	78.4927	74.9789	73.1064	111	112	96	65	65	66	middle
10	ssa-miR-301b-5p	GCTTTGACGATGTTGCACTACT	down	0.676124	-0.564639	0.0205931	338.257	228.704	204.476	236.923	244.713	294.649	365.666	354.455	233	231	211	244	317	320	middle
11	ssa-miR-1-5p	ACATACTTCTTTATGTACCCAT	up	2.94211	1.55685	0.0207423	28.5609	84.0292	67.5736	78.9742	105.54	19.3213	25.3775	40.9839	77	77	91	16	22	37	middle
12	dre-miR-206-3p_R+2	TGGAATGTAAGGAAGTGTGTGGCA	down	0.605067	-0.724833	0.0211253	669.705	405.217	486.179	381.538	347.933	745.077	701.341	562.698	554	372	300	617	608	508	middle
13	ssa-miR-101b-5p	CAGTTATCATGGTACCGGTGCTGT	down	0.794535	-0.331817	0.022229	346.428	275.249	267.662	255.384	302.702	339.33	359.899	340.056	305	249	261	281	312	307	middle
14	dre-miR-133a-2-5p_R+1	AGCTGGTAAAATGGAACCAAAT	up	1.70191	0.767151	0.0222665	2462.53	4191	4906.55	3748.71	3917.73	3055.78	2180.16	2151.66	5591	3655	3378	2530.5	1890	1942.5	middle
15	PC-3p-22787_83	AGATTTAACTCCTCTGATC	down	0.317058	-1.65718	0.0237516	40.2232	12.7531	8.7758	5.12819	24.3553	49.5108	34.6056	36.5532	10	5	21	41	30	33	middle
16	oni-miR-34	TGGCAGTGTCTTAGCTGGTTGT	up	1.75755	0.813568	0.0255934	1328.22	2334.41	2559.9	2312.82	2130.51	1723.22	964.344	1297.09	2917	2255	1837	1427	836	1171	middle
17	oni-miR-33b-3p	CAATGTACCTGCAGTGCAACA	up	1.25818	0.331338	0.0257084	857.623	1079.04	1155.77	987.69	1093.67	916.553	789.009	867.308	1317	963	943	759	684	783	middle
18	dre-miR-338-3p	TCCAGCATCAGTGATTTTGTTGC	up	2.15878	1.11021	0.02614	272.054	587.304	569.549	717.434	474.929	292.234	181.103	342.825	649	699.5	409.5	242	157	309.5	middle
19	oni-miR-7147_R-1	TGTACCATGCTGGTAGCCAGT	up	1.60342	0.681156	0.0270371	138.483	222.047	241.334	236.923	187.884	141.287	125.734	148.428	275	231	162	117	109	134	middle
20	PC-5p-19480_103	CGGGTAGAAAACAAACGGCGTGT	down	0.421642	-1.24591	0.0272135	20.5253	8.65434	10.531	6.15383	9.27822	24.1516	21.9169	15.5074	12	6	8	20	19	14	middle
21	oni-miR-31	AGGCAAGATGTTGGCATAGCTGT	down	0.799652	-0.322557	0.0274005	73389	58685.6	56595.1	54883	64578.7	71233.9	74065.3	74867.6	64490	53511	55682	58989	64208	67590	high
22	dre-miR-19a-5p_L+1R-1	GCTAGTTTTGCATAGTTGCACT	up	2.0639	1.04537	0.0279285	54.0177	111.487	135.147	107.692	91.6224	54.3411	34.6056	73.1064	154	105	79	45	30	66	middle
23	PC-5p-6040_408	TGACCGTTTTCCTCTGGTGTTC	down	0.669987	-0.577795	0.0284361	87.9979	58.9574	65.8185	55.3845	55.6693	91.7761	96.8958	75.3218	75	54	48	76	84	68	middle
24	oni-miR-203a_L+1	GTGAAATGTTTAGGACCACTTG	down	0.563911	-0.826461	0.0296568	333.016	187.791	166.74	177.436	219.198	334.5	388.737	275.811	190	173	189	277	337	249	middle
25	PC-5p-21316_91	TTGCAGGCTACACTCTGTGGCAGA	down	0.204938	-2.28674	0.0323785	35.4832	7.27185	7.89822	0	13.9173	26.5668	31.1451	48.7376	9	0	12	22	27	44	middle
26	PC-3p-19263_104	TCTTCTTTTGTCTCTTTCTGCA	down	0.362119	-1.46546	0.0341194	51.1473	18.5214	14.0413	19.4871	22.0358	65.2093	46.1409	42.0916	16	19	19	54	40	38	middle
27	abu-miR-15c-5p_R+1	TAGCAGCACATCATGTTTTGCA	up	1.64387	0.717092	0.0358991	1068.19	1755.96	1534.01	1795.89	1937.99	729.378	1186.97	1288.22	1748	1751	1671	604	1029	1163	middle
28	oni-mir-19b-1-p5	AGTTTTGCTGGTTTGCATTCAGC	up	2.08776	1.06196	0.0391452	33.1732	69.2577	71.9615	52.3076	83.504	39.8501	24.2239	35.4455	82	51	72	33	21	32	middle
29	ssa-miR-27c-5p	AGAGCTTAGCTAATTGGTGAG	up	3.17993	1.669	0.0392781	6.36851	20.2514	21.0619	24.6153	15.0771	0	6.92113	12.1844	24	24	13	0	6	11	middle
30	oni-miR-212a-3p_R+2	TAACAGTCTACAGTCATGGCTAC	up	1.74603	0.804078	0.03964	94.9306	165.752	179.904	158.461	158.89	124.381	64.5972	95.8138	205	154.5	137	103	56	86.5	middle
31	oni-miR-729-3p	CATGGGTATGATACGACCTCA	up	inf	inf	0.0397415	0	6.86015	9.65338	5.12819	5.79889	0	0	0	11	5	5	0	0	0	low
32	PC-5p-20310_97	CTGTGTGACTGTCATGTAGCT	up	5.23907	2.38931	0.0402632	2.69155	14.1012	14.9189	12.3077	15.0771	0	8.07465	0	17	12	13	0	7	0	middle
33	oni-mir-18a-2-p3	ACTGCCCTAAGTGCTCCTTCT	down	0.77438	-0.368887	0.040893	135.675	105.064	92.1459	103.59	119.457	131.022	144.19	131.813	105	101	103	108.5	125	119	middle
34	dre-miR-18b-3p_L+1R-2_1ss15CT	ACTGCCCTAAGTGCTCCTTCT	down	0.77438	-0.368887	0.040893	135.675	105.064	92.1459	103.59	119.457	131.022	144.19	131.813	105	101	103	108.5	125	119	middle
35	oni-miR-125a	TCCCTGAGACCCTTAACCTGTG	down	0.827209	-0.273675	0.0409279	25418.6	21026.5	21680.6	19822.5	21576.5	25791.5	27170.6	23293.8	24705	19327	18604	21358	23554.5	21029.5	high
36	PC-5p-29915_55	TGTATTGTAACAGTTTGCCTGT	up	4.87703	2.286	0.0414802	3.32302	16.2065	13.1637	21.5384	13.9173	0	0	9.96906	15	21	12	0	0	9	middle
37	oni-mir-27a-p5	AGGACTTAGCTCGCTCCGTGAACA	down	0.7193	-0.475335	0.0424229	568.126	408.653	420.361	437.948	367.649	486.655	622.902	594.821	479	427	317	403	540	537	middle
38	dre-miR-203a-3p_L-1R+1	TGAAATGTTTAGGACCACTTGA	down	0.613281	-0.705381	0.0428617	156.623	96.0541	89.9519	71.7947	126.416	140.683	172.451	156.736	102.5	70	109	116.5	149.5	141.5	middle
39	dre-miR-203b-3p_L-1R+1_1ss11CT	TGAAATGTTTAGGACCACTTGA	down	0.613281	-0.705381	0.0428617	156.623	96.0541	89.9519	71.7947	126.416	140.683	172.451	156.736	102.5	70	109	116.5	149.5	141.5	middle
40	oni-miR-22b_R+1	AAGCTGCCAGCTGAAGAACTGT	down	0.917851	-0.123669	0.0448073	782156	717902	715114	736772	701820	797088	801852	747528	814871	718355	605134	660070	695134	674864	high
41	oni-miR-19d_R+1_1ss19AG	TGTGCAAACCCATGCAAAGCTGA	down	0.849019	-0.236131	0.0469011	10140.7	8609.68	8159.74	8272.8	9396.52	10299.4	10275.6	9847.22	9298	8066	8102	8529	8908	8890	middle
42	dre-miR-92a-3p_R+1_1ss22TC	TATTGCACTTGTCCCGGCCTGCA	down	0.744208	-0.426222	0.0474141	2348.3	1747.62	1697.24	1816.41	1729.23	2127.76	2624.26	2292.88	1934	1771	1491	1762	2275	2070	middle
43	oni-mir-128-1-p5	CGGGGCCGGGACGCTGTCTGAGA	down	0.562693	-0.82958	0.0476203	117.067	65.8729	49.1445	70.7691	77.7051	105.059	145.344	100.798	56	69	67	87	126	91	middle
44	ssa-miR-338a-4-5p	AACAACATCCTGGTGCTGCCTGAGT	down	0.792399	-0.3357	0.0479349	775.009	614.117	663.45	616.409	562.492	689.528	794.776	840.724	756	601	485	571	689	759	middle
45	oni-miR-221_R-1	AGCTACATTGTCTGCTGGGTTT	down	0.8536	-0.228368	0.0482624	56266.2	48028.8	47684.6	44799.9	51602	59353.8	57328.3	52116.6	54336.5	43680	44493	49151	49698.5	47050.5	high
46	oni-miR-736	GTAAGACGAACAAAAAGTTTGT	up	2.53451	1.34171	0.049586	20.9776	53.1678	64.0633	59.487	35.9531	33.8122	8.07465	21.0458	73	58	31	28	7	19	middle
Following miRNAs do not show significant difference (p-value<0.05).
47	oni-mir-106-p3	ACTGCAGTGTGAGCACTTCTTTC	up	1.41581	0.501624	0.0514363	12.7161	18.0035	18.1366	15.3846	20.4894	12.0758	14.9958	11.0767	20.6667	15	17.6667	10	13	10	middle
48	abu-miR-7133-3p	TAGTTTGATACACAGCACAATA	up	1.48604	0.571475	0.05355	288.485	428.701	431.769	357.948	496.385	323.631	227.244	314.579	492	349	428	268	197	284	middle
49	oni-miR-457_R-1_1ss20GC	TAGCAGCACATCATTACTGCT	up	4.49856	2.16946	0.0563661	0.961268	4.32432	3.07153	4.10256	5.79889	0	2.8838	0	3.5	4	5	0	2.5	0	low
50	ssa-miR-30e-5p_R+1_1ss22TC	TGTAAACATCCTACACTCAGCCA	up	2.90003	1.53607	0.0595094	4.22798	12.2613	8.7758	16.4102	11.5978	6.0379	0	6.64604	10	16	10	5	0	6	middle
51	PC-3p-33837_44	AACGTCAGTGTTTAACGACCTGA	up	inf	inf	0.0595191	0	9.81306	5.26548	10.2564	13.9173	0	0	0	6	10	12	0	0	0	middle
52	PC-5p-12922_169	TCATACTCACTGATCTGAGC	down	0.610368	-0.712248	0.0600116	66.1829	40.396	50.8996	38.9743	31.314	76.0775	71.5183	50.953	58	38	27	63	62	46	middle
53	ssa-miR-29b-1-5p_1ss18TC	ACTGATTTCTTCTGGTGCTTAGA	down	0.800964	-0.320191	0.060689	14539.9	11646	10658.2	12274.8	12004.9	12778.6	15390.3	15450.9	12145	11968	10351	10582	13342	13949	high
54	oni-mir-216b-p3	ACAATCACCTGGAGAGATTCTG	down	0.852075	-0.230947	0.0614757	255.762	217.929	215.007	201.025	237.754	252.384	274.538	240.365	245	196	205	209	238	217	middle
55	oni-miR-217_R+2	TACTGCATCAGGAACTGATTGGCCA	down	0.557784	-0.842221	0.0641431	56.0918	31.2871	44.7566	23.5897	25.5151	61.5866	64.5972	42.0916	51	23	22	51	56	38	middle
56	oni-mir-128-2-p5	GGGGGCCGTTACACTGTCAGAGA	down	0.453823	-1.1398	0.0648981	98.3576	44.6369	34.2256	35.8974	63.7878	66.4169	123.427	105.229	39	35	55	55	107	95	middle
57	ssa-miR-19c-4-5p_R+1	AGTTTTGCTGGTTTGCTTTCAGC	up	1.46926	0.555089	0.067882	41.9083	61.5741	65.8185	57.4358	61.4682	45.888	29.9916	49.8453	75	56	53	38	26	45	middle
58	dre-miR-22b-3p_R+1	AAGCTGCCAGTTGAAGAGCTGTT	up	1.78205	0.83354	0.0680284	12.4468	22.1808	27.205	18.4615	20.876	15.6985	14.9958	6.64604	31	18	18	13	13	6	middle
59	PC-3p-37075_38	CCTGCCGATCGATGGATGAAA	down	-inf	-inf	0.0701165	10.4161	0	0	0	0	8.45306	16.1493	6.64604	0	0	0	7	14	6	middle
60	oni-mir-15a-p3	CAGGCCATACTGTGCTGCCGCA	up	1.38048	0.465174	0.0713834	113.041	156.051	147.433	154.871	165.848	134.041	87.6676	117.413	168	151	143	111	76	106	middle
61	dre-miR-130b_R+1	CAGTGCAATAATGAAAGGGCATT	up	1.5792	0.659198	0.0719762	54.6369	86.2829	78.9822	105.641	74.2258	56.7563	48.4479	58.7067	90	103	64	47	42	53	middle
62	PC-3p-968_4832	TGTGCAAACCCATGCAAAGCTGT	down	0.86907	-0.202455	0.0722982	895.161	777.958	773.148	791.793	768.932	842.891	960.883	881.708	881	772	663	698	833	796	middle
63	oni-miR-10d_L+1R-1_1ss16AG	TACCCTGTAGATCCGGATTTGT	down	0.839648	-0.252143	0.0727574	6352.13	5333.55	4973.68	5211.27	5815.7	5740.83	6856.15	6459.4	5667.5	5081	5014.5	4754	5943.67	5831.5	middle
64	oni-miR-10c	TACCCTGTAGATCCGGATTTGT	down	0.839648	-0.252143	0.0727574	6352.13	5333.55	4973.68	5211.27	5815.7	5740.83	6856.15	6459.4	5667.5	5081	5014.5	4754	5943.67	5831.5	middle
65	PC-3p-38288_35	TAGCACCATTTGAAATCGGTTACT	up	4.05403	2.01936	0.0733242	0.923061	3.74211	3.51032	3.07692	4.63911	0	0	2.76918	4	3	4	0	0	2.5	middle
66	PC-3p-32539_47	TGTGCTGCTGTCCCTGTCTCT	up	4.0761	2.02719	0.0737346	1.92254	7.83644	10.531	7.17947	5.79889	0	5.76761	0	12	7	5	0	5	0	middle
67	abu-mir-29b-1-p5	CTGGTTTCACGTGGTGGTTTAGA	down	0.777618	-0.362866	0.0752425	2628.76	2044.17	1853.45	2052.3	2226.77	2260.59	2921.87	2703.83	2112	2001	1920	1872	2533	2441	middle
68	oni-mir-196b-p3	CCACAACACGAAACTGCCTTGA	down	0.760561	-0.394864	0.0765835	1462.79	1112.54	1218.08	882.049	1237.48	1613.33	1456.9	1318.13	1388	860	1067	1336	1263	1190	middle
69	PC-3p-23590_79	CCTGCCTGTTGGGTCGCACTCC	down	0.246612	-2.01969	0.0778202	5.33782	1.31637	3.94911	0	0	3.62274	5.19085	7.19988	4.5	0	0	3	4.5	6.5	low
70	oni-miR-132b-3p_R+1	TAACAGTCTACAGCCATGGTCG	down	0.823288	-0.280532	0.0792532	603.644	496.973	450.637	483.589	556.693	669.603	568.109	573.221	513.5	471.5	480	554.5	492.5	517.5	middle
71	dre-miR-132-3p	TAACAGTCTACAGCCATGGTCG	down	0.823288	-0.280532	0.0792532	603.644	496.973	450.637	483.589	556.693	669.603	568.109	573.221	513.5	471.5	480	554.5	492.5	517.5	middle
72	oni-mir-139-p3	TGGAGACCCAGCTCTGTTGGAAT	down	0.670383	-0.576941	0.0801205	205.915	138.042	129.004	161.025	124.096	161.816	239.932	215.996	147	157	107	134	208	195	middle
73	dre-miR-455-2-5p_1ss21TC	GTATGTGCCCTTGGACTACACT	up	2.53907	1.3443	0.0814902	2.2986	5.83631	6.58185	5.12819	5.79889	3.01895	0	3.87686	7.5	5	5	2.5	0	3.5	middle
74	ssa-miR-26a-3-3p_1ss4GA	CCTATTCTTGATTACTTGTTTC	down	0.806531	-0.310198	0.0822785	493.586	398.092	369.461	459.486	365.33	492.693	446.413	541.652	421	448	315	408	387	489	middle
75	oni-miR-25	CATTGCACTTGTCTCGGTCTGA	down	0.852447	-0.230318	0.0838442	27241.7	23222.1	21178.6	23777.4	24710.2	24534.4	28377.8	28812.8	24133	23183	21306	20317	24601	26012	high
76	oni-miR-1388	AGGACTGTCCAACCTGAGAATG	up	1.54131	0.624155	0.0848885	1229.07	1894.38	2254.5	1966.15	1462.48	1257.09	944.734	1485.39	2569	1917	1261	1041	819	1341	middle
77	PC-3p-25844_69	TTGTCATGTCAACGACGCTGT	up	2.47718	1.3087	0.0873221	2.63806	6.53494	5.26548	5.64101	8.69833	0	4.03732	3.87686	6	5.5	7.5	0	3.5	3.5	middle
78	dre-miR-733_L-1_1ss5TC	GCGCTGGTTTAGCTCAGTGGTT	down	0.595391	-0.74809	0.0876083	8.32073	4.95409	4.82669	3.07692	6.95866	10.2644	7.49789	7.19988	5.5	3	6	8.5	6.5	6.5	middle
79	oni-miR-7133_R-1	GATGTTGAGTATCAAACTGTA	up	1.55539	0.637279	0.0894338	273.96	426.115	517.772	347.692	412.881	365.897	213.401	242.58	590	339	356	303	185	219	middle
80	dre-miR-181a-5-3p_R+1	ACCATCGACCGTTGACTGTGCCT	up	1.42024	0.506134	0.0908472	708.279	1005.93	1132.96	991.793	893.029	848.929	498.321	777.587	1291	967	770	703	432	702	middle
81	PC-3p-4390_600	TGGCAAACCAGAGACCACCGTT	up	1.59402	0.672667	0.092861	51.9889	82.8712	81.6149	102.051	64.9475	34.416	62.2902	59.2605	93	99.5	56	28.5	54	53.5	middle
82	oni-miR-16b	TAGCAGCACGTAAATATTGGAG	down	0.832702	-0.264129	0.0942394	44985.6	37459.5	32811.8	37193.8	42373	42115	46593	46248.7	37389	36264	36535.5	34875.5	40392	41753	high
83	ssa-miR-129-3-3p	AAGCCCTTACCCCAAAAAGTAT	down	0.502591	-0.992542	0.0947114	51.2227	25.7441	30.7153	25.641	20.876	43.4729	69.2113	40.9839	35	25	18	36	60	37	middle
84	ssa-miR-125b-3-3p_L-1_1ss11AT	CAGGTGAGGTCCTTGGGAACA	down	0.824266	-0.278819	0.0983376	239.354	197.292	202.721	203.589	185.564	234.874	215.132	268.057	231	198.5	160	194.5	186.5	242	middle
85	ssa-miR-125b-2-3p_R+1	CAGGTGAGGTCCTTGGGAACA	down	0.824266	-0.278819	0.0983376	239.354	197.292	202.721	203.589	185.564	234.874	215.132	268.057	231	198.5	160	194.5	186.5	242	middle
86	oni-miR-338_R-1	TCCAGCATCAGTGATTTTGTT	up	1.23307	0.30225	0.101516	2936.81	3621.28	3633.18	3391.79	3838.86	3451.26	2616.19	2742.97	4140	3307	3310	2858	2268	2476.33	middle
87	ssa-let-7i-2-3p_1ss22CT	CTGCGCAAGCTACTGCCTTGCT	up	1.45303	0.53906	0.102085	230.109	334.354	383.064	256.41	363.59	270.498	181.68	238.15	436.5	250	313.5	224	157.5	215	middle
88	oni-miR-103	AGCAGCATTGTACAGGGCTATGA	down	0.869517	-0.201714	0.103479	8348.54	7259.2	7219.85	6566.31	7991.45	8906.1	8151.36	7988.17	8227	6402.17	6890.5	7375.17	7066.5	7211.67	middle
89	oni-mir-181c-2-p3	ACCATCGAGTGTTGAGTGTACC	down	0.475772	-1.07166	0.103512	23.1142	10.9971	6.14306	16.4102	10.438	19.3213	32.2986	17.7228	7	16	9	16	28	16	middle
90	oni-miR-193	AACTGGCCTACAAAGTCCCAGT	up	1.68035	0.748764	0.10587	276.065	463.886	583.59	383.589	424.479	408.162	200.713	219.319	665	374	366	338	174	198	middle
91	PC-5p-13322_163	AAGTGCAGTAGAGTCCCGCATT	up	1.4381	0.524164	0.108246	5.19552	7.47168	7.89822	8.71793	5.79889	5.43411	4.61409	5.53837	9	8.5	5	4.5	4	5	middle
92	dre-miR-196b_R+1	TAGGTAGTTTCAAGTTGTTGGGC	down	0.851707	-0.231571	0.11062	152.039	129.493	118.473	143.589	126.416	136.457	155.725	163.936	135	140	109	113	135	148	middle
93	ssa-miR-25-3-5p_R+1	AGGCGGAGACTTGGGCAATTGCCA	down	0.641809	-0.639784	0.111	21.0972	13.5404	14.0413	18.4615	8.11844	18.1137	21.9169	23.2611	16	18	7	15	19	21	middle
94	PC-5p-17476_118	GTGCCTACTGAACTGGTATCAGT	up	1.86798	0.90148	0.113443	31.1812	58.2458	71.084	41.0256	62.628	50.7184	18.4563	24.3688	81	40	54	42	16	22	middle
95	oni-miR-200b	TAATACTGCCTGGTAATGATGAT	down	0.77847	-0.361287	0.115819	105.99	82.5102	84.2476	72.8204	90.4626	89.3609	122.273	106.337	96	71	78	74	106	96	middle
96	oni-mir-10c-p3	CAAATTCGCTTCTAGGGGAGT	up	1.90537	0.930072	0.115954	28.8704	55.0089	37.7359	55.3845	71.9062	27.7743	31.1451	27.6918	43	54	62	23	27	25	middle
97	ssa-miR-18a-5p_1ss22AG	TAAGGTGCATCTAGTGTAGTTG	down	0.535968	-0.899781	0.119243	22.3311	11.9687	7.89822	16.4102	11.5978	26.5668	13.8423	26.5842	9	16	10	22	12	24	middle
98	oni-miR-26a_R+1_1ss21CT	TTCAAGTAATCCAGGATAGGTTA	up	1.46955	0.555371	0.120418	91.0601	133.817	119.351	122.051	160.049	124.381	79.0162	69.7834	136	119	138	103	68.5	63	middle
99	oni-miR-218b_R-2	TTGTGCTTGATCTAACCATG	up	2.49021	1.31627	0.120575	13.795	34.3524	50.6071	24.6153	27.8347	17.7112	10.3817	13.2921	57.6667	24	24	14.6667	9	12	middle
100	oni-miR-26b	TTCAAGTAATCCAGGATAGGTT	up	1.1932	0.254841	0.122975	17604.6	21005.8	19443.2	21422	22152.2	20235.2	15386.1	17192.4	22155.5	20886.5	19100.4	16756.8	13338.3	15521.2	high
101	oni-miR-153c	TTGCATAGTCACAAAAATGAGC	up	1.32193	0.402647	0.124186	67.4475	89.1609	99.1665	96.41	71.9062	70.0396	68.0578	64.2451	113	94	62	58	59	58	middle
102	PC-5p-30049_54	ACAAAGATTCATGACAAGACGA	down	0.295095	-1.76075	0.125938	6.55031	1.93296	0	0	5.79889	6.0379	8.07465	5.53837	0	0	5	5	7	5	middle
103	PC-3p-24459_75	CCTGCCTGTTGGGTCGCACTCT	down	0.63775	-0.648937	0.126247	14.7107	9.38176	5.26548	11.282	11.5978	16.9061	16.1493	11.0767	6	11	10	14	14	10	middle
104	oni-miR-125b	TCCCTGAGACCCTAACTTGTGA	down	0.766398	-0.383835	0.126748	34885.7	26736.3	25926.8	22141.1	32141.1	35043.4	40123.1	29490.7	29543.5	21587.7	27713.2	29019.5	34783.2	26624	high
105	PC-5p-34233_43	TGTTTCTCCTCTCAGCCAAGAA	down	0.334617	-1.57942	0.126805	17.2996	5.78875	4.3879	7.17947	5.79889	12.0758	26.531	13.2921	5	7	5	10	23	12	middle
106	dre-miR-21_R-1_1ss22GA	TAGCTTATCAGACTGGTGTTGA	down	0.801579	-0.319083	0.129202	23739.5	19029.1	16991.7	21090.2	19005.3	27662.6	22485.6	21070.2	19362	20563	16387	22907.5	19493	19022	high
107	PC-3p-26178_67	TTTCTCTGTTGCTCTCTGTAGT	down	0.441453	-1.17967	0.131957	12.3829	5.46648	6.14306	10.2564	0	14.491	12.6887	9.96906	7	10	0	12	11	9	middle
108	dre-miR-17a-5p_L+1R-1	TCAAAGTGCTTACAGTGCAGGT	up	1.6721	0.74166	0.132025	31.4527	52.5921	43.4402	43.5896	70.7464	37.435	24.8007	32.1225	49.5	42.5	61	31	21.5	29	middle
109	PC-5p-2402_1316	CGGTGGTCTCTGGTTTGCCAGC	up	1.33943	0.421624	0.132035	73.9082	98.9952	114.085	104.615	78.285	80.9079	73.2486	67.5681	130	102	67.5	67	63.5	61	middle
110	oni-mir-29d-p5	ACTGGTTTCAGATGGTGTCTTAGA	down	0.578704	-0.789103	0.133499	115.949	67.0999	58.7978	54.3589	88.1431	85.7382	156.879	105.229	67	53	76	71	136	95	middle
111	PC-5p-15471_136	CACTGAGACTCTCTAAAATCTGC	down	0.723091	-0.467751	0.13392	16.1071	11.6469	8.33701	13.8461	12.7576	15.0947	13.8423	19.3843	9.5	13.5	11	12.5	12	17.5	middle
112	oni-miR-7550_1ss18AT	ATCCGGCTCGAAGGACCT	down	0.303486	-1.7203	0.13566	4.45844	1.35307	0	0	4.05922	6.0379	3.46056	3.87686	0	0	3.5	5	3	3.5	low
113	dre-miR-126a-3p_R+2	TCGTACCGTGAGTAATAATGCAA	down	0.913509	-0.130509	0.136935	4001.38	3655.29	3886.8	3371.27	3707.81	4079.2	3889.67	4035.25	4429	3287	3197	3378	3372	3643	middle
114	dre-miR-155_R+3	TTAATGCTAATCGTGATAGGGGTTT	up	1.45831	0.544301	0.137206	12.2317	17.8376	14.0413	17.4359	22.0358	8.45306	13.8423	14.3998	16	17	19	7	12	13	middle
115	PC-3p-43051_28	TGCGGAACTCTACTGCACTCGCTT	up	3.28872	1.71753	0.13789	1.34577	4.42587	3.51032	5.12819	4.63911	0	4.03732	0	4	5	4	0	3.5	0	low
116	oni-mir-216a-p3	CACAATGGCCTCTGGGATTATG	down	0.806164	-0.310854	0.138461	433.423	349.41	285.213	373.333	389.685	402.124	497.168	400.978	325	364	336	333	431	362	middle
117	PC-5p-2864_1047	GACCTCAGATCAGACGAGA	up	1.7137	0.777118	0.139944	95.5963	163.824	104.432	188.718	198.322	91.7761	113.045	81.9678	119	184	171	76	98	74	middle
118	dre-miR-27c-3p_R+2	TTCACAGTGGTTAAGTTCTGCCT	up	1.60801	0.685272	0.14013	2904.73	4670.82	6043.01	4464.61	3504.85	3956.03	1884.85	2873.3	6886	4353	3022	3276	1634	2594	middle
119	dre-miR-19b-3p	TGTGCAAATCCATGCAAAACTGA	up	1.23479	0.304263	0.142342	14201.2	17535.4	18143.1	16849.7	17613.5	16518.5	11507.5	14577.5	20674	16428.5	15187	13679	9976	13160.5	high
120	dre-miR-133b-5p_1ss11TC	GCTGGTCAAACGGAACCAAGTC	up	2.88869	1.53042	0.143901	714.093	2062.8	2804.74	2469.74	913.905	683.49	584.835	873.954	3196	2408	788	566	507	789	middle
121	oni-miR-365	TAATGCCCCTAAAAATCCTTAT	down	0.793861	-0.333042	0.144064	23468.2	18630.5	17546.3	18591.8	19753.3	23012.9	27392.7	19999	19994	18127	17032	19057	23747	18055	high
122	ssa-miR-145-3p_L+2R-1	GGATTCCTGGAAATACTGTTCT	down	0.922591	-0.116236	0.144216	2575.41	2376.05	2282.58	2349.74	2495.84	2511.77	2747.69	2466.79	2601	2291	2152	2080	2382	2227	middle
123	PC-5p-18600_109	CCAGTGACTGACCAATCGCT	up	2.09538	1.06721	0.146552	8.75037	18.3354	26.3274	11.282	17.3967	6.0379	6.92113	13.2921	30	11	15	5	6	12	middle
124	oni-miR-27e	TTCACAGTGGCTAAGTTCAGT	up	1.19122	0.252436	0.14823	3758.89	4477.65	4032	5117.39	4283.56	3389.62	3868.78	4018.27	4594.45	4989.47	3693.43	2806.95	3353.88	3627.67	middle
125	PC-3p-9190_249	CCAGTATTGATCGTGCTGCTGAAA	up	1.58831	0.667492	0.153438	33.9366	53.9018	60.553	51.2819	49.8704	51.9259	28.838	21.0458	69	50	43	43	25	19	middle
126	PC-5p-23963_77	AAAGACAAGGCAGCACATTGCA	up	2.80902	1.49007	0.154482	1.88433	5.29312	2.63274	5.12819	8.11844	0	2.8838	2.76918	3	5	7	0	2.5	2.5	low
127	oni-miR-10b	TACCCTGTAGAACCGAATGTGT	down	0.814623	-0.295795	0.157773	5182.2	4221.54	3937.99	4486.49	4240.15	4326.76	5867.19	5352.65	4487.33	4374.33	3656	3583	5086.33	4832.33	middle
128	oni-miR-33a-3p_1ss20TC	CAATGTGTCTGCAGTGCAGCA	up	1.50314	0.587983	0.161987	181.654	273.052	311.541	322.051	185.564	137.664	186.87	220.427	355	314	160	114	162	199	middle
129	ssa-miR-92a-5p_2ss10TG14CT	AGGTTGGGAGAGGTAGCAATGCT	down	0.706216	-0.501819	0.16296	908.473	641.578	584.468	686.152	654.114	656.923	1015.1	1053.4	666	669	564	544	880	951	middle
130	dre-let-7j	TGAGGTAGTTGTTTGTACAGTT	down	0.899543	-0.152737	0.164252	22144.5	19919.9	18684.5	20308.2	20767	23369.7	20013.6	23050.1	21291	19800.5	17906	19352.5	17350	20809.5	high
131	oni-miR-30d_3ss19-T20-C24TG	TGTAAACATCCTACACTCTCAGCG	up	1.493	0.578215	0.164533	27.4899	41.0424	29.3989	41.5384	52.19	33.2084	27.1078	22.1535	33.5	40.5	45	27.5	23.5	20	middle
132	oni-mir-29a-1-p5	ACCGTTTTCCTCTGGTGTTCAGA	down	0.663426	-0.591992	0.165876	115.327	76.5108	71.9615	81.0255	76.5453	82.1154	145.344	118.521	82	79	66	68	126	107	middle
133	oni-miR-216b	TAATCTCTGCAGGCAACTGTGA	up	1.18518	0.245106	0.166875	11770.5	13950.2	12267.7	13661.5	15921.4	11271.6	12574.5	11465.5	13979	13320	13728	9334	10901	10351	high
134	PC-5p-6238_393	GTTGGGAATCTGACAAATTGTT	up	1.34884	0.431724	0.168115	41.6533	56.1838	48.2669	64.6152	55.6693	27.7743	48.4479	48.7376	55	63	48	23	42	44	middle
135	oni-miR-22b	AAGCTGCCAGCTGAAGAACTG	down	0.903637	-0.146184	0.168939	66803.6	60366.2	59219.4	64020	57859.2	70093.8	69789.8	60527.2	67480.3	62419.7	49888.2	58044.8	60501.5	54643.5	high
136	dre-miR-153c-3p_R+2_1ss21TG	TTGCATAGTCACAAAAATGAGCAT	up	4.49479	2.16826	0.169116	1.40884	6.33246	10.9697	5.12819	2.89944	4.22653	0	0	12.5	5	2.5	3.5	0	0	middle
137	dre-miR-153b-3p_R+2	TTGCATAGTCACAAAAATGAGCAT	up	4.49479	2.16826	0.169116	1.40884	6.33246	10.9697	5.12819	2.89944	4.22653	0	0	12.5	5	2.5	3.5	0	0	middle
138	dre-miR-206-5p_1ss17GC	ACATGCTTCCTTATATCCCCATA	up	1.30362	0.382528	0.172975	1114.24	1452.55	1143.49	1646.15	1568.02	883.948	1331.16	1127.61	1303	1605	1352	732	1154	1018	middle
139	oni-miR-181c_R+1	AACATTCAACGCTGTCGGTGAGT	down	0.738887	-0.436574	0.173134	46602.9	34434.3	31296.7	26102.5	45903.7	46701	44764.7	48343	35662.5	25450	39579.8	38673.2	38807	43643.8	high
140	ssa-miR-181a-5p	AACATTCAACGCTGTCGGTGAGT	down	0.738887	-0.436574	0.173134	46602.9	34434.3	31296.7	26102.5	45903.7	46701	44764.7	48343	35662.5	25450	39579.8	38673.2	38807	43643.8	high
141	dre-miR-181a-5p	AACATTCAACGCTGTCGGTGAGT	down	0.738887	-0.436574	0.173134	46602.9	34434.3	31296.7	26102.5	45903.7	46701	44764.7	48343	35662.5	25450	39579.8	38673.2	38807	43643.8	high
142	dre-let-7f_R+1	TGAGGTAGTAGATTGTATAGTTG	down	0.681492	-0.553231	0.174016	17.8409	12.1584	14.0413	10.2564	12.1777	13.2834	23.0704	17.1689	16	10	10.5	11	20	15.5	middle
143	oni-miR-462	TAACGGAACCCATAATGCAGCTG	down	0.879322	-0.185537	0.175378	5247.44	4614.19	5147.88	4568.2	4126.49	4808.58	5292.36	5641.38	5866	4454	3558	3982	4588	5093	middle
144	oni-miR-8159	TCAGTAACTGGAATCTGTCCCTGC	down	0.916405	-0.125943	0.175813	616.277	564.76	568.672	580.512	545.095	608.62	575.607	664.604	648	566	470	504	499	600	middle
145	ssa-miR-29b-3-5p	ACCGATTTCTTTTGGTGTTCAGA	up	2.11833	1.08293	0.176942	5.30669	11.2413	13.1637	11.282	9.27822	0	10.3817	5.53837	15	11	8	0	9	5	middle
146	oni-miR-96	TTTGGCACTAGCACATTTTTGCT	up	1.2509	0.32297	0.180361	10.1911	12.7481	14.9189	12.3077	11.0179	10.8682	8.07465	11.6306	17	12	9.5	9	7	10.5	middle
147	ssa-miR-26b-3p_2ss8TC10CG	CCTATTCCGGATGACTTGGTTC	down	0.856011	-0.224299	0.181891	362.848	310.602	315.929	318.974	296.903	312.763	372.587	403.193	360	311	256	259	323	364	middle
148	PC-3p-42274_29	TCTCTCTGTTACTTCCCTCCTT	down	-inf	-inf	0.183671	2.26119	0	0	0	0	0	3.46056	3.32302	0	0	0	0	3	3	low
149	PC-3p-56210_16	TGGCTCTGTCTCCTTTCACAGT	down	-inf	-inf	0.183671	3.76866	0	0	0	0	0	5.76761	5.53837	0	0	0	0	5	5	low
150	PC-3p-43914_27	TGTGACCCATAATGCACTCATG	down	-inf	-inf	0.183717	2.3611	0	0	0	0	3.62274	3.46056	0	0	0	0	3	3	0	low
151	PC-5p-90916_6	CACCCAAAGATGATAATTCAGT	down	-inf	-inf	0.183717	4.7222	0	0	0	0	7.24548	6.92113	0	0	0	0	6	6	0	low
152	PC-3p-52350_19	TGCGAGACTCTACTGCACTCGA	up	inf	inf	0.183842	0	3.98065	6.14306	0	5.79889	0	0	0	7	0	5	0	0	0	low
153	dre-let-7a-4-p3	CTGTACAGCCTCCTAGCTTTCCT	down	-inf	-inf	0.184263	4.63051	0	0	0	0	7.24548	0	6.64604	0	0	0	6	0	6	middle
154	ssa-let-7a-3p_1ss8GA	CTGTACAACCTCCTAGCTTTCC	down	0.636399	-0.651998	0.184692	172.331	109.671	112.33	125.641	91.0425	124.985	234.165	157.843	128	122.5	78.5	103.5	203	142.5	middle
155	PC-3p-62594_13	ATGCCACTAATGATGATCCGGTC	down	-inf	-inf	0.184697	5.10671	0	0	0	0	7.24548	8.07465	0	0	0	0	6	7	0	low
156	oni-miR-150_R-2	ACTCCCAATCCTTGTACCAGTG	up	inf	inf	0.185265	0	4.39149	7.02064	6.15383	0	0	0	0	8	6	0	0	0	0	low
157	PC-3p-53671_18	CGTGCCTGTTGGGTCGCACTCG	down	-inf	-inf	0.18554	2.06894	0	0	0	0	0	2.8838	3.32302	0	0	0	0	2.5	3	low
158	dre-mir-103-p5	CAGCCTCTTTACGGTGCTGCCT	up	inf	inf	0.185963	0	3.17203	4.3879	5.12819	0	0	0	0	5	5	0	0	0	0	low
159	PC-3p-57876_15	AAAAGGCTTTTACTGTATGGCAC	up	inf	inf	0.185963	0	3.17203	4.3879	5.12819	0	0	0	0	5	5	0	0	0	0	low
160	PC-3p-52758_18	AAGCTTGCCAGTGAAGAACTGC	up	inf	inf	0.186793	0	1.87854	3.07153	2.5641	0	0	0	0	3.5	2.5	0	0	0	0	low
161	oni-miR-133a_L+1R-2	TTTGGTCCCCTTCAACCAGCT	up	1.28689	0.363892	0.186807	55700.1	71680.1	55428.7	76549.1	83062.5	50287.9	56033.8	60778.6	63160.8	74635.5	71619.3	41643.5	48576.3	54870.5	high
162	oni-miR-133b	TTTGGTCCCCTTCAACCAGCT	up	1.28689	0.363892	0.186807	55700.1	71680.1	55428.7	76549.1	83062.5	50287.9	56033.8	60778.6	63160.8	74635.5	71619.3	41643.5	48576.3	54870.5	high
163	oni-miR-27a	TTCACAGTGGCTAAGTTCCGC	up	1.42787	0.513867	0.188758	2423.9	3461.02	4166.12	3236.2	2980.74	3441.94	1679.39	2150.36	4747.28	3155.3	2570.1	2850.28	1455.88	1941.33	middle
164	oni-miR-132b-5p	ACCGTGGCTTTAGATTGTTACT	down	0.873307	-0.195439	0.189433	154.981	135.346	139.535	148.205	118.297	170.269	140.153	154.52	159	144.5	102	141	121.5	139.5	middle
165	dre-miR-132-5p_1ss9AT	ACCGTGGCTTTAGATTGTTACT	down	0.873307	-0.195439	0.189433	154.981	135.346	139.535	148.205	118.297	170.269	140.153	154.52	159	144.5	102	141	121.5	139.5	middle
166	PC-3p-23304_80	CATGCCTGTTGGGTCGCACTCG	down	0.66322	-0.59244	0.189656	5.53772	3.67273	3.94911	3.58974	3.47933	3.62274	6.34437	6.64604	4.5	3.5	3	3	5.5	6	low
167	oni-miR-196a	TAGGTAGTTTCATGTTGTTGGG	down	0.915762	-0.126955	0.190569	897.985	822.34	808.397	765.981	892.642	894.213	951.078	848.662	921.167	746.833	769.667	740.5	824.5	766.167	middle
168	PC-5p-24550_74	AACCCGTCAAGTTCGGACGCTT	up	3.1302	1.64625	0.191296	2.69155	8.42508	6.14306	13.3333	5.79889	0	8.07465	0	7	13	5	0	7	0	middle
169	PC-3p-408_18423	AAGCTGCCAGCTGAAGAACTCC	down	0.853541	-0.228468	0.192788	3141.91	2681.75	2654.68	3095.38	2295.2	2793.13	3312.91	3319.7	3025	3018	1979	2313	2872	2997	middle
170	PC-3p-50015_21	CGCCGCTGCGCGAAGAAGCTCT	up	inf	inf	0.192928	0	4.5657	7.89822	0	5.79889	0	0	0	9	0	5	0	0	0	low
171	oni-miR-205	TCCTTCATTCCACCGGAGTCTG	up	1.44532	0.531387	0.19323	5.33782	7.71485	9.65338	7.69229	5.79889	3.62274	5.19085	7.19988	11	7.5	5	3	4.5	6.5	middle
172	ssa-miR-125b-5p_R+3	TCCCTGAGACCCTTAACCTGTGACCA	down	0.508933	-0.974453	0.194094	40.1384	20.4278	32.4704	10.2564	18.5564	60.379	33.4521	26.5842	37	10	16	50	29	24	middle
173	dre-miR-200b-3p_R+2	TAATACTGCCTGGTAATGATGATT	up	inf	inf	0.194724	0	3.51391	4.3879	6.15383	0	0	0	0	5	6	0	0	0	0	low
174	ssa-miR-135a-3p	TATAGGGATGGAAGCCATGCA	down	0.544378	-0.87732	0.196483	32.4404	17.6598	19.3068	17.4359	16.2369	27.7743	21.9169	47.63	22	17	14	23	19	43	middle
175	PC-3p-27431_63	TCTCGGCTGCCATGGCAACGGC	up	1.98838	0.991591	0.198078	3.76866	7.49351	5.26548	10.2564	6.95866	0	5.76761	5.53837	6	10	6	0	5	5	middle
176	PC-3p-56964_16	TCCTGTCTCCGTTCTCTGTCT	down	-inf	-inf	0.200789	3.0537	0	0	0	0	3.62274	0	5.53837	0	0	0	3	0	5	low
177	PC-5p-61463_13	TTTGGCTGAAGTGGATTATCTGT	down	-inf	-inf	0.201172	4.87633	0	0	0	0	0	5.76761	8.86139	0	0	0	0	5	8	low
178	dre-miR-143_R+1	TGAGATGAAGCACTGTAGCTCT	up	1.19727	0.259752	0.201964	37093	44410.4	45627.6	45989.6	41614	41910.3	29137.4	40231.3	51992.5	44840	35881	34706	25259.5	36320.5	high
179	PC-5p-41777_30	TGCTCAGTGCTGTTCTGTGGCTGT	up	inf	inf	0.203686	0	3.78219	4.3879	0	6.95866	0	0	0	5	0	6	0	0	0	low
180	oni-mir-132c-p5	TGACTGTAGACTGTTACTGTACT	up	inf	inf	0.205209	0	6.25908	0	7.17947	11.5978	0	0	0	0	7	10	0	0	0	middle
181	PC-5p-38921_34	TCAGTCCGTGGGGACTTGGCTTT	up	inf	inf	0.205787	0	9.98832	11.4085	0	18.5564	0	0	0	13	0	16	0	0	0	middle
182	PC-5p-14899_143	AGAGGAGAGAGTGACAAACACA	up	1.22006	0.286947	0.207213	18.5695	22.6558	21.9395	20.5128	25.5151	22.944	16.1493	16.6151	25	20	22	19	14	15	middle
183	PC-5p-41487_30	AAAAGTCAGGAAAAGTGTCTCT	down	-inf	-inf	0.208318	2.57137	0	0	0	0	4.83032	2.8838	0	0	0	0	4	2.5	0	low
184	PC-5p-11296_197	GAACAACAGTAACAATATGAA	up	1.26198	0.335693	0.208363	21.6177	27.2812	32.4704	21.5384	27.8347	24.1516	20.7634	19.9381	37	21	24	20	18	18	middle
185	PC-3p-32668_47	TGTGTCACCTGGTTTCTGAGTT	up	inf	inf	0.209433	0	2.7653	0	3.07692	5.219	0	0	0	0	3	4.5	0	0	0	low
186	oni-let-7g	TGAGGTAGTAGTTTGTATAGTT	down	0.878806	-0.186384	0.210213	33015.5	29014.3	24524.7	31009	31509.1	31049.2	34010.7	33986.7	27945.9	30233.8	27168.2	25711.9	29484.2	30683	high
187	oni-miR-218a_R+1_1ss9GT	TTGTGCTTTATCTAACCATGTGA	down	0.122861	-3.0249	0.213284	33.931	4.16878	4.3879	0	8.11844	64.0017	31.1451	6.64604	5	0	7	53	27	6	middle
188	dre-miR-103_R+1	AGCAGCATTGTACAGGGCTATGAT	down	0.850851	-0.233021	0.214493	743.629	632.718	568.672	653.332	676.15	635.187	852.452	743.249	648	637	583	526	739	671	middle
189	ssa-miR-30c-3p	CTTTCAGTCGGATGTTTGCAGC	down	0.847791	-0.238219	0.216039	3383.98	2868.91	2479.16	3007.17	3120.38	2831.77	3750.67	3569.48	2825	2932	2690.5	2345	3251.5	3222.5	middle
190	oni-mir-30a-1-p3	CTTTCAGTCGGATGTTTGCAGC	down	0.847791	-0.238219	0.216039	3383.98	2868.91	2479.16	3007.17	3120.38	2831.77	3750.67	3569.48	2825	2932	2690.5	2345	3251.5	3222.5	middle
191	oni-miR-21	TAGCTTATCAGACTGGTGTTGGC	down	0.928019	-0.107773	0.216382	2.84669e+06	2.64179e+06	2.43425e+06	2.65456e+06	2.83655e+06	2.84316e+06	2.89232e+06	2.8046e+06	2773822	2588201	2.44577e+06	2.35442e+06	2.50739e+06	2.53197e+06	high
192	dre-miR-210-3p_R+3_2	CTGTGCGTGTGACAGCGGCTAACCA	down	0.63294	-0.659858	0.217378	31.2397	19.7729	32.4704	16.4102	10.438	35.0198	27.6845	31.0149	37	16	9	29	24	28	middle
193	dre-miR-210-3p_R+3_1	CTGTGCGTGTGACAGCGGCTAAACA	down	0.63294	-0.659858	0.217378	31.2397	19.7729	32.4704	16.4102	10.438	35.0198	27.6845	31.0149	37	16	9	29	24	28	middle
194	ssa-miR-22b-5p_R+1	CGTTCTTCACTGGCTAGCTTTA	down	0.896982	-0.15685	0.217382	386.738	346.897	320.317	371.281	349.093	342.953	412.961	404.301	365	362	301	284	358	365	middle
195	oni-miR-2184_R-1	AACAGTAAGAGTTTATGTGCT	up	1.45863	0.544613	0.218137	2616.82	3816.96	4808.26	3294.35	3348.28	3888.41	1808.72	2153.32	5479	3212	2887	3220	1568	1944	middle
196	oni-miR-18a	TAAGGTGCATCTAGTGCAGATA	up	1.47544	0.561145	0.218986	980.306	1446.38	1560.34	1268.2	1510.61	1511.89	644.242	784.787	1778	1236.5	1302.5	1252	558.5	708.5	middle
197	oni-miR-301b	CAGTGCAATAGTATTGTCATAGC	up	1.59023	0.669235	0.220708	184.578	293.522	367.998	248.717	263.849	305.92	103.817	143.998	419.333	242.5	227.5	253.333	90	130	middle
198	PC-5p-10187_223	TGGCGATGGGTCTCTGTAAAGA	down	0.752158	-0.410892	0.220839	30.7553	23.1329	27.205	14.3589	27.8347	31.3971	26.531	34.3379	31	14	24	26	23	31	middle
199	PC-5p-8494_273	CGCCTCTGGAGGTAGTATACT	up	1.59872	0.676918	0.223862	11.6314	18.5954	12.7249	21.0256	22.0358	4.83032	17.8796	12.1844	14.5	20.5	19	4	15.5	11	middle
200	dre-miR-23b-5p_L+1	AGGGTTCCTGGCGTGCTGATTT	down	0.716847	-0.480263	0.224106	176.491	126.517	138.658	91.2819	149.611	142.494	233.011	153.967	158	89	129	118	202	139	middle
201	ssa-let-7a-3p	CTGTACAGCCTCCTAGCTTTCC	down	0.685842	-0.544053	0.227938	45.769	31.3903	32.4704	42.564	19.1363	32.0009	57.6761	47.63	37	41.5	16.5	26.5	50	43	middle
202	PC-3p-39790_33	ATCACATTGCCAGGGATTTCCACGCT	up	inf	inf	0.235618	0	5.62108	5.26548	0	11.5978	0	0	0	6	0	10	0	0	0	middle
203	dre-miR-27b-5p_L+1	CAGAGCTTAGCTGATTGGTGAACA	down	0.789722	-0.340584	0.236136	473.507	373.938	301.449	422.563	397.804	361.67	499.475	559.375	343.5	412	343	299.5	433	505	middle
204	oni-miR-458	ATAGCTCTTTAAATGGTACTGC	up	1.2442	0.315215	0.23918	1691.84	2104.98	2329.1	1988.71	1997.14	2162.78	1298.87	1613.88	2654	1939	1722	1791	1126	1457	middle
205	oni-miR-9a-7-3p	TAAAGCTAGAGAACCGAATGTA	down	0.67895	-0.558624	0.241604	53.9304	36.616	42.1238	36.4102	31.314	49.5108	38.0662	74.2141	48	35.5	27	41	33	67	middle
206	dre-miR-1306	CCACCTCCCCTGCAAACGTCCA	up	1.93933	0.955561	0.241676	5.91176	11.4649	13.1637	6.15383	15.0771	9.66064	8.07465	0	15	6	13	8	7	0	middle
207	PC-3p-1979_1704	CAGATGTGATGAATTTGAA	down	0.635925	-0.653073	0.242422	1493.49	949.749	1011.85	866.665	970.734	2136.21	1320.78	1023.49	1153	845	837	1769	1145	924	middle
208	oni-miR-92a	TATTGCACTTGTCCCGGCCTGT	down	0.891815	-0.165184	0.245264	123147	109824	98097.6	116160	115216	109434	136047	123960	111782	113256	99343	90622.5	117941	111910	high
209	ssa-miR-27b-5p	AGAGCTTAGCTGATTGGTGAAC	down	0.850111	-0.234276	0.246705	2195.82	1866.69	1700.75	1976.41	1922.91	1784.8	2418.93	2383.71	1938	1927	1658	1478	2097	2152	middle
210	oni-miR-731_R-1	AATGACACGTTTTCTCCCGGATT	down	0.915997	-0.126585	0.248097	1751.25	1604.14	1624.4	1544.61	1643.4	1572.27	1800.65	1880.83	1851	1506	1417	1302	1561	1698	middle
211	oni-miR-210_R+2	CTGTGCGTGTGACAGCGGCTAA	up	1.17823	0.236625	0.251011	28203.5	33230.3	35718.4	27823.5	36149.1	33335.2	24999.1	26276.2	40701	27128	31169	27605	21672	23722	high
212	ssa-miR-454-5p_R+1_1ss12AG	ACCCTATCAATGTTGCCTCTGCT	down	0.893979	-0.161687	0.251199	55.6643	49.7628	53.5324	48.205	47.5509	48.3032	59.9831	58.7067	61	47	41	40	52	53	middle
213	PC-3p-9469_242	CCGTGACGCAGACCCCTATGC	down	0.803468	-0.315688	0.254391	53.9181	43.3215	29.8377	50.2563	49.8704	51.9259	59.9831	49.8453	34	49	43	43	52	45	middle
214	dre-miR-216b_L+1	CTAATCTCTGCAGGCAACTGTGA	up	1.88506	0.914608	0.255688	2.77264	5.22658	5.26548	4.61537	5.79889	5.43411	2.8838	0	6	4.5	5	4.5	2.5	0	low
215	oni-miR-29c_1ss11TC	CTGATTTCATCTGGTGACGTAGA	down	0.821991	-0.282806	0.257841	5608.41	4610.06	3849.06	5399.99	4581.12	4480.12	5826.44	6518.66	4386	5265	3950	3710	5051	5885	middle
216	dre-miR-21_R+2	TAGCTTATCAGACTGGTGTTGGCAT	down	0.87567	-0.191541	0.258578	3189.4	2792.86	2515.14	2858.46	3004.98	3673.46	3057.99	2836.75	2866	2787	2591	3042	2651	2561	middle
217	abu-mir-214-2-p5_1ss1TC	CGCCTATCTACACTTGCTGTGC	up	1.20935	0.274235	0.260003	60.9443	73.7032	77.227	61.5383	82.3442	56.7563	50.7549	75.3218	88	60	71	47	44	68	middle
218	PC-3p-45279_25	TGCGGAACTCTTCTGCACTCGGA	up	4.4053	2.13924	0.260499	1.10767	4.87963	7.45943	7.17947	0	0	0	3.32302	8.5	7	0	0	0	3	low
219	oni-miR-22c	AAGCTGCCAGTTGAAGAGCTGT	up	1.22403	0.291636	0.260917	596.674	730.346	704.55	639.657	846.831	756.951	505.819	527.253	802.833	623.667	730.167	626.833	438.5	476	middle
220	PC-3p-19530_102	CAGCAAGTCGCACGTGCGTGAT	down	0.688252	-0.538992	0.26148	13.2213	9.09956	7.89822	11.282	8.11844	18.1137	12.6887	8.86139	9	11	7	15	11	8	middle
221	PC-3p-915_5220	CTGCCAGAAGAGTGCCTCGGAT	down	0.78907	-0.341775	0.263387	1322.73	1043.72	962.705	1013.33	1155.14	1073.54	1679.53	1215.12	1097	988	996	889	1456	1097	middle
222	PC-5p-8595_269	ACTGGTAGTGTAGTTAGTGATT	down	0.784778	-0.349644	0.266003	34.313	26.9281	31.5929	31.7948	17.3967	33.8122	39.2197	29.9072	36	31	15	28	34	27	middle
223	dre-miR-25-5p_2ss18GA19CT	AGGCGGAGACTTGGGCAATTGCC	down	0.853198	-0.229048	0.267909	385.397	328.82	322.072	382.563	281.826	320.009	415.268	420.916	367	373	243	265	360	380	middle
224	dre-miR-221-3p_R+1	AGCTACATTGTCTGCTGGGTTTCT	down	0.82196	-0.28286	0.269225	2169.45	1783.21	1638.88	1924.1	1786.64	1753.41	2640.41	2114.55	1867.5	1876	1540.5	1452	2289	1909	middle
225	dre-miR-10b-5p_L-1R+4_1ss12AT	ACCCTGTAGATCCGAATTTGTGTCCA	down	0.242565	-2.04356	0.269531	6.02985	1.46263	4.3879	0	0	0	9.22817	8.86139	5	0	0	0	8	8	low
226	PC-3p-26436_66	TAATTTGATAGTGTCATAACCT	up	1.76618	0.820634	0.273315	4.63051	8.17832	10.531	8.20511	5.79889	7.24548	0	6.64604	12	8	5	6	0	6	middle
227	oni-miR-27b	TTCACAGTGGCTAAGTTCTGC	up	1.12984	0.176124	0.273387	69232.3	78221.7	82374.3	85993.5	66297.4	72645.9	64783.5	70267.5	93865.3	83843.8	57163.9	60158.3	56161.6	63437	high
228	dre-miR-16b_R+3	TAGCAGCACGTAAATATTGGAGCCA	down	0.550935	-0.860046	0.273824	29.8793	16.4616	26.3274	14.3589	8.69833	46.4918	26.531	16.6151	30	14	7.5	38.5	23	15	middle
229	PC-3p-20242_98	CACTGGTGGAAATGGCTGTCA	down	0.48683	-1.03851	0.274842	5.9618	2.90238	6.14306	2.5641	0	4.22653	9.22817	4.43069	7	2.5	0	3.5	8	4	low
230	oni-mir-301a-p5_1ss11CT	GCTCTGACTTTATTGCACTACT	up	1.22503	0.292815	0.275339	74.3014	91.0213	104.432	85.128	83.504	95.3988	58.8296	68.6758	119	83	72	79	51	62	middle
231	oni-mir-34-p3	TGTGAGGAGTGAGAACGAAGC	up	1.21211	0.277521	0.281551	99.4897	120.593	147.433	116.923	97.4213	91.7761	100.356	106.337	168	114	84	76	87	96	middle
232	dre-miR-126b-5p_L+1	CCATTATTACTTTTGGTACGCG	up	1.4829	0.568425	0.281701	12.083	17.918	23.6947	18.4615	11.5978	18.1137	10.3817	7.75371	27	18	10	15	9	7	middle
233	oni-miR-181a_R+2	CACATTCATCGCTGTCGGTGGGTT	up	1.39494	0.480204	0.285764	496.487	692.571	846.864	538.46	692.387	748.7	327.6	413.162	965	525	597	620	284	373	middle
234	PC-3p-18068_113	CAGACGGACGCTCTCTGGTTT	up	1.72995	0.790728	0.287155	8.23683	14.2493	12.2861	15.3846	15.0771	10.8682	13.8423	0	14	15	13	9	12	0	middle
235	dre-miR-26a-3p	CCTATTCGGGATGACTTGGTTC	up	1.21998	0.286856	0.287213	18.0831	22.061	23.2559	22.0512	20.876	15.0947	23.6472	15.5074	26.5	21.5	18	12.5	20.5	14	middle
236	ssa-miR-301d-3p	CAGTGCAATAGTATTGTCAAAGC	up	1.35739	0.440831	0.290157	462.044	627.172	758.521	662.563	460.432	640.42	284.92	460.792	864.333	646	397	530.333	247	416	middle
237	ssa-miR-222b-5p_R+1	TGCTCAGTAGTCAGTGTAGATCC	down	0.854655	-0.226586	0.292999	3157.58	2698.64	2411.15	3222.56	2462.21	2625.28	3311.76	3535.69	2747.5	3142	2123	2174	2871	3192	middle
238	ssa-miR-499b-3p	AACATCACTTTAAGTCTGTGCT	up	1.56161	0.643039	0.29565	71.0405	110.938	146.556	65.6409	120.617	117.135	46.1409	49.8453	167	64	104	97	40	45	middle
239	oni-miR-194b_R+2	TGTAACAGCATCTCCATATGGAAT	up	1.37028	0.454467	0.297605	8.38115	11.4845	14.9189	10.2564	9.27822	6.0379	6.92113	12.1844	17	10	8	5	6	11	middle
240	dre-miR-222a-5p_L+1R-1	TTGCTCAGTAGTCAGTGTAGATC	down	0.509262	-0.97352	0.299307	7.80655	3.97558	8.33701	3.58974	0	3.62274	10.3817	9.41522	9.5	3.5	0	3	9	8.5	middle
241	oni-miR-30a	TGTAAACATCCTTGACTGGAAGCT	up	1.39423	0.479469	0.300508	27723	38652.2	48586.8	33523	33846.9	42275.6	17300.5	23592.9	55364.5	32685	29184	35008.5	14998	21299.5	high
242	abu-miR-731-3p	AACCGGGAATTTCGTGTCAGCC	up	1.27548	0.351035	0.301286	372.253	474.8	494.077	566.153	364.17	277.743	347.21	491.807	563	552	314	230	301	444	middle
243	oni-miR-10545	TAAGTCTCACACCAGTGCAAAAC	down	0.822617	-0.281708	0.302282	653.98	537.975	471.26	521.025	621.641	536.165	813.233	612.543	537	508	536	444	705	553	middle
244	abu-mir-152-p5	AAGTTCTGTGATACACTCTGACT	up	1.12012	0.163652	0.305894	9748.06	10919	10822.3	12318.9	9615.71	9266.36	9025.15	10952.7	12332	12011	8291	7673.5	7824	9888	middle
245	oni-let-7i-2-p3_1ss22CT	CTGCGCAATCTACTGCCTTGCT	down	0.811355	-0.301595	0.306814	100.97	81.9222	55.7263	94.3588	95.6816	118.343	87.0909	97.4753	63.5	92	82.5	98	75.5	88	middle
246	PC-3p-5929_417	GCGATTGGTCAGTCACTGGC	up	1.12293	0.167266	0.308566	40.9868	46.0252	45.1954	43.5896	49.2905	47.0956	41.5268	34.3379	51.5	42.5	42.5	39	36	31	middle
247	oni-miR-135d	TATGGCTTTTTATTCCTACGTGA	up	1.29303	0.370757	0.308966	62.9808	81.4361	82.4925	57.4358	104.38	67.6245	70.3648	50.953	94	56	90	56	61	46	middle
248	dre-miR-27a-3p	TTCACAGTGGCTAAGTTCCGCT	up	1.81025	0.856185	0.309517	91.1417	164.989	255.376	118.974	120.617	179.929	39.2197	54.276	291	116	104	149	34	49	middle
249	oni-miR-222	AGCTACATCTGGCTACTGGGTCTC	down	0.886309	-0.174118	0.309669	45666.9	40475	36009.7	40557.9	44857.3	39894.2	52225.7	44880.7	41033	39544	38677.5	33036.5	45275	40518	high
250	ssa-miR-125a-3p_1ss15CT	ACGGGTTGGGTTCTTGGGAGCT	down	0.714625	-0.484741	0.31125	718.143	513.203	417.728	653.332	468.55	420.238	908.975	825.217	476	637	404	348	788	745	middle
251	dre-let-7a-5-p3_1ss12GA	TACAGTCTATTACCTTCCTTGT	down	0.920904	-0.118877	0.31284	194.95	179.53	173.761	172.307	192.523	177.514	215.708	191.628	198	168	166	147	187	173	middle
252	PC-5p-11777_188	ACTTACTATCTTGCACGCACC	down	0.669647	-0.578528	0.313976	44.4233	29.7479	32.4704	35.8974	20.876	32.6047	66.3275	34.3379	37	35	18	27	57.5	31	middle
253	PC-5p-1790_1952	GTGACATGATGAACCAGTT	down	0.754008	-0.407349	0.315599	850.44	641.238	756.474	528.204	639.037	1131.5	830.535	589.282	862	515	551	937	720	532	middle
254	dre-miR-26a-2-3p	CCTATTCATGATTACTTGCACT	up	1.24368	0.314614	0.316618	40.0514	49.8111	47.3893	53.3332	48.7107	26.5668	41.5268	52.0607	54	52	42	22	36	47	middle
255	ssa-miR-30a-4-3p	CTGGGAGAGGGGTGTTTACGCT	down	0.804473	-0.313885	0.317602	447.905	360.328	339.623	450.255	291.104	330.877	484.479	528.36	387	439	251	274	420	477	middle
256	dre-miR-19a-3p	TGTGCAAATCTATGCAAAACTGA	up	1.29541	0.373407	0.31949	12516.1	16213.4	18812.7	14716.9	15110.7	17988.1	8910.95	10649.2	21437	14349	13029	14896	7725	9614	high
257	oni-miR-130a_R+1	CAGTGCAATATTAAAAGGGCAT	up	1.1316	0.178362	0.319955	916.929	1037.59	966.654	984.613	1161.52	1086.22	829.382	835.186	1101.5	960	1001.5	899.5	719	754	middle
258	oni-mir-365-p5	AGGGACTTTTAGGGGCAGCTGTG	down	0.846151	-0.241012	0.321972	187.435	158.599	146.556	151.795	177.446	144.91	218.016	199.381	167	148	153	120	189	180	middle
259	dre-miR-30d_R+1	TGTAAACATCCCCGACTGGAAGC	down	0.887518	-0.172152	0.322661	42940.4	38110.3	35531.4	42266.6	36533	36140.5	48253	44427.7	40488	41210	31500	29928	41831	40109	high
260	oni-miR-29d_R-3	TAGCACCATTTGAAATCGGT	up	1.3429	0.425347	0.322993	98.9874	132.93	161.255	99.2306	138.303	146.419	74.1137	76.4295	183.75	96.75	119.25	121.25	64.25	69	middle
261	PC-3p-85368_6	TACCTGTTAGGTGGCACTCGGG	up	inf	inf	0.323057	0	4.49199	2.19395	11.282	0	0	0	0	2.5	11	0	0	0	0	middle
262	PC-3p-43969_27	TCTTTTATTGACCAAGTAGCGCT	down	0.268517	-1.89691	0.32478	7.19866	1.93296	0	0	5.79889	0	13.8423	7.75371	0	0	5	0	12	7	middle
263	oni-let-7b	TGAGGTAGTAGGTTGTGTGGTT	down	0.872595	-0.196616	0.327202	19889.5	17355.5	15182.3	17427.8	19456.2	16625.9	23041.1	20001.4	17300.2	16992.2	16775.8	13768	19974.6	18057.2	high
264	oni-miR-29a	TAGCACCATTTGAAATCGGTTA	up	1.27751	0.353333	0.327565	5728.64	7318.38	7472.66	6062.98	8419.5	8060.5	4109.13	5016.28	8515.08	5911.42	7259.58	6674.92	3562.25	4528.67	middle
265	oni-miR-194b	TGTAACAGCATCTCCATATGGA	up	1.13953	0.188437	0.329828	295.398	336.614	379.992	283.076	346.773	334.5	252.621	299.072	433	276	299	277	219	270	middle
266	oni-mir-21-1-p3	CAACAGCGGTCTGTAAGCTGGC	up	1.61214	0.68898	0.330697	6782.19	10933.9	15857	7065.63	9878.98	12137.4	3349.83	4859.36	18069	6889	8518	10051	2904	4387	high
267	abu-miR-146_R+1	TGAGAACTGAATTCCATAGATGG	up	1.23064	0.299405	0.331572	1.20382e+06	1.48147e+06	1.54998e+06	1.78638e+06	1.10804e+06	1.10176e+06	1.01082e+06	1.49887e+06	1766203	1741720	955388	912374	876292	1353174	high
268	oni-miR-27d-3p_R-3	TTCACAGTGGCTAAGTTC	up	1.32631	0.407418	0.33244	46.4023	61.5438	65.994	54.1537	64.4836	67.866	44.7566	26.5842	75.2	52.8	55.6	56.2	38.8	24	middle
269	PC-5p-23076_81	CAGTATTTAGGCTCACGTGAAC	up	1.75207	0.809058	0.333258	3.96855	6.95317	3.51032	9.23075	8.11844	0	6.92113	4.98453	4	9	7	0	6	4.5	middle
270	dre-miR-10a-5p_R+1	TACCCTGTAGATCCGAATTTGTG	down	0.89213	-0.164673	0.335491	71.2702	63.5823	54.8487	60.5127	75.3855	73.6624	70.3648	69.7834	62.5	59	65	61	61	63	middle
271	oni-miR-212a-3p	TAACAGTCTACAGTCATGGCT	up	1.47985	0.565448	0.342079	31.1687	46.1249	67.5736	39.4871	31.314	44.6805	16.1493	32.6764	77	38.5	27	37	14	29.5	middle
272	oni-miR-92b	TATTGCACTCGTCCCGGCCTCC	up	2.28817	1.19419	0.344639	71.4205	163.422	51.7772	132.307	306.181	42.8691	76.1324	95.2599	59	129	264	35.5	66	86	middle
273	oni-miR-7132b-5p_1ss10CA	GACTTGGTCAAAGCTCCTCAGT	up	1.16171	0.216247	0.346968	233.49	271.248	318.123	236.41	259.21	276.536	187.447	236.488	362.5	230.5	223.5	229	162.5	213.5	middle
274	ssa-miR-7132a-5p	GACTTGGTCAAAGCTCCTCAGT	up	1.16171	0.216247	0.346968	233.49	271.248	318.123	236.41	259.21	276.536	187.447	236.488	362.5	230.5	223.5	229	162.5	213.5	middle
275	oni-miR-30d	TGTAAACATCCTACACTCAGCT	up	1.15402	0.206663	0.347731	17073.4	19703	17540.6	22255.8	19312.6	13136.7	18370.4	19713.3	19987.5	21699.5	16652	10878.5	15925.5	17797	high
276	oni-miR-218a	TTGTGCTTGATCTAACCATGTG	up	1.23827	0.30832	0.347734	452.127	559.853	642.973	463.076	573.51	619.69	364.513	372.178	732.667	451.5	494.5	513.167	316	336	middle
277	abu-miR-218a	TTGTGCTTGATCTAACCATGTG	up	1.23827	0.30832	0.347734	452.127	559.853	642.973	463.076	573.51	619.69	364.513	372.178	732.667	451.5	494.5	513.167	316	336	middle
278	dre-miR-2188-3p_L+1_2ss13TC14AG	GCTGTGTGAGGTCGGACCTATC	down	0.889375	-0.169137	0.348164	232.794	207.041	215.007	237.948	168.168	220.987	222.63	254.765	245	232	145	183	193	230	middle
279	dre-miR-727-3p_1ss21TA	GTTGAGGCGAGTTGAAGACTAA	down	0.762514	-0.391165	0.348171	653.833	498.556	658.624	436.922	400.123	888.175	570.993	502.33	750.5	426	345	735.5	495	453.5	middle
280	oni-miR-30b	TGTAAACATCCTACACTCTCAGCT	up	1.29735	0.375564	0.348538	40600.6	52673	51882.5	69801.9	36334.7	30654.4	44400.8	46746.6	59120	68057	31329	25385	38491.5	42202.5	high
281	dre-miR-24b-5p_L-1	TGCCTACTGAGCTGATAACAGT	up	1.26646	0.340799	0.348649	165.252	209.285	259.325	179.487	189.044	229.44	123.427	142.89	295.5	175	163	190	107	129	middle
282	PC-5p-47560_23	CACACCTGTCCTTCATGAATGA	down	0.339636	-1.55794	0.350489	5.03303	1.7094	0	5.12819	0	8.45306	0	6.64604	0	5	0	7	0	6	low
283	oni-miR-199a_R+1	ACAGTAGTCTGCACATTGGTTA	down	0.765532	-0.385466	0.352204	29815.6	22824.8	21547.4	20739.4	26187.7	41426.7	24228.9	23791.3	24553.2	20221	22579.9	34305.6	21004.3	21478.6	high
284	ssa-miR-456-5p_R+1	GCAGGCATCTTCCCAGCCTACC	up	1.50145	0.586354	0.356524	10.3523	15.5434	20.1843	19.4871	6.95866	7.24548	13.8423	9.96906	23	19	6	6	12	9	middle
285	oni-miR-139	TCTACAGTGCATGTGTCTCCAGT	up	1.05387	0.0756941	0.358711	1205.42	1270.36	1297.94	1348.72	1164.42	1222.07	1183.51	1210.69	1479	1315	1004	1012	1026	1093	middle
286	oni-mir-29c-p3	TAGCACCATATGAAATCAGTGT	up	1.23806	0.308084	0.359636	3415.46	4228.56	4448.45	3490.25	4746.97	4730.09	2649.64	2866.66	5069	3403	4093	3917	2297	2588	middle
287	dre-miR-363-3p_R+1	AATTGCACGGTATCCATCTGTAA	up	8.38472	3.06776	0.360535	10.0913	84.6129	14.0413	28.7179	211.079	0	9.22817	21.0458	16	28	182	0	8	19	middle
288	ssa-miR-730a-3p_R-1	CACAGCGCCTGCAATGTGGAG	up	1.44406	0.530131	0.361267	14.7691	21.3275	25.4498	24.6153	13.9173	15.6985	23.0704	5.53837	29	24	12	13	20	5	middle
289	dre-miR-146a_R+2	TGAGAACTGAATTCCATAGATGGTA	up	1.3278	0.409039	0.362277	2092.44	2778.35	2626.6	3804.09	1904.35	1476.87	2140.94	2659.52	2993	3709	1642	1223	1856	2401	middle
290	PC-3p-60275_14	CCTTCCTGTTAGGTTGCACTCC	down	0.312569	-1.67775	0.367919	2.73443	0.854699	0	2.5641	0	5.43411	0	2.76918	0	2.5	0	4.5	0	2.5	low
291	ssa-miR-99-3p_R+1_2ss8CG9TC	CAAGCTCGCCTCTGTGGGTCTT	up	1.25884	0.332094	0.368142	898.685	1131.3	1253.18	897.434	1243.28	1280.03	707.109	708.911	1428	875	1072	1060	613	640	middle
292	dre-miR-24b-3p_R-2	TGGCTCAGTTCAGCAGGAAC	up	1.27746	0.353276	0.368261	1301.6	1662.74	2164.59	1439.84	1383.79	1797.36	969.419	1138.02	2466.55	1403.85	1193.15	1488.4	840.4	1027.4	middle
293	oni-miR-24a-3	TGGCTCAGTTCAGCAGGAAC	up	1.27746	0.353276	0.368261	1301.6	1662.74	2164.59	1439.84	1383.79	1797.36	969.419	1138.02	2466.55	1403.85	1193.15	1488.4	840.4	1027.4	middle
294	PC-3p-20678_95	TCACGTGAGCCTAAATACTGAT	up	1.73183	0.792297	0.368619	3.94563	6.83316	10.531	3.58974	6.37878	0	5.19085	6.64604	12	3.5	5.5	0	4.5	6	middle
295	dre-miR-16a_R-1	TAGCAGCACGTAAATATTGGT	up	1.21015	0.275191	0.370738	85.7086	103.721	85.1252	98.4613	127.576	60.379	100.933	95.8138	97	96	110	50	87.5	86.5	middle
296	dre-miR-16b_R-1_1ss21AT	TAGCAGCACGTAAATATTGGT	up	1.21015	0.275191	0.370738	85.7086	103.721	85.1252	98.4613	127.576	60.379	100.933	95.8138	97	96	110	50	87.5	86.5	middle
297	dre-miR-199-3p_L-1R+5	ACAGTAGTCTGCACATTGGTTACGCT	up	3.55089	1.82818	0.371727	1.15352	4.09602	0	3.58974	8.69833	0	3.46056	0	0	3.5	7.5	0	3	0	low
298	PC-3p-7858_297	TGAGGCGTTTAGAACAAGTTCAT	down	0.538	-0.894322	0.37181	52.1629	28.0636	30.7153	25.641	27.8347	94.1912	34.6056	27.6918	35	25	24	78	30	25	middle
299	oni-mir-24a-1-p5	TGCCTACTGAGCTGATAATCA	up	1.12345	0.167934	0.373403	102.626	115.295	129.443	109.743	106.7	119.55	84.2071	104.121	147.5	107	92	99	73	94	middle
300	dre-miR-145-3p_L-2R+2	ATTCCTGGAAATACTGTTCTTT	up	1.45442	0.540447	0.375096	14.6108	21.2503	31.5929	11.282	20.876	13.2834	16.1493	14.3998	36	11	18	11	14	13	middle
301	oni-miR-457	TAGCAGCACATCATTACTGGTA	up	1.18627	0.246434	0.376104	3595.66	4265.43	3752.09	4759.99	4284.22	2445.35	4160.17	4181.47	4275.5	4641	3694	2025	3606.5	3775	middle
302	PC-3p-3101_932	TGCATGCGAGATACAGTAAGTCAC	up	1.34292	0.425375	0.376107	119.318	160.234	210.619	178.461	91.6224	134.041	87.6676	136.244	240	174	79	111	76	123	middle
303	oni-miR-218a_R+1	TTGTGCTTGATCTAACCATGTGA	up	1.19461	0.256537	0.376572	44.5075	53.169	56.1651	38.9743	64.3676	49.5108	37.4894	46.5223	64	38	55.5	41	32.5	42	middle
304	dre-let-7a-6-p3	TATACAGTCTATTGCCTTCCCT	up	1.59726	0.675598	0.377882	8.46038	13.5134	14.9189	16.923	8.69833	0	11.5352	13.8459	17	16.5	7.5	0	10	12.5	middle
305	PC-3p-26082_68	TCTCCGTGCTCTCTGTCCGGGT	up	1.75086	0.808067	0.378037	8.29105	14.5165	7.02064	13.3333	23.1955	0	12.6887	12.1844	8	13	20	0	11	11	middle
306	dre-miR-92a-3p_R+1	TATTGCACTTGTCCCGGCCTGTA	down	0.880764	-0.183173	0.379912	9588.82	8445.48	7773.6	9131.26	8431.58	7657.26	11070.3	10038.8	8858	8903	7270	6341	9597	9063	middle
307	dre-miR-92b-3p_R+1	TATTGCACTCGTCCCGGCCTCCT	up	9.0053	3.17077	0.38006	2.58457	23.2748	4.3879	5.12819	60.3084	0	0	7.75371	5	5	52	0	0	7	middle
308	PC-5p-54039_18	GGAACATTTCTACACACTGCT	down	0.378514	-1.40158	0.382893	2.55335	0.966481	0	0	2.89944	3.62274	4.03732	0	0	0	2.5	3	3.5	0	low
309	oni-miR-138	AGCTGGTGTTGTGAATCAGGCCG	up	1.17085	0.227557	0.383061	175.996	206.066	200.966	164.786	252.445	194.018	144.19	189.781	229	160.667	217.667	160.667	125	171.333	middle
310	PC-3p-41231_31	ATATTCAAGGAATCAGACACAC	up	3.25517	1.70273	0.383383	4.92218	16.0225	35.9808	5.12819	6.95866	0	9.22817	5.53837	41	5	6	0	8	5	middle
311	PC-3p-63729_12	CTCGTCTGACGGCTGAATCTGA	up	2.65489	1.40865	0.385675	2.30704	6.12494	0	10.2564	8.11844	0	6.92113	0	0	10	7	0	6	0	middle
312	oni-miR-24b-5p	TGCCTACTGAACTGGTATCAGT	up	1.48391	0.569403	0.388021	119.923	177.955	268.539	126.154	139.173	194.42	63.4437	101.906	306	123	120	161	55	92	middle
313	dre-miR-27e_1ss22GT	TTCACAGTGGCTAAGTTCAGTT	up	1.20422	0.2681	0.388968	155.251	186.957	171.567	224.615	164.688	103.248	188.601	173.905	195.5	219	142	85.5	163.5	157	middle
314	oni-miR-26a_L+1	CTTCAAGTAATCCAGGATAGGCT	up	1.2013	0.264598	0.390886	80.5561	96.7721	97.8501	111.282	81.1844	53.1335	89.3979	99.1368	111.5	108.5	70	44	77.5	89.5	middle
315	dre-miR-26a-5p_L+1	CTTCAAGTAATCCAGGATAGGCT	up	1.2013	0.264598	0.390886	80.5561	96.7721	97.8501	111.282	81.1844	53.1335	89.3979	99.1368	111.5	108.5	70	44	77.5	89.5	middle
316	dre-let-7a-5-p5	AGGTGAGGTAGTAGGTTGTAT	down	0.734601	-0.444967	0.392274	35.2804	25.9171	18.4292	16.4102	42.9118	32.6047	31.1451	42.0916	21	16	37	27	27	38	middle
317	PC-3p-30182_54	CAACAGTACCTGATGCATTGCCA	up	2.28179	1.19017	0.393823	4.87633	11.1268	14.9189	18.4615	0	0	5.76761	8.86139	17	18	0	0	5	8	middle
318	oni-miR-29b	TAGCACCATTTGAAATCAGTGT	up	1.32456	0.405512	0.394532	1641.3	2174	2563.85	1712.82	2245.33	2583.01	1040.48	1300.41	2921.5	1670	1936	2139	902	1174	middle
319	dre-miR-99_R+1_1ss9GT	AACCCGTATATCCGATCTTGTGA	down	0.167987	-2.57358	0.395028	725.185	121.821	110.575	126.154	128.735	1847.6	197.252	130.705	126	123	111	1530	171	118	middle
320	oni-miR-184b_R-1	TGGACGGAGAACTGATAAGG	down	0.89091	-0.166648	0.39568	520.903	464.077	564.284	426.666	401.283	469.145	564.649	528.914	643	416	346	388.5	489.5	477.5	middle
321	oni-mir-29b-2-p5	GCTGGTTTCAGATGGTGGCTTAGA	down	0.283748	-1.81732	0.396494	7.22922	2.05128	0	6.15383	0	0	16.1493	5.53837	0	6	0	0	14	5	middle
322	oni-miR-204a	TTCCCTTTGTCATCCTATGCCT	up	6.50061	2.70058	0.396605	690.196	4486.7	704.404	1178.8	11576.9	194.018	858.989	1017.58	802.667	1149.33	9982	160.667	744.667	918.667	middle
323	ssa-miR-8159-3p_L+1_3ss8GT10-T22GA	CAGGGCCTGTCTGGTTACTGCAC	up	2.07757	1.0549	0.399087	3.32302	6.90382	4.3879	8.20511	8.11844	0	0	9.96906	5	8	7	0	0	9	low
324	PC-5p-29731_55	AGCAGACAGCCGCTGAGATCCA	down	0.457284	-1.12884	0.401089	5.8376	2.66944	3.94911	0	4.05922	0	8.65141	8.86139	4.5	0	3.5	0	7.5	8	low
325	oni-miR-34c_L-1_1ss11CA	AGGCAGTGTAGTTAGCTGATT	up	8.37111	3.06542	0.401903	53.2769	445.987	58.7978	89.2306	1189.93	24.1516	41.5268	94.1522	67	87	1026	20	36	85	middle
326	PC-3p-58938_14	CAACCTGTTTGCTCTACCTAAC	down	0.387662	-1.36713	0.402308	5.2914	2.05128	0	6.15383	0	0	9.22817	6.64604	0	6	0	0	8	6	low
327	dre-miR-455-2-5p	GTATGTGCCCTTGGACTACATT	up	1.14527	0.195691	0.403373	38.5278	44.1248	44.7566	39.4871	48.1308	36.8312	30.5683	48.1838	51	38.5	41.5	30.5	26.5	43.5	middle
328	oni-miR-135c	TATGGCTTTTTATTCCTATGTGA	up	17.8118	4.15477	0.40517	14.4915	258.119	21.9395	28.7179	723.701	0	6.92113	36.5532	25	28	624	0	6	33	middle
329	dre-miR-193a-5p	TGGGTCTTTGCGGGCAAGGTGA	down	0.869286	-0.202098	0.405185	782.938	680.597	616.061	555.896	869.833	775.266	852.452	721.095	702	542	750	642	739	651	middle
330	dre-miR-7a_R+2	TGGAAGACTAGTGATTTTGTTGTTA	up	2.04209	1.03005	0.406795	2.9538	6.03193	6.14306	6.15383	5.79889	0	0	8.86139	7	6	5	0	0	8	middle
331	PC-5p-6220_394	TTCTAGCTTGGCTCGTTTGAGC	up	1.31464	0.39467	0.409461	41.3759	54.3944	75.0331	48.7178	39.4324	59.7752	30.5683	33.784	85.5	47.5	34	49.5	26.5	30.5	middle
332	dre-miR-93_R+2	AAAAGTGCTGTTTGTGCAGGTAGT	up	1.23531	0.304869	0.411276	138	170.473	165.863	186.666	158.89	195.628	87.6676	130.705	189	182	137	162	76	118	middle
333	ssa-miR-146a-3p_R-4	ATCTATGGGCTCAGTTCTT	up	1.2167	0.282969	0.412108	29.7503	36.197	33.348	27.6922	47.5509	36.2274	24.2239	28.7995	38	27	41	30	21	26	middle
334	dre-mir-152-p5	AAGTTCTGTGATACACTCAGA	up	1.51081	0.595323	0.412116	164.929	249.177	396.666	181.538	169.328	264.46	81.9	148.428	452	177	146	219	71	134	middle
335	PC-3p-22915_82	CAATGTACCACCTTATCTTTCT	down	0.622612	-0.683594	0.41269	7.09296	4.41617	6.58185	6.66665	0	7.84927	3.46056	9.96906	7.5	6.5	0	6.5	3	9	low
336	PC-3p-24553_74	TGATTGGCCGGTCACTGCCCG	down	0.741587	-0.431312	0.413071	19.8509	14.7212	15.7964	9.23075	19.1363	10.8682	26.531	22.1535	18	9	16.5	9	23	20	middle
337	oni-let-7c	TGAGGTAGTAGGTTGTATGGTT	down	0.881666	-0.181695	0.413482	11638.2	10261	8132.52	11319.2	11331.5	9793.99	13506.9	11613.9	9266.98	11036.2	9770.37	8110.43	11709.2	10484.9	high
338	oni-mir-147-p5_1ss9GC	ACAGAATCCTTTCTGCACAAACT	up	1.3411	0.423417	0.415242	85.2973	114.392	156.209	77.9485	109.019	130.419	63.4437	62.0297	178	76	94	108	55	56	middle
339	PC-3p-7792_300	ACGGGTTAGGCTCTCGGGAGCTT	up	1.23557	0.305174	0.41583	35.4083	43.7494	43.879	50.2563	37.1129	20.5289	38.0662	47.63	50	49	32	17	33	43	middle
340	PC-5p-4498_581	TTCCCTGACCTAAAGGCCCTCT	up	1.17416	0.231626	0.419196	74.1135	87.0209	86.8804	95.8972	78.285	51.3221	94.5887	76.4295	99	93.5	67.5	42.5	82	69	middle
341	oni-miR-10926_1ss9GT	ATCCCAGCTGTGCCTCCA	down	0.0561207	-4.15532	0.420149	91.5959	5.14043	6.14306	0	9.27822	263.252	11.5352	0	7	0	8	218	10	0	middle
342	PC-5p-29406_56	TGCTGTGTGCGTGTGTGCCTAT	down	0.414538	-1.27042	0.420833	5.64535	2.34021	7.02064	0	0	0	8.07465	8.86139	8	0	0	0	7	8	middle
343	oni-mir-181d-p3	CTCACTGATCAATGAATGCA	up	2.47265	1.30606	0.42139	2.01263	4.97654	8.7758	6.15383	0	6.0379	0	0	10	6	0	5	0	0	middle
344	PC-5p-21046_93	AGTACGACCTAACAGGCAGAAC	up	1.26638	0.340713	0.42147	4.63404	5.86847	7.45943	6.66665	3.47933	5.43411	4.03732	4.43069	8.5	6.5	3	4.5	3.5	4	low
345	oni-mir-103-1-p5	AGCCTCTTTACAGTGCTGCCTTG	down	-inf	-inf	0.42265	2.21535	0	0	0	0	0	0	6.64604	0	0	0	0	0	6	low
346	ssa-miR-122-2-3p	AACGCCATTATCACACTAAATA	up	inf	inf	0.42265	0	4.25252	0	0	12.7576	0	0	0	0	0	11	0	0	0	middle
347	oni-mir-124a-2-p5	CGTGTTCACGGCGGACCTTGA	down	-inf	-inf	0.42265	1.92254	0	0	0	0	0	5.76761	0	0	0	0	0	5	0	low
348	oni-miR-137b	TTATTGCTTGAGAATACGCGTAG	up	inf	inf	0.42265	0	1.6089	4.82669	0	0	0	0	0	5.5	0	0	0	0	0	low
349	oni-mir-144a-p3	TACAGTATAGATGATGTAC	down	-inf	-inf	0.42265	3.22021	0	0	0	0	9.66064	0	0	0	0	0	8	0	0	low
350	dre-miR-153a-3p	TTGCATAGTCACAAAAGTGATC	up	inf	inf	0.42265	0	1.17011	3.51032	0	0	0	0	0	4	0	0	0	0	0	low
351	oni-miR-153a	TTGCATAGTCACAAAAGTGATC	up	inf	inf	0.42265	0	1.17011	3.51032	0	0	0	0	0	4	0	0	0	0	0	low
352	oni-mir-187-p5	GGCTGCAACACAGGACATGGG	down	-inf	-inf	0.42265	2.81769	0	0	0	0	8.45306	0	0	0	0	0	7	0	0	low
353	oni-mir-192-p3	CCTGTCAGTTCTGTAGGCCACT	up	inf	inf	0.42265	0	2.05128	0	6.15383	0	0	0	0	0	6	0	0	0	0	low
354	dre-miR-204-3p_L-1_2ss11TG22CT	GCTGGGAAGGCAAAGGGACGT	up	inf	inf	0.42265	0	18.5564	0	0	55.6693	0	0	0	0	0	48	0	0	0	middle
355	oni-miR-219c-3p	AGAATTGTGTATGGACATCTGT	down	-inf	-inf	0.42265	1.84612	0	0	0	0	0	0	5.53837	0	0	0	0	0	5	low
356	abu-mir-338-2-p5	AACAACATCCTGATGCTGTCT	up	inf	inf	0.42265	0	1.93296	0	0	5.79889	0	0	0	0	0	5	0	0	0	low
357	ssa-miR-375-3-5p_R+1_2ss11AT12TC	ACGTTGAGCCTCACGCACAATAC	down	-inf	-inf	0.42265	1.92254	0	0	0	0	0	5.76761	0	0	0	0	0	5	0	low
358	oni-mir-462-p3	GCTGGTTATGGGGTCCGTTTCC	down	-inf	-inf	0.42265	2.41516	0	0	0	0	7.24548	0	0	0	0	0	6	0	0	middle
359	abu-miR-2187b-3p_R+1_1ss20AG	TTACAGGCTATGCTAATCTGTGC	up	inf	inf	0.42265	0	0.87758	2.63274	0	0	0	0	0	3	0	0	0	0	0	low
360	oni-miR-3120-3p	TGCACAGCAAGTGTAGATAGGC	up	inf	inf	0.42265	0	1.7094	0	5.12819	0	0	0	0	0	5	0	0	0	0	low
361	oni-miR-10802_L+1	TCTGTGAGCTTTGAGTCGGCAGC	up	inf	inf	0.42265	0	2.05128	0	6.15383	0	0	0	0	0	6	0	0	0	0	low
362	ssa-miR-17-3p_1ss19AC	CTGCAGTGAAGGCACTTTCAGCA	up	inf	inf	0.42265	0	1.46263	4.3879	0	0	0	0	0	5	0	0	0	0	0	low
363	ssa-miR-24a-5p_R+1	TGCCTACTGAACTGGTATCAGTT	up	inf	inf	0.42265	0	2.04769	6.14306	0	0	0	0	0	7	0	0	0	0	0	low
364	dre-mir-26b-p3_1ss11GA	CCTATTCTTGATTACTTGTTTCA	down	-inf	-inf	0.42265	4.06147	0	0	0	0	0	0	12.1844	0	0	0	0	0	11	middle
365	dre-miR-30e-5p_L+1R-2	CTGTAAACATCCTTGACTGGA	up	inf	inf	0.42265	0	1.02384	3.07153	0	0	0	0	0	3.5	0	0	0	0	0	low
366	oni-miR-122_R+2	TGGAGTGTGACAATGGTGTTTGTT	up	inf	inf	0.42265	0	1.7094	0	5.12819	0	0	0	0	0	5	0	0	0	0	low
367	dre-miR-125a_R+2	TCCCTGAGACCCTTAACCTGTGAC	down	-inf	-inf	0.42265	0.961268	0	0	0	0	0	2.8838	0	0	0	0	0	2.5	0	low
368	dre-miR-130a	CAGTGCAATGTTAAAAGGGCAT	up	inf	inf	0.42265	0	4.05922	0	0	12.1777	0	0	0	0	0	10.5	0	0	0	middle
369	dre-miR-135a_R+1	TATGGCTTTTTATTCCTATGTGAA	up	inf	inf	0.42265	0	6.57207	0	0	19.7162	0	0	0	0	0	17	0	0	0	middle
370	dre-miR-145-5p_L+1	CGTCCAGTTTTCCCAGGAATCCC	up	inf	inf	0.42265	0	4.10256	0	12.3077	0	0	0	0	0	12	0	0	0	0	middle
371	dre-miR-153c-3p_R+1	TTGCATAGTCACAAAAATGATCA	up	inf	inf	0.42265	0	0.87758	2.63274	0	0	0	0	0	3	0	0	0	0	0	low
372	dre-miR-203a-5p_L+1R-2_1ss11TC	AAGTGGTTCTCAACAGTTCAACA	up	inf	inf	0.42265	0	0.854699	0	2.5641	0	0	0	0	0	2.5	0	0	0	0	low
373	dre-miR-203b-5p_L+1	AAGTGGTTCTCAACAGTTCAACA	up	inf	inf	0.42265	0	0.854699	0	2.5641	0	0	0	0	0	2.5	0	0	0	0	low
374	dre-miR-737-3p_R+1	AATCAAAACCTAAAGAAAATAT	down	-inf	-inf	0.42265	4.61409	0	0	0	0	0	13.8423	0	0	0	0	0	12	0	middle
375	dre-let-7f_R+2	TGAGGTAGTAGATTGTATAGTTGT	up	inf	inf	0.42265	0	1.15978	0	0	3.47933	0	0	0	0	0	3	0	0	0	low
376	oni-miR-15c_R-1	CAAATCATTATGTGCTGCCAC	down	-inf	-inf	0.42265	3.22021	0	0	0	0	9.66064	0	0	0	0	0	8	0	0	low
377	oni-miR-19d_1ss20CG	TGTGCAAACCCATGCAAAAGTG	down	-inf	-inf	0.42265	2.01263	0	0	0	0	6.0379	0	0	0	0	0	5	0	0	low
378	ssa-miR-106b-5p_1ss2AG	AGAAGTGCTTACAGTGCAGGTA	up	inf	inf	0.42265	0	1.93296	0	0	5.79889	0	0	0	0	0	5	0	0	0	low
379	oni-miR-725_R-2_1ss18GA	TTCAGTCATTGTTTCTGATC	down	-inf	-inf	0.42265	1.00632	0	0	0	0	3.01895	0	0	0	0	0	2.5	0	0	low
380	oni-miR-7550_L-1R+1_3	TCCGGCTCGAAGGACCAT	down	-inf	-inf	0.42265	0.961268	0	0	0	0	0	2.8838	0	0	0	0	0	2.5	0	low
381	oni-miR-7550_L-1R+2_3	TCCGGCTCGAAGGACCAGA	up	inf	inf	0.42265	0	1.15978	0	0	3.47933	0	0	0	0	0	3	0	0	0	low
382	oni-miR-7550_L-1R+1_2	TCCGGCTCGAAGGACCAC	down	-inf	-inf	0.42265	0.961268	0	0	0	0	0	2.8838	0	0	0	0	0	2.5	0	low
383	oni-miR-7550_L-1R+2_4	TCCGGCTCGAAGGACCATT	up	inf	inf	0.42265	0	1.15978	0	0	3.47933	0	0	0	0	0	3	0	0	0	low
384	oni-miR-7550_L-1R+2_2	TCCGGCTCGAAGGACCACA	up	inf	inf	0.42265	0	1.15978	0	0	3.47933	0	0	0	0	0	3	0	0	0	low
385	oni-miR-7550_1ss4CT	ATCTGGCTCGAAGGACCA	down	-inf	-inf	0.42265	2.21535	0	0	0	0	0	0	6.64604	0	0	0	0	0	6	low
386	oni-miR-7550_L-1R+1_1	TCCGGCTCGAAGGACCAA	down	-inf	-inf	0.42265	0.961268	0	0	0	0	0	2.8838	0	0	0	0	0	2.5	0	low
387	oni-miR-7550_L-1R+2_1	TCCGGCTCGAAGGACCAAA	up	inf	inf	0.42265	0	1.15978	0	0	3.47933	0	0	0	0	0	3	0	0	0	low
388	oni-miR-10926_1ss15TG	ATCCCAGCGGTGCCGCCA	up	inf	inf	0.42265	0	3.07692	0	9.23075	0	0	0	0	0	9	0	0	0	0	low
389	dre-miR-15a-5p_R-1_1ss11GT	TAGCAGCACATAATGGTTTGT	up	inf	inf	0.42265	0	0.854699	0	2.5641	0	0	0	0	0	2.5	0	0	0	0	low
390	dre-miR-15b-5p_R-1_1ss12CA	TAGCAGCACATAATGGTTTGT	up	inf	inf	0.42265	0	0.854699	0	2.5641	0	0	0	0	0	2.5	0	0	0	0	low
391	oni-miR-34c_L-1R+2_1ss12GA	AGGCAGTGTCATTAGCTGATTGT	up	inf	inf	0.42265	0	18.5564	0	0	55.6693	0	0	0	0	0	48	0	0	0	middle
392	dre-miR-92b-3p_R+2	TATTGCACTCGTCCCGGCCTCCAT	up	inf	inf	0.42265	0	11.9844	0	0	35.9531	0	0	0	0	0	31	0	0	0	middle
393	dre-miR-93_R+3	AAAAGTGCTGTTTGTGCAGGTAGTT	up	inf	inf	0.42265	0	2.39316	0	7.17947	0	0	0	0	0	7	0	0	0	0	low
394	dre-miR-126a-3p_R+5	TCGTACCGTGAGTAATAATGCACTTT	down	-inf	-inf	0.42265	2.30704	0	0	0	0	0	6.92113	0	0	0	0	0	6	0	low
395	dre-miR-144-5p_L+1_1ss12GT	AGGATATCATCTTATACTGTAAGT	down	-inf	-inf	0.42265	2.21535	0	0	0	0	0	0	6.64604	0	0	0	0	0	6	low
396	ssa-miR-148b-3p_1ss22TA	TCAGTGCATTACAGAACTTTAA	up	inf	inf	0.42265	0	1.7094	0	5.12819	0	0	0	0	0	5	0	0	0	0	low
397	dre-miR-150_1ss9TC	TCTCCCAACCCTTGTACCAGTG	down	-inf	-inf	0.42265	2.01263	0	0	0	0	6.0379	0	0	0	0	0	5	0	0	low
398	ssa-miR-725-3p_1ss19TA	TTCAGTCATTGTTTCTGGAAGT	down	-inf	-inf	0.42265	29.3844	0	0	0	0	88.1533	0	0	0	0	0	73	0	0	middle
399	oni-miR-7550_1ss18AG	ATCCGGCTCGAAGGACCG	down	-inf	-inf	0.42265	2.01263	0	0	0	0	6.0379	0	0	0	0	0	5	0	0	low
400	PC-3p-61093_13	GTATAGTACCTCCAGAGGCGC	up	inf	inf	0.42265	0	1.02564	0	3.07692	0	0	0	0	0	3	0	0	0	0	low
401	PC-5p-91782_6	AAAGAAAAGGCGGCACCTTTGCT	down	-inf	-inf	0.42265	2.21535	0	0	0	0	0	0	6.64604	0	0	0	0	0	6	low
402	PC-3p-66613_11	TGTGTGATGTCAGAGGGCGGGG	up	inf	inf	0.42265	0	0.854699	0	2.5641	0	0	0	0	0	2.5	0	0	0	0	low
403	PC-5p-104274_5	CAGCACCTCAAAAGCTCACAGA	down	-inf	-inf	0.42265	1.92254	0	0	0	0	0	5.76761	0	0	0	0	0	5	0	low
404	PC-5p-76776_8	CGAGTGCATTAGAGTCCCGCAGT	down	-inf	-inf	0.42265	1.61011	0	0	0	0	4.83032	0	0	0	0	0	4	0	0	low
405	PC-5p-75458_8	ACTCGTCACACACTGACGCTCT	up	inf	inf	0.42265	0	1.54637	0	0	4.63911	0	0	0	0	0	4	0	0	0	low
406	PC-5p-102386_5	AAGACAGGTCGGCACATTGCT	down	-inf	-inf	0.42265	1.00632	0	0	0	0	3.01895	0	0	0	0	0	2.5	0	0	low
407	PC-5p-81666_7	AGAGAACAATGCAGCTCATTT	down	-inf	-inf	0.42265	1.40884	0	0	0	0	4.22653	0	0	0	0	0	3.5	0	0	low
408	PC-5p-99070_5	TCGATCAGCGGACGCCAAACGA	down	-inf	-inf	0.42265	1.00632	0	0	0	0	3.01895	0	0	0	0	0	2.5	0	0	low
409	PC-3p-76352_8	AGTCACTCCACCGTTGGACTGA	up	inf	inf	0.42265	0	1.17011	3.51032	0	0	0	0	0	4	0	0	0	0	0	low
410	PC-3p-67586_11	TGCCACAGAGGTCACTTTGCA	up	inf	inf	0.42265	0	2.779	8.33701	0	0	0	0	0	9.5	0	0	0	0	0	low
411	PC-5p-56039_16	CCTCCTAAACGAGAGCCCACCCA	up	inf	inf	0.42265	0	1.75516	5.26548	0	0	0	0	0	6	0	0	0	0	0	low
412	PC-3p-76532_8	AGCGGCTGGACAATACGAAAT	down	-inf	-inf	0.42265	3.07606	0	0	0	0	0	9.22817	0	0	0	0	0	8	0	low
413	PC-5p-97525_5	AAAATTGACGTTTTGGGATTGT	down	-inf	-inf	0.42265	1.00632	0	0	0	0	3.01895	0	0	0	0	0	2.5	0	0	low
414	PC-3p-41976_30	AAGCAAATTGCTACAGTTCACC	up	inf	inf	0.42265	0	1.46263	4.3879	0	0	0	0	0	5	0	0	0	0	0	low
415	PC-5p-97504_5	TGGAGCGTCGCAGTAAAACAGC	down	-inf	-inf	0.42265	0.961268	0	0	0	0	0	2.8838	0	0	0	0	0	2.5	0	low
416	PC-3p-96526_5	TTTTACTGCGACGCTCCAGAAC	up	inf	inf	0.42265	0	0.854699	0	2.5641	0	0	0	0	0	2.5	0	0	0	0	low
417	PC-3p-83810_7	TGTATCTCTGGTTTCATGCGG	down	-inf	-inf	0.42265	2.81769	0	0	0	0	8.45306	0	0	0	0	0	7	0	0	low
418	PC-5p-85417_6	CGCCCCACCACCAAATTACCCA	down	-inf	-inf	0.42265	1.20758	0	0	0	0	3.62274	0	0	0	0	0	3	0	0	low
419	PC-5p-87172_6	AAAGACAATGCAGCACATTGCA	down	-inf	-inf	0.42265	1.20758	0	0	0	0	3.62274	0	0	0	0	0	3	0	0	low
420	PC-5p-91959_6	ATGATTCTCACAGGACATGTGT	up	inf	inf	0.42265	0	1.46263	4.3879	0	0	0	0	0	5	0	0	0	0	0	low
421	PC-3p-69429_10	CAGTGCCCTGAGAGAATCATAT	down	-inf	-inf	0.42265	1.92254	0	0	0	0	0	5.76761	0	0	0	0	0	5	0	low
422	PC-5p-64935_12	CAATGCATCAGGTACTGTTGGT	down	-inf	-inf	0.42265	1.84612	0	0	0	0	0	0	5.53837	0	0	0	0	0	5	low
423	PC-3p-90393_6	TGCGGAACTCTACTGCACCA	down	-inf	-inf	0.42265	2.41516	0	0	0	0	7.24548	0	0	0	0	0	6	0	0	low
424	PC-3p-92798_6	GGTGTGACCCAGATTCGGGCCT	up	inf	inf	0.42265	0	1.75516	5.26548	0	0	0	0	0	6	0	0	0	0	0	low
425	PC-3p-47757_23	CTAACTGTGGCTATTGCTCTGT	up	inf	inf	0.42265	0	2.05128	0	6.15383	0	0	0	0	0	6	0	0	0	0	low
426	PC-5p-69110_10	TTGTCGGTGTGAAGTCAGTAGACT	up	inf	inf	0.42265	0	3.4188	0	10.2564	0	0	0	0	0	10	0	0	0	0	middle
427	PC-3p-88668_6	ATATGCTTGCGCTTCAGAATGT	down	-inf	-inf	0.42265	2.21535	0	0	0	0	0	0	6.64604	0	0	0	0	0	6	low
428	PC-5p-62986_12	CCTGAGTGTTCCTCTGTCTTT	down	-inf	-inf	0.42265	4.83032	0	0	0	0	14.491	0	0	0	0	0	12	0	0	middle
429	PC-3p-66418_11	CCGCTGTCGCTCTGCCCACACT	down	-inf	-inf	0.42265	2.21535	0	0	0	0	0	0	6.64604	0	0	0	0	0	6	low
430	PC-5p-85198_6	AGACTGATGAAGCTGACATCTGT	up	inf	inf	0.42265	0	1.75516	5.26548	0	0	0	0	0	6	0	0	0	0	0	low
431	PC-5p-38032_36	TCCGCTGGAGTAACTACAGTTA	down	-inf	-inf	0.42265	3.22021	0	0	0	0	9.66064	0	0	0	0	0	8	0	0	middle
432	PC-3p-40508_32	TGCGGAACTCTACTGCACTCGCCA	down	-inf	-inf	0.42265	0.923061	0	0	0	0	0	0	2.76918	0	0	0	0	0	2.5	low
433	PC-3p-102919_5	GTCACTGTTGATGTTGGGAGT	up	inf	inf	0.42265	0	1.7094	0	5.12819	0	0	0	0	0	5	0	0	0	0	low
434	PC-5p-105593_5	GCTGCAGGAAAAGAAATCA	down	-inf	-inf	0.42265	1.84612	0	0	0	0	0	0	5.53837	0	0	0	0	0	5	low
435	PC-3p-105498_5	ATGTGCCTTGATGTAATTATCT	up	inf	inf	0.42265	0	1.46263	4.3879	0	0	0	0	0	5	0	0	0	0	0	low
436	PC-3p-88886_6	GGGAAAGATGAAAAGCACT	down	-inf	-inf	0.42265	1.10767	0	0	0	0	0	0	3.32302	0	0	0	0	0	3	low
437	PC-5p-75366_8	ACTAGCTCCTGTGTGGACTTGC	down	-inf	-inf	0.42265	3.07606	0	0	0	0	0	9.22817	0	0	0	0	0	8	0	low
438	PC-3p-69800_10	ATCTCAGGGTTTTAGAAGACTT	up	inf	inf	0.42265	0	1.46263	4.3879	0	0	0	0	0	5	0	0	0	0	0	low
439	PC-3p-107064_5	CCTTCCTGTTGGGTCGTACTCT	down	-inf	-inf	0.42265	1.84612	0	0	0	0	0	0	5.53837	0	0	0	0	0	5	low
440	PC-3p-60197_14	TCAGAGAACCTTTAGGGAACATT	down	-inf	-inf	0.42265	2.01263	0	0	0	0	6.0379	0	0	0	0	0	5	0	0	low
441	PC-3p-99007_5	ACTGTTCCAGCTGTCGTTCTCA	up	inf	inf	0.42265	0	1.46263	4.3879	0	0	0	0	0	5	0	0	0	0	0	low
442	PC-5p-37807_36	TGAGTGCATTAGAGTCCCGCAGT	down	-inf	-inf	0.42265	14.491	0	0	0	0	43.4729	0	0	0	0	0	36	0	0	middle
443	PC-3p-88677_6	TTCATCGTCTCTTCATCACGT	down	-inf	-inf	0.42265	2.21535	0	0	0	0	0	0	6.64604	0	0	0	0	0	6	low
444	PC-5p-81156_7	CGAGTGCAGTAGAGTCCCGCAGTTT	up	inf	inf	0.42265	0	1.15978	0	0	3.47933	0	0	0	0	0	3	0	0	0	low
445	PC-3p-59400_14	ATCCTCACTGTGCTGCAGTATT	up	inf	inf	0.42265	0	3.51032	10.531	0	0	0	0	0	12	0	0	0	0	0	middle
446	PC-3p-91324_6	CTTTTATTGACCAAGTAGCGTG	up	inf	inf	0.42265	0	2.05128	0	6.15383	0	0	0	0	0	6	0	0	0	0	low
447	PC-5p-105664_5	TGGACTTCATTATGCTGAGAGGT	up	inf	inf	0.42265	0	1.93296	0	0	5.79889	0	0	0	0	0	5	0	0	0	low
448	PC-3p-58646_15	CTAGCAGCTAGCTACACAGCCA	up	inf	inf	0.42265	0	3.4188	0	10.2564	0	0	0	0	0	10	0	0	0	0	middle
449	PC-5p-107586_5	TAACAACATGAGCTGAACAGTCT	up	inf	inf	0.42265	0	1.7094	0	5.12819	0	0	0	0	0	5	0	0	0	0	low
450	PC-5p-103597_5	CTGGGTGTGCAAGCGTGGT	down	-inf	-inf	0.42265	1.84612	0	0	0	0	0	0	5.53837	0	0	0	0	0	5	low
451	PC-5p-91279_6	TAGCTGAGCTGATGATGGAAGT	down	-inf	-inf	0.42265	2.01263	0	0	0	0	6.0379	0	0	0	0	0	5	0	0	low
452	PC-3p-101683_5	GACGACTGCAAAGCTGCTGAAT	down	-inf	-inf	0.42265	2.01263	0	0	0	0	6.0379	0	0	0	0	0	5	0	0	low
453	PC-3p-23804_78	TTCCCGGCTGGTGCACCA	up	inf	inf	0.42265	0	43.5865	130.759	0	0	0	0	0	149	0	0	0	0	0	middle
454	PC-5p-91738_6	AGCATCACACAGCTCCCAGTA	down	-inf	-inf	0.42265	2.41516	0	0	0	0	7.24548	0	0	0	0	0	6	0	0	low
455	PC-5p-68132_11	GTGAGCTCAGATCAGACTGATC	down	-inf	-inf	0.42265	1.00632	0	0	0	0	3.01895	0	0	0	0	0	2.5	0	0	low
456	PC-5p-61880_13	TAAGGTGAGGCAGACAGGCTGG	down	-inf	-inf	0.42265	2.30704	0	0	0	0	0	6.92113	0	0	0	0	0	6	0	low
457	PC-5p-60703_14	TAACAACATCCTGGTGCTGCCT	up	inf	inf	0.42265	0	2.31955	0	0	6.95866	0	0	0	0	0	6	0	0	0	low
458	PC-3p-54405_17	TGTTCTTTATTATTCGTTGGT	down	-inf	-inf	0.42265	2.01263	0	0	0	0	6.0379	0	0	0	0	0	5	0	0	low
459	PC-3p-111277_5	AGCAGTCTGCTGTGATCGTC	up	inf	inf	0.42265	0	1.46263	4.3879	0	0	0	0	0	5	0	0	0	0	0	low
460	PC-5p-57782_15	CATCGAACCACGCTGCTCATGA	down	-inf	-inf	0.42265	3.46056	0	0	0	0	0	10.3817	0	0	0	0	0	9	0	middle
461	PC-3p-64315_12	AATTGCACAGTATCCATCTGCA	up	inf	inf	0.42265	0	1.7094	0	5.12819	0	0	0	0	0	5	0	0	0	0	low
462	PC-5p-103351_5	TAGAAAGGGCGGCACATCTGCAG	down	-inf	-inf	0.42265	1.92254	0	0	0	0	0	5.76761	0	0	0	0	0	5	0	low
463	PC-3p-47279_23	CTGGCAATCGGAAGCTCT	down	-inf	-inf	0.42265	11.0767	0	0	0	0	0	0	33.2302	0	0	0	0	0	30	middle
464	PC-3p-77748_8	TGTCGATGTGGACTGCACAGA	up	inf	inf	0.42265	0	2.34021	7.02064	0	0	0	0	0	8	0	0	0	0	0	low
465	PC-3p-90186_6	TGACGTAAAACATGTCTTCAGT	up	inf	inf	0.42265	0	1.75516	5.26548	0	0	0	0	0	6	0	0	0	0	0	low
466	PC-3p-80391_7	TGCCTCATGACGTGCTGGAACGT	up	inf	inf	0.42265	0	2.04769	6.14306	0	0	0	0	0	7	0	0	0	0	0	low
467	PC-3p-57406_15	GAAATAGTTGATTGTTGAGTC	up	inf	inf	0.42265	0	1.02384	3.07153	0	0	0	0	0	3.5	0	0	0	0	0	low
468	PC-3p-63400_12	TGGACGGATAACTGATAAGGGT	down	-inf	-inf	0.42265	4.83032	0	0	0	0	14.491	0	0	0	0	0	12	0	0	middle
469	PC-3p-18874_107	ACTACTGATTACTCATGGGTC	down	-inf	-inf	0.42265	53.9386	0	0	0	0	161.816	0	0	0	0	0	134	0	0	middle
470	PC-3p-72311_9	TGTCCATGGTGGGCTGTGCAGA	up	inf	inf	0.42265	0	1.31637	3.94911	0	0	0	0	0	4.5	0	0	0	0	0	low
471	PC-3p-107948_5	TGGCCTGTTTGCTCTACCTAAT	down	-inf	-inf	0.42265	2.01263	0	0	0	0	6.0379	0	0	0	0	0	5	0	0	low
472	PC-5p-97093_5	CATCTAGCCTCACTCCGTTCAG	down	-inf	-inf	0.42265	2.01263	0	0	0	0	6.0379	0	0	0	0	0	5	0	0	low
473	PC-3p-58670_15	ACAGGACATGTAGACTGTAGT	down	-inf	-inf	0.42265	3.22021	0	0	0	0	9.66064	0	0	0	0	0	8	0	0	low
474	PC-3p-83253_7	AGGGAAAGATGAAAAGCACT	down	-inf	-inf	0.42265	3.69224	0	0	0	0	0	0	11.0767	0	0	0	0	0	10	middle
475	PC-3p-99896_5	AATCTGTCAGCTGCTGTAATGG	up	inf	inf	0.42265	0	1.46263	4.3879	0	0	0	0	0	5	0	0	0	0	0	low
476	PC-3p-92881_6	ACAACATCCGTAGCCTCATTT	down	-inf	-inf	0.42265	2.30704	0	0	0	0	0	6.92113	0	0	0	0	0	6	0	low
477	PC-5p-51186_20	GAGGGAAGATGTTCCACTCTGT	up	inf	inf	0.42265	0	2.05128	0	6.15383	0	0	0	0	0	6	0	0	0	0	low
478	PC-5p-88930_6	TCTAACCGGCTCTGACGTCCAGC	up	inf	inf	0.42265	0	2.05128	0	6.15383	0	0	0	0	0	6	0	0	0	0	low
479	PC-5p-96620_5	GATCTGGACACTGTCTCAGC	down	-inf	-inf	0.42265	1.84612	0	0	0	0	0	0	5.53837	0	0	0	0	0	5	low
480	PC-3p-100328_5	CAGACCTGCCTCATCGCTCTCTC	up	inf	inf	0.42265	0	1.46263	4.3879	0	0	0	0	0	5	0	0	0	0	0	low
481	PC-3p-57024_16	CCGGCCTGTTGGGTCGCACTCG	up	inf	inf	0.42265	0	1.7094	0	5.12819	0	0	0	0	0	5	0	0	0	0	low
482	PC-5p-98306_5	TATCTCCTCACCGCCATGCTGA	down	-inf	-inf	0.42265	1.92254	0	0	0	0	0	5.76761	0	0	0	0	0	5	0	low
483	PC-5p-110165_5	AGAGTAACCAGTAACTGCTGCT	up	inf	inf	0.42265	0	1.7094	0	5.12819	0	0	0	0	0	5	0	0	0	0	low
484	PC-3p-94475_5	TCAACGACCCACAAGTTGCCA	up	inf	inf	0.42265	0	1.7094	0	5.12819	0	0	0	0	0	5	0	0	0	0	low
485	PC-3p-85353_6	TTGGCTGCCCAGTGCTCCTC	down	-inf	-inf	0.42265	1.92254	0	0	0	0	0	5.76761	0	0	0	0	0	5	0	low
486	PC-5p-90757_6	GACACACACTCATGAACAGATC	down	-inf	-inf	0.42265	2.21535	0	0	0	0	0	0	6.64604	0	0	0	0	0	6	low
487	PC-5p-90363_6	TGTTTAAGGAGGACTGACAGTG	down	-inf	-inf	0.42265	2.41516	0	0	0	0	7.24548	0	0	0	0	0	6	0	0	low
488	PC-5p-70441_10	AGTACGACCTAACAGGCAGAAG	down	-inf	-inf	0.42265	1.00632	0	0	0	0	3.01895	0	0	0	0	0	2.5	0	0	low
489	PC-3p-97839_5	TGTGATCTCTGCACTGATACGA	down	-inf	-inf	0.42265	2.01263	0	0	0	0	6.0379	0	0	0	0	0	5	0	0	low
490	PC-3p-57879_15	TATGGATTTATAACTTTTGAGT	down	-inf	-inf	0.42265	11.8152	0	0	0	0	0	0	35.4455	0	0	0	0	0	32	middle
491	PC-5p-87168_6	GTGGGAGGCTTTGAAACCGA	down	-inf	-inf	0.42265	4.06147	0	0	0	0	0	0	12.1844	0	0	0	0	0	11	middle
492	PC-5p-87869_6	AGAAGTGTCTCTCTGATTA	down	-inf	-inf	0.42265	2.30704	0	0	0	0	0	6.92113	0	0	0	0	0	6	0	low
493	PC-5p-98231_5	GTGCCTTCTGAGCTGACAGCAGT	up	inf	inf	0.42265	0	1.7094	0	5.12819	0	0	0	0	0	5	0	0	0	0	low
494	PC-3p-110300_5	TGTCAGTCCATCTTCTGACTCT	down	-inf	-inf	0.42265	2.01263	0	0	0	0	6.0379	0	0	0	0	0	5	0	0	low
495	PC-5p-44509_26	TGACACGTTTTGGCTTGTGGAT	up	inf	inf	0.42265	0	2.05128	0	6.15383	0	0	0	0	0	6	0	0	0	0	low
496	PC-5p-111081_5	CTCCGTGACGCAGCTCCGTGA	down	-inf	-inf	0.42265	2.01263	0	0	0	0	6.0379	0	0	0	0	0	5	0	0	low
497	PC-3p-64774_12	CTGACGAGCAGGTCGGCACCC	down	-inf	-inf	0.42265	1.84612	0	0	0	0	0	0	5.53837	0	0	0	0	0	5	low
498	PC-5p-109640_5	TCTGACTGTGGGACCAGGTCT	down	-inf	-inf	0.42265	1.84612	0	0	0	0	0	0	5.53837	0	0	0	0	0	5	low
499	PC-3p-95138_5	CAGCCAGCCTGCCTGCCTGCTT	up	inf	inf	0.42265	0	1.93296	0	0	5.79889	0	0	0	0	0	5	0	0	0	low
500	PC-5p-82753_7	TCTCTGTCTCTCTGCTGCAGT	up	inf	inf	0.42265	0	2.39316	0	7.17947	0	0	0	0	0	7	0	0	0	0	low
501	PC-3p-92533_6	CCTCCCTGTTAGGTCGCAATCA	up	inf	inf	0.42265	0	2.05128	0	6.15383	0	0	0	0	0	6	0	0	0	0	low
502	PC-5p-103152_5	TGAGAGCCAGACGAGACACAGA	up	inf	inf	0.42265	0	1.46263	4.3879	0	0	0	0	0	5	0	0	0	0	0	low
503	PC-3p-66753_11	GACTCCGGTGGAATGAAGGAT	up	inf	inf	0.42265	0	1.46263	4.3879	0	0	0	0	0	5	0	0	0	0	0	low
504	PC-5p-62662_13	AGTGGGCGTCTGTGGCTCAG	down	-inf	-inf	0.42265	5.23285	0	0	0	0	15.6985	0	0	0	0	0	13	0	0	middle
505	PC-3p-47361_23	TCGTGACGCTCAGTCTCGCTCT	up	inf	inf	0.42265	0	3.09274	0	0	9.27822	0	0	0	0	0	8	0	0	0	low
506	PC-3p-101093_5	TTTTGTCTTGCCTCCTCTAGT	down	-inf	-inf	0.42265	1.84612	0	0	0	0	0	0	5.53837	0	0	0	0	0	5	low
507	PC-3p-82290_7	TGCTGTCACACACTTGGACCTG	up	inf	inf	0.42265	0	2.04769	6.14306	0	0	0	0	0	7	0	0	0	0	0	low
508	PC-5p-96517_5	CTTAGTCTGGAGCCTCGAAC	up	inf	inf	0.42265	0	1.93296	0	0	5.79889	0	0	0	0	0	5	0	0	0	low
509	PC-5p-100978_5	AAAGACAGGCCGGCACATTTCT	up	inf	inf	0.42265	0	1.93296	0	0	5.79889	0	0	0	0	0	5	0	0	0	low
510	PC-5p-54413_17	TGAGTGCAGTAGAGTCCCGCAGC	up	inf	inf	0.42265	0	1.7094	0	5.12819	0	0	0	0	0	5	0	0	0	0	low
511	PC-3p-104469_5	TGCGAGCGTGTAACACAGTAAC	down	-inf	-inf	0.42265	2.01263	0	0	0	0	6.0379	0	0	0	0	0	5	0	0	low
512	PC-3p-110881_5	TATAGGCCAGTGCAGTGATTGT	up	inf	inf	0.42265	0	1.93296	0	0	5.79889	0	0	0	0	0	5	0	0	0	low
513	PC-3p-50641_20	TCCATGCGGACAAACCAGGACC	up	inf	inf	0.42265	0	3.4188	0	10.2564	0	0	0	0	0	10	0	0	0	0	middle
514	PC-5p-80750_7	AAATGCGACCGTGGCACAGTTT	up	inf	inf	0.42265	0	1.46263	4.3879	0	0	0	0	0	5	0	0	0	0	0	middle
515	PC-5p-67110_11	GCTTAACTGTAAAATTGCC	down	-inf	-inf	0.42265	4.06147	0	0	0	0	0	0	12.1844	0	0	0	0	0	11	middle
516	PC-3p-65430_12	ACTGGGGCAGAATATTAGAAAC	up	inf	inf	0.42265	0	2.31955	0	0	6.95866	0	0	0	0	0	6	0	0	0	low
517	PC-3p-92536_6	CACCGGTACCATGATAACTGAA	down	-inf	-inf	0.42265	2.21535	0	0	0	0	0	0	6.64604	0	0	0	0	0	6	low
518	PC-3p-85116_6	AACTGCAGTCTGCCCGTCAGA	up	inf	inf	0.42265	0	1.75516	5.26548	0	0	0	0	0	6	0	0	0	0	0	low
519	PC-5p-97255_5	CACACAGTGTCCTGCACCTGC	up	inf	inf	0.42265	0	1.46263	4.3879	0	0	0	0	0	5	0	0	0	0	0	low
520	PC-5p-72311_9	TGTCCATGGTGGGCTGTGCAGA	up	inf	inf	0.42265	0	1.31637	3.94911	0	0	0	0	0	4.5	0	0	0	0	0	low
521	PC-3p-88832_6	CCTGCCTGTTACGTCGCACTCT	up	inf	inf	0.42265	0	1.02564	0	3.07692	0	0	0	0	0	3	0	0	0	0	low
522	PC-5p-61213_13	CAGCAGCTCTGACAGAAG	down	-inf	-inf	0.42265	2.41516	0	0	0	0	7.24548	0	0	0	0	0	6	0	0	low
523	PC-5p-57245_15	TCGCACGCGCGACTTACTATCT	up	inf	inf	0.42265	0	2.73504	0	8.20511	0	0	0	0	0	8	0	0	0	0	low
524	PC-5p-84615_7	TGATGTGGTTCTTCCTTACAGT	up	inf	inf	0.42265	0	2.04769	6.14306	0	0	0	0	0	7	0	0	0	0	0	low
525	PC-3p-109169_5	TTCTGGCCATAGTGGTTCGGACT	up	inf	inf	0.42265	0	1.46263	4.3879	0	0	0	0	0	5	0	0	0	0	0	low
526	PC-5p-79473_7	TGAGTGCATTAGAGTCCCGCA	down	-inf	-inf	0.42265	1.40884	0	0	0	0	4.22653	0	0	0	0	0	3.5	0	0	low
527	PC-3p-76372_8	AGTTTGACTGGGGCGGTC	down	-inf	-inf	0.42265	5.53837	0	0	0	0	0	0	16.6151	0	0	0	0	0	15	middle
528	PC-5p-69833_10	ACTCAGCAGCTGCGTTCACGTT	up	inf	inf	0.42265	0	1.46263	4.3879	0	0	0	0	0	5	0	0	0	0	0	low
529	PC-5p-87128_6	GCTCTGACTTTATTGCACTAT	up	inf	inf	0.42265	0	1.75516	5.26548	0	0	0	0	0	6	0	0	0	0	0	low
530	PC-5p-62147_13	AAACAGCTACAGAGATCGAGGAA	up	inf	inf	0.42265	0	1.75516	5.26548	0	0	0	0	0	6	0	0	0	0	0	low
531	PC-3p-76268_8	TAACAGTCTACAGCCATGGTCGTA	down	-inf	-inf	0.42265	3.07606	0	0	0	0	0	9.22817	0	0	0	0	0	8	0	low
532	PC-5p-68660_10	TGGGAGCTGTTGTGACATTGCCT	down	-inf	-inf	0.42265	3.69224	0	0	0	0	0	0	11.0767	0	0	0	0	0	10	middle
533	PC-3p-88847_6	TAATTCTCCTCTGTCTGTCTCG	down	-inf	-inf	0.42265	2.30704	0	0	0	0	0	6.92113	0	0	0	0	0	6	0	low
534	PC-5p-105499_5	TGTGGTCTGCTTCTGCATGAGCC	down	-inf	-inf	0.42265	2.01263	0	0	0	0	6.0379	0	0	0	0	0	5	0	0	low
535	PC-5p-64788_12	ATCTGAATTGATGATTCTGGCT	up	inf	inf	0.42265	0	2.31955	0	0	6.95866	0	0	0	0	0	6	0	0	0	low
536	PC-5p-70904_10	AACTGACCTCTTCAGCTGACGAG	up	inf	inf	0.42265	0	1.93296	0	0	5.79889	0	0	0	0	0	5	0	0	0	low
537	PC-3p-95882_5	TGAGGAGCTTTGACCAAGTCC	up	inf	inf	0.42265	0	1.93296	0	0	5.79889	0	0	0	0	0	5	0	0	0	low
538	PC-3p-65579_11	GAACTCAGAGGGACTCCTGACCCC	down	-inf	-inf	0.42265	3.84507	0	0	0	0	0	11.5352	0	0	0	0	0	10	0	middle
539	PC-3p-64395_12	ATGGGGGTAAAGGGAGAGTAGA	down	-inf	-inf	0.42265	2.21535	0	0	0	0	0	0	6.64604	0	0	0	0	0	6	low
540	PC-5p-45446_25	ATAGTCAGGGGTTAATGGACT	up	inf	inf	0.42265	0	2.70615	0	0	8.11844	0	0	0	0	0	7	0	0	0	low
541	PC-3p-79400_7	TGCAGCTGTTGAAGTCCTTTGA	down	-inf	-inf	0.42265	2.58457	0	0	0	0	0	0	7.75371	0	0	0	0	0	7	low
542	PC-5p-70887_10	ACTCCGCCCCCTCATCCTGCTT	down	-inf	-inf	0.42265	5.23285	0	0	0	0	15.6985	0	0	0	0	0	13	0	0	middle
543	PC-5p-92498_6	TTCATTACAGCGTGTACTGTGA	up	inf	inf	0.42265	0	1.75516	5.26548	0	0	0	0	0	6	0	0	0	0	0	low
544	PC-5p-51014_20	GTTGAGATTGGTGAAACAAGT	down	-inf	-inf	0.42265	2.01263	0	0	0	0	6.0379	0	0	0	0	0	5	0	0	low
545	PC-5p-108923_5	TGAAAAGATATTACAAGGACTT	down	-inf	-inf	0.42265	2.01263	0	0	0	0	6.0379	0	0	0	0	0	5	0	0	low
546	PC-5p-76014_8	GTGGCAGGTGGGGAGTTTG	up	inf	inf	0.42265	0	3.09274	0	0	9.27822	0	0	0	0	0	8	0	0	0	low
547	PC-5p-101911_5	TACTGGTTTCACTGGTGCACCT	down	-inf	-inf	0.42265	2.01263	0	0	0	0	6.0379	0	0	0	0	0	5	0	0	low
548	PC-5p-95112_5	TGTGCCTCTAAATCCTGTCCATG	down	-inf	-inf	0.42265	2.01263	0	0	0	0	6.0379	0	0	0	0	0	5	0	0	low
549	oni-miR-200a	TAACACTGTCTGGTAACGATGTT	up	1.22608	0.29405	0.425178	117.598	144.184	164.985	91.2819	176.286	129.211	107.277	116.306	188	89	152	107	93	105	middle
550	oni-mir-26a-4-p3	CCTATGCTTGATTACTTGCACT	up	1.38166	0.4664	0.4268	48.6927	67.2766	86.0028	54.3589	61.4682	82.1154	20.7634	43.1993	98	53	53	68	18	39	middle
551	dre-miR-128-3p_R+2	TCACAGTGAACCGGTCTCTTTTTT	down	0.83709	-0.256546	0.427707	187.441	156.905	135.147	174.359	161.209	241.516	184.563	136.244	154	170	139	200	160	123	middle
552	oni-mir-125a-1-p3	ACAGGTGAGGTCCTTGGGAAC	down	0.884989	-0.176269	0.428954	385.176	340.876	322.949	361.025	338.655	304.31	459.101	392.116	368	352	292	252	398	354	middle
553	PC-5p-39221_34	TGAGTGCAGTAGAGTCCCGCAGTT	up	1.77002	0.823767	0.429501	7.34506	13.0009	9.65338	6.15383	23.1955	0	10.9585	11.0767	11	6	20	0	9.5	10	middle
554	ssa-miR-24a-4-5p	TGCCTGCTGTGCTGATAATCAGT	up	1.19057	0.251647	0.43068	591.665	704.416	840.721	627.691	644.836	804.248	484.479	486.269	958	612	556	666	420	439	middle
555	PC-5p-33085_46	ACAGCAGGCACAGACAGGAG	down	0.711556	-0.490951	0.4316	13.6878	9.73966	13.1637	10.2564	5.79889	6.0379	17.3028	17.7228	15	10	5	5	15	16	middle
556	PC-3p-36401_39	CACTGCTGGAGCTGGGACAGT	down	0.420465	-1.24994	0.432558	4.5972	1.93296	0	0	5.79889	6.0379	0	7.75371	0	0	5	5	0	7	low
557	PC-3p-55346_17	TACTGAGCTGCTGTGCTGACA	down	0.424168	-1.23729	0.43259	4.13788	1.75516	5.26548	0	0	0	5.76761	6.64604	6	0	0	0	5	6	low
558	PC-3p-5031_505	TACAGCAGGCACAGACAAA	up	1.21844	0.285037	0.433528	56.9958	69.446	78.1046	59.487	70.7464	45.888	81.9	43.1993	89	58	61	38	71	39	middle
559	oni-miR-26d_1ss21CT	CCTATCCTGGATTACTTGAATC	down	0.711608	-0.490846	0.435775	22.4327	15.9633	11.4085	22.5641	13.9173	9.66064	28.838	28.7995	13	22	12	8	25	26	middle
560	PC-3p-31223_51	CAAGTTGCTACTGATGTGCTGT	up	1.64678	0.71965	0.436997	4.87633	8.03026	13.1637	5.12819	5.79889	0	5.76761	8.86139	15	5	5	0	5	8	middle
561	ssa-miR-301d-5p_1ss10CT	CTCTGACTTTATTGCACTACT	up	1.48312	0.568631	0.437515	4.7222	7.00357	7.89822	6.15383	6.95866	7.24548	6.92113	0	9	6	6	6	6	0	middle
562	PC-5p-4874_525	ATTCACAACATGAAAACCCAGTT	up	1.42382	0.509768	0.438088	71.3957	101.655	49.1445	145.641	110.179	31.3971	84.2071	98.5829	56	142	95	26	73	89	middle
563	oni-mir-22b-p5	AGTTCTTCACTGGCAAGCTTTA	down	0.883093	-0.179362	0.438237	5773.68	5098.7	4948.67	4558.96	5788.45	7064.95	5423.86	4832.23	5639	4445	4991	5850.5	4702	4362.5	middle
564	dre-miR-22a-5p	AGTTCTTCACTGGCAAGCTTTA	down	0.883093	-0.179362	0.438237	5773.68	5098.7	4948.67	4558.96	5788.45	7064.95	5423.86	4832.23	5639	4445	4991	5850.5	4702	4362.5	middle
565	PC-3p-39009_34	TGAAGGAGCCCAGTGAACGTGC	up	2.31526	1.21117	0.439345	2.01263	4.65977	7.02064	0	6.95866	6.0379	0	0	8	0	6	5	0	0	low
566	PC-5p-7698_304	CTACTGCATCAGGAACTGATTGGC	up	1.31734	0.397631	0.439963	33.991	44.7778	43.879	26.6666	63.7878	26.5668	29.9916	45.4146	50	26	55	22	26	41	middle
567	dre-miR-30e-3p_R+1	CTTTCAGTCGGATGTTTGCAGCC	down	0.858511	-0.220091	0.440191	247.081	212.122	184.731	244.615	207.02	177.514	290.687	273.042	210.5	238.5	178.5	147	252	246.5	middle
568	oni-miR-99a	AGACCTGTAGATACAAGCTTGT	up	1.12554	0.170622	0.442832	154.999	174.458	179.026	195.897	148.452	189.59	129.194	146.213	204	191	128	157	112	132	middle
569	PC-5p-3183_905	TACAATCAACGGTCGATGGTTT	down	0.930833	-0.103406	0.446963	132.771	123.588	116.718	114.872	139.173	138.872	117.659	141.782	133	112	120	115	102	128	middle
570	oni-let-7d	TGAGGTAGTTGGTTGTATGGTT	down	0.874876	-0.19285	0.448474	43265.2	37851.7	31994.5	44239.7	37321	32983.3	50428.2	46384.3	36457.6	43133.8	32179.4	27313.5	43716.8	41875.4	high
571	abu-miR-7552_R+1	TTACAATTAAAGGATATTTCTT	up	1.74242	0.801092	0.448503	6.15591	10.7262	13.6025	8.71793	9.85811	15.6985	0	2.76918	15.5	8.5	8.5	13	0	2.5	middle
572	oni-miR-7550_R+1	ATCCGGCTCGAAGGACCAT	down	0.504321	-0.987587	0.452353	3.7249	1.87854	3.07153	2.5641	0	4.83032	6.34437	0	3.5	2.5	0	4	5.5	0	low
573	PC-5p-18728_108	TTTCTCAATTTGTACATCCTC	up	1.62477	0.700234	0.452924	9.13647	14.8446	17.5516	15.3846	11.5978	0	20.7634	6.64604	20	15	10	0	18	6	middle
574	oni-miR-129	CTTTTTGCGGTCTGGGCTTGC	down	0.890487	-0.167333	0.45414	74.6806	66.5022	60.553	61.5383	77.4151	59.1714	86.2257	78.6448	69	60	66.75	49	74.75	71	middle
575	abu-miR-20b	CAAAGTGCTCACAGTGCAGGTA	up	1.27038	0.345263	0.454924	72.6611	92.3074	59.0904	90.2562	127.576	50.7184	93.0507	74.2141	67.3333	88	110	42	80.6667	67	middle
576	PC-5p-23446_80	TTTCCTGACCTAAAGGCCCTCT	up	1.48282	0.568339	0.455577	3.59169	5.32581	6.14306	4.61537	5.219	0	6.34437	4.43069	7	4.5	4.5	0	5.5	4	low
577	PC-5p-4775_540	TCTTTGCCTGTATGTATATGCA	up	1.12484	0.169716	0.455815	65.9592	74.1933	82.4925	72.8204	67.2671	78.4927	49.6014	69.7834	94	71	58	65	43	63	middle
578	oni-miR-551_R-1_1ss14TA	GCGACCCATCCTTAGTTTCT	down	0.892534	-0.164021	0.45612	614.949	548.863	539.711	564.101	542.776	503.561	749.789	591.498	615	550	468	417	650	534	middle
579	ssa-miR-125b-1-3p_R+1	ACAGGTGAGGTCCTCGGGAAC	down	0.884662	-0.176802	0.456425	1198.28	1060.07	1026.77	1101.54	1051.92	898.439	1373.84	1322.56	1170	1074	907	744	1191	1194	middle
580	dre-miR-20b-5p_L+1R-1_1ss11CT	CCAAAGTGCTTACAGTGCAGGTA	up	2.26852	1.18175	0.457961	1.00632	2.28285	3.94911	0	2.89944	3.01895	0	0	4.5	0	2.5	2.5	0	0	low
581	dre-miR-30c-5p_L+1R+2	CTGTAAACATCCTACACTCTCAGCT	up	1.37959	0.464239	0.459925	61.9077	85.4072	75.4719	134.359	46.3911	61.5866	57.6761	66.4604	86	131	40	51	50	60	middle
582	PC-3p-16048_130	TAGCACCATTTGAAATCGGTTACCA	down	0.520344	-0.942462	0.460132	24.5795	12.7898	23.6947	3.07692	11.5978	49.5108	10.3817	13.8459	27	3	10	41	9	12.5	middle
583	PC-3p-36485_39	CAATGTGTCGCCTTGTCTTTCT	down	0.452788	-1.14309	0.463308	2.26119	1.02384	3.07153	0	0	0	3.46056	3.32302	3.5	0	0	0	3	3	low
584	oni-let-7a-3-p3	CTATACAGTCTATTGCCTTCC	up	1.18553	0.24553	0.465866	125.373	148.633	119.351	198.974	127.576	103.852	133.808	138.459	136	194	110	86	116	125	middle
585	ssa-let-7g-3p_1ss22CT	CTATACAGTCTACTGTCTTTCT	up	1.06474	0.090498	0.466572	735.29	782.891	794.502	759.144	795.027	834.438	718.644	652.789	905.333	740.167	685.5	691	623	589.333	middle
586	PC-5p-13245_165	AATGGTGTGTGTCAGAGGC	up	1.25427	0.326846	0.467824	19.9508	25.0236	15.7964	25.641	33.6335	14.491	26.531	18.8304	18	25	29	12	23	17	middle
587	oni-miR-212a-5p	ACCTTGGCTTTAGACTGCTTACT	down	0.887559	-0.172086	0.469589	785.086	696.81	768.76	819.485	502.184	753.53	753.249	848.478	876	799	433	624	653	766	middle
588	oni-miR-16a_R-1	TAGCAGCACGTAAATATTGGC	up	1.14024	0.189344	0.470903	16170.5	18438.4	15233	20381.5	19700.6	12051	16423.8	20036.7	17358	19872	16986.5	9979.5	14238	18089	high
589	ssa-miR-214-5p_L-1	GCCTGTCTACACTTGCTGTGC	up	1.14719	0.198098	0.47138	788.815	904.917	1046.07	711.28	957.396	998.065	651.163	717.219	1192	693.5	825.5	826.5	564.5	647.5	middle
590	oni-miR-27c_R+1	TTCACAGTGGTTAAGTTCTGC	up	1.33899	0.421143	0.47482	64092.6	85819.1	119592	73771.3	64094.5	106515	37389.1	48373.6	136274	71927.2	55264.5	88205.3	32413	43671.3	high
591	dre-let-7a_L+2	TCTGAGGTAGTAGGTTGTATAGTT	down	0.523927	-0.932563	0.475249	33.5448	17.575	18.4292	21.5384	12.7576	70.0396	17.3028	13.2921	21	21	11	58	15	12	middle
592	oni-miR-19c_R-2_1ss9TC	TGTGCAAACCCATGCAAAGCT	up	1.13809	0.186614	0.477038	1413.01	1608.13	1374.29	1872.82	1577.3	1024.83	1526.11	1688.09	1566	1826	1360	848.667	1323	1524	middle
593	PC-3p-31588_50	TAACTCGTCGCTCTGTCCTCCCC	down	0.857741	-0.221385	0.4824	7.37338	6.32445	7.02064	6.15383	5.79889	9.66064	6.92113	5.53837	8	6	5	8	6	5	low
594	dre-miR-107a-5p_1ss19TC	AGCTTCTTTACAGTGTTGCCTTG	up	2.11197	1.07859	0.48377	4.43069	9.35751	4.3879	5.12819	18.5564	0	0	13.2921	5	5	16	0	0	12	middle
595	ssa-miR-143-5p_R-1	GGTGCAGTGCTGCATCTCTGG	up	1.19059	0.251683	0.484185	1946.68	2317.71	2466.88	1957.94	2528.31	2776.23	1393.45	1670.37	2811	1909	2180	2299	1208	1508	middle
596	PC-5p-43906_27	TTCATCCGGCTCGAAGGACCA	down	0.15236	-2.71444	0.486838	9.59984	1.46263	4.3879	0	0	0	0	28.7995	5	0	0	0	0	26	middle
597	oni-let-7a	TGAGGTAGTAGGTTGTATAGTT	down	0.895956	-0.158501	0.487072	35411	31726.7	25748.5	37309.8	32121.7	28486.2	38522.7	39224	29340.4	36377.1	27696.5	23589.5	33395.8	35411.2	high
598	dre-let-7d-3p	CTGTACAACCTTCTAGCTTTCC	down	0.900377	-0.151398	0.487212	424.953	382.618	334.504	446.666	366.683	339.732	484.671	450.454	381.167	435.5	316.167	281.333	420.167	406.667	middle
599	oni-let-7d-1-p3	CTGTACAACCTTCTAGCTTTCC	down	0.900377	-0.151398	0.487212	424.953	382.618	334.504	446.666	366.683	339.732	484.671	450.454	381.167	435.5	316.167	281.333	420.167	406.667	middle
600	oni-miR-2187a	TTAATTAGTATAGCCTGTTTTAG	down	0.83599	-0.258442	0.488327	28.197	23.5724	20.1843	21.5384	28.9944	36.2274	18.4563	29.9072	23	21	25	30	16	27	middle
601	PC-5p-70864_10	GTTCGGGCGAAACTGCCTTT	down	0.157284	-2.66856	0.489125	10.8682	1.7094	0	5.12819	0	32.6047	0	0	0	5	0	27	0	0	middle
602	dre-miR-29a_R+1_2	TAGCACCATTTGAAATCGGTTAT	up	1.19515	0.257188	0.490102	203.973	243.777	246.161	201.025	284.145	291.631	143.613	176.674	280.5	196	245	241.5	124.5	159.5	middle
603	dre-miR-29a_R+1_1	TAGCACCATTTGAAATCGGTTAA	up	1.19515	0.257188	0.490102	203.973	243.777	246.161	201.025	284.145	291.631	143.613	176.674	280.5	196	245	241.5	124.5	159.5	middle
604	oni-miR-10a	TACCCTGTAGAACCGAATTTGT	down	0.871251	-0.198839	0.49181	82515.8	71892	63685.5	84808.2	67182.2	58883	97872.1	90792.3	72569.5	82688.2	57926.8	48761.2	84846.3	81966.7	high
605	PC-5p-23537_79	TGCTCTATCGTGGGCAGCTGGA	down	0.67388	-0.569437	0.492334	8.51162	5.73581	11.4085	0	5.79889	9.66064	9.22817	6.64604	13	0	5	8	8	6	middle
606	oni-miR-7132a-3p	TGAGGCGTTTAGAACAAGTTCA	down	0.815568	-0.294123	0.494231	851.443	694.409	712.595	719.998	650.635	1226.9	624.055	703.373	812	702	561	1016	541	635	middle
607	oni-miR-10926	ATCCCAGCGGTGCCTCCA	up	1.16393	0.218999	0.494961	343.561	399.88	392.278	357.948	449.414	294.046	474.674	261.965	447	349	387.5	243.5	411.5	236.5	middle
608	PC-3p-22510_84	CTTTTATTGACCAAGTAGCGCC	down	0.865875	-0.207769	0.495415	8.8781	7.68733	7.89822	8.20511	6.95866	8.45306	11.5352	6.64604	9	8	6	7	10	6	middle
609	oni-miR-192	ATGACCTATGAATTGACAGCC	up	1.12902	0.175072	0.495605	202.462	228.584	277.315	237.948	170.487	193.213	192.638	221.535	316	232	147	160	167	200	middle
610	dre-miR-222a-3p_R+1	AGCTACATCTGGCTACTGGGTCTCT	down	0.861795	-0.214584	0.499675	6035.76	5201.59	4170.26	6138.96	5295.54	4355.14	7617.85	6134.3	4752	5985.5	4566	3606.5	6604	5538	middle
611	ssa-miR-194b-5p_R+2	TGTAACAGCATCTCCATATGGACT	up	2.08796	1.06209	0.499903	1.29229	2.69824	0	4.61537	3.47933	0	0	3.87686	0	4.5	3	0	0	3.5	low
612	oni-miR-429b	TAATACTGTCTGGTAATGCCGT	down	0.67745	-0.561815	0.503788	14.8829	10.0824	10.531	0	19.7162	10.8682	13.8423	19.9381	12	0	17	9	12	18	middle
613	PC-3p-9473_241	CAGTGTGTAGAAATGTTCCTGT	down	0.859257	-0.218839	0.503948	20.8307	17.8989	24.5722	12.3077	16.8168	22.944	19.6099	19.9381	28	12	14.5	19	17	18	middle
614	ssa-miR-146d-5p_1ss17AT	TGAGAACTGAATTCCATGGGTT	down	0.495156	-1.01404	0.504856	16.8757	8.35612	5.26548	8.20511	11.5978	36.2274	0	14.3998	6	8	10	30	0	13	middle
615	dre-mir-101b-p5	TCAGTTATCATGGTACCGGTGCT	down	0.922185	-0.116871	0.50543	938.077	865.081	834.578	903.588	857.076	760.775	998.949	1054.51	951	881	739	630	866	952	middle
616	PC-3p-54280_17	CGGCCTGTTAGATCGTACTCG	down	0.454983	-1.13612	0.505781	5.9478	2.70615	0	0	8.11844	12.0758	5.76761	0	0	0	7	10	5	0	middle
617	oni-mir-24a-4-p5	TGCCTTCTGAGCTGACAGCAGT	up	1.13606	0.184045	0.506036	26.2302	29.7992	34.2256	21.5384	33.6335	30.1895	21.9169	26.5842	39	21	29	25	19	24	middle
618	abu-mir-737-p3	AATCAAAACCTAAAGAAAATA	up	1.24998	0.321908	0.507027	37.2529	46.5654	43.0014	41.0256	55.6693	26.5668	25.3775	59.8144	49	40	48	22	22	54	middle
619	oni-miR-216a	AAATCTCAGCTGGCAACTGTGA	up	1.37419	0.458578	0.508656	1781.42	2448	3400.62	1825.64	2117.75	3303.94	919.356	1120.97	3875	1780	1826	2736	797	1012	middle
620	oni-miR-499	TTAAGACTTGCAGTGATGTTTA	up	1.17338	0.230673	0.509133	2253.99	2644.8	2258.01	2222.56	3453.82	2946.49	2050.96	1764.52	2573	2167	2978	2440	1778	1593	middle
621	oni-miR-142_R+1	CATAAAGTAGAAAGCACTACTA	up	1.29351	0.371286	0.510119	571.267	738.938	1126.37	565.64	524.799	797.607	393.928	522.268	1283.5	551.5	452.5	660.5	341.5	471.5	middle
622	PC-3p-3193_901	CACCTGTTATTTTCTGCCCGGC	up	1.12408	0.168747	0.513192	108.768	122.264	127.249	128.205	111.339	86.9458	141.883	97.4753	145	125	96	72	123	88	middle
623	PC-3p-27469_63	TTGTCTGTGTTTGTTGGAGAAT	up	1.43132	0.517346	0.513369	3.89206	5.57078	4.82669	6.66665	5.219	7.24548	0	4.43069	5.5	6.5	4.5	6	0	4	low
624	ssa-miR-222a-5p_R-1	TGCTCAGTAGGCAGTGTAGATCC	up	1.11652	0.159013	0.513453	22489.9	25110.5	28378.7	24393.8	22558.8	28280.3	17579.7	21609.6	32337.5	23784	19451	23419	15240	19509	high
625	dre-miR-129-3p	AAGCCCTTACCCCAAAAAGCAT	up	1.41016	0.495857	0.513818	32.894	46.3857	32.763	25.9828	80.4112	29.3844	34.2211	35.0763	37.3333	25.3333	69.3333	24.3333	29.6667	31.6667	middle
626	ssa-miR-129-3p	AAGCCCTTACCCCAAAAAGCAT	up	1.41016	0.495857	0.513818	32.894	46.3857	32.763	25.9828	80.4112	29.3844	34.2211	35.0763	37.3333	25.3333	69.3333	24.3333	29.6667	31.6667	middle
627	oni-mir-129-3-p3	AAGCCCTTACCCCAAAAAGCAT	up	1.41016	0.495857	0.513818	32.894	46.3857	32.763	25.9828	80.4112	29.3844	34.2211	35.0763	37.3333	25.3333	69.3333	24.3333	29.6667	31.6667	middle
628	ssa-miR-125a-2-3p	ACGGGTTAGGCTCTTGGGACGC	up	1.05933	0.0831491	0.513906	899.816	953.2	925.847	998.972	934.781	766.813	968.958	963.676	1055	974	806	635	840	870	middle
629	PC-3p-26403_67	GCGGTCCTGACGTGCAAA	up	4.77712	2.25614	0.51424	5.90759	28.2213	0	0	84.6638	0	0	17.7228	0	0	73	0	0	16	middle
630	PC-3p-89537_6	GTTAAAGCTGAGGAACCCTCTT	down	0.495731	-1.01237	0.514967	4.13788	2.05128	0	6.15383	0	0	5.76761	6.64604	0	6	0	0	5	6	low
631	PC-3p-13495_161	GCGATTGGTCAGTCACTGGCA	down	0.859229	-0.218885	0.515528	9.64769	8.28958	7.89822	7.69229	9.27822	12.0758	6.34437	10.5229	9	7.5	8	10	5.5	9.5	middle
632	PC-5p-23192_81	TTTCGTATTGTCCAGCAGCTGC	up	1.47439	0.56012	0.516448	7.95353	11.7266	11.4085	13.3333	10.438	7.24548	0	16.6151	13	13	9	6	0	15	middle
633	oni-miR-199b	TAACCAATGTGCAGACTACTGT	up	1.3523	0.435413	0.516702	3.45585	4.67334	2.63274	7.52135	3.86592	2.41516	4.99859	2.9538	3	7.33333	3.33333	2	4.33333	2.66667	low
634	oni-mir-10965-p5_1ss2TA_1	GAGGCTGTTTCTGAGCTC	down	0.706915	-0.500391	0.517643	41.1693	29.1032	29.8377	12.8205	44.6514	27.1705	27.1078	69.2296	34	12.5	38.5	22.5	23.5	62.5	middle
635	oni-miR-15a	TAGCAGCACGGAATGGTTTGTG	up	1.07169	0.0998848	0.518609	26084.8	27954.8	27427.9	25766.1	30670.3	30333.2	23156.9	24764.3	31254	25122	26445	25119	20075	22357	high
636	dre-miR-196b	TAGGTAGTTTCAAGTTGTTGGG	down	0.912368	-0.132313	0.521882	169.004	154.193	142.168	139.487	180.925	200.458	160.339	146.213	162	136	156	166	139	132	middle
637	PC-3p-56869_16	AACAGTAGTCTGCACATTGGTTAT	up	2.00183	1.00132	0.524685	2.01263	4.02895	0	5.12819	6.95866	6.0379	0	0	0	5	6	5	0	0	low
638	oni-miR-147	GTGTGCGGAAATGCTTCTGCTC	up	1.35581	0.439155	0.527096	469.003	635.879	918.826	393.845	594.966	836.853	243.393	326.764	1047	384	513	693	211	295	middle
639	oni-miR-99b	AACCCGTAGATCCGATCTTGTG	down	0.930974	-0.103187	0.527266	51200.5	47666.3	49957.8	48180.1	44861	43636.7	59440	50524.7	56926.8	46975.7	38680.7	36135.7	51529.2	45613.3	high
640	PC-3p-32844_47	TATGAGATGTGTTGTTTTCAGC	up	2.01382	1.00993	0.527704	1.10767	2.23065	2.63274	0	4.05922	0	0	3.32302	3	0	3.5	0	0	3	low
641	PC-5p-48816_22	AGTGCGACCTAACAGGCAGGACC	up	1.97298	0.980375	0.527723	1.84612	3.64236	0	5.12819	5.79889	0	0	5.53837	0	5	5	0	0	5	low
642	PC-3p-81246_7	ACGCACCTCTCCTCTGCTCTC	down	0.504558	-0.986909	0.52838	4.5972	2.31955	0	0	6.95866	6.0379	0	7.75371	0	0	6	5	0	7	low
643	dre-miR-451_R+1	AAACCGTTACCATTACTGAGTTT	down	0.888829	-0.170022	0.531572	290.908	258.567	278.193	257.435	240.074	363.482	215.708	293.533	317	251	207	301	187	265	middle
644	oni-miR-124a_R+1	TAAGGCACGCGGTGAATGCCA	up	1.75922	0.814938	0.531597	1.16921	2.0569	1.75516	1.7094	2.70615	0	0	3.50763	2	1.66667	2.33333	0	0	3.16667	low
645	PC-3p-9139_251	TGCAATGTGCCGCCTTGTCTAT	down	0.745886	-0.422972	0.532858	15.0565	11.2305	7.02064	13.3333	13.3374	6.0379	23.0704	16.0613	8	13	11.5	5	20	14.5	middle
646	PC-5p-45511_25	TCCTTTGTCTTGCTGGTGTTAAT	down	0.512905	-0.963237	0.533948	4.52239	2.31955	0	0	6.95866	0	6.92113	6.64604	0	0	6	0	6	6	low
647	dre-miR-30e-5p_L+1R+2	CTGTAAACATCCTTGACTGGAAGCT	up	2.18659	1.12868	0.535058	1.92938	4.21875	10.0922	2.5641	0	3.01895	0	2.76918	11.5	2.5	0	2.5	0	2.5	middle
648	PC-3p-26617_66	CCAGCCTGTTGGGTCGCACTCG	down	0.590905	-0.759003	0.53747	7.34829	4.34214	7.89822	5.12819	0	12.0758	0	9.96906	9	5	0	10	0	9	middle
649	oni-mir-17a-1-p3	CTGCAGTGGAGGCACTTACAGC	up	1.0585	0.082027	0.539718	80.7246	85.4473	79.8597	87.1793	89.3029	71.2472	92.2817	78.6448	91	85	77	59	80	71	middle
650	PC-5p-24265_76	ATGTTTTTGCTCCAGGTACTGT	down	0.764203	-0.387972	0.540949	9.48882	7.25139	8.7758	7.17947	5.79889	6.0379	6.92113	15.5074	10	7	5	5	6	14	middle
651	PC-3p-43802_27	TGAACGTATCAGTGTGTTCCTG	up	1.99208	0.994277	0.542298	3.22021	6.41493	12.2861	0	6.95866	9.66064	0	0	14	0	6	8	0	0	middle
652	oni-miR-27d-3p_R+1_2ss19GT20TG	TTCACAGTGGCTAAGTTCTGCA	down	0.975993	-0.0350579	0.54358	22864.4	22315.5	21742.9	23371.2	21832.2	23663.1	21611.8	23318.2	24776	22787	18824.5	19595.5	18735.5	21051.5	high
653	oni-mir-221-2-p5_1ss21AT	ACCTGGCATACAGTGTAGGATTCTGT	down	0.882577	-0.180206	0.544051	77.2642	68.1916	51.7772	82.0511	70.7464	56.7563	84.2071	90.8292	59	80	61	47	73	82	middle
654	oni-miR-140	ACCACAGGGTAGAACCACGGAC	down	0.931986	-0.10162	0.54607	14355.9	13379.5	12014.9	13663.6	14460.1	12071	16407.7	14589.2	13691	13322	12468	9996	14224	13171	high
655	dre-miR-212-5p	ACCTTGGCTCTAGACTGCTTACT	down	0.931437	-0.10247	0.546321	109.963	102.423	99.1665	102.564	105.54	90.5685	113.045	126.275	113	100	91	75	98	114	middle
656	oni-miR-10955_1ss10TC	ATCCCCGTACGGGCCACCA	down	0.732701	-0.448703	0.54682	83.8995	61.4733	94.7786	59.487	30.1542	138.872	65.7507	47.0761	108	58	26	115	57	42.5	middle
657	oni-miR-143	TGAGATGAAGCACTGTAGCTC	up	1.02741	0.0390105	0.54928	54799.2	56301.2	56209.9	54755.8	57937.8	58786.2	52314.5	53296.8	64051	53387	49956	48681	45352	48116	high
658	PC-3p-35577_41	GTTGGACAGTGTGCAGGAGTGT	up	1.90351	0.928666	0.549761	2.30704	4.39149	7.02064	6.15383	0	0	6.92113	0	8	6	0	0	6	0	middle
659	PC-3p-12995_168	AATATGACTCTTTTCTGATTGG	down	0.787913	-0.343892	0.550594	37.1656	29.2833	41.2462	33.8461	12.7576	37.435	51.9085	22.1535	47	33	11	31	45	20	middle
660	oni-miR-33a-3p_R-2	CAATGTGTCTGCAGTGCAG	up	1.29295	0.370668	0.550979	19.251	24.8906	21.0619	24.6153	28.9944	32.6047	19.6099	5.53837	24	24	25	27	17	5	middle
661	dre-miR-375_R+1_1ss21TG	TTTGTTCGTTCGGCTCGCGTGAA	up	3.55993	1.83185	0.551706	1.84612	6.57207	0	0	19.7162	0	0	5.53837	0	0	17	0	0	5	middle
662	PC-5p-6690_360	TGCAAACTGTGGAACGGATTTC	up	1.21331	0.278951	0.551838	53.3814	64.7683	60.553	76.9229	56.8291	24.1516	77.2859	58.7067	69	75	49	20	67	53	middle
663	oni-mir-17a-2-p3	CTGCAGTGAAGGCACTTTCAGC	up	1.088	0.121677	0.551963	158.402	172.341	174.638	202.051	140.333	161.816	137.269	176.12	199	197	121	134	119	159	middle
664	oni-let-7i	TGAGGTAGTAGTTTGTGCTGTT	up	1.04303	0.0607759	0.552629	10167	10604.5	9928.06	10873.3	11012.1	10275.3	9133.01	11092.8	11313	10601.5	9495	8509	7917.5	10014.5	middle
665	PC-5p-41299_31	ACTGGGAAAACATTGGCGAGAT	down	0.718353	-0.477236	0.55537	7.69402	5.52702	6.14306	0	10.438	8.45306	5.76761	8.86139	7	0	9	7	5	8	middle
666	PC-3p-52114_19	TGGGCCCGTTCATATAGTGAGC	up	1.9034	0.928579	0.555997	1.84612	3.51391	4.3879	6.15383	0	0	0	5.53837	5	6	0	0	0	5	middle
667	PC-3p-9433_243	TGTGTGCTTTAGAGGTCCTGAT	up	1.36805	0.452123	0.55659	30.89	42.2591	52.6548	45.1281	28.9944	14.491	16.1493	62.0297	60	44	25	12	14	56	middle
668	PC-5p-21835_88	ACCCCCGCACTCTGTCTAACTT	down	0.806477	-0.310294	0.557316	21.0667	16.9898	8.7758	14.3589	27.8347	18.1137	19.6099	25.4765	10	14	24	15	17	23	middle
669	ssa-miR-106a-5p_R+1	TAAAGTGCTTACAGTGCAGGTAA	up	1.28017	0.356335	0.558934	28.8354	36.9141	24.5722	32.8204	53.3498	47.0956	16.1493	23.2611	28	32	46	39	14	21	middle
670	oni-miR-2188	AAGGTCCAACCTCACATGTCCT	down	0.931014	-0.103125	0.559178	1159.84	1079.83	1033.79	941.536	1264.16	1078.37	1079.7	1321.45	1178	918	1090	893	936	1193	middle
671	oni-miR-489_L+1R-1	GTGACATCATATGTACGGCTGC	down	0.785145	-0.348968	0.55922	54.3933	42.7067	30.7153	53.3332	44.0715	30.1895	85.3606	47.63	35	52	38	25	74	43	middle
672	oni-mir-30d-p3_1ss8GA	CTGAGAGAAGGTTGTTTACTTG	down	0.840916	-0.249967	0.561449	158.441	133.236	130.321	126.154	143.233	231.252	121.12	122.952	148.5	123	123.5	191.5	105	111	middle
673	PC-3p-23428_80	CAGAATCAGCGGGGAAAGA	down	0.790229	-0.339657	0.562076	19.852	15.6877	15.7964	9.23075	22.0358	18.1137	11.5352	29.9072	18	9	19	15	10	27	middle
674	dre-miR-143_L-3R+1	GATGAAGCACTGTAGCTCT	down	0.719893	-0.474145	0.563748	11.3501	8.17083	9.21459	7.17947	8.11844	20.5289	5.76761	7.75371	10.5	7	7	17	5	7	middle
675	oni-miR-206	TGGAATGTAAGGAAGTGTGTGG	down	0.917782	-0.123776	0.566135	521497	478621	405254	518724	511884	414701	608549	541240	461786	505757	441364	343415	527558	488628	high
676	PC-5p-24220_76	AGTGCGACCTAACAGGTAGGAGT	up	1.36104	0.444709	0.567326	6.04514	8.22767	9.65338	9.23075	5.79889	0	10.3817	7.75371	11	9	5	0	9	7	middle
677	ssa-miR-460-5p	CCTGCATTGTACACACTGTGCG	up	1.16004	0.214172	0.568342	100.137	116.163	142.168	98.4613	107.859	142.494	71.5183	86.3985	162	96	93	118	62	78	middle
678	oni-mir-194b-p3	CCAGTGGAGCTGCTGTTATCT	up	1.34767	0.430472	0.56932	9.78323	13.1846	16.674	11.282	11.5978	0	13.8423	15.5074	19	11	10	0	12	14	middle
679	dre-miR-10b-2-3p	CAAATACGTCTCTACAGGAAT	up	1.0524	0.0736852	0.570357	164.97	173.615	176.394	150.769	193.683	155.778	171.875	167.259	201	147	167	129	149	151	middle
680	dre-miR-125b-5p_L+1	CTCCCTGAGACCCTAACTTGTGA	down	0.722574	-0.468783	0.570573	13.4733	9.73544	12.7249	2.5641	13.9173	17.5099	19.0331	3.87686	14.5	2.5	12	14.5	16.5	3.5	middle
681	PC-5p-53373_18	TCTGACTTTTTGGGTTTTA	down	0.318664	-1.64989	0.572851	8.49216	2.70615	0	0	8.11844	0	0	25.4765	0	0	7	0	0	23	middle
682	abu-miR-24c_1ss10CT	TGGCTCAGTTCAGCAGGAACAA	down	0.876443	-0.190268	0.573508	18.1336	15.8931	16.2352	12.3077	19.1363	24.1516	15.5725	14.6767	18.5	12	16.5	20	13.5	13.25	middle
683	oni-miR-145	GTCCAGTTTTCCCAGGAATCCCT	up	1.13423	0.181709	0.573513	14887.8	16886.2	18058	20242	12358.6	10437.1	17846.1	16380.3	20577	19736	10656	8643	15471	14788	high
684	PC-5p-13525_160	TTCCCTGACCTAAAGGCCCTCTT	down	0.877993	-0.187718	0.573612	13.771	12.0908	11.4085	13.8461	11.0179	16.3023	16.1493	8.86139	13	13.5	9.5	13.5	14	8	middle
685	PC-3p-65384_12	ATCTGCAGGTGAACAACACGGT	down	0.320138	-1.64323	0.573695	3.01895	0.966481	0	0	2.89944	9.05685	0	0	0	0	2.5	7.5	0	0	low
686	PC-5p-29350_57	ACTTATGCGGCACGTTCATGT	up	1.38024	0.46492	0.57507	7.33734	10.1273	18.4292	6.15383	5.79889	7.24548	9.22817	5.53837	21	6	5	6	8	5	middle
687	oni-miR-19a	TGTGCAAATCTATGCAAAACTG	up	1.24877	0.320512	0.576079	1365.69	1705.44	2143.93	1375.38	1597.01	2340.29	808.618	948.168	2443	1341	1377	1938	701	856	middle
688	PC-3p-17752_115	TGCGGAACTCTACTGCACTCGCC	up	1.191	0.252174	0.576426	13.2366	15.7648	9.65338	22.5641	15.0771	10.8682	14.9958	13.8459	11	22	13	9	13	12.5	middle
689	dre-miR-125a_R+3	TCCCTGAGACCCTTAACCTGTGATT	down	0.514787	-0.957952	0.578087	6.81897	3.51032	10.531	0	0	6.0379	14.419	0	12	0	0	5	12.5	0	middle
690	PC-3p-9049_253	ATACGACTTGAGTGACGTCCA	down	0.804997	-0.312944	0.581158	80.407	64.7274	65.8185	47.1794	81.1844	123.173	43.8338	74.2141	75	46	70	102	38	67	middle
691	PC-5p-22028_87	CAGTTACTATCTCGCACGCGC	up	1.21962	0.286428	0.582068	11.9722	14.6015	15.7964	16.4102	11.5978	9.66064	19.6099	6.64604	18	16	10	8	17	6	middle
692	ssa-miR-100a-5p_R+1	AACCCGTAGATCCGAACTTGTGC	down	0.762848	-0.390533	0.584983	36.8966	28.1465	28.9601	36.923	18.5564	12.0758	56.5225	42.0916	33	36	16	10	49	38	middle
693	oni-miR-106	TAAAGTGCTTACAGTGCAGGTAG	down	0.868016	-0.204206	0.58821	4731.68	4107.18	3958.76	3307.69	5055.08	6541.86	3824.79	3828.4	4511	3225	4358.67	5417.33	3315.75	3456.25	middle
694	oni-miR-183	TATGGCACTGGTAGAATTCACTG	up	1.1708	0.227489	0.58858	62.7694	73.4902	68.0124	97.9485	54.5095	36.8312	76.7092	74.768	77.5	95.5	47	30.5	66.5	67.5	middle
695	oni-miR-9a_R+1	TCTTTGGTTATCTAGCTGTATGA	up	1.09832	0.135295	0.589249	59.7953	65.6743	52.5294	64.4687	80.0246	62.1041	48.4479	68.834	59.8571	62.8571	69	51.4286	42	62.1429	middle
696	oni-miR-128	TCACAGTGAACCGGTCTCTTT	down	0.946242	-0.0797186	0.589931	7248.65	6858.98	6335.25	6950.75	7290.94	7980.9	7664	6101.07	7219	6777	6286.5	6609	6644	5508	middle
697	dre-let-7h_L+1	CTGAGGTAGTAAGTTGTGTTGTT	up	1.27317	0.34843	0.590664	16.765	21.3448	8.7758	29.7435	25.5151	13.2834	11.5352	25.4765	10	29	22	11	10	23	middle
698	oni-mir-458-p5	AGCGCCATTTTCAGAGCTATA	up	1.3168	0.397036	0.59142	28.1412	37.0563	47.3893	26.6666	37.1129	53.1335	6.92113	24.3688	54	26	32	44	6	22	middle
699	PC-3p-1292_3152	TTTTCTCAACCGTAAAACCTCT	down	0.888446	-0.170644	0.593153	428.558	380.751	335.235	462.563	344.454	299.48	538.694	447.5	382	451	297	248	467	404	middle
700	PC-3p-42240_29	CAACCCATCCATCTTGTGTAAG	down	0.646443	-0.629404	0.594118	4.9069	3.17203	4.3879	5.12819	0	0	8.07465	6.64604	5	5	0	0	7	6	low
701	PC-3p-9457_242	ATAGCTCTTTAAATGGTACTGCA	up	1.12435	0.169092	0.596015	38.4311	43.2101	47.3893	45.1281	37.1129	53.1335	31.1451	31.0149	54	44	32	44	27	28	middle
702	dre-miR-19b-3p_R+3	TGTGCAAATCCATGCAAAACTGATTT	down	0.363363	-1.46052	0.599056	4.83032	1.75516	5.26548	0	0	14.491	0	0	6	0	0	12	0	0	middle
703	PC-3p-28841_58	CCTGCCTGTTACGTCGCACTCA	down	0.674822	-0.567422	0.599533	9.94492	6.71104	7.02064	6.15383	6.95866	0	12.112	17.7228	8	6	6	0	10.5	16	middle
704	oni-miR-727b	TCAGTCTTCAGTTCCTCCCAGC	up	1.34059	0.422869	0.605827	7.95239	10.6609	10.531	13.3333	8.11844	0	14.9958	8.86139	12	13	7	0	13	8	middle
705	ssa-miR-731-3p_L-1R+1_1ss22AC	ACCGGGAATTTCGTGTCAGCCA	up	1.11824	0.161225	0.607502	154.511	172.78	182.537	203.589	132.215	118.947	141.883	202.704	208	198.5	114	98.5	123	183	middle
706	oni-miR-15b	TAGCAGCGCATCATGGTTTGA	down	0.921199	-0.118415	0.610472	6125.95	5643.22	4317.69	5857.42	6754.54	5426.86	7080.31	5870.67	4920	5711	5824	4494	6138	5300	middle
707	dre-miR-181b-3p_1ss21AG	CTCACTGATCAATGAATGCAGA	up	1.17924	0.237852	0.611718	110.171	129.918	157.964	107.692	124.096	165.438	56.5225	108.552	180	105	107	137	49	98	middle
708	oni-mir-27c-p5	CAGGACTTAACCCACATGTGAACA	down	0.934768	-0.0973203	0.611838	3405.78	3183.62	2887.24	3674.86	2988.75	2771.4	3710.88	3735.07	3290	3583	2577	2295	3217	3372	middle
709	dre-mir-23a-1-p5	GGGTTCCTGGCACCGTGATTT	up	1.43977	0.525841	0.6119	23.0269	33.1534	21.0619	65.6409	12.7576	14.491	35.7592	18.8304	24	64	11	12	31	17	middle
710	ssa-miR-101a-5p_R-1_1ss12TA	TCAGTTATCACAGTGCTGATGC	up	1.16467	0.219922	0.612741	107.382	125.064	159.719	72.8204	142.653	142.494	88.8211	90.8292	182	71	123	118	77	82	middle
711	dre-miR-148_1ss10TA	TCAGTGCATAACAGAACTTTGT	up	1.14543	0.195891	0.613251	38614.2	44229.9	52255.5	42253.2	38181	56085.4	26136.5	33620.7	59545	41197	32921	46444.5	22658	30352.5	high
712	ssa-miR-489-5p	TGGTCGTATGTATGACGTCATT	up	1.26751	0.341997	0.615179	24.674	31.2745	22.8171	24.6153	46.3911	43.4729	16.1493	14.3998	26	24	40	36	14	13	middle
713	dre-miR-128-3p	TCACAGTGAACCGGTCTCTTTT	down	0.932239	-0.101228	0.616191	10651.8	9930	7919.28	11043.1	10827.7	10660.5	12145.4	9149.38	9024	10767	9336	8828	10529	8260	middle
714	PC-3p-17685_116	TTGCATCTTTTCCCTCCGCAGT	up	1.33836	0.420468	0.616243	9.38344	12.5584	8.7758	18.4615	10.438	0	11.5352	16.6151	10	18	9	0	10	15	middle
715	dre-miR-27b-3p_R+1_1ss22AT	TTCACAGTGGCTAAGTTCTGCTT	down	0.658873	-0.601928	0.617118	557.655	367.424	396.666	386.666	318.939	1205.16	204.173	263.626	452	377	275	998	177	238	middle
716	PC-3p-49888_21	TCGGTACTGTCGGTACTGTCGG	up	2.54354	1.34684	0.617175	2.41516	6.14306	18.4292	0	0	7.24548	0	0	21	0	0	6	0	0	middle
717	oni-miR-7552	TTACAATTAAAGGATATTTCTC	up	1.20734	0.271827	0.617936	32.5428	39.2901	45.1954	38.4615	34.2134	54.3411	16.1493	27.138	51.5	37.5	29.5	45	14	24.5	middle
718	dre-miR-1_R+1	TGGAATGTAAAGAAGTATGTATC	up	1.1236	0.16813	0.618611	5.36839	6.03193	6.14306	6.15383	5.79889	3.62274	7.49789	4.98453	7	6	5	3	6.5	4.5	middle
719	ssa-miR-214-5p	TGCCTGTCTACACTTGCTGTGC	up	1.08316	0.115249	0.622125	6459.36	6996.53	7691.99	5829.22	7468.39	8033.43	5347.15	5997.5	8765	5683.5	6439.5	6652.5	4635.5	5414.5	middle
720	oni-miR-26a	TTCAAGTAATCCAGGATAGGCT	down	0.95134	-0.0719664	0.623326	103924	98867.5	91076.1	110354	95172.4	89412	108302	114060	103781	107596	82060.9	74042.3	93888	102972	high
721	PC-5p-17407_118	ACACTGTTTTCTAGAGAATCA	up	1.27244	0.347597	0.626373	5.44811	6.93239	11.4085	3.58974	5.79889	8.45306	3.46056	4.43069	13	3.5	5	7	3	4	middle
722	oni-mir-7147-p3_1ss11CT	TGGTGACCAGTGTTGTGCCTC	down	0.809984	-0.304035	0.62681	18.3766	14.8847	18.4292	12.3077	13.9173	26.5668	21.9169	6.64604	21	12	12	22	19	6	middle
723	PC-5p-9274_247	CGCTAGAGGTGAAATTCT	down	0.417657	-1.25961	0.627765	143.628	59.9874	14.9189	6.15383	158.89	0	0	430.885	17	6	137	0	0	389	middle
724	dre-let-7a-1-p3_1ss10CT	CTATACAACTTACTGTCTTTCT	up	1.06319	0.088393	0.633756	91.3768	97.1505	106.626	81.0255	103.8	106.871	83.6303	83.6293	121.5	79	89.5	88.5	72.5	75.5	middle
725	ssa-miR-199a-3p_L+2	TCACAGTAGTCTGCACATTGGTT	down	0.422657	-1.24244	0.635583	3.46056	1.46263	4.3879	0	0	0	10.3817	0	5	0	0	0	9	0	middle
726	dre-miR-214_L+1R+2	TACAGCAGGCACAGACAGGCAGAA	down	0.905683	-0.142922	0.636653	507.394	459.538	472.577	414.871	491.166	342.953	629.823	549.406	538.5	404.5	423.5	284	546	496	middle
727	oni-miR-1	TGGAATGTAAAGAAGTATGTAT	up	1.04944	0.0696231	0.637624	29547.3	31008.2	29569.2	36106.6	27348.7	28883.5	29022	30736.3	33694	35204	23581	23918.5	25159.5	27748.5	high
728	ssa-miR-126-3p	TCGTACCGTGAGTAATAATGCA	up	1.04439	0.0626544	0.63822	90414.9	94428	96479.4	97569	89235.6	81890.8	84869.2	104485	109938	95130	76942	67814	73574	94328	high
729	PC-3p-49709_21	CTGCAGCTGAAGGCAACTCTGA	up	1.68002	0.74848	0.639346	2.58457	4.34214	7.89822	5.12819	0	0	0	7.75371	9	5	0	0	0	7	low
730	PC-3p-43073_28	TGATTGGCCGGTCACTGCCC	up	1.64968	0.722186	0.643626	1.20758	1.99212	0	3.07692	2.89944	3.62274	0	0	0	3	2.5	3	0	0	low
731	PC-3p-19970_99	CTATACAGTCTACTGTCTTTCTT	up	1.3506	0.4336	0.64579	4.39811	5.94008	2.63274	3.58974	11.5978	3.01895	5.19085	4.98453	3	3.5	10	2.5	4.5	4.5	middle
732	PC-3p-23225_81	TAGTAGCAAATATTCAAAC	down	0.568398	-0.815026	0.646003	110.467	62.7895	13.1637	34.8717	140.333	33.8122	18.4563	279.134	15	34	121	28	16	252	middle
733	oni-mir-16b-p3	CCAGTATTGATCGTGCTGCTGAA	up	1.20547	0.269596	0.64873	274.719	331.165	451.954	239.999	301.542	461.296	155.725	207.135	515	234	260	382	135	187	middle
734	oni-miR-454b_R-2	TAGTGCAATATTGCTTATAGGGT	up	1.06677	0.093254	0.649095	2432.04	2594.44	2181.66	3122.04	2479.6	2136.21	2433.93	2725.98	2486	3044	2138	1769	2110	2461	middle
735	PC-3p-3523_787	ACTACTGAGTACTCATGGGTCT	down	0.832897	-0.263791	0.64927	93.2166	77.6398	69.3288	88.2049	75.3855	36.2274	132.655	110.767	79	86	65	30	115	100	middle
736	oni-miR-100	AACCCGTAGATCCGAACTTGTG	down	0.903536	-0.146346	0.649866	81090.8	73268.5	69427.4	86085.6	64292.5	54781.5	102596	85895.5	79112.3	83933.7	55435.2	45364.7	88941.2	77545.8	high
737	oni-mir-10965-p3_1ss2TA	GAGGCTGTTTCTGAGCTCT	down	0.793016	-0.334577	0.650722	86.5258	68.6164	55.2875	28.2051	122.357	59.7752	66.3275	133.475	63	27.5	105.5	49.5	57.5	120.5	middle
738	oni-mir-10965-p5_1ss2TA_2	GAGGCTGTTTCTGAGCTCT	down	0.793016	-0.334577	0.650722	86.5258	68.6164	55.2875	28.2051	122.357	59.7752	66.3275	133.475	63	27.5	105.5	49.5	57.5	120.5	middle
739	PC-5p-6982_341	TAATTGCATGGCGGGTTCTGCT	down	0.822294	-0.282275	0.651186	48.6674	40.0189	19.3068	54.3589	46.3911	20.5289	63.4437	62.0297	22	53	40	17	55	56	middle
740	ssa-let-7a-4-3p	CTATACAGTCTATTGCCTTCCT	up	1.08963	0.12384	0.651983	1724.3	1878.85	1660.38	2319.99	1656.16	1281.24	1849.09	2042.55	1892	2262	1428	1061	1603	1844	middle
741	PC-3p-87517_6	CCTGCCTGTTGGGTCGTACTCC	up	2.22226	1.15202	0.653	0.923061	2.05128	0	6.15383	0	0	0	2.76918	0	6	0	0	0	2.5	low
742	oni-miR-187_R+1	TCGTGTCTTGTGTTGCAGCCAGT	down	0.923487	-0.114836	0.655476	183.383	169.352	131.637	198.974	177.446	141.287	198.406	210.458	150	194	153	117	172	190	middle
743	dre-miR-196a-3p_R-1_1ss8GA	CTGCAACATGAAACTGTCTTA	up	1.20529	0.269386	0.662336	66.2697	79.8745	109.697	44.1025	85.8235	108.682	38.0662	52.0607	125	43	74	90	33	47	middle
744	oni-mir-7550-p5	ATCCGGCTCGAAGGACCA	down	0.847284	-0.239083	0.664081	1012.96	858.268	1126.37	714.87	733.559	1545.1	949.925	543.868	1283.5	697	632.5	1279.5	823.5	491	middle
745	oni-miR-7550	ATCCGGCTCGAAGGACCA	down	0.847284	-0.239083	0.664081	1012.96	858.268	1126.37	714.87	733.559	1545.1	949.925	543.868	1283.5	697	632.5	1279.5	823.5	491	middle
746	dre-let-7a-6-p3_1ss23TA	CTATACAGTCTATTGCCTTCCCA	up	1.11212	0.153315	0.665596	57.1386	63.5451	54.4099	84.6152	51.6101	39.8501	63.4437	68.1219	62	82.5	44.5	33	55	61.5	middle
747	oni-miR-135a_R+1	TATGGCTTTTTATTCCTATCTGA	down	0.943896	-0.0833006	0.665709	317.845	300.013	306.275	284.102	309.661	387.633	275.692	290.21	349	277	267	321	239	262	middle
748	dre-miR-152_R-1_1ss20TG	TCAGTGCATGACAGAACTTGG	up	1.346	0.428682	0.665927	18.5211	24.9294	8.7758	18.4615	47.5509	7.24548	17.3028	31.0149	10	18	41	6	15	28	middle
749	dre-miR-10b-3p	ACAGATTCGATTCTAGGGGAGT	up	1.04252	0.0600726	0.666085	191.715	199.867	195.7	192.82	211.079	218.572	192.638	163.936	223	188	182	181	167	148	middle
750	oni-miR-182_1ss22AT	TTTGGCAATGGTAGAACTCACT	down	0.860826	-0.216206	0.668648	100.05	86.1256	83.3701	98.4613	76.5453	44.6805	129.194	126.275	95	96	66	37	112	114	middle
751	PC-5p-27486_63	TCCTGAACGGAGGCGTGGCCC	down	0.823678	-0.279848	0.672181	7.04381	5.80183	6.14306	2.5641	8.69833	3.01895	9.80493	8.30755	7	2.5	7.5	2.5	8.5	7.5	low
752	PC-3p-17115_121	CCTATTCCGGATGACTTGGTTCT	down	0.744444	-0.425766	0.672903	14.322	10.6619	15.7964	9.23075	6.95866	7.24548	6.92113	28.7995	18	9	6	6	6	26	middle
753	dre-miR-181b-5p_L-1R+4	ACATTCATTGCTGTCGGTGGGTTTT	down	0.823282	-0.280541	0.674065	32.4436	26.7102	35.9808	34.8717	9.27822	15.6985	47.2944	34.3379	41	34	8	13	41	31	middle
754	PC-5p-58115_15	GGTTATCAAAAACTGACACTTT	down	0.484484	-1.04548	0.675396	3.62274	1.75516	5.26548	0	0	10.8682	0	0	6	0	0	9	0	0	middle
755	oni-miR-17a	CAAAGTGCTTACAGTGCAGGTA	up	1.07363	0.102503	0.676209	12495.2	13415.2	12349.2	11473.8	16422.7	15094.3	10494.7	11896.4	14071.8	11187	14160.2	12499.7	9098	10740	high
756	PC-3p-37077_38	CTTCCGTATGACGGTGACACCA	down	0.635016	-0.655136	0.676253	1.88433	1.19658	0	3.58974	0	0	2.8838	2.76918	0	3.5	0	0	2.5	2.5	low
757	PC-3p-21850_88	CGCGTGCGAGATAGTAACTGGC	down	0.876759	-0.189749	0.678139	11.8597	10.3981	7.02064	10.2564	13.9173	7.24548	16.1493	12.1844	8	10	12	6	14	11	middle
758	oni-miR-7132a-5p	GACTTGGTCAAAGCTCCTCAGC	down	0.936498	-0.0946526	0.678279	2821.82	2642.63	3161.92	2621.53	2144.43	3363.11	2490.45	2611.89	3603	2556	1849	2785	2159	2358	middle
759	dre-miR-23a-3p_R+3	ATCACATTGCCAGGGATTTCCAATT	down	0.805812	-0.311484	0.681596	76.4191	61.5794	50.8996	85.128	48.7107	136.457	49.6014	43.1993	58	83	42	113	43	39	middle
760	dre-let-7d-5p_L+1	CTGAGGTAGTTGGTTGTATGGTT	up	1.10133	0.139241	0.681744	9.14252	10.0689	10.0922	10.2564	9.85811	6.0379	8.65141	12.7382	11.5	10	8.5	5	7.5	11.5	middle
761	PC-3p-17469_118	AAAACGCCCCTGTGGACACAT	down	0.885498	-0.17544	0.684215	13.8751	12.2864	7.02064	11.282	18.5564	14.491	13.8423	13.2921	8	11	16	12	12	12	middle
762	oni-miR-181b_R+1_1ss18CG	AACATTCATTGCTGTCGGTGGGTT	down	0.967691	-0.0473821	0.684896	18822	18213.9	17624.9	18314.3	18702.6	16422.5	20780.1	19263.5	20083.5	17856.5	16126	13599.5	18014.5	17391	high
763	oni-miR-181d_R+2	AACATTCATTGCTGTCGGTGGGTT	down	0.967691	-0.0473821	0.684896	18822	18213.9	17624.9	18314.3	18702.6	16422.5	20780.1	19263.5	20083.5	17856.5	16126	13599.5	18014.5	17391	high
764	abu-miR-15c-3p_1ss9CT	CAAATCATTATGTGCTGCCACC	up	1.12991	0.176202	0.685091	72.6227	82.0568	52.6548	107.692	85.8235	44.6805	93.4352	79.7525	60	105	74	37	81	72	middle
765	dre-miR-206-3p_R+1	TGGAATGTAAGGAAGTGTGTGGC	down	0.924251	-0.113643	0.68602	257.457	237.955	195.7	250.256	267.909	181.137	299.916	291.318	223	244	231	150	260	263	middle
766	dre-miR-23a-3-5p	GGATTCCTGGCAGAGTGATTT	down	0.879171	-0.185785	0.68999	32.0268	28.157	19.3068	20.5128	44.6514	36.2274	28.838	31.0149	22	20	38.5	30	25	28	middle
767	abu-miR-727b-3p_R-2	GTTGAGGCGAGTTGAAGACT	up	1.095	0.130932	0.691559	27.9208	30.5733	33.7868	35.8974	22.0358	36.8312	24.2239	22.7073	38.5	35	19	30.5	21	20.5	middle
768	dre-miR-2184_R+3	AACAGTAAGAGTTTATGTGCTGAA	down	0.627466	-0.672391	0.694076	15.2059	9.5412	11.4085	10.2564	6.95866	39.8501	5.76761	0	13	10	6	33	5	0	middle
769	oni-miR-23a	ATCACATTGCCAGGGATTTCCA	down	0.966506	-0.0491492	0.694617	21884.6	21151.6	21162	21468.2	20824.8	18684.3	23814.1	23155.5	24114	20931.5	17955.8	15472.5	20644.7	20904.7	high
770	oni-miR-130a	CAGTGCAATATTAAAAGGGCA	down	0.978148	-0.0318757	0.699044	371.767	363.643	360.246	358.974	371.709	399.105	378.355	337.84	410.5	350	320.5	330.5	328	305	middle
771	oni-miR-33b-5p_R-1	GTGCATTGTAGTTGCATTGC	up	1.47322	0.558971	0.700887	33.6646	49.5953	105.748	25.641	17.3967	86.342	6.34437	8.30755	120.5	25	15	71.5	5.5	7.5	middle
772	dre-miR-128-3p_R+3_1ss22TA	TCACAGTGAACCGGTCTCTTTACCA	up	1.3052	0.384269	0.700977	15.542	20.2854	39.4911	5.12819	16.2369	24.1516	8.07465	14.3998	45	5	14	20	7	13	middle
773	PC-3p-27237_64	CGTGCCTGTCGGGTCGCACTCG	up	1.24156	0.312154	0.703104	3.1919	3.96293	5.26548	2.5641	4.05922	0	4.03732	5.53837	6	2.5	3.5	0	3.5	5	low
774	oni-miR-194a	TGTAACAGCAACTCCATGTGGA	up	1.06431	0.0899181	0.703836	105.715	112.513	116.718	85.128	135.694	118.343	96.8958	101.906	133	83	117	98	84	92	middle
775	dre-miR-736_L+1	TGTAAGACGAACAAAAAGTTTT	up	1.88949	0.917995	0.704995	2.01263	3.80285	11.4085	0	0	6.0379	0	0	13	0	0	5	0	0	middle
776	PC-3p-39036_34	ATCTTCGGTTGGCCACGG	up	1.88467	0.914312	0.705896	9.23061	17.3967	0	0	52.19	0	0	27.6918	0	0	45	0	0	25	middle
777	oni-mir-142-2-p3	TGTAGTGTTTCCTACTTTATGG	up	1.28688	0.363876	0.70635	324.848	418.041	662.134	253.333	338.655	705.227	115.352	153.967	754.5	247	292	584	100	139	middle
778	dre-miR-142a-3p_R-1	TGTAGTGTTTCCTACTTTATGG	up	1.28688	0.363876	0.70635	324.848	418.041	662.134	253.333	338.655	705.227	115.352	153.967	754.5	247	292	584	100	139	middle
779	oni-miR-456_1ss22AT	CAGGCTGGTTAGATGGTTGTCT	down	0.97652	-0.0342789	0.707701	5683.3	5549.86	5200.54	5970.24	5478.79	5350.79	5542.67	6156.45	5926	5821	4724	4431	4805	5558	middle
780	oni-miR-130b-5p	ACTCTTTCCCTGTTGCACTACT	down	0.930975	-0.103186	0.711258	5339.37	4970.82	4408.96	5555.89	4947.61	3813.54	6666.2	5538.37	5024	5417	4266	3158	5779	5000	middle
781	oni-miR-93	AAAAGTGCTGTTTGTGCAGGTAG	up	1.09224	0.12729	0.711707	3703.68	4045.31	4100.05	3628.71	4407.15	5238.48	2639.26	3233.3	4672	3538	3800	4338	2288	2919	middle
782	oni-miR-124a_L+1R-1	TTAAGGCACGCGGTGAATGC	up	1.85188	0.88899	0.712168	0.307687	0.569799	0	1.7094	0	0	0	0.923061	0	1.66667	0	0	0	0.833333	low
783	nbr-mir-16a-p3	CCCAATATTAGCAGTGCTGCTTC	up	1.55494	0.636856	0.712898	4.79992	7.46357	0	6.15383	16.2369	0	0	14.3998	0	6	14	0	0	13	middle
784	oni-miR-734	TAAATGCTGCAGAATTGTGCTC	up	1.23844	0.30852	0.713894	9.96616	12.3425	15.7964	6.15383	15.0771	13.2834	0	16.6151	18	6	13	11	0	15	middle
785	PC-5p-14803_144	TCTCTAGCAGAGCAGCCTGACT	up	1.12127	0.165132	0.7155	16.1112	18.065	15.7964	25.641	12.7576	16.9061	10.3817	21.0458	18	25	11	14	9	19	middle
786	PC-3p-54260_17	TGTTGGTCCTTCTCTTTCCTCA	up	1.82588	0.868592	0.71731	1.92254	3.51032	10.531	0	0	0	5.76761	0	12	0	0	0	5	0	middle
787	PC-5p-32606_47	TTAAAGAAGTCACTGTGATACA	up	1.43924	0.525308	0.718581	3.32302	4.78263	2.19395	4.61537	7.53855	0	0	9.96906	2.5	4.5	6.5	0	0	9	low
788	PC-5p-42794_29	ACTGTATCACAGGCAATTGGGC	down	0.746947	-0.420923	0.719643	4.87633	3.64236	0	5.12819	5.79889	0	5.76761	8.86139	0	5	5	0	5	8	low
789	PC-3p-52026_19	TCCCCACACACACACCCCTACT	up	1.80976	0.8558	0.720577	1.92254	3.47933	0	0	10.438	0	5.76761	0	0	0	9	0	5	0	middle
790	ssa-miR-130d-3-5p_2ss5CT12AG	GCCCTTTTTCTGTTGCACTACT	up	1.05615	0.0788099	0.720693	227.407	240.175	275.56	251.282	193.683	257.215	242.239	182.766	314	245	167	213	210	165	middle
791	dre-miR-27b-5p_L+1R-3	CAGAGCTTAGCTGATTGGTGA	down	0.917466	-0.124273	0.721855	17.9712	16.4879	18.868	14.3589	16.2369	23.5478	11.5352	18.8304	21.5	14	14	19.5	10	17	middle
792	PC-5p-29174_57	TTGTGGAAAGCGACAGATGAGA	up	1.26393	0.33792	0.722658	6.62672	8.37573	7.02064	12.3077	5.79889	6.0379	13.8423	0	8	12	5	5	12	0	middle
793	ssa-miR-103-5p_R-1_2ss11TC13AG	AGCCTCTTTACGGTGCTGCCTTG	down	0.936622	-0.0944611	0.722786	263.374	246.682	212.374	230.769	296.903	193.213	303.376	293.533	242	225	256	160	263	265	middle
794	ssa-miR-338a-3-5p	AACAATATCCTGGTGCTGCCTGAGT	down	0.905742	-0.142828	0.724205	160.444	145.321	108.82	158.974	168.168	112.305	227.244	141.782	124	155	145	93	197	128	middle
795	PC-3p-8068_289	CTCCTGTCTGAGGGTCGCT	down	0.823034	-0.280976	0.72461	54.8232	45.1214	35.1032	49.2307	51.0302	73.6624	83.0535	7.75371	40	48	44	61	72	7	middle
796	PC-3p-15339_138	CTTTTATTGACCAAGTAGCGCT	down	0.910278	-0.135622	0.72716	7.65798	6.97089	4.3879	6.66665	9.85811	6.0379	8.07465	8.86139	5	6.5	8.5	5	7	8	low
797	dre-miR-375_R+1	TTTGTTCGTTCGGCTCGCGTTAT	down	0.793088	-0.334447	0.728783	16.9555	13.4472	12.2861	7.17947	20.876	9.66064	33.4521	7.75371	14	7	18	8	29	7	middle
798	oni-miR-130b-3p	CAGTGCAATAATGAAAGGGCAT	up	1.02501	0.0356414	0.732582	1550.36	1589.14	1468.19	1518.97	1780.26	1606.08	1533.03	1511.97	1673	1481	1535	1330	1329	1365	middle
799	oni-miR-19b	TGTGCAAATCCATGCAAAACTG	up	1.09305	0.128364	0.735867	7659.43	8372.17	8842.93	7172.8	9100.77	11161.9	5289.47	6526.97	10076.5	6993.5	7847	9243.17	4585.5	5892.5	middle
800	PC-3p-7831_298	CTCATCCAAGTTACGTCGCATT	down	0.938086	-0.0922078	0.736312	57.6758	54.1049	61.4306	53.3332	47.5509	47.0956	74.9789	50.953	70	52	41	39	65	46	middle
801	oni-miR-455	TATGTGCCCTTGGACTACATCG	down	0.971725	-0.0413803	0.736823	28041.9	27249	28314.2	26934.3	26498.6	24013.9	29835.8	30276	32264	26261	22848	19886	25865	27333	high
802	dre-miR-1388-3p_R+1	ATCTCAGGTTCGTCAGCCCATGT	up	1.17968	0.238391	0.737092	29.6028	34.9217	29.8377	38.9743	35.9531	53.1335	5.76761	29.9072	34	38	31	44	5	27	middle
803	oni-mir-194b-p3_1ss22GA	CCAGTGGAGCTGCTGTTATCTA	up	1.11168	0.152738	0.738812	14.4318	16.0435	13.1637	16.4102	18.5564	8.45306	12.6887	22.1535	15	16	16	7	11	20	middle
804	PC-3p-21245_92	TTCCAAAACCTTGTGCCTACAT	down	0.889254	-0.169332	0.738845	10.7062	9.52054	4.3879	10.2564	13.9173	7.24548	12.6887	12.1844	5	10	12	6	11	11	middle
805	ssa-miR-146a-5p_R+2	TGAGAACTGAATTCCATAGATGGCA	up	1.10255	0.140845	0.742386	913.308	1006.97	1076.79	1389.74	554.374	870.665	823.614	1045.64	1227	1355	478	721	714	944	middle
806	dre-miR-181a-5-3p_R+2	ACCATCGACCGTTGACTGTGCCTT	up	1.08826	0.12202	0.746936	48.4792	52.7578	60.553	42.0512	55.6693	68.8321	32.2986	44.3069	69	41	48	57	28	40	middle
807	oni-miR-7	TGGAAGACTAGTGATTTTGTTGT	down	0.926767	-0.109721	0.748287	737.287	683.293	853.007	730.255	466.617	947.145	588.296	676.419	972	712	402.333	784.333	510	610.667	middle
808	oni-miR-10955_L-1_1ss10TC	TCCCCGTACGGGCCACCA	down	0.888651	-0.170311	0.755391	4546.02	4039.83	4985.09	3227.69	3906.71	7083.06	4161.33	2393.68	5680.5	3147	3368.5	5865.5	3607.5	2161	middle
809	oni-miR-8160b	AGAATAATGCCAGCAGTCGGTC	up	1.01216	0.0174334	0.758504	58.5666	59.2787	58.7978	56.4101	62.628	60.379	58.8296	56.4913	67	55	54	50	51	51	middle
810	PC-3p-43307_28	CCTGTCTGTTGGGTCGCACTCG	down	0.617293	-0.695972	0.764086	3.32302	2.05128	0	6.15383	0	0	0	9.96906	0	6	0	0	0	9	low
811	oni-miR-126	CATTATTACTTTTGGTACGCG	up	1.02338	0.0333351	0.765089	3378.95	3457.93	3860.47	3281.02	3232.3	3404.17	3127.2	3605.48	4399	3199	2787	2819	2711	3255	middle
812	PC-3p-44689_26	AATATTAGGAACACCTTTTAAT	up	1.41462	0.500413	0.766398	1.61011	2.27769	2.19395	0	4.63911	4.83032	0	0	2.5	0	4	4	0	0	low
813	PC-3p-17121_121	ATAGCTTTATGTTGGACATTGA	up	1.12338	0.167848	0.766923	12.1163	13.6113	17.5516	8.20511	15.0771	19.3213	10.3817	6.64604	20	8	13	16	9	6	middle
814	PC-3p-47189_23	TGACAACATCCGTAGCCTCATT	up	1.60868	0.685875	0.767	1.92254	3.09274	0	0	9.27822	0	5.76761	0	0	0	8	0	5	0	low
815	PC-3p-36059_40	TCTTCCCAATCAGTAAACGCTC	down	0.811776	-0.300846	0.768894	8.98782	7.2961	8.7758	6.15383	6.95866	9.66064	17.3028	0	10	6	6	8	15	0	middle
816	oni-mir-155-p3	ACCTAACATGTTAGCATTAGCT	up	1.29258	0.370251	0.770111	4.66381	6.02833	12.2861	0	5.79889	8.45306	0	5.53837	14	0	5	7	0	5	middle
817	dre-miR-181a-3p	ACCATCGACCGTTGATTGTACC	down	0.932562	-0.100729	0.770485	17508.5	16327.8	12906.6	19441	16635.8	11155.6	19927.7	21442.3	14707	18955	14344	9238	17275.5	19358	high
818	oni-miR-190a	TGATATGTTTGATATATTAGGTTG	up	1.07435	0.103458	0.77087	1129.79	1213.79	1376.04	1412.3	853.016	1476.27	784.394	1128.72	1568	1377	735.5	1222.5	680	1019	middle
819	dre-miR-152_2ss10GA22GA	TCAGTGCATAACAGAACTTTGA	up	1.10385	0.142538	0.774425	5280.93	5829.33	7420.81	4804.09	5263.07	8364.91	3427.11	4050.76	8456	4684	4538	6927	2971	3657	middle
820	PC-5p-20362_97	TTTTCTCTAGTACTGTCTTTTC	down	0.910891	-0.13465	0.781026	23.9138	21.7829	18.4292	22.5641	24.3553	19.3213	36.9127	15.5074	21	22	21	16	32	14	middle
821	oni-miR-135b	TATGGCTTTCTATTCCTATGTGA	down	0.856789	-0.222988	0.783084	6.15188	5.27087	6.58185	9.23075	0	6.64169	4.61409	7.19988	7.5	9	0	5.5	4	6.5	middle
822	oni-mir-19a-p5	AGTTTTGCATAGTTGCGCTGC	up	1.10483	0.143821	0.783158	73.7708	81.504	78.1046	66.6665	99.7409	120.758	49.6014	50.953	89	65	86	100	43	46	middle
823	PC-5p-16848_123	GACATTTGGTGTATGTGCTT	down	0.6576	-0.604717	0.783729	129.026	84.8474	7.02064	5.12819	242.393	6.0379	0	381.04	8	5	209	5	0	344	middle
824	abu-miR-10545-3p_R+1	CTGCTCAGGTGTGGGACCATAA	up	1.04459	0.0629406	0.785048	49.0582	51.2458	57.0427	41.0256	55.6693	59.1714	40.3732	47.63	65	40	48	49	35	43	middle
825	PC-5p-16250_129	GAAATAGTTGATTGTTGAGTCT	up	1.11019	0.150812	0.785857	10.7936	11.983	18.868	11.282	5.79889	12.0758	9.22817	11.0767	21.5	11	5	10	8	10	middle
826	dre-miR-24_R+2_1	TGGCTCAGTTCAGCAGGAACAGTA	down	0.955006	-0.0664188	0.786294	28.6601	27.3706	32.4704	19.4871	30.1542	26.5668	31.7218	27.6918	37	19	26	22	27.5	25	middle
827	dre-miR-24_R+2_2	TGGCTCAGTTCAGCAGGAACAGTT	down	0.955006	-0.0664188	0.786294	28.6601	27.3706	32.4704	19.4871	30.1542	26.5668	31.7218	27.6918	37	19	26	22	27.5	25	middle
828	oni-mir-125b-2-p3	ACGGGTTAGGCTCTCGGGAGCT	up	1.03087	0.043869	0.787287	972.018	1002.03	990.787	1129.23	886.07	841.683	967.804	1106.57	1129	1101	764	697	839	999	middle
829	PC-3p-15443_137	CATCAGTTTTCTACAAGTTGGG	down	0.929923	-0.104817	0.787851	18.528	17.2296	24.5722	14.3589	12.7576	18.1137	23.0704	14.3998	28	14	11	15	20	13	middle
830	dre-miR-221-5p_L+1R-4	AACCTGGCATACAATGTAGATTT	down	0.922378	-0.11657	0.788529	196.112	180.89	215.007	208.205	119.457	121.966	196.099	270.272	245	203	103	101	170	244	middle
831	oni-miR-24a_R+1	TGGCTCAGTTCAGCAGGAACAGT	down	0.983023	-0.0247032	0.788658	7576.09	7447.47	6969.64	7538.12	7834.66	7382.82	7061.74	8283.72	7941.88	7349.68	6755.32	6113.73	6121.9	7478.48	middle
832	PC-5p-58935_14	AAACAGCTACCGAGATCGAGGA	up	1.5288	0.612401	0.788783	2.01263	3.07692	0	9.23075	0	6.0379	0	0	0	9	0	5	0	0	low
833	oni-miR-725	TTCAGTCATTGTTTCTGGTCGT	down	0.906712	-0.141284	0.791345	41595.9	37715.5	51838.2	33403	27905.4	63454.7	24694.6	36638.5	59069.5	32568	24061	52547	21408	33077	high
834	ssa-miR-23a-3-5p_R+1_1ss12TC	GGAATTCCTGGCAGAGTGATTT	up	1.03601	0.0510407	0.792635	184.296	190.933	200.966	176.41	195.422	223.402	179.949	149.536	229	172	168.5	185	156	135	middle
835	PC-3p-55569_17	TGCAAATGTGCCGCCTTTTCC	down	0.660227	-0.598965	0.792873	1.10767	0.731316	2.19395	0	0	0	0	3.32302	2.5	0	0	0	0	3	low
836	PC-3p-67551_11	TGCAGGAAGCAGCTAAATGGAA	down	0.660227	-0.598965	0.792873	2.21535	1.46263	4.3879	0	0	0	0	6.64604	5	0	0	0	0	6	low
837	dre-miR-143_L-4R+1	ATGAAGCACTGTAGCTCT	up	1.05808	0.0814525	0.795019	3.49444	3.6974	3.51032	4.10256	3.47933	4.83032	2.8838	2.76918	4	4	3	4	2.5	2.5	low
838	PC-5p-55828_16	CTGTGGGTGGTGGTGCATG	up	1.34255	0.424971	0.79574	3.32302	4.46131	5.26548	0	8.11844	0	0	9.96906	6	0	7	0	0	9	low
839	abu-miR-199-5p_R+1	CCCAGTGTTCAGACTACCTGTTC	down	0.980295	-0.0287122	0.799418	173227	169814	190566	162246	156629	180477	179217	159987	217150	158190	135051	149454	155365	144435	high
840	dre-miR-199-5p	CCCAGTGTTCAGACTACCTGTTC	down	0.980295	-0.0287122	0.799418	173227	169814	190566	162246	156629	180477	179217	159987	217150	158190	135051	149454	155365	144435	high
841	dre-miR-181a-2-3p	ACCATCGACCGTTGACTGTACC	up	1.0423	0.0597637	0.800075	2124.55	2214.41	2014.48	2517.94	2110.79	1576.5	2252.83	2544.33	2295.5	2455	1820	1305.5	1953	2297	middle
842	dre-let-7j_R-3	TGAGGTAGTTGTTTGTACA	down	0.866801	-0.206227	0.801797	21.5883	18.7128	13.1637	12.8205	30.1542	39.2463	14.9958	10.5229	15	12.5	26	32.5	13	9.5	middle
843	oni-miR-9a-3p	TAAAGCTAGAGAACCGAAAGTA	down	0.757678	-0.400343	0.805249	3.38415	2.5641	0	7.69229	0	0	4.61409	5.53837	0	7.5	0	0	4	5	low
844	PC-3p-44615_26	TGCGGAGCTCTACTGCACTCA	down	0.679091	-0.558323	0.805443	2.58457	1.75516	5.26548	0	0	0	0	7.75371	6	0	0	0	0	7	low
845	oni-miR-10551_R-1_1ss17TA	AGGAAATCTGCTTCTGATGGTT	up	1.19462	0.256551	0.805873	7.95239	9.50007	5.26548	17.4359	5.79889	0	14.9958	8.86139	6	17	5	0	13	8	middle
846	oni-miR-727a	TCAGTCTTCAATTCCTCCCAGC	up	1.06002	0.08409	0.806878	427.184	452.823	499.343	578.46	280.666	400.917	391.044	489.592	569	564	242	332	339	442	middle
847	ssa-miR-21b-3p	CGACAACAGTCTGTAGGCTGTC	up	1.25229	0.32457	0.809576	3696.28	4628.82	10015.8	2541.53	1329.1	8473.59	1087.77	1527.48	11413	2478	1146	7017	943	1379	middle
848	ssa-miR-16b-5p_1ss22GA	TAGCAGCACGTAAATATTGGTA	down	0.68601	-0.543698	0.810038	1.40884	0.966481	0	0	2.89944	4.22653	0	0	0	0	2.5	3.5	0	0	low
849	ssa-miR-19d-5p	AGCTTTGCGGGGTGGGCAGTCAGC	up	1.13422	0.181702	0.811757	37.1213	42.1037	18.4292	70.7691	37.1129	15.6985	38.0662	57.599	21	69	32	13	33	52	middle
850	PC-5p-17833_115	AGTCCGTGGGGACTTGGCTTT	up	1.2013	0.264599	0.812783	12.7676	15.3377	30.7153	7.17947	8.11844	0	16.1493	22.1535	35	7	7	0	14	20	middle
851	PC-3p-6712_359	CTTGGCTGAGAGGAGAAACGTC	down	0.920704	-0.11919	0.819979	49.2296	45.3259	38.1747	63.5896	34.2134	24.7554	69.2113	53.7222	43.5	62	29.5	20.5	60	48.5	middle
852	oni-let-7h	TGAGGTAGTAAGTTGTGTTGTT	down	0.990976	-0.0130779	0.820988	31423.8	31140.2	29582.9	32608.5	31229.3	30477.3	30819.8	32974.3	33709.7	31793.3	26927	25238.3	26718	29769	high
853	dre-mir-148-p5_1ss21CA	TAAAGTTCTGTGATACACTCAGA	up	1.12225	0.166399	0.821368	30.7286	34.4853	52.6548	19.4871	31.314	54.9449	17.3028	19.9381	60	19	27	45.5	15	18	middle
854	PC-5p-58214_15	CGTGTTGTTCACCTGCAGATG	down	0.841687	-0.248644	0.821523	3.76866	3.17203	4.3879	5.12819	0	0	5.76761	5.53837	5	5	0	0	5	5	middle
855	PC-5p-35915_40	AAGACAGGGCGGCACATTGCT	up	1.28866	0.365871	0.822521	1.4769	1.90322	2.63274	3.07692	0	0	0	4.43069	3	3	0	0	0	4	low
856	PC-3p-5483_456	CTCACTGAACGATGAATGCAAA	up	1.08272	0.114657	0.823381	57.3174	62.0586	66.6961	70.7691	48.7107	36.2274	42.6803	93.0446	76	69	42	30	37	84	middle
857	oni-mir-728a-p5	AAATGTAGTAGACTATAAGTAT	down	0.882466	-0.180388	0.823821	76.7507	67.7298	106.187	56.4101	40.5922	140.079	39.2197	50.953	121	55	35	116	34	46	middle
858	ssa-miR-7a-3-3p	CAACAAATCACAGTCTGCCAAA	up	1.0781	0.108496	0.826219	12.9423	13.9531	17.5516	9.23075	15.0771	9.66064	9.22817	19.9381	20	9	13	8	8	18	middle
859	PC-3p-36003_40	TCTCTCCGTTTCTCTGCACACC	down	0.71131	-0.49145	0.826744	3.84507	2.73504	0	8.20511	0	0	11.5352	0	0	8	0	0	10	0	middle
860	PC-5p-32077_49	TGTCCTGTTTTAGTACCATGCATC	up	1.07918	0.109931	0.828087	9.31941	10.0573	12.2861	5.12819	12.7576	13.2834	6.92113	7.75371	14	5	11	11	6	7	middle
861	PC-3p-19897_100	ATACTAAGTATACTACGTTTACC	down	0.873428	-0.195239	0.830467	10.7297	9.37162	9.65338	18.4615	0	10.8682	6.92113	14.3998	11	18	0	9	6	13	middle
862	ssa-miR-21a-2-3p_R+1_1ss16AG	CGACAACAGTCTGTAGGCTGTCT	up	1.24787	0.319471	0.832088	214.81	268.056	602.897	128.205	73.066	543.411	33.4521	67.5681	687	125	63	450	29	61	middle
863	oni-miR-30c_R+1_1ss21GA	TGTAAACATCCTACACTCTCAGCA	down	0.971455	-0.0417816	0.832416	3731.52	3625.01	3632.3	4177.43	3065.29	3064.84	4221.31	3908.43	4139	4073	2643	2538	3659.5	3528.5	middle
864	oni-let-7e-2-p3_1ss22CT	CTATACAATCTACTGTCTTTCT	down	0.977959	-0.0321539	0.835171	91.3715	89.3576	91.9996	87.3502	88.723	108.078	85.3606	80.6755	104.833	85.1667	76.5	89.5	74	72.8333	middle
865	ssa-let-7e-3p_1ss22CT	CTATACAATCTACTGTCTTTCT	down	0.977959	-0.0321539	0.835171	91.3715	89.3576	91.9996	87.3502	88.723	108.078	85.3606	80.6755	104.833	85.1667	76.5	89.5	74	72.8333	middle
866	oni-miR-101a	TACAGTACTGTGATAACTGAAG	up	1.07622	0.105967	0.835194	41619.4	44791.4	58840	35983.5	39550.7	65813.1	27573.8	31471.2	67048	35084	34102	54500	23904	28412	high
867	ssa-let-7h-3p	CTATACAACTTACTGCCTTCCT	up	1.05229	0.0735358	0.835715	1593.36	1676.68	1468.63	2094.87	1466.54	975.121	1911.38	1893.57	1673.5	2042.5	1264.5	807.5	1657	1709.5	middle
868	oni-miR-144a	GGATATCATCTTATACTGTAAGT	down	0.726726	-0.460517	0.836845	2.01263	1.46263	4.3879	0	0	6.0379	0	0	5	0	0	5	0	0	low
869	PC-3p-49087_22	CCTGCCTGTTCGGTCGTACTCG	down	0.726726	-0.460517	0.836845	1.20758	0.87758	2.63274	0	0	3.62274	0	0	3	0	0	3	0	0	low
870	PC-5p-51791_19	TAACAGCTAACTTCTGCTAACT	down	0.726726	-0.460517	0.836845	2.81769	2.04769	6.14306	0	0	8.45306	0	0	7	0	0	7	0	0	low
871	PC-3p-12132_182	CTGTGTGACGGTCATGTAGCT	down	0.918879	-0.122053	0.838394	21.082	19.3718	7.89822	32.8204	17.3967	18.1137	20.7634	24.3688	9	32	15	15	18	22	middle
872	PC-3p-18663_108	TGCGGAACTCTTCTGCACTCGA	down	0.844686	-0.243513	0.838732	2.77264	2.34201	3.94911	3.07692	0	5.43411	2.8838	0	4.5	3	0	4.5	2.5	0	middle
873	PC-3p-52163_19	CAGGCCGCCGCTGAGCCCCTGC	up	1.36941	0.453554	0.839139	1.92254	2.63274	7.89822	0	0	0	5.76761	0	9	0	0	0	5	0	low
874	oni-mir-190a-2-p3	ACTATATATCAAACATATTCCT	up	1.04174	0.0589892	0.839997	123.397	128.547	123.3	117.948	144.392	156.985	83.0535	130.152	140.5	115	124.5	130	72	117.5	middle
875	oni-mir-190a-1-p3	ACTATATATCAAACATATTCCT	up	1.04174	0.0589892	0.839997	123.397	128.547	123.3	117.948	144.392	156.985	83.0535	130.152	140.5	115	124.5	130	72	117.5	middle
876	abu-miR-152	TCAGTGCATAACAGAACTTTG	up	1.06922	0.0965558	0.840865	41838.6	44734.6	52803.1	38376.3	43024.3	66333	27821.8	31361	60169	37417	37097	54930.5	24119	28312.5	high
877	oni-miR-217	TACTGCATCAGGAACTGATTGGC	down	0.975681	-0.0355178	0.842164	19342.4	18872.1	16753	17572.3	22290.9	17027.5	21790	19209.8	19090	17133	19220	14100.5	18890	17342.5	high
878	oni-miR-7550_1ss2TA	AACCGGCTCGAAGGACCA	up	1.25258	0.3249	0.842851	6.23916	7.81503	11.8473	0	11.5978	18.7175	0	0	13.5	0	10	15.5	0	0	middle
879	PC-3p-59372_14	TGGAATGAGGCTCAACGATCAAC	up	1.35818	0.441677	0.843069	2.58457	3.51032	10.531	0	0	0	0	7.75371	12	0	0	0	0	7	middle
880	ssa-miR-1338-3p	ATCTCAGGTTCGTCAGCCCATG	down	0.901413	-0.14974	0.843156	152.861	137.791	127.249	91.2819	194.843	275.328	68.0578	115.198	145	89	168	228	59	104	middle
881	oni-miR-24a	TGGCTCAGTTCAGCAGGAACAG	down	0.975935	-0.0351428	0.843443	2357.81	2301.07	2447.03	2077.11	2379.07	2831.45	2110.83	2131.15	2788.38	2025.18	2051.32	2344.73	1829.9	1923.98	middle
882	dre-miR-100-2-3p_1ss10GA	CAAGCTCGTATCTATAGGTATG	down	0.912013	-0.132874	0.84393	77.4476	70.6332	94.7786	53.3332	63.7878	135.249	46.1409	50.953	108	52	55	112	40	46	middle
883	oni-miR-219a-5p	TGATTGTCCAAACGCAATTCTTG	up	1.34963	0.432568	0.846098	0.939229	1.26762	3.80285	0	0	2.81769	0	0	4.33333	0	0	2.33333	0	0	low
884	dre-miR-10a-5p	TACCCTGTAGATCCGAATTTGT	down	0.98457	-0.0224337	0.846938	280.78	276.447	247.039	269.743	312.56	268.687	289.534	284.118	281.5	263	269.5	222.5	251	256.5	middle
885	oni-miR-107	AGCAGCATTGTACAGGGCTATC	down	0.988632	-0.0164951	0.848918	2122.19	2098.06	2159.72	2215.04	1919.43	1971.58	2176.69	2218.3	2461	2159.67	1655	1632.67	1887	2002.67	middle
886	ssa-let-7b-3p_2ss3GA22CT	CTATACAACCTACTGCCTTCCT	up	1.03801	0.0538153	0.854492	2184.33	2267.35	1849.5	2711.28	2241.27	1508.87	2600.04	2444.08	2107.5	2643.5	1932.5	1249.5	2254	2206.5	middle
887	PC-5p-24990_73	TAGACAAGGTGGCACATCTGCAG	up	1.10402	0.142764	0.854651	7.35955	8.12507	3.94911	12.3077	8.11844	3.01895	5.76761	13.2921	4.5	12	7	2.5	5	12	middle
888	PC-5p-14962_142	AGGCAGACTGTGACTTGTTGTC	up	1.08264	0.114552	0.855505	13.7168	14.8503	21.9395	13.3333	9.27822	12.0758	6.92113	22.1535	25	13	8	10	6	20	middle
889	oni-miR-730	TCCTCATTGTGCATGCTGTGTG	down	0.970494	-0.0432092	0.857727	127.502	123.74	127.249	94.3588	149.611	149.74	115.352	117.413	145	92	129	124	100	106	middle
890	PC-3p-4806_537	CGCGCACGACTTAGTATCTCGC	up	1.01932	0.0276003	0.863352	54.0666	55.1109	59.6754	52.3076	53.3498	56.7563	61.1366	44.3069	68	51	46	47	53	40	middle
891	PC-5p-24362_75	AGTACGACCTAACAGGCAGAA	down	0.837964	-0.25504	0.864778	4.94833	4.14652	8.33701	4.10256	0	12.0758	0	2.76918	9.5	4	0	10	0	2.5	middle
892	dre-miR-181b-3p_R-1_2ss9TA11AG	CTCACTGAACGATGAATGCAA	up	1.02812	0.0400099	0.865029	178.173	183.183	177.271	177.436	194.843	229.44	151.111	153.967	202	173	168	190	131	139	middle
893	PC-3p-48869_22	CATGTCCTGTGAGAATCATACT	down	0.771616	-0.374044	0.865841	2.21535	1.7094	0	5.12819	0	0	0	6.64604	0	5	0	0	0	6	low
894	oni-miR-219a-3p	AGAATTGTGCCTGGACATCTGT	down	0.900626	-0.150999	0.866079	11.3365	10.21	8.7758	10.2564	11.5978	0	19.6099	14.3998	10	10	10	0	17	13	middle
895	oni-miR-155_R-2	TTAATGCTAATCGTGATAGGG	up	1.02729	0.03884	0.867398	4741.44	4870.82	4387.9	5267.68	4956.89	3608.25	4740.97	5875.1	5000	5136	4274	2988	4110	5304	middle
896	ssa-miR-146a-3-3p_R+1_3ss9AG10TC20CT	ATCTATGGGCTCAGTTCTTTTG	down	0.98087	-0.0278654	0.868314	4284.28	4202.33	3992.11	4300.5	4314.37	3460.92	4486.04	4905.89	4549	4193	3720	2866	3889	4429	middle
897	dre-miR-23a-3p_R+2	ATCACATTGCCAGGGATTTCCAAT	up	1.04495	0.0634322	0.868741	403.473	421.609	396.666	500.512	367.649	220.987	508.703	480.73	452	488	317	183	441	434	middle
898	oni-miR-23b_R+1	ATCACATTGCCAGGGATTACCA	down	0.971536	-0.0416606	0.869013	22919.6	22267.2	18860.5	23756.2	24185	16674.3	27361.5	24723.1	21491.5	23162.3	20853.2	13808	23720	22319.8	high
899	oni-miR-196b_1ss23CT	TAGGTAGTCTCATGTTGTTGGGT	down	0.981845	-0.0264324	0.869504	582.654	572.076	571.012	492.648	652.568	655.716	568.686	523.56	650.667	480.333	562.667	543	493	472.667	middle
900	PC-5p-13283_164	TGCGACGTAACCTGGAGGAGCA	up	1.03507	0.0497271	0.86998	24.2732	25.1245	24.5722	19.4871	31.314	21.7364	31.1451	19.9381	28	19	27	18	27	18	middle
901	PC-3p-16819_123	CGTCTGTCCCAGCCCCTGC	down	0.890043	-0.168052	0.870442	58.2626	51.8563	27.205	47.1794	81.1844	24.1516	27.6845	122.952	31	46	70	20	24	111	middle
902	dre-miR-338-3p_1ss23CA	TCCAGCATCAGTGATTTTGTTGA	up	1.07125	0.0992951	0.870754	62.9988	67.4874	78.9822	44.6153	78.8649	108.078	43.257	37.6609	90	43.5	68	89.5	37.5	34	middle
903	oni-mir-30d-p5_1ss8GA	CTGAGAGAAGGTTGTTTACT	up	1.2051	0.269153	0.871642	1.40884	1.6978	2.19395	0	2.89944	4.22653	0	0	2.5	0	2.5	3.5	0	0	low
904	ssa-miR-203a-2-5p_1ss10TC	AGTGGTTCTCAACAGTTCAACA	up	1.28055	0.356767	0.871759	2.41516	3.09274	0	0	9.27822	7.24548	0	0	0	0	8	6	0	0	low
905	dre-miR-223_R+1	TGTCAGTTTGTCAAATACCCCA	up	1.02993	0.042551	0.87202	1038.11	1069.18	1333.04	919.998	954.497	1284.87	908.975	920.477	1519	897	823	1064	788	831	middle
906	oni-mir-34c-p3	AATCACTAACTACACTACCAGT	up	1.06535	0.0913243	0.873231	15.7283	16.7561	13.1637	26.6666	10.438	10.8682	21.9169	14.3998	15	26	9	9	19	13	middle
907	PC-5p-40784_31	CAGTGTGTCTGCCTCAGAGACT	down	0.785279	-0.348722	0.874528	2.9538	2.31955	0	0	6.95866	0	0	8.86139	0	0	6	0	0	8	middle
908	oni-miR-722	TTTTGCAGAAACGTTTCAGATT	down	0.963143	-0.0541779	0.874862	3600.03	3467.35	4056.17	3266.66	3079.21	5012.66	2866.5	2920.93	4622	3185	2655	4151	2485	2637	middle
909	nbr-mir-99a-p3	AAGTTCGGATCTACGGGTTTGG	down	0.878331	-0.187163	0.875419	8.36296	7.34545	7.89822	7.17947	6.95866	19.3213	5.76761	0	9	7	6	16	5	0	middle
910	PC-5p-14510_148	GCCAGTGACTGACCAATCGCT	up	1.04791	0.0675117	0.876606	26.0482	27.2961	35.1032	23.5897	23.1955	38.6426	18.4563	21.0458	40	23	20	32	16	19	middle
911	PC-3p-37786_36	AATCAGATCGGGATCTGGGGAAT	up	1.14303	0.192862	0.876842	5.12473	5.85771	5.26548	12.3077	0	8.45306	6.92113	0	6	12	0	7	6	0	middle
912	PC-3p-49383_21	TTAGCTCGGAGTTCCAGGTGA	down	0.792273	-0.335931	0.878947	1.84612	1.46263	4.3879	0	0	0	0	5.53837	5	0	0	0	0	5	low
913	PC-3p-18587_109	ATTCTCTAGAAAACAGTGTTT	up	1.08701	0.12036	0.882768	4.81512	5.23406	6.58185	5.64101	3.47933	7.24548	0	7.19988	7.5	5.5	3	6	0	6.5	middle
914	oni-let-7f	TGAGGTAGTAGATTGTATAGTT	down	0.979733	-0.0295398	0.884641	38482.5	37702.6	31779.9	44697.7	36630.1	31932.1	40540.2	42975.2	36213.1	43580.4	31583.7	26443.1	35144.7	38797.8	high
915	ssa-miR-20a-1-3p_L-1_2ss19CG20CA	CTGCAATGTGAGCACTTGAAGT	up	1.01234	0.0176904	0.88867	409.119	414.166	457.804	355.384	429.311	424.464	385.853	417.039	521.667	346.5	370.167	351.5	334.5	376.5	middle
916	ssa-miR-20a-2-3p_L-1_1ss7GA	CTGCAATGTGAGCACTTGAAGT	up	1.01234	0.0176904	0.88867	409.119	414.166	457.804	355.384	429.311	424.464	385.853	417.039	521.667	346.5	370.167	351.5	334.5	376.5	middle
917	oni-miR-7132b-3p_1ss10TG	TGAGAAGTTGTGAACAAGTATA	down	0.964264	-0.0525006	0.889095	59.7004	57.5669	78.1046	48.205	46.3911	79.7003	48.4479	50.953	89	47	40	66	42	46	middle
918	dre-miR-26b_R+1_1ss22TA	TTCAAGTAATCCAGGATAGGTAA	down	0.912913	-0.13145	0.894525	18.736	17.1043	7.02064	7.17947	37.1129	28.9819	16.1493	11.0767	8	7	32	24	14	10	middle
919	ssa-miR-216b-5p_R+3_1ss1TA	AAATCTCAGCTGGCAACTGTGAGCA	up	1.17677	0.23483	0.901418	5.46886	6.43558	19.3068	0	0	10.8682	0	5.53837	22	0	0	9	0	5	middle
920	oni-miR-214_1ss22AT	ACAGCAGGCACAGACAGGCAGT	up	1.02013	0.0287545	0.901554	37211.8	37960.9	34384	38343.5	41155.3	27238.8	44318.3	40078.4	39180.5	37385	35485.5	22556.5	38420	36182.5	high
921	oni-miR-728a	ATACTAAGTATACTACGTTTAC	down	0.95599	-0.0649332	0.901849	97.8912	93.5829	138.658	84.1024	57.9889	142.494	69.2113	81.9678	158	82	50	118	60	74	middle
922	oni-mir-736-2-p5_1ss16AG	CAGCTTTTTGTTTGTGTTATGT	down	0.916803	-0.125317	0.90303	7.28875	6.68235	14.9189	5.12819	0	6.0379	8.07465	7.75371	17	5	0	5	7	7	middle
923	dre-miR-101b	TACAGTACTATGATAACTGAAG	up	1.07306	0.10173	0.90365	3673.51	3941.9	6114.98	2673.84	3036.88	7159.74	1825.45	2035.35	6968	2607	2618.5	5929	1582.5	1837.5	middle
924	dre-miR-731_R-1	AATGACACGTTTTCTCCCGGATC	down	0.837853	-0.255231	0.907257	1.15352	0.966481	0	0	2.89944	0	3.46056	0	0	0	2.5	0	3	0	low
925	oni-miR-724	TTAAAGGGAATTTGCGACTGTT	down	0.976333	-0.0345547	0.908264	27.2811	26.6355	26.7662	28.2051	24.9352	18.1137	28.838	34.8917	30.5	27.5	21.5	15	25	31.5	middle
926	PC-3p-1113_3974	TCAAACGAGCCAAGCTAGAACT	down	0.971738	-0.0413604	0.910305	423.982	411.999	417.289	519.486	299.223	274.724	467.753	529.468	475.5	506.5	258	227.5	405.5	478	middle
927	dre-miR-2187-3p_L+1R-1_1ss21AG	TTTACAGGCTATGCTAATCTGT	up	1.09781	0.134634	0.911488	5.49122	6.02833	12.2861	0	5.79889	7.24548	9.22817	0	14	0	5	6	8	0	middle
928	dre-miR-130c-5p	GCCCTTTTTCTGTTGTACTACT	up	1.02198	0.0313716	0.913663	190.581	194.771	189.557	191.794	202.961	135.249	252.621	183.874	216	187	175	112	219	166	middle
929	dre-miR-181b-3-3p_L+1_1ss12AG	GCTCACTGAACGATGAATGCAA	up	1.02336	0.0333139	0.917142	67.9055	69.4918	83.3701	54.3589	70.7464	83.323	74.9789	45.4146	95	53	61	69	65	41	middle
930	dre-miR-9-3p_L+1	ATAAAGCTAGATAACCGAAAGT	up	1.03027	0.0430191	0.917325	9.6914	9.98474	8.60028	12.3077	9.04626	11.5928	5.07549	12.4059	9.8	12	7.8	9.6	4.4	11.2	middle
931	abu-miR-9-3p_L+1R-1	ATAAAGCTAGATAACCGAAAGT	up	1.03027	0.0430191	0.917325	9.6914	9.98474	8.60028	12.3077	9.04626	11.5928	5.07549	12.4059	9.8	12	7.8	9.6	4.4	11.2	middle
932	dre-miR-455-3p_L-1	TGCAGTCCATGGGCATATACAC	up	1.01611	0.0230506	0.91794	8664.45	8804	8444.95	8913.83	9053.22	6625.99	10749.7	8617.7	9623	8691	7806	5487	9319	7780	middle
933	oni-miR-7565	TTCCTGCTGAACTGAGCCAGT	up	1.03206	0.0455213	0.919495	9.19601	9.49079	7.02064	13.3333	8.11844	6.0379	12.6887	8.86139	8	13	7	5	11	8	middle
934	oni-miR-375	TTTGTTCGTTCGGCTCGCGTTA	up	1.04507	0.0636057	0.920101	286.13	299.027	185.169	187.692	524.219	246.346	321.832	290.21	211	183	452	204	279	262	middle
935	dre-miR-200a-3p_R+2	TAACACTGTCTGGTAACGATGTTT	up	1.08064	0.111881	0.920237	4.31968	4.668	0	8.20511	5.79889	6.0379	6.92113	0	0	8	5	5	6	0	low
936	PC-5p-33391_45	TGTTTTACGAGAGTCAGTGTCG	down	0.975029	-0.0364836	0.92063	13.0646	12.7383	14.0413	10.2564	13.9173	9.66064	18.4563	11.0767	16	10	12	8	16	10	middle
937	PC-3p-41286_31	TCTGCCTGTTGGGTTGCACACG	up	1.16276	0.217555	0.920698	2.01263	2.34021	7.02064	0	0	6.0379	0	0	8	0	0	5	0	0	low
938	oni-miR-27d-5p_L-1	AGAGCTTAGTTGACTGCTGAAC	up	1.0273	0.038854	0.921759	98.9824	101.684	87.758	94.3588	122.936	56.7563	134.962	105.229	100	92	106	47	117	95	middle
939	PC-3p-12825_171	CATCACGTCAGGGTCACCA	up	1.02204	0.0314516	0.924407	18.6181	19.0284	24.5722	17.4359	15.0771	24.1516	17.3028	14.3998	28	17	13	20	15	13	middle
940	dre-miR-210-5p	AGCCACTGACTAACGCACATTG	down	0.989537	-0.0151745	0.924524	8571.77	8482.08	7346.22	8313.83	9786.2	7968.82	9626.14	8120.35	8371	8106	8438	6599	8345	7331	middle
941	PC-5p-44926_26	TGCCGAATCAACTAGCCC	up	1.14676	0.19756	0.927881	7.75371	8.89163	0	0	26.6749	0	0	23.2611	0	0	23	0	0	21	middle
942	oni-miR-725_L-1R-2	TCAGTCATTGTTTCTGGTC	up	1.142	0.19156	0.930042	1.40884	1.6089	4.82669	0	0	4.22653	0	0	5.5	0	0	3.5	0	0	low
943	dre-miR-1_R+1_1ss22TC	TGGAATGTAAAGAAGTATGTACC	up	1.02313	0.032986	0.931059	386.333	395.268	354.542	534.358	296.903	263.252	408.923	486.822	404	521	256	218	354.5	439.5	middle
944	PC-3p-35630_40	GCGATTGTTCAGTCACTGACC	down	0.935913	-0.0955536	0.931597	5.2914	4.95229	7.89822	0	6.95866	0	9.22817	6.64604	9	0	6	0	8	6	low
945	dre-miR-99_R+1	AACCCGTAGATCCGATCTTGTGA	up	1.02482	0.0353708	0.931818	6303.94	6460.41	6779.3	6909.73	5692.19	3177.14	8393.02	7341.66	7725	6737	4908	2631	7276	6628	middle
946	PC-5p-51315_20	GGTGCGACCTAACAGGCAGGAGT	down	0.889137	-0.169522	0.938003	0.961268	0.854699	0	2.5641	0	0	2.8838	0	0	2.5	0	0	2.5	0	low
947	ssa-miR-181a-5-3p	ACCATCGACCGTTGACTGTGCC	up	1.00909	0.0130519	0.93891	2657.07	2681.22	2904.35	2515.89	2623.42	3137.9	2229.18	2604.14	3309.5	2453	2262	2598.5	1932.5	2351	middle
948	oni-miR-20	TAAAGTGCTTATAGTGCAGGTAG	up	1.0232	0.0330836	0.940356	17212.8	17612.1	18485.3	15321.5	19029.5	26429.3	11608.9	13600.3	21064	14938.5	16407.9	21886.2	10063.9	12278.2	high
949	ssa-miR-20a-5p	TAAAGTGCTTATAGTGCAGGTAG	up	1.0232	0.0330836	0.940356	17212.8	17612.1	18485.3	15321.5	19029.5	26429.3	11608.9	13600.3	21064	14938.5	16407.9	21886.2	10063.9	12278.2	high
950	oni-miR-10926_1ss9GA	ATCCCAGCAGTGCCTCCA	down	0.98697	-0.0189223	0.942407	99.4863	98.19	100.044	86.6665	107.859	109.286	119.389	69.7834	114	84.5	93	90.5	103.5	63	middle
951	oni-mir-725-p5	AGCTGGAAACTTTGCCTGGGAA	down	0.98554	-0.0210137	0.945352	200.625	197.724	260.641	188.718	143.812	233.063	166.107	202.704	297	184	124	193	144	183	middle
952	PC-3p-13315_164	TGCGGAACTCTACTGCACTCGCA	up	1.02319	0.0330718	0.947828	11.4245	11.6894	12.7249	15.3846	6.95866	8.45306	8.65141	17.1689	14.5	15	6	7	7.5	15.5	middle
953	PC-5p-23986_77	TTGTGGCATGTGTTGTTCTTC	up	1.04273	0.0603725	0.951648	6.01175	6.26866	11.8473	0	6.95866	6.0379	9.22817	2.76918	13.5	0	6	5	8	2.5	middle
954	oni-mir-93-p3	ACTGCAAAACCAGCACTTCAGG	down	0.993629	-0.00922045	0.953216	28.1986	28.0189	30.7153	26.6666	26.6749	30.1895	31.1451	23.2611	35	26	23	25	27	21	middle
955	ssa-miR-130a-5p_L+1	AACTCTTTCCCTGTTGCACTACT	down	0.959717	-0.0593185	0.954229	18.6116	17.8619	14.9189	23.5897	15.0771	0	39.2197	16.6151	17	23	13	0	34	15	middle
956	oni-miR-153b	TTGCATAGTCACAAAAATGATC	up	1.09009	0.124446	0.954381	1.61011	1.75516	5.26548	0	0	4.83032	0	0	6	0	0	4	0	0	low
957	ssa-let-7f-3p_1ss22CT	CTATACAATCTATTGCCTTCCT	down	0.983626	-0.0238176	0.955481	129.363	127.245	107.942	158.974	114.818	70.0396	143.037	175.012	123	155	99	58	124	158	middle
958	dre-miR-140-5p	CAGTGGTTTTACCCTATGGTAG	down	0.982683	-0.0252025	0.956241	3740.72	3675.94	3663.02	3164.1	4200.71	5780.69	2662.33	2779.15	4174	3085	3622	4787	2308	2509	middle
959	dre-miR-26a-5p_L+1R-1_1	CTTCAAGTAATCCAGGATAGGC	down	0.924318	-0.113538	0.95836	1.10767	1.02384	3.07153	0	0	0	0	3.32302	3.5	0	0	0	0	3	low
960	dre-miR-26a-5p_L+1R-1_2	GTTCAAGTAATCCAGGATAGGC	down	0.924318	-0.113538	0.95836	1.10767	1.02384	3.07153	0	0	0	0	3.32302	3.5	0	0	0	0	3	low
961	PC-5p-49704_21	ACAGGAAATCAGAGATACAGG	down	0.92594	-0.11101	0.959283	2.21535	2.05128	0	6.15383	0	0	0	6.64604	0	6	0	0	0	6	low
962	PC-5p-71611_10	GGTGCGACCTAACAGGTAGGAGT	down	0.92594	-0.11101	0.959283	1.84612	1.7094	0	5.12819	0	0	0	5.53837	0	5	0	0	0	5	low
963	PC-5p-31881_49	GAGAACATTTCAGCCTCGGCCT	up	1.03517	0.0498628	0.960318	3.36123	3.47943	3.94911	3.58974	2.89944	0	2.8838	7.19988	4.5	3.5	2.5	0	2.5	6.5	low
964	oni-let-7e	TGAGGTAGTAGATTGAATAGTT	down	0.993807	-0.008963	0.962649	63834.6	63439.3	53922	76693.8	59701.9	56574.1	65799.2	69130.6	61444	74776.7	51477	46849.1	57042	62410.6	high
965	dre-miR-152_R-1_2ss10GT21GA	TCAGTGCATTACAGAACTTTA	down	0.982064	-0.0261112	0.962764	25.4222	24.9663	31.5929	23.5897	19.7162	41.0577	21.9169	13.2921	36	23	17	34	19	12	middle
966	PC-5p-1467_2624	TGTCTGTGATGAAAACTGT	down	0.986152	-0.0201184	0.962968	346.158	341.364	467.75	268.717	287.625	492.693	271.078	274.703	533	262	248	408	235	248	middle
967	ssa-miR-221-3p_R+3_1ss5AG	ACCTGGCATACAATGTAGATTTCTGT	down	0.98635	-0.0198284	0.963289	4797.58	4732.09	4267.67	6537.42	3391.19	2890.95	5789.52	5712.27	4863	6374	2924	2394	5019	5157	middle
968	ssa-miR-301a-5p_L+1	CTTTGACAATGTTGCACTACT	up	1.01613	0.0230906	0.965105	30.7555	31.2517	43.0014	28.7179	22.0358	16.9061	28.838	46.5223	49	28	19	14	25	42	middle
969	oni-miR-101b	GTACAGTACTATGATAACTGAA	up	1.02642	0.0376226	0.966332	3079.19	3160.54	4935.51	2094.35	2451.77	6165.9	1423.45	1648.22	5624	2042	2114	5106	1234	1488	middle
970	oni-mir-196a-2-p3	TGGCTCGGCAACAAGAAACTGC	up	1.01265	0.0181291	0.966353	17.5368	17.7585	17.5516	19.4871	16.2369	14.491	11.5352	26.5842	20	19	14	12	10	24	middle
971	dre-miR-462_L+1	GTAACGGAACCCATAATGCAGCT	up	1.0062	0.00891401	0.973445	606.01	609.766	637.562	651.281	540.456	422.049	648.856	747.126	726.5	635	466	349.5	562.5	674.5	middle
972	PC-3p-64204_12	AGCAAACGTGAGCTCGGTTCT	up	1.04704	0.0663153	0.975642	1.84612	1.93296	0	0	5.79889	0	0	5.53837	0	0	5	0	0	5	low
973	PC-5p-109464_5	TTTCTTTGTGAAGGGCAGGG	up	1.04704	0.0663153	0.975642	1.84612	1.93296	0	0	5.79889	0	0	5.53837	0	0	5	0	0	5	low
974	PC-5p-102578_5	TTTTCCAGCGATCCTCGGAGT	up	1.04704	0.0663153	0.975642	1.84612	1.93296	0	0	5.79889	0	0	5.53837	0	0	5	0	0	5	low
975	PC-5p-36276_39	CATGATGTCAGGCTGAGTTCT	up	1.0337	0.0478153	0.979559	3.13841	3.24417	2.19395	0	7.53855	0	0	9.41522	2.5	0	6.5	0	0	8.5	low
976	PC-3p-31399_50	ACGGGTTGGGTTCTTGGGAGCTT	down	0.988296	-0.0169853	0.980732	11.9722	11.8321	19.3068	9.23075	6.95866	9.66064	19.6099	6.64604	22	9	6	8	17	6	middle
977	PC-5p-15609_135	CAAACCTTTCAACTGCACGTCT	down	0.988637	-0.0164874	0.985792	23.5974	23.3292	18.4292	22.5641	28.9944	0	25.3775	45.4146	21	22	25	0	22	41	middle
978	ssa-let-7a-3-3p	CTATACAACTTACTGTCTTTCC	up	1.00117	0.00168744	0.985973	1206.99	1208.4	1232.56	1236.92	1155.72	1141.77	1343.28	1135.92	1404.5	1206	996.5	945.5	1164.5	1025.5	middle
979	oni-mir-30c-p3	CCGGGAGTGGGACTGTTTGCACT	down	0.994491	-0.00796983	0.987482	107.855	107.261	89.5131	139.487	92.7822	47.0956	128.041	148.428	102	136	80	39	111	134	middle
980	dre-miR-103_R+2	AGCAGCATTGTACAGGGCTATGAGT	down	0.989537	-0.0151739	0.989475	4.53767	4.4902	5.26548	8.20511	0	0	8.07465	5.53837	6	8	0	0	7	5	low
981	PC-3p-5038_504	TTCACAGTGGCTAAGTTCTGCAAT	down	0.997811	-0.00316164	0.991845	81.9011	81.7218	70.2064	107.692	67.2671	88.1533	62.2902	95.2599	80	105	58	73	54	86	middle
982	PC-3p-44097_27	TCTTGTCTCCGTTCTCTGTCT	down	0.99314	-0.00993154	0.994847	7.51374	7.46219	0	19.4871	2.89944	3.62274	16.1493	2.76918	0	19	2.5	3	14	2.5	middle
983	PC-3p-44583_26	CAGAAGACCCCCAGACAATTAGC	up	1.00542	0.00780328	0.997132	2.30704	2.31955	0	0	6.95866	0	6.92113	0	0	0	6	0	6	0	low
984	PC-5p-65457_12	GACTTGGTCAAAGCTCCTCAGTTT	up	1.00542	0.00780328	0.997132	2.30704	2.31955	0	0	6.95866	0	6.92113	0	0	0	6	0	6	0	low
985	PC-5p-7275_326	AGTGTATTTGACAAGCTGAGT	down	0.998464	-0.00221793	0.997516	107.986	107.82	148.311	70.7691	104.38	194.42	54.2155	75.3218	169	69	90	161	47	68	middle
986	PC-5p-14193_151	TCAGGGTTCTGTTCTTGGTCT	up	1.00003	4.17426e-05	0.999931	29.4702	29.471	23.6947	19.4871	45.2313	20.5289	35.7592	32.1225	27	19	39	17	31	29	middle

## Sheet: AA_VS_IGF
red is pvalue<0.001,orange is pvalue <0.01,blue is pvalue<0.05,green is pvalue <0.1.
Index	miR_name	miR_seq	up/down	fold_change(IGF_1(mean)/amino_acids(mean))	log2(fold_change)	pvalue(t_test)	amino_acids(mean)	IGF_1(mean)	IGF_1/IGF1(norm)	IGF_1/IGF2(norm)	IGF_1/IGF3(norm)	amino_acids/AA1(norm)	amino_acids/AA2(norm)	amino_acids/AA3(norm)	IGF_1/IGF1(raw)	IGF_1/IGF2(raw)	IGF_1/IGF3(raw)	amino_acids/AA1(raw)	amino_acids/AA2(raw)	amino_acids/AA3(raw)	Expression level
1	oni-miR-551_R-1_1ss14TA	GCGACCCATCCTTAGTTTCT	up	1.36488	0.448773	0.000172983	402.133	548.863	539.711	564.101	542.776	408.675	407.077	390.648	615	550	468	529	489	423	middle
2	dre-miR-1_R+1	TGGAATGTAAAGAAGTATGTATC	down	0.501534	-0.995581	0.000381923	12.027	6.03193	6.14306	6.15383	5.79889	11.5881	12.487	12.0057	7	6	5	15	15	13	middle
3	oni-miR-8160b	AGAATAATGCCAGCAGTCGGTC	up	1.76147	0.816778	0.000512451	33.653	59.2787	58.7978	56.4101	62.628	30.9017	34.9636	35.0937	67	55	54	40	42	38	middle
4	ssa-miR-26b-3p_2ss8TC10CG	CCTATTCCGGATGACTTGGTTC	down	0.794888	-0.331177	0.00111015	390.749	310.602	315.929	318.974	296.903	383.953	400.417	387.877	360	311	256	497	481	420	middle
5	PC-3p-5483_456	CTCACTGAACGATGAATGCAAA	down	0.375474	-1.41321	0.00172048	165.281	62.0586	66.6961	70.7691	48.7107	146.01	178.981	170.851	76	69	42	189	215	185	middle
6	oni-miR-130a	CAGTGCAATATTAAAAGGGCA	up	1.18022	0.239051	0.0019592	308.116	363.643	360.246	358.974	371.709	305.154	308.429	310.764	410.5	350	320.5	395	370.5	336.5	middle
7	dre-miR-181b-3p_R-1_2ss9TA11AG	CTCACTGAACGATGAATGCAA	down	0.294734	-1.76251	0.00268725	621.519	183.183	177.271	177.436	194.843	570.136	661.812	632.609	202	173	168	738	795	685	middle
8	PC-5p-58604_15	CCGCCCTCTGACATCACACACG	down	-inf	-inf	0.00270075	2.10711	0	0	0	0	1.93136	2.08117	2.30879	0	0	0	2.5	2.5	2.5	low
9	PC-5p-30147_54	GAAACGGACCCCATAACCAGCT	down	-inf	-inf	0.00270075	5.05705	0	0	0	0	4.63525	4.9948	5.5411	0	0	0	6	6	6	low
10	oni-miR-1	TGGAATGTAAAGAAGTATGTAT	down	0.538525	-0.892913	0.00298069	57579.7	31008.2	29569.2	36106.6	27348.7	52799	63283.3	56656.9	33694	35204	23581	68344.5	76019	61349	high
11	oni-mir-29a-1-p5	ACCGTTTTCCTCTGGTGTTCAGA	up	1.76337	0.818335	0.00329629	43.389	76.5108	71.9615	81.0255	76.5453	41.7173	44.1208	44.3288	82	79	66	54	53	48	middle
12	PC-5p-41487_30	AAAAGTCAGGAAAAGTGTCTCT	down	-inf	-inf	0.00357736	3.51011	0	0	0	0	3.09017	3.7461	3.69407	0	0	0	4	4.5	4	low
13	PC-3p-19263_104	TCTTCTTTTGTCTCTTTCTGCA	down	0.430222	-1.21685	0.00383143	43.0508	18.5214	14.0413	19.4871	22.0358	41.7173	44.9532	42.4818	16	19	19	54	54	46	middle
14	oni-miR-10926	ATCCCAGCGGTGCCTCCA	up	2.20498	1.14077	0.00400264	181.353	399.88	392.278	357.948	449.414	214.767	155.671	173.621	447	349	387.5	278	187	188	middle
15	oni-mir-17a-1-p3	CTGCAGTGGAGGCACTTACAGC	down	0.773737	-0.370084	0.00406716	110.434	85.4473	79.8597	87.1793	89.3029	111.246	107.388	112.669	91	85	77	144	129	122	middle
16	oni-miR-10926_1ss9GA	ATCCCAGCAGTGCCTCCA	up	1.98867	0.991801	0.00535825	49.3748	98.19	100.044	86.6665	107.859	55.623	36.6286	55.8728	114	84.5	93	72	44	60.5	middle
17	PC-3p-18663_108	TGCGGAACTCTTCTGCACTCGA	down	0.214181	-2.2231	0.00585658	10.9347	2.34201	3.94911	3.07692	0	12.7469	10.8221	9.23517	4.5	3	0	16.5	13	10	middle
18	oni-mir-128-2-p5	GGGGGCCGTTACACTGTCAGAGA	down	0.265181	-1.91495	0.00623269	168.326	44.6369	34.2256	35.8974	63.7878	135.195	182.31	187.474	39	35	55	175	219	203	middle
19	dre-miR-499-3p_R+1	AACATCACTTTAAGTCTGTGCTT	down	-inf	-inf	0.00880695	12.2238	0	0	0	0	12.3607	14.1519	10.1587	0	0	0	16	17	11	middle
20	ssa-miR-454-5p_R+1_1ss12AG	ACCCTATCAATGTTGCCTCTGCT	down	0.664898	-0.588794	0.00954408	74.8426	49.7628	53.5324	48.205	47.5509	78.0268	79.0844	67.4168	61	47	41	101	95	73	middle
21	PC-3p-40508_32	TGCGGAACTCTACTGCACTCGCCA	down	-inf	-inf	0.0127672	3.77282	0	0	0	0	4.24898	2.91364	4.15583	0	0	0	5.5	3.5	4.5	low
22	PC-3p-8068_289	CTCCTGTCTGAGGGTCGCT	up	2.71912	1.44314	0.0129235	16.5941	45.1214	35.1032	49.2307	51.0302	16.2234	22.4766	11.0822	40	48	44	21	27	12	middle
23	oni-let-7g-2-p3	CTATACAGCCTACTGTCTTTCT	down	0.860367	-0.216975	0.0133842	147.049	126.516	120.667	126.666	132.215	140.216	149.012	151.919	137.5	123.5	114	181.5	179	164.5	middle
24	oni-miR-301a_R+1_1ss1TC	CAGTGCAATAGTATTGTCAAAGCT	down	-inf	-inf	0.0140895	4.76919	0	0	0	0	3.86271	5.82727	4.61759	0	0	0	5	7	5	low
25	ssa-miR-125b-3-3p_L-1_1ss11AT	CAGGTGAGGTCCTTGGGAACA	down	0.655487	-0.609361	0.0141874	300.985	197.292	202.721	203.589	185.564	313.652	269.303	319.999	231	198.5	160	406	323.5	346.5	middle
26	ssa-miR-125b-2-3p_R+1	CAGGTGAGGTCCTTGGGAACA	down	0.655487	-0.609361	0.0141874	300.985	197.292	202.721	203.589	185.564	313.652	269.303	319.999	231	198.5	160	406	323.5	346.5	middle
27	oni-mir-216a-p3	CACAATGGCCTCTGGGATTATG	down	0.541413	-0.885199	0.0144065	645.368	349.41	285.213	373.333	389.685	541.552	675.131	719.42	325	364	336	701	811	779	middle
28	oni-mir-103-1-p5	AGCCTCTTTACAGTGCTGCCTTG	down	-inf	-inf	0.0163244	5.60243	0	0	0	0	6.18034	4.16234	6.46462	0	0	0	8	5	7	low
29	PC-5p-23192_81	TTTCGTATTGTCCAGCAGCTGC	up	1.68246	0.750576	0.0210655	6.9699	11.7266	11.4085	13.3333	10.438	6.95288	7.49221	6.46462	13	13	9	9	9	7	middle
30	oni-mir-301a-p5_1ss11CT	GCTCTGACTTTATTGCACTACT	down	0.746097	-0.422564	0.0246467	121.997	91.0213	104.432	85.128	83.504	124.379	129.865	111.746	119	83	72	161	156	121	middle
31	oni-mir-29d-p5	ACTGGTTTCAGATGGTGTCTTAGA	up	4.00979	2.00353	0.0249686	16.734	67.0999	58.7978	54.3589	88.1431	6.95288	18.3143	24.935	67	53	76	9	22	27	middle
32	ssa-miR-730a-3p_R-1	CACAGCGCCTGCAATGTGGAG	up	7.22352	2.8527	0.0254964	2.95251	21.3275	25.4498	24.6153	13.9173	3.86271	4.9948	0	29	24	12	5	6	0	middle
33	dre-miR-133a-2-5p_R+1	AGCTGGTAAAATGGAACCAAAT	down	0.456213	-1.13222	0.0273352	9186.5	4191	4906.55	3748.71	3917.73	7450.01	9170.88	10938.6	5591	3655	3378	9643.5	11016.5	11844.5	middle
34	ssa-miR-146a-3-3p_R+1_3ss9AG10TC20CT	ATCTATGGGCTCAGTTCTTTTG	down	0.791331	-0.337648	0.0274246	5310.46	4202.33	3992.11	4300.5	4314.37	4846.16	5469.31	5615.91	4549	4193	3720	6273	6570	6081	middle
35	oni-miR-7550_L-1R+1_3	TCCGGCTCGAAGGACCAT	down	-inf	-inf	0.0286632	3.12903	0	0	0	0	2.31763	2.91364	4.15583	0	0	0	3	3.5	4.5	low
36	oni-miR-7550_L-1R+1_2	TCCGGCTCGAAGGACCAC	down	-inf	-inf	0.0286632	3.12903	0	0	0	0	2.31763	2.91364	4.15583	0	0	0	3	3.5	4.5	low
37	oni-miR-7550_L-1R+1_1	TCCGGCTCGAAGGACCAA	down	-inf	-inf	0.0286632	3.12903	0	0	0	0	2.31763	2.91364	4.15583	0	0	0	3	3.5	4.5	low
38	oni-mir-365-p5	AGGGACTTTTAGGGGCAGCTGTG	down	0.565253	-0.823032	0.0287252	280.58	158.599	146.556	151.795	177.446	267.3	244.745	329.696	167	148	153	346	294	357	middle
39	dre-miR-130c-5p	GCCCTTTTTCTGTTGTACTACT	up	1.38059	0.465284	0.0293022	141.078	194.771	189.557	191.794	202.961	128.242	131.53	163.463	216	187	175	166	158	177	middle
40	dre-miR-206-5p_1ss17GC	ACATGCTTCCTTATATCCCCATA	down	0.467892	-1.09575	0.0305793	3104.46	1452.55	1143.49	1646.15	1568.02	2431.96	3197.51	3683.91	1303	1605	1352	3148	3841	3989	middle
41	ssa-miR-301b-5p	GCTTTGACGATGTTGCACTACT	down	0.564964	-0.823769	0.0306263	404.811	228.704	204.476	236.923	244.713	331.421	437.878	445.135	233	231	211	429	526	482	middle
42	PC-3p-5031_505	TACAGCAGGCACAGACAAA	up	1.59302	0.671763	0.0309949	43.594	69.446	78.1046	59.487	70.7464	32.4468	46.6182	51.717	89	58	61	42	56	56	middle
43	ssa-miR-7a-3-3p	CAACAAATCACAGTCTGCCAAA	down	0.581062	-0.783236	0.034073	24.0132	13.9531	17.5516	9.23075	15.0771	22.4037	27.4714	22.1644	20	9	13	29	33	24	middle
44	oni-mir-128-1-p5	CGGGGCCGGGACGCTGTCTGAGA	down	0.547458	-0.86918	0.0351108	120.325	65.8729	49.1445	70.7691	77.7051	95.7952	142.352	122.828	56	69	67	124	171	133	middle
45	ssa-let-7g-3p_1ss22CT	CTATACAGTCTACTGTCTTTCT	down	0.833368	-0.262975	0.0355514	939.43	782.891	794.502	759.144	795.027	937.737	1000.9	879.65	905.333	740.167	685.5	1213.83	1202.33	952.5	middle
46	oni-miR-206	TGGAATGTAAGGAAGTGTGTGG	down	0.745207	-0.424287	0.0356582	642265	478621	405254	518724	511884	571305	656654	698837	461786	505757	441364	739513	788804	756713	high
47	ssa-let-7a-3-3p	CTATACAACTTACTGTCTTTCC	down	0.740286	-0.433844	0.0363929	1632.34	1208.4	1232.56	1236.92	1155.72	1449.29	1749.85	1697.89	1404.5	1206	996.5	1876	2102	1838.5	middle
48	oni-miR-10955_L-1_1ss10TC	TCCCCGTACGGGCCACCA	up	2.1132	1.07943	0.037446	1911.71	4039.83	4985.09	3227.69	3906.71	2016.72	1487.2	2231.22	5680.5	3147	3368.5	2610.5	1786.5	2416	middle
49	abu-miR-7133-3p	TAGTTTGATACACAGCACAATA	down	0.712325	-0.489392	0.0378171	601.833	428.701	431.769	357.948	496.385	602.583	670.969	531.946	492	349	428	780	806	576	middle
50	dre-miR-7a_R+2	TGGAAGACTAGTGATTTTGTTGTTA	down	0.473865	-1.07745	0.0385813	12.7292	6.03193	6.14306	6.15383	5.79889	15.4508	11.6545	11.0822	7	6	5	20	14	12	middle
51	dre-miR-30e-3p_R+1	CTTTCAGTCGGATGTTTGCAGCC	up	1.55946	0.641051	0.0408715	136.022	212.122	184.731	244.615	207.02	137.899	143.184	126.984	210.5	238.5	178.5	178.5	172	137.5	middle
52	oni-miR-27d-3p_R+1_2ss19GT20TG	TTCACAGTGGCTAAGTTCTGCA	up	1.10026	0.137848	0.0420951	20281.9	22315.5	21742.9	23371.2	21832.2	21035.9	19582.5	20227.3	24776	22787	18824.5	27229.5	23523.5	21902.5	high
53	dre-miR-25-5p_2ss18GA19CT	AGGCGGAGACTTGGGCAATTGCC	down	0.726871	-0.460229	0.0423039	452.378	328.82	322.072	382.563	281.826	423.353	421.229	512.552	367	373	243	548	506	555	middle
54	ssa-miR-1-5p	ACATACTTCTTTATGTACCCAT	down	0.478672	-1.06289	0.0426339	175.547	84.0292	67.5736	78.9742	105.54	129.787	188.138	208.715	77	77	91	168	226	226	middle
55	PC-3p-12825_171	CATCACGTCAGGGTCACCA	down	0.603134	-0.72945	0.0448216	31.5492	19.0284	24.5722	17.4359	15.0771	32.4468	30.8013	31.3996	28	17	13	42	37	34	middle
56	ssa-miR-145-3p_L+2R-1	GGATTCCTGGAAATACTGTTCT	down	0.516405	-0.953424	0.0472058	4601.14	2376.05	2282.58	2349.74	2495.84	3628.63	4809.16	5365.63	2601	2291	2152	4697	5777	5810	middle
57	ssa-let-7a-3p_1ss8GA	CTGTACAACCTCCTAGCTTTCC	down	0.628693	-0.669572	0.0474962	174.443	109.671	112.33	125.641	91.0425	185.796	139.438	198.094	128	122.5	78.5	240.5	167.5	214.5	middle
58	dre-miR-92a-3p_R+1	TATTGCACTTGTCCCGGCCTGTA	up	1.21453	0.280398	0.0475327	6953.7	8445.48	7773.6	9131.26	8431.58	6797.6	6795.43	7268.08	8858	8903	7270	8799	8163	7870	middle
59	dre-miR-206-3p_R+1	TGGAATGTAAGGAAGTGTGTGGC	down	0.679181	-0.558132	0.048626	350.356	237.955	195.7	250.256	267.909	314.425	323.83	412.812	223	244	231	407	389	447	middle
Following miRNAs do not show significant difference (p-value<0.05).
60	PC-3p-5929_417	GCGATTGGTCAGTCACTGGC	down	0.777279	-0.363495	0.0500359	59.2132	46.0252	45.1954	43.5896	49.2905	63.7347	52.0292	61.8756	51.5	42.5	42.5	82.5	62.5	67	middle
61	oni-miR-7133_R-1	GATGTTGAGTATCAAACTGTA	down	0.704892	-0.504525	0.0505169	604.51	426.115	517.772	347.692	412.881	645.073	606.036	562.422	590	339	356	835	728	609	middle
62	PC-5p-38032_36	TCCGCTGGAGTAACTACAGTTA	down	-inf	-inf	0.0507692	7.64179	0	0	0	0	10.8156	7.49221	4.61759	0	0	0	14	9	5	middle
63	PC-3p-23590_79	CCTGCCTGTTGGGTCGCACTCC	down	0.221976	-2.17153	0.0518187	5.93025	1.31637	3.94911	0	0	5.4078	4.9948	7.38814	4.5	0	0	7	6	8	low
64	abu-miR-15c-5p_R+1	TAGCAGCACATCATGTTTTGCA	up	1.30742	0.386719	0.0529457	1343.08	1755.96	1534.01	1795.89	1937.99	1329.55	1458.48	1241.21	1748	1751	1671	1721	1752	1344	middle
65	ssa-let-7f-3p_1ss22CT	CTATACAATCTATTGCCTTCCT	down	0.67727	-0.562198	0.0555755	187.879	127.245	107.942	158.974	114.818	156.054	199.792	207.791	123	155	99	202	240	225	middle
66	dre-miR-181b-3-3p_L+1_1ss12AG	GCTCACTGAACGATGAATGCAA	down	0.659836	-0.59982	0.0558811	105.317	69.4918	83.3701	54.3589	70.7464	84.9796	117.378	113.593	95	53	61	110	141	123	middle
67	ssa-miR-499b-3p	AACATCACTTTAAGTCTGTGCT	down	0.536157	-0.899274	0.056626	206.913	110.938	146.556	65.6409	120.617	242.578	223.934	154.227	167	64	104	314	269	167	middle
68	PC-5p-34233_43	TGTTTCTCCTCTCAGCCAAGAA	down	0.666451	-0.585429	0.0567188	8.68594	5.78875	4.3879	7.17947	5.79889	8.49796	8.32467	9.23517	5	7	5	11	10	10	middle
69	PC-5p-14899_143	AGAGGAGAGAGTGACAAACACA	up	1.28146	0.357785	0.0579502	17.6797	22.6558	21.9395	20.5128	25.5151	16.9959	16.6493	19.3939	25	20	22	22	20	21	middle
70	oni-mir-7147-p3_1ss11CT	TGGTGACCAGTGTTGTGCCTC	down	0.545416	-0.87457	0.0591326	27.2906	14.8847	18.4292	12.3077	13.9173	33.9919	26.639	21.2409	21	12	12	44	32	23	middle
71	oni-miR-34	TGGCAGTGTCTTAGCTGGTTGT	up	1.22329	0.290772	0.0593896	1908.3	2334.41	2559.9	2312.82	2130.51	2111.36	1825.6	1787.93	2917	2255	1837	2733	2193	1936	middle
72	ssa-miR-27c-5p	AGAGCTTAGCTAATTGGTGAG	up	1.83317	0.874341	0.0594538	11.0472	20.2514	21.0619	24.6153	15.0771	7.72542	12.487	12.9292	24	24	13	10	15	14	middle
73	dre-let-7d-3p	CTGTACAACCTTCTAGCTTTCC	down	0.76776	-0.381272	0.0596633	498.355	382.618	334.504	446.666	366.683	475.628	500.729	518.709	381.167	435.5	316.167	615.667	601.5	561.667	middle
74	oni-let-7d-1-p3	CTGTACAACCTTCTAGCTTTCC	down	0.76776	-0.381272	0.0596633	498.355	382.618	334.504	446.666	366.683	475.628	500.729	518.709	381.167	435.5	316.167	615.667	601.5	561.667	middle
75	PC-3p-41976_30	AAGCAAATTGCTACAGTTCACC	down	0.20894	-2.25884	0.0604368	7.00025	1.46263	4.3879	0	0	6.95288	6.65974	7.38814	5	0	0	9	8	8	low
76	PC-5p-4498_581	TTCCCTGACCTAAAGGCCCTCT	up	1.29454	0.372435	0.0642113	67.2217	87.0209	86.8804	95.8972	78.285	56.0093	69.9273	75.7284	99	93.5	67.5	72.5	84	82	middle
77	oni-miR-139	TCTACAGTGCATGTGTCTCCAGT	up	1.16126	0.215691	0.0642602	1093.95	1270.36	1297.94	1348.72	1164.42	1084.65	1037.25	1159.94	1479	1315	1004	1404	1246	1256	middle
78	dre-miR-181b-5p_L-1R+4	ACATTCATTGCTGTCGGTGGGTTTT	down	0.484083	-1.04667	0.0648761	55.177	26.7102	35.9808	34.8717	9.27822	43.2624	55.7753	66.4932	41	34	8	56	67	72	middle
79	oni-mir-106-p3	ACTGCAGTGTGAGCACTTCTTTC	down	0.709063	-0.496015	0.0653628	25.3906	18.0035	18.1366	15.3846	20.4894	27.039	20.8117	28.3212	20.6667	15	17.6667	35	25	30.6667	middle
80	oni-mir-216b-p3	ACAATCACCTGGAGAGATTCTG	down	0.560138	-0.836146	0.0694832	389.063	217.929	215.007	201.025	237.754	289.703	446.203	431.283	245	196	205	375	536	467	middle
81	oni-mir-217-p3	CAACAGTACCTGATGCATTGCC	down	0.747577	-0.419707	0.0702932	303.088	226.582	238.702	236.923	204.121	261.892	346.306	301.067	272	231	176	339	416	326	middle
82	oni-miR-214_1ss22AT	ACAGCAGGCACAGACAGGCAGT	up	1.19359	0.255312	0.0703558	31803.9	37960.9	34384	38343.5	41155.3	30314.9	33446.9	31649.9	39180.5	37385	35485.5	39240.5	40178	34271	high
83	oni-miR-499	TTAAGACTTGCAGTGATGTTTA	down	0.657608	-0.604701	0.070856	4021.84	2644.8	2258.01	2222.56	3453.82	3531.29	4795.85	3738.4	2573	2167	2978	4571	5761	4048	middle
84	ssa-miR-26a-3-3p_1ss4GA	CCTATTCTTGATTACTTGTTTC	up	1.31778	0.398107	0.0726531	302.094	398.092	369.461	459.486	365.33	304.382	322.997	278.902	421	448	315	394	388	302	middle
85	oni-mir-125a-1-p3	ACAGGTGAGGTCCTTGGGAAC	down	0.848233	-0.237467	0.073369	401.866	340.876	322.949	361.025	338.655	376.228	387.93	441.441	368	352	292	487	466	478	middle
86	oni-mir-24a-4-p5	TGCCTTCTGAGCTGACAGCAGT	up	1.72492	0.786528	0.0736348	17.2757	29.7992	34.2256	21.5384	33.6335	14.6783	14.9844	22.1644	39	21	29	19	18	24	middle
87	PC-3p-36059_40	TCTTCCCAATCAGTAAACGCTC	up	1.53627	0.619436	0.0780798	4.74921	7.2961	8.7758	6.15383	6.95866	4.63525	4.9948	4.61759	10	6	6	6	6	5	middle
88	PC-5p-13322_163	AAGTGCAGTAGAGTCCCGCATT	down	0.593948	-0.751592	0.0786152	12.5797	7.47168	7.89822	8.71793	5.79889	13.5195	14.9844	9.23517	9	8.5	5	17.5	18	10	middle
89	ssa-miR-125a-2-3p	ACGGGTTAGGCTCTTGGGACGC	down	0.816506	-0.292464	0.0811269	1167.41	953.2	925.847	998.972	934.781	1080.79	1114.67	1306.78	1055	974	806	1399	1339	1415	middle
90	oni-miR-30d_3ss19-T20-C24TG	TGTAAACATCCTACACTCTCAGCG	up	1.87176	0.904398	0.0829333	21.9271	41.0424	29.3989	41.5384	52.19	25.1076	24.974	15.6998	33.5	40.5	45	32.5	30	17	middle
91	oni-mir-221-2-p5_1ss21AT	ACCTGGCATACAGTGTAGGATTCTGT	down	0.727836	-0.458315	0.0844998	93.6908	68.1916	51.7772	82.0511	70.7464	105.838	86.5766	88.6576	59	80	61	137	104	96	middle
92	PC-3p-27469_63	TTGTCTGTGTTTGTTGGAGAAT	up	1.42973	0.515743	0.0845216	3.89638	5.57078	4.82669	6.66665	5.219	4.24898	3.7461	3.69407	5.5	6.5	4.5	5.5	4.5	4	low
93	oni-miR-203a_L+1	GTGAAATGTTTAGGACCACTTG	up	1.46288	0.548808	0.0857144	128.371	187.791	166.74	177.436	219.198	97.3403	121.54	166.233	190	173	189	126	146	180	middle
94	ssa-miR-146a-3p_R-4	ATCTATGGGCTCAGTTCTT	up	1.91466	0.937091	0.0857201	18.9052	36.197	33.348	27.6922	47.5509	12.3607	16.6493	27.7055	38	27	41	16	20	30	middle
95	ssa-miR-25-3-5p_R+1	AGGCGGAGACTTGGGCAATTGCCA	down	0.615335	-0.700557	0.0954751	22.0049	13.5404	14.0413	18.4615	8.11844	20.0861	19.1468	26.782	16	18	7	26	23	29	middle
96	dre-miR-133b-5p_1ss11TC	GCTGGTCAAACGGAACCAAGTC	down	0.495993	-1.01161	0.0987537	4158.92	2062.8	2804.74	2469.74	913.905	3759.19	3085.96	5631.61	3196	2408	788	4866	3707	6098	middle
97	PC-3p-13495_161	GCGATTGGTCAGTCACTGGCA	down	0.73094	-0.452175	0.0989192	11.341	8.28958	7.89822	7.69229	9.27822	13.1332	11.6545	9.23517	9	7.5	8	17	14	10	middle
98	oni-miR-181b_R+1_1ss18CG	AACATTCATTGCTGTCGGTGGGTT	down	0.802383	-0.317637	0.10172	22699.8	18213.9	17624.9	18314.3	18702.6	19898.8	22769.2	25431.4	20083.5	17856.5	16126	25757.5	27351.5	27537.5	high
99	oni-miR-181d_R+2	AACATTCATTGCTGTCGGTGGGTT	down	0.802383	-0.317637	0.10172	22699.8	18213.9	17624.9	18314.3	18702.6	19898.8	22769.2	25431.4	20083.5	17856.5	16126	25757.5	27351.5	27537.5	high
100	PC-5p-29406_56	TGCTGTGTGCGTGTGTGCCTAT	down	0.248118	-2.0109	0.101916	9.43184	2.34021	7.02064	0	0	4.63525	11.6545	12.0057	8	0	0	6	14	13	middle
101	oni-miR-129	CTTTTTGCGGTCTGGGCTTGC	up	1.34146	0.423806	0.104361	49.5744	66.5022	60.553	61.5383	77.4151	40.9447	46.8263	60.9521	69	60	66.75	53	56.25	66	middle
102	dre-miR-181a-3p	ACCATCGACCGTTGATTGTACC	down	0.604262	-0.726754	0.10843	27021.1	16327.8	12906.6	19441	16635.8	28964.9	33079.3	19018.9	14707	18955	14344	37493	39736.5	20594	high
103	abu-mir-338-2-p5	AACAACATCCTGATGCTGTCT	down	0.27453	-1.86496	0.109539	7.04098	1.93296	0	0	5.79889	7.72542	4.16234	9.23517	0	0	5	10	5	10	low
104	PC-5p-30049_54	ACAAAGATTCATGACAAGACGA	down	0.209526	-2.2548	0.110285	9.22543	1.93296	0	0	5.79889	5.4078	7.49221	14.7763	0	0	5	7	9	16	middle
105	PC-3p-23428_80	CAGAATCAGCGGGGAAAGA	up	2.88911	1.53062	0.110763	5.42993	15.6877	15.7964	9.23075	22.0358	4.63525	11.6545	0	18	9	19	6	14	0	middle
106	dre-miR-1_R+1_1ss22TC	TGGAATGTAAAGAAGTATGTACC	down	0.670239	-0.577253	0.11159	589.741	395.268	354.542	534.358	296.903	589.45	578.565	601.21	404	521	256	763	695	651	middle
107	oni-mir-194b-p3_1ss22GA	CCAGTGGAGCTGCTGTTATCTA	down	0.768959	-0.379022	0.115103	20.8639	16.0435	13.1637	16.4102	18.5564	17.7685	20.8117	24.0114	15	16	16	23	25	26	middle
108	ssa-miR-30a-4-3p	CTGGGAGAGGGGTGTTTACGCT	up	1.50409	0.588887	0.115708	239.566	360.328	339.623	450.255	291.104	260.347	242.248	216.103	387	439	251	337	291	234	middle
109	oni-miR-724	TTAAAGGGAATTTGCGACTGTT	up	1.24209	0.312775	0.117822	21.444	26.6355	26.7662	28.2051	24.9352	17.3822	22.4766	24.4732	30.5	27.5	21.5	22.5	27	26.5	middle
110	oni-miR-15a	TAGCAGCACGGAATGGTTTGTG	up	1.14444	0.194636	0.118128	24426.7	27954.8	27427.9	25766.1	30670.3	23353.2	23898.5	26028.4	31254	25122	26445	30229	28708	28184	high
111	PC-5p-16250_129	GAAATAGTTGATTGTTGAGTCT	down	0.561574	-0.832452	0.119041	21.3382	11.983	18.868	11.282	5.79889	18.541	23.3091	22.1644	21.5	11	5	24	28	24	middle
112	oni-miR-24a_R+1	TGGCTCAGTTCAGCAGGAACAGT	up	1.09774	0.134536	0.119486	6784.37	7447.47	6969.64	7538.12	7834.66	6828.55	6763.84	6760.72	7941.88	7349.68	6755.32	8839.07	8125.05	7320.62	middle
113	dre-let-7a-1-p3_1ss10CT	CTATACAACTTACTGTCTTTCT	down	0.715064	-0.483856	0.12018	135.863	97.1505	106.626	81.0255	103.8	105.838	141.519	160.23	121.5	79	89.5	137	170	173.5	middle
114	oni-miR-92a	TATTGCACTTGTCCCGGCCTGT	up	1.17036	0.226949	0.124703	93838.3	109824	98097.6	116160	115216	83481.7	94504.2	103529	111782	113256	99343	108061	113523	112103	high
115	oni-miR-26a_L+1	CTTCAAGTAATCCAGGATAGGCT	up	1.27417	0.349561	0.125976	75.949	96.7721	97.8501	111.282	81.1844	82.2757	74.9221	70.6491	111.5	108.5	70	106.5	90	76.5	middle
116	dre-miR-26a-5p_L+1	CTTCAAGTAATCCAGGATAGGCT	up	1.27417	0.349561	0.125976	75.949	96.7721	97.8501	111.282	81.1844	82.2757	74.9221	70.6491	111.5	108.5	70	106.5	90	76.5	middle
117	dre-miR-21_R-1_1ss22GA	TAGCTTATCAGACTGGTGTTGA	down	0.851799	-0.231415	0.126791	22339.8	19029.1	16991.7	21090.2	19005.3	23647.9	23528	19843.6	19362	20563	16387	30610.5	28263	21487	high
118	ssa-miR-181a-5-3p	ACCATCGACCGTTGACTGTGCC	down	0.818212	-0.289454	0.127803	3276.93	2681.22	2904.35	2515.89	2623.42	3768.85	2930.29	3131.65	3309.5	2453	2262	4878.5	3520	3391	middle
119	oni-mir-194b-p3	CCAGTGGAGCTGCTGTTATCT	up	1.47924	0.564855	0.130516	8.9131	13.1846	16.674	11.282	11.5978	9.27051	9.15714	8.31165	19	11	10	12	11	9	middle
120	ssa-miR-29b-3-5p	ACCGATTTCTTTTGGTGTTCAGA	up	3.35794	1.74758	0.13148	3.34768	11.2413	13.1637	11.282	9.27822	10.043	0	0	15	11	8	13	0	0	middle
121	oni-miR-10b	TACCCTGTAGAACCGAATGTGT	up	1.09497	0.130892	0.133576	3855.39	4221.54	3937.99	4486.49	4240.15	3722.62	3897.06	3946.5	4487.33	4374.33	3656	4818.67	4681.33	4273.33	middle
122	ssa-miR-22b-5p_R+1	CGTTCTTCACTGGCTAGCTTTA	up	1.11089	0.151712	0.133889	312.27	346.897	320.317	371.281	349.093	292.793	326.327	317.69	365	362	301	379	392	344	middle
123	oni-miR-26a_R+1_1ss21CT	TTCAAGTAATCCAGGATAGGTTA	up	1.29535	0.373337	0.134759	103.306	133.817	119.351	122.051	160.049	112.019	111.551	86.3489	136	119	138	145	134	93.5	middle
124	PC-5p-13245_165	AATGGTGTGTGTCAGAGGC	up	1.90612	0.930636	0.134961	13.1281	25.0236	15.7964	25.641	33.6335	15.4508	9.15714	14.7763	18	25	29	20	11	16	middle
125	oni-mir-30d-p3_1ss8GA	CTGAGAGAAGGTTGTTTACTTG	down	0.864538	-0.209999	0.135194	154.112	133.236	130.321	126.154	143.233	138.285	169.823	154.227	148.5	123	123.5	179	204	167	middle
126	oni-let-7e-2-p3_1ss22CT	CTATACAATCTACTGTCTTTCT	down	0.807757	-0.308007	0.136444	110.624	89.3576	91.9996	87.3502	88.723	94.1214	113.077	124.675	104.833	85.1667	76.5	121.833	135.833	135	middle
127	ssa-let-7e-3p_1ss22CT	CTATACAATCTACTGTCTTTCT	down	0.807757	-0.308007	0.136444	110.624	89.3576	91.9996	87.3502	88.723	94.1214	113.077	124.675	104.833	85.1667	76.5	121.833	135.833	135	middle
128	ssa-miR-23a-3-5p_R+1_1ss12TC	GGAATTCCTGGCAGAGTGATTT	up	1.32295	0.403756	0.137069	144.324	190.933	200.966	176.41	195.422	109.701	143.184	180.086	229	172	168.5	142	172	195	middle
129	PC-5p-8494_273	CGCCTCTGGAGGTAGTATACT	down	0.716421	-0.48112	0.137121	25.956	18.5954	12.7249	21.0256	22.0358	23.5625	31.2175	23.0879	14.5	20.5	19	30.5	37.5	25	middle
130	abu-miR-199-5p_R+1	CCCAGTGTTCAGACTACCTGTTC	up	1.17669	0.234736	0.137592	144314	169814	190566	162246	156629	137711	133630	161602	217150	158190	135051	178256	160523	174986	high
131	dre-miR-199-5p	CCCAGTGTTCAGACTACCTGTTC	up	1.17669	0.234736	0.137592	144314	169814	190566	162246	156629	137711	133630	161602	217150	158190	135051	178256	160523	174986	high
132	oni-miR-182_1ss22AT	TTTGGCAATGGTAGAACTCACT	down	0.856622	-0.223269	0.144421	100.541	86.1256	83.3701	98.4613	76.5453	95.7952	102.394	103.434	95	96	66	124	123	112	middle
133	oni-miR-22b_R+1	AAGCTGCCAGCTGAAGAACTGT	up	1.10995	0.150495	0.145843	646788	717902	715114	736772	701820	614588	615201	710575	814871	718355	605134	795539	739010	769422	high
134	PC-3p-36401_39	CACTGCTGGAGCTGGGACAGT	down	0.31086	-1.68566	0.146618	6.21811	1.93296	0	0	5.79889	6.18034	4.16234	8.31165	0	0	5	8	5	9	low
135	PC-5p-58214_15	CGTGTTGTTCACCTGCAGATG	down	0.33713	-1.56862	0.146911	9.40893	3.17203	4.3879	5.12819	0	13.9058	4.16234	10.1587	5	5	0	18	5	11	middle
136	oni-miR-33b-3p	CAATGTACCTGCAGTGCAACA	down	0.871109	-0.199074	0.149059	1238.7	1079.04	1155.77	987.69	1093.67	1297.1	1322.79	1096.21	1317	963	943	1679	1589	1187	middle
137	dre-miR-10a-5p	TACCCTGTAGATCCGAATTTGT	up	1.19595	0.258153	0.149273	231.154	276.447	247.039	269.743	312.56	263.823	217.69	211.947	281.5	263	269.5	341.5	261.5	229.5	middle
138	ssa-miR-19d-5p	AGCTTTGCGGGGTGGGCAGTCAGC	down	0.562663	-0.829656	0.153804	74.8293	42.1037	18.4292	70.7691	37.1129	64.121	87.4091	72.9579	21	69	32	83	105	79	middle
139	oni-miR-18a	TAAGGTGCATCTAGTGCAGATA	up	1.15973	0.213783	0.155357	1247.18	1446.38	1560.34	1268.2	1510.61	1360.83	1246.62	1134.08	1778	1236.5	1302.5	1761.5	1497.5	1228	middle
140	oni-miR-27b	TTCACAGTGGCTAAGTTCTGC	up	1.19617	0.258418	0.156006	65393.7	78221.7	82374.3	85993.5	66297.4	71103.3	62272.2	62805.6	93865.3	83843.8	57163.9	92038	74804.4	68006.9	high
141	oni-miR-27d-3p_R-3	TTCACAGTGGCTAAGTTC	up	1.34874	0.431609	0.157821	45.6307	61.5438	65.994	54.1537	64.4836	47.2796	31.8003	57.8122	75.2	52.8	55.6	61.2	38.2	62.6	middle
142	oni-mir-19a-p5	AGTTTTGCATAGTTGCGCTGC	down	0.799	-0.323732	0.158166	102.007	81.504	78.1046	66.6665	99.7409	112.019	100.729	93.2752	89	65	86	145	121	101	middle
143	oni-miR-26d_1ss21CT	CCTATCCTGGATTACTTGAATC	down	0.691802	-0.531568	0.159228	23.075	15.9633	11.4085	22.5641	13.9173	21.6312	20.8117	26.782	13	22	12	28	25	29	middle
144	PC-3p-20242_98	CACTGGTGGAAATGGCTGTCA	down	0.434019	-1.20417	0.161378	6.68723	2.90238	6.14306	2.5641	0	6.56661	7.49221	6.00286	7	2.5	0	8.5	9	6.5	low
145	PC-5p-23537_79	TGCTCTATCGTGGGCAGCTGGA	down	0.451151	-1.14832	0.16248	12.7137	5.73581	11.4085	0	5.79889	12.3607	9.15714	16.6233	13	0	5	16	11	18	middle
146	oni-miR-7550_1ss18AT	ATCCGGCTCGAAGGACCT	down	0.322205	-1.63395	0.162872	4.19942	1.35307	0	0	4.05922	5.02152	2.4974	5.07934	0	0	3.5	6.5	3	5.5	low
147	PC-3p-968_4832	TGTGCAAACCCATGCAAAGCTGT	down	0.863856	-0.211137	0.165256	900.564	777.958	773.148	791.793	768.932	787.993	935.693	978.005	881	772	663	1020	1124	1059	middle
148	ssa-miR-460-5p	CCTGCATTGTACACACTGTGCG	up	1.30762	0.386947	0.165821	88.8351	116.163	142.168	98.4613	107.859	98.1129	81.5818	86.8106	162	96	93	127	98	94	middle
149	PC-3p-9473_241	CAGTGTGTAGAAATGTTCCTGT	down	0.688319	-0.538851	0.168762	26.0038	17.8989	24.5722	12.3077	16.8168	32.4468	22.4766	23.0879	28	12	14.5	42	27	25	middle
150	dre-miR-455-2-5p	GTATGTGCCCTTGGACTACATT	up	1.13721	0.185495	0.169667	38.801	44.1248	44.7566	39.4871	48.1308	37.4683	42.4558	36.4789	51	38.5	41.5	48.5	51	39.5	middle
151	PC-3p-33837_44	AACGTCAGTGTTTAACGACCTGA	up	2.30351	1.20383	0.169933	4.26005	9.81306	5.26548	10.2564	13.9173	6.95288	5.82727	0	6	10	12	9	7	0	middle
152	PC-3p-3193_901	CACCTGTTATTTTCTGCCCGGC	up	1.21021	0.275259	0.170398	101.027	122.264	127.249	128.205	111.339	80.3444	108.221	114.516	145	125	96	104	130	124	middle
153	PC-5p-17833_115	AGTCCGTGGGGACTTGGCTTT	down	0.497685	-1.0067	0.17119	30.8182	15.3377	30.7153	7.17947	8.11844	33.2193	24.1416	35.0937	35	7	7	43	29	38	middle
154	PC-5p-13525_160	TTCCCTGACCTAAAGGCCCTCTT	up	1.43415	0.520197	0.177017	8.43067	12.0908	11.4085	13.8461	11.0179	5.79407	7.49221	12.0057	13	13.5	9.5	7.5	9	13	middle
155	ssa-miR-125a-3p_1ss15CT	ACGGGTTGGGTTCTTGGGAGCT	down	0.783917	-0.351227	0.177619	654.665	513.203	417.728	653.332	468.55	581.724	677.629	704.644	476	637	404	753	814	763	middle
156	abu-miR-2187b-3p_R+1_1ss20AG	TTACAGGCTATGCTAATCTGTGC	down	0.332151	-1.59009	0.177838	2.64211	0.87758	2.63274	0	0	2.7039	2.91364	2.30879	3	0	0	3.5	3.5	2.5	low
157	ssa-miR-135a-3p	TATAGGGATGGAAGCCATGCA	down	0.572265	-0.805244	0.178639	30.8595	17.6598	19.3068	17.4359	16.2369	18.541	40.7909	33.2466	22	17	14	24	49	36	middle
158	oni-mir-7550-p5	ATCCGGCTCGAAGGACCA	down	0.763064	-0.390125	0.181313	1124.77	858.268	1126.37	714.87	733.559	1133.71	973.987	1266.6	1283.5	697	632.5	1467.5	1170	1371.5	middle
159	oni-miR-7550	ATCCGGCTCGAAGGACCA	down	0.763064	-0.390125	0.181313	1124.77	858.268	1126.37	714.87	733.559	1133.71	973.987	1266.6	1283.5	697	632.5	1467.5	1170	1371.5	middle
160	PC-3p-22510_84	CTTTTATTGACCAAGTAGCGCC	down	0.71379	-0.486428	0.182484	10.7697	7.68733	7.89822	8.20511	6.95866	7.72542	11.6545	12.9292	9	8	6	10	14	14	middle
161	dre-miR-1388-5p_L+1R-1	TAGGACTGTCCAACCTGAGAAT	down	-inf	-inf	0.183505	3.08428	0	0	0	0	4.63525	0	4.61759	0	0	0	6	0	5	low
162	PC-5p-63387_12	TGTTAGTTAGAGTGGACAGGT	down	-inf	-inf	0.184072	3.21002	0	0	0	0	4.63525	4.9948	0	0	0	0	6	6	0	low
163	PC-3p-66320_11	TTGCTCTGCCTACAAGCCTAGA	down	-inf	-inf	0.184131	3.20413	0	0	0	0	0	4.9948	4.61759	0	0	0	0	6	5	low
164	oni-mir-187-p5	GGCTGCAACACAGGACATGGG	down	-inf	-inf	0.184599	2.92664	0	0	0	0	0	4.16234	4.61759	0	0	0	0	5	5	low
165	dre-miR-737-3p_R+1	AATCAAAACCTAAAGAAAATAT	down	-inf	-inf	0.184599	3.51197	0	0	0	0	0	4.9948	5.5411	0	0	0	0	6	6	middle
166	dre-miR-181b-5p_R+4	AACATTCATTGCTGTCGGTGGGTTAC	down	-inf	-inf	0.184599	4.0973	0	0	0	0	0	5.82727	6.46462	0	0	0	0	7	7	low
167	PC-3p-71500_10	ACCGAGCCTGAAGCATCTGGAG	down	-inf	-inf	0.184599	2.92664	0	0	0	0	0	4.16234	4.61759	0	0	0	0	5	5	low
168	oni-miR-150_R-2	ACTCCCAATCCTTGTACCAGTG	up	inf	inf	0.185265	0	4.39149	7.02064	6.15383	0	0	0	0	8	6	0	0	0	0	low
169	dre-mir-103-p5	CAGCCTCTTTACGGTGCTGCCT	up	inf	inf	0.185963	0	3.17203	4.3879	5.12819	0	0	0	0	5	5	0	0	0	0	low
170	PC-3p-54405_17	TGTTCTTTATTATTCGTTGGT	down	-inf	-inf	0.186028	3.34179	0	0	0	0	5.4078	0	4.61759	0	0	0	7	0	5	low
171	oni-mir-125b-2-p3	ACGGGTTAGGCTCTCGGGAGCT	down	0.864687	-0.209751	0.187671	1158.83	1002.03	990.787	1129.23	886.07	1243.02	1212.07	1021.41	1129	1101	764	1609	1456	1106	middle
172	PC-3p-42274_29	TCTCTCTGTTACTTCCCTCCTT	down	-inf	-inf	0.188429	2.49523	0	0	0	0	0	3.32987	4.15583	0	0	0	0	4	4.5	low
173	PC-5p-49704_21	ACAGGAAATCAGAGATACAGG	down	0.343586	-1.54126	0.18853	5.9702	2.05128	0	6.15383	0	3.86271	6.65974	7.38814	0	6	0	5	8	8	low
174	PC-3p-64774_12	CTGACGAGCAGGTCGGCACCC	down	-inf	-inf	0.188925	3.48162	0	0	0	0	0	5.82727	4.61759	0	0	0	0	7	5	low
175	PC-3p-63729_12	CTCGTCTGACGGCTGAATCTGA	up	inf	inf	0.188975	0	6.12494	0	10.2564	8.11844	0	0	0	0	10	7	0	0	0	middle
176	PC-3p-58823_15	AATAAGGGTGCACTTAAAATGT	down	-inf	-inf	0.18914	2.20257	0	0	0	0	0	2.91364	3.69407	0	0	0	0	3.5	4	low
177	PC-3p-68517_11	TCTCCTCTCCTGCACTCTGTGT	down	-inf	-inf	0.190092	2.95251	0	0	0	0	3.86271	4.9948	0	0	0	0	5	6	0	low
178	PC-3p-56964_16	TCCTGTCTCCGTTCTCTGTCT	down	-inf	-inf	0.190092	2.95251	0	0	0	0	3.86271	4.9948	0	0	0	0	5	6	0	low
179	dre-let-7f_R+1	TGAGGTAGTAGATTGTATAGTTG	down	0.764732	-0.386973	0.190183	15.899	12.1584	14.0413	10.2564	12.1777	18.541	12.0708	17.0851	16	10	10.5	24	14.5	18.5	middle
180	oni-mir-30d-p5_1ss8GA	CTGAGAGAAGGTTGTTTACT	up	inf	inf	0.191225	0	1.6978	2.19395	0	2.89944	0	0	0	2.5	0	2.5	0	0	0	low
181	oni-mir-7550-p5_1ss6GA	ATCCGACTCGAAGGACCA	down	-inf	-inf	0.191623	1.61724	0	0	0	0	0	2.08117	2.77055	0	0	0	0	2.5	3	low
182	ssa-miR-301a-5p_L+1	CTTTGACAATGTTGCACTACT	down	0.588155	-0.765732	0.19196	53.1351	31.2517	43.0014	28.7179	22.0358	35.5369	74.9221	48.9464	49	28	19	46	90	53	middle
183	PC-3p-26617_66	CCAGCCTGTTGGGTCGCACTCG	down	0.358188	-1.48121	0.192529	12.1225	4.34214	7.89822	5.12819	0	7.72542	8.32467	20.3174	9	5	0	10	10	22	middle
184	dre-miR-206-3p_R+2	TGGAATGTAAGGAAGTGTGTGGCA	down	0.573197	-0.802898	0.192796	706.942	405.217	486.179	381.538	347.933	473.568	636.005	1011.25	554	372	300	613	764	1095	middle
185	oni-miR-133a_L+1R-2	TTTGGTCCCCTTCAACCAGCT	down	0.816988	-0.291613	0.193989	87737	71680.1	55428.7	76549.1	83062.5	77496.9	96255.9	89458.2	63160.8	74635.5	71619.3	100314	115627	96866.8	high
186	oni-miR-133b	TTTGGTCCCCTTCAACCAGCT	down	0.816988	-0.291613	0.193989	87737	71680.1	55428.7	76549.1	83062.5	77496.9	96255.9	89458.2	63160.8	74635.5	71619.3	100314	115627	96866.8	high
187	ssa-miR-338a-3-5p	AACAATATCCTGGTGCTGCCTGAGT	down	0.801871	-0.318557	0.194353	181.227	145.321	108.82	158.974	168.168	165.324	171.488	206.868	124	155	145	214	206	224	middle
188	PC-5p-61967_13	TGAGTGCAGTAGAGTCCCGCAGA	down	-inf	-inf	0.194371	3.69996	0	0	0	0	4.63525	0	6.46462	0	0	0	6	0	7	low
189	oni-miR-27e	TTCACAGTGGCTAAGTTCAGT	up	1.15836	0.212087	0.194487	3865.5	4477.65	4032	5117.39	4283.56	3827.07	4111.58	3657.84	4594.45	4989.47	3693.43	4953.87	4939.03	3960.77	middle
190	PC-3p-61239_13	TGTCCATGGTGGGCTGTGCAGAGC	down	-inf	-inf	0.198615	3.44756	0	0	0	0	6.18034	4.16234	0	0	0	0	8	5	0	low
191	PC-3p-16819_123	CGTCTGTCCCAGCCCCTGC	up	2.31838	1.21312	0.199577	22.3675	51.8563	27.205	47.1794	81.1844	19.3136	27.4714	20.3174	31	46	70	25	33	22	middle
192	PC-3p-49709_21	CTGCAGCTGAAGGCAACTCTGA	up	inf	inf	0.201361	0	4.34214	7.89822	5.12819	0	0	0	0	9	5	0	0	0	0	low
193	PC-5p-55828_16	CTGTGGGTGGTGGTGCATG	up	inf	inf	0.201445	0	4.46131	5.26548	0	8.11844	0	0	0	6	0	7	0	0	0	low
194	PC-3p-81418_7	TCCAGCATCAGTGATTTTGTTGAA	down	-inf	-inf	0.202015	3.54232	0	0	0	0	0	4.16234	6.46462	0	0	0	0	5	7	low
195	dre-miR-128-3p_R+2	TCACAGTGAACCGGTCTCTTTTTT	down	0.781071	-0.356475	0.203359	200.884	156.905	135.147	174.359	161.209	159.144	200.625	242.885	154	170	139	206	241	263	middle
196	dre-miR-210-3p_R+3_2	CTGTGCGTGTGACAGCGGCTAACCA	down	0.499852	-1.00043	0.204467	39.5575	19.7729	32.4704	16.4102	10.438	28.5841	29.1364	60.9521	37	16	9	37	35	66	middle
197	dre-miR-210-3p_R+3_1	CTGTGCGTGTGACAGCGGCTAAACA	down	0.499852	-1.00043	0.204467	39.5575	19.7729	32.4704	16.4102	10.438	28.5841	29.1364	60.9521	37	16	9	37	35	66	middle
198	oni-miR-216b	TAATCTCTGCAGGCAACTGTGA	down	0.807665	-0.30817	0.205928	17272.3	13950.2	12267.7	13661.5	15921.4	13803	19927.6	18086.2	13979	13320	13728	17867	23938	19584	high
199	oni-miR-736	GTAAGACGAACAAAAAGTTTGT	down	0.576494	-0.794623	0.206701	92.2262	53.1678	64.0633	59.487	35.9531	129.787	92.4039	54.4875	73	58	31	168	111	59	middle
200	PC-5p-2864_1047	GACCTCAGATCAGACGAGA	up	1.49699	0.582064	0.208198	109.436	163.824	104.432	188.718	198.322	110.474	102.394	115.44	119	184	171	143	123	125	middle
201	oni-mir-34-p3	TGTGAGGAGTGAGAACGAAGC	up	1.27635	0.352029	0.208527	94.482	120.593	147.433	116.923	97.4213	98.8854	85.7442	98.8163	168	114	84	128	103	107	middle
202	oni-miR-455	TATGTGCCCTTGGACTACATCG	up	1.0392	0.0554764	0.208808	26221.1	27249	28314.2	26934.3	26498.6	25911.8	27001.1	25750.4	32264	26261	22848	33541	32435	27883	high
203	abu-miR-15c-3p_1ss9CT	CAAATCATTATGTGCTGCCACC	down	0.733347	-0.447431	0.209208	111.893	82.0568	52.6548	107.692	85.8235	122.062	124.038	89.5812	60	105	74	158	149	97	middle
204	ssa-miR-30c-3p	CTTTCAGTCGGATGTTTGCAGC	up	1.13996	0.188983	0.209383	2516.67	2868.91	2479.16	3007.17	3120.38	2364.75	2653.91	2531.36	2825	2932	2690.5	3061	3188	2741	middle
205	oni-mir-30a-1-p3	CTTTCAGTCGGATGTTTGCAGC	up	1.13996	0.188983	0.209383	2516.67	2868.91	2479.16	3007.17	3120.38	2364.75	2653.91	2531.36	2825	2932	2690.5	3061	3188	2741	middle
206	oni-miR-23a	ATCACATTGCCAGGGATTTCCA	up	1.0354	0.0501884	0.209835	20428.5	21151.6	21162	21468.2	20824.8	19632.4	20690.6	20962.5	24114	20931.5	17955.8	25412.7	24854.5	22698.5	high
207	oni-miR-19b	TGTGCAAATCCATGCAAAACTG	up	1.1478	0.198867	0.210044	7294.12	8372.17	8842.93	7172.8	9100.77	7578.45	7368.31	6935.61	10076.5	6993.5	7847	9809.75	8851.17	7510	middle
208	oni-miR-29d_R-3	TAGCACCATTTGAAATCGGT	up	1.32211	0.402841	0.210562	100.544	132.93	161.255	99.2306	138.303	117.233	99.8961	84.5018	183.75	96.75	119.25	151.75	120	91.5	middle
209	oni-miR-7565	TTCCTGCTGAACTGAGCCAGT	up	2.80276	1.48685	0.210622	3.38623	9.49079	7.02064	13.3333	8.11844	0	0	10.1587	8	13	7	0	0	11	middle
210	PC-3p-30182_54	CAACAGTACCTGATGCATTGCCA	down	0.507033	-0.979848	0.212551	21.9449	11.1268	14.9189	18.4615	0	26.2664	26.639	12.9292	17	18	0	34	32	14	middle
211	PC-3p-37075_38	CCTGCCGATCGATGGATGAAA	down	-inf	-inf	0.213596	7.70032	0	0	0	0	0	8.32467	14.7763	0	0	0	0	10	16	middle
212	oni-mir-21-1-p3	CAACAGCGGTCTGTAAGCTGGC	down	0.686224	-0.543248	0.213767	15933.4	10933.9	15857	7065.63	9878.98	20202	14128.6	13469.5	18069	6889	8518	26150	16972	14585	high
213	dre-miR-23a-3p_R+2	ATCACATTGCCAGGGATTTCCAAT	down	0.85475	-0.226425	0.214013	493.254	421.609	396.666	500.512	367.649	479.749	491.156	508.858	452	488	317	621	590	551	middle
214	PC-3p-43914_27	TGTGACCCATAATGCACTCATG	down	-inf	-inf	0.217879	1.98129	0	0	0	0	3.86271	2.08117	0	0	0	0	5	2.5	0	low
215	PC-5p-51014_20	GTTGAGATTGGTGAAACAAGT	down	-inf	-inf	0.217879	3.96259	0	0	0	0	7.72542	4.16234	0	0	0	0	10	5	0	low
216	PC-3p-3523_787	ACTACTGAGTACTCATGGGTCT	down	0.86445	-0.210145	0.218661	89.814	77.6398	69.3288	88.2049	75.3855	78.0268	99.0636	92.3517	79	86	65	101	119	100	middle
217	PC-5p-44509_26	TGACACGTTTTGGCTTGTGGAT	down	0.365514	-1.452	0.219419	5.61203	2.05128	0	6.15383	0	4.63525	6.65974	5.5411	0	6	0	6	8	6	low
218	PC-5p-7698_304	CTACTGCATCAGGAACTGATTGGC	down	0.705446	-0.503392	0.221223	63.4744	44.7778	43.879	26.6666	63.7878	52.5329	64.9325	72.9579	50	26	55	68	78	79	middle
219	PC-3p-24553_74	TGATTGGCCGGTCACTGCCCG	down	0.56092	-0.834134	0.221605	26.2447	14.7212	15.7964	9.23075	19.1363	13.9058	27.8877	36.9407	18	9	16.5	18	33.5	40	middle
220	PC-3p-9139_251	TGCAATGTGCCGCCTTGTCTAT	down	0.754906	-0.405632	0.22176	14.8766	11.2305	7.02064	13.3333	13.3374	16.9959	13.3195	14.3145	8	13	11.5	22	16	15.5	middle
221	oni-miR-217_R+2	TACTGCATCAGGAACTGATTGGCCA	down	0.536155	-0.899278	0.224566	58.3546	31.2871	44.7566	23.5897	25.5151	33.2193	54.1104	87.7341	51	23	22	43	65	95	middle
222	dre-miR-103_R+1	AGCAGCATTGTACAGGGCTATGAT	down	0.850003	-0.23446	0.22559	744.372	632.718	568.672	653.332	676.15	648.163	715.922	869.03	648	637	583	839	860	941	middle
223	oni-mir-462-p3	GCTGGTTATGGGGTCCGTTTCC	down	-inf	-inf	0.227145	5.05116	0	0	0	0	0	4.9948	10.1587	0	0	0	0	6	11	middle
224	PC-3p-28841_58	CCTGCCTGTTACGTCGCACTCA	down	0.540266	-0.888258	0.227507	12.4217	6.71104	7.02064	6.15383	6.95866	5.79407	16.2331	15.238	8	6	6	7.5	19.5	16.5	middle
225	abu-mir-29b-1-p5	CTGGTTTCACGTGGTGGTTTAGA	up	1.14834	0.199554	0.229108	1780.11	2044.17	1853.45	2052.3	2226.77	1629.29	1634.97	2076.07	2112	2001	1920	2109	1964	2248	middle
226	PC-5p-21316_91	TTGCAGGCTACACTCTGTGGCAGA	down	0.389159	-1.36157	0.2321	18.6861	7.27185	7.89822	0	13.9173	5.4078	26.639	24.0114	9	0	12	7	32	26	middle
227	PC-3p-4806_537	CGCGCACGACTTAGTATCTCGC	down	0.783271	-0.352416	0.233875	70.3599	55.1109	59.6754	52.3076	53.3498	88.0698	57.4403	65.5697	68	51	46	114	69	71	middle
228	oni-mir-93-p3	ACTGCAAAACCAGCACTTCAGG	down	0.753323	-0.40866	0.23408	37.1938	28.0189	30.7153	26.6666	26.6749	47.8976	34.1312	29.5525	35	26	23	62	41	32	middle
229	ssa-let-7b-3p_2ss3GA22CT	CTATACAACCTACTGCCTTCCT	down	0.838851	-0.253514	0.235101	2702.92	2267.35	1849.5	2711.28	2241.27	2374.41	2986.89	2747.46	2107.5	2643.5	1932.5	3073.5	3588	2975	middle
230	dre-mir-101b-p5	TCAGTTATCATGGTACCGGTGCT	up	1.13419	0.181664	0.235413	762.729	865.081	834.578	903.588	857.076	673.657	732.571	881.959	951	881	739	872	880	955	middle
231	oni-let-7h	TGAGGTAGTAAGTTGTGTTGTT	up	1.05088	0.0715952	0.236182	29632.6	31140.2	29582.9	32608.5	31229.3	28553.4	30603.7	29740.6	33709.7	31793.3	26927	36960.3	36762.7	32203.7	high
232	PC-3p-7831_298	CTCATCCAAGTTACGTCGCATT	up	1.15778	0.211363	0.236521	46.7315	54.1049	61.4306	53.3332	47.5509	49.4427	39.9584	50.7934	70	52	41	64	48	55	middle
233	oni-miR-7552	TTACAATTAAAGGATATTTCTC	down	0.789027	-0.341853	0.237182	49.7956	39.2901	45.1954	38.4615	34.2134	49.829	60.7701	38.7877	51.5	37.5	29.5	64.5	73	42	middle
234	dre-miR-181a-2-3p	ACCATCGACCGTTGACTGTACC	down	0.897385	-0.1562	0.237889	2467.62	2214.41	2014.48	2517.94	2110.79	2491.06	2380.44	2531.36	2295.5	2455	1820	3224.5	2859.5	2741	middle
235	dre-miR-23a-3p_R+3	ATCACATTGCCAGGGATTTCCAATT	down	0.763678	-0.388964	0.242649	80.6354	61.5794	50.8996	85.128	48.7107	74.164	79.0844	88.6576	58	83	42	96	95	96	middle
236	PC-5p-33085_46	ACAGCAGGCACAGACAGGAG	up	1.55634	0.638155	0.243923	6.25806	9.73966	13.1637	10.2564	5.79889	4.63525	5.82727	8.31165	15	10	5	6	7	9	middle
237	dre-miR-99_R+1_1ss9GT	AACCCGTATATCCGATCTTGTGA	down	0.872458	-0.196842	0.245806	139.63	121.821	110.575	126.154	128.735	128.242	129.032	161.616	126	123	111	166	155	175	middle
238	PC-5p-23446_80	TTTCCTGACCTAAAGGCCCTCT	up	1.29086	0.36833	0.248083	4.12579	5.32581	6.14306	4.61537	5.219	3.09017	3.7461	5.5411	7	4.5	4.5	4	4.5	6	low
239	PC-5p-22028_87	CAGTTACTATCTCGCACGCGC	up	1.8203	0.864173	0.249735	8.02148	14.6015	15.7964	16.4102	11.5978	13.9058	0	10.1587	18	16	10	18	0	11	middle
240	oni-miR-29a	TAGCACCATTTGAAATCGGTTA	up	1.18648	0.246684	0.24986	6168.16	7318.38	7472.66	6062.98	8419.5	6780.15	6517.39	5206.94	8515.08	5911.42	7259.58	8776.42	7829	5638.17	middle
241	ssa-miR-338a-4-5p	AACAACATCCTGGTGCTGCCTGAGT	down	0.872225	-0.197228	0.252921	704.081	614.117	663.45	616.409	562.492	648.935	645.995	817.313	756	601	485	840	776	885	middle
242	dre-miR-499-5p_R+2	TTAAGACTTGCAGTGATGTTTACA	down	-inf	-inf	0.253283	4.61744	0	0	0	0	3.86271	9.98961	0	0	0	0	5	12	0	low
243	PC-5p-54703_17	GAGATACTAAGTCGTGCGCGCA	down	-inf	-inf	0.253283	2.30872	0	0	0	0	1.93136	4.9948	0	0	0	0	2.5	6	0	low
244	dre-miR-16a_R-1	TAGCAGCACGTAAATATTGGT	up	1.23386	0.303175	0.254703	84.0622	103.721	85.1252	98.4613	127.576	78.7993	86.5766	86.8106	97	96	110	102	104	94	middle
245	dre-miR-16b_R-1_1ss21AT	TAGCAGCACGTAAATATTGGT	up	1.23386	0.303175	0.254703	84.0622	103.721	85.1252	98.4613	127.576	78.7993	86.5766	86.8106	97	96	110	102	104	94	middle
246	oni-miR-730	TCCTCATTGTGCATGCTGTGTG	up	1.25585	0.328666	0.255413	98.5305	123.74	127.249	94.3588	149.611	104.293	83.2467	108.052	145	92	129	135	100	117	middle
247	PC-3p-915_5220	CTGCCAGAAGAGTGCCTCGGAT	down	0.817562	-0.290601	0.256403	1276.63	1043.72	962.705	1013.33	1155.14	984.991	1363.58	1481.32	1097	988	996	1275	1638	1604	middle
248	dre-let-7d-5p_L+1	CTGAGGTAGTTGGTTGTATGGTT	down	0.729786	-0.454454	0.256839	13.797	10.0689	10.0922	10.2564	9.85811	16.9959	9.15714	15.238	11.5	10	8.5	22	11	16.5	middle
249	dre-miR-26a-2-3p	CCTATTCATGATTACTTGCACT	down	0.864482	-0.210093	0.259239	57.6196	49.8111	47.3893	53.3332	48.7107	47.8976	64.9325	60.0286	54	52	42	62	78	65	middle
250	oni-mir-190a-2-p3	ACTATATATCAAACATATTCCT	down	0.800741	-0.320593	0.259316	160.535	128.547	123.3	117.948	144.392	169.573	191.051	120.981	140.5	115	124.5	219.5	229.5	131	middle
251	oni-mir-190a-1-p3	ACTATATATCAAACATATTCCT	down	0.800741	-0.320593	0.259316	160.535	128.547	123.3	117.948	144.392	169.573	191.051	120.981	140.5	115	124.5	219.5	229.5	131	middle
252	dre-let-7a-4-p3	CTGTACAGCCTCCTAGCTTTCCT	down	-inf	-inf	0.262167	4.89493	0	0	0	0	3.86271	10.8221	0	0	0	0	5	13	0	middle
253	ssa-miR-731-3p_L-1R+1_1ss22AC	ACCGGGAATTTCGTGTCAGCCA	down	0.842112	-0.247917	0.263797	205.175	172.78	182.537	203.589	132.215	209.359	208.533	197.633	208	198.5	114	271	250.5	214	middle
254	ssa-miR-143-5p_R-1	GGTGCAGTGCTGCATCTCTGG	down	0.856629	-0.223257	0.264375	2705.62	2317.71	2466.88	1957.94	2528.31	3131.89	2661.4	2323.57	2811	1909	2180	4054	3197	2516	middle
255	PC-5p-17476_118	GTGCCTACTGAACTGGTATCAGT	up	1.30561	0.384719	0.264847	44.6121	58.2458	71.084	41.0256	62.628	51.7603	43.2883	38.7877	81	40	54	67	52	42	middle
256	oni-miR-22b	AAGCTGCCAGCTGAAGAACTG	up	1.12291	0.167237	0.270907	53758.9	60366.2	59219.4	64020	57859.2	51585.1	47445.7	62246	67480.3	62419.7	49888.2	66773.2	56994	67401	high
257	dre-miR-19b-3p	TGTGCAAATCCATGCAAAACTGA	up	1.03865	0.0547084	0.273046	16882.9	17535.4	18143.1	16849.7	17613.5	16197.5	17352.4	17098.9	20674	16428.5	15187	20966.5	20844.5	18515	high
258	PC-3p-37077_38	CTTCCGTATGACGGTGACACCA	down	0.409117	-1.28942	0.285155	2.92479	1.19658	0	3.58974	0	3.09017	2.91364	2.77055	0	3.5	0	4	3.5	3	low
259	oni-mir-132c-p5	TGACTGTAGACTGTTACTGTACT	up	4.51123	2.17352	0.285198	1.38745	6.25908	0	7.17947	11.5978	0	4.16234	0	0	7	10	0	5	0	middle
260	dre-miR-155_R+3	TTAATGCTAATCGTGATAGGGGTTT	down	0.771647	-0.373987	0.285626	23.1163	17.8376	14.0413	17.4359	22.0358	28.5841	24.1416	16.6233	16	17	19	37	29	18	middle
261	PC-5p-24990_73	TAGACAAGGTGGCACATCTGCAG	up	1.73941	0.798597	0.288354	4.67117	8.12507	3.94911	12.3077	8.11844	4.63525	2.91364	6.46462	4.5	12	7	6	3.5	7	middle
262	PC-5p-6220_394	TTCTAGCTTGGCTCGTTTGAGC	up	1.38815	0.473167	0.289832	39.1847	54.3944	75.0331	48.7178	39.4324	48.2839	33.7149	35.5554	85.5	47.5	34	62.5	40.5	38.5	middle
263	ssa-miR-214-5p	TGCCTGTCTACACTTGCTGTGC	up	1.13473	0.182354	0.290704	6165.79	6996.53	7691.99	5829.22	7468.39	5872.48	6109.48	6515.41	8765	5683.5	6439.5	7601.5	7339	7055	middle
264	oni-mir-736-2-p5_1ss16AG	CAGCTTTTTGTTTGTGTTATGT	down	0.518037	-0.948874	0.292181	12.8994	6.68235	14.9189	5.12819	0	10.043	16.6493	12.0057	17	5	0	13	20	13	middle
265	dre-miR-181b-3p_1ss21AG	CTCACTGATCAATGAATGCAGA	down	0.815523	-0.294202	0.292935	159.306	129.918	157.964	107.692	124.096	193.136	157.336	127.445	180	105	107	250	189	138	middle
266	PC-3p-21850_88	CGCGTGCGAGATAGTAACTGGC	up	1.40057	0.486009	0.297231	7.42423	10.3981	7.02064	10.2564	13.9173	8.49796	9.15714	4.61759	8	10	12	11	11	5	middle
267	dre-miR-27b-3p_R+1_1ss22AT	TTCACAGTGGCTAAGTTCTGCTT	up	1.10145	0.1394	0.299615	333.583	367.424	396.666	386.666	318.939	329.103	335.484	336.16	452	377	275	426	403	364	middle
268	ssa-miR-129-3-3p	AAGCCCTTACCCCAAAAAGTAT	down	0.698707	-0.517241	0.300129	36.8453	25.7441	30.7153	25.641	20.876	21.6312	39.9584	48.9464	35	25	18	28	48	53	middle
269	oni-miR-30b	TGTAAACATCCTACACTCTCAGCT	up	1.33889	0.421036	0.300205	39340.9	52673	51882.5	69801.9	36334.7	37988.6	36032.5	44001.4	59120	68057	31329	49173.5	43284	47645.5	high
270	PC-3p-43051_28	TGCGGAACTCTACTGCACTCGCTT	up	1.81796	0.862318	0.30021	2.43453	4.42587	3.51032	5.12819	4.63911	0	4.9948	2.30879	4	5	4	0	6	2.5	low
271	oni-mir-24a-1-p5	TGCCTACTGAGCTGATAATCA	up	1.11716	0.159835	0.302383	103.204	115.295	129.443	109.743	106.7	115.881	103.226	90.5047	147.5	107	92	150	124	98	middle
272	dre-miR-27b-5p_L+1R-3	CAGAGCTTAGCTGATTGGTGA	up	1.33007	0.411504	0.304257	12.3963	16.4879	18.868	14.3589	16.2369	13.9058	6.65974	16.6233	21.5	14	14	18	8	18	middle
273	PC-3p-60275_14	CCTTCCTGTTAGGTTGCACTCC	down	0.292041	-1.77576	0.304685	2.92664	0.854699	0	2.5641	0	0	4.16234	4.61759	0	2.5	0	0	5	5	low
274	dre-miR-16b_R+3	TAGCAGCACGTAAATATTGGAGCCA	down	0.693382	-0.528278	0.305249	23.741	16.4616	26.3274	14.3589	8.69833	20.8586	20.8117	29.5525	30	14	7.5	27	25	32	middle
275	oni-miR-27a	TTCACAGTGGCTAAGTTCCGC	up	1.18625	0.246405	0.305329	2917.62	3461.02	4166.12	3236.2	2980.74	3468.1	2768.4	2516.37	4747.28	3155.3	2570.1	4489.2	3325.53	2724.77	middle
276	PC-3p-43802_27	TGAACGTATCAGTGTGTTCCTG	up	4.16771	2.05926	0.305447	1.5392	6.41493	12.2861	0	6.95866	0	0	4.61759	14	0	6	0	0	5	middle
277	PC-5p-32606_47	TTAAAGAAGTCACTGTGATACA	up	2.01158	1.00833	0.305966	2.37755	4.78263	2.19395	4.61537	7.53855	4.63525	2.4974	0	2.5	4.5	6.5	6	3	0	low
278	oni-miR-33a-3p_1ss20TC	CAATGTGTCTGCAGTGCAGCA	down	0.800764	-0.320551	0.306129	340.989	273.052	311.541	322.051	185.564	406.357	340.479	276.132	355	314	160	526	409	299	middle
279	PC-5p-43906_27	TTCATCCGGCTCGAAGGACCA	down	0.289483	-1.78845	0.308868	5.05257	1.46263	4.3879	0	0	8.49796	6.65974	0	5	0	0	11	8	0	middle
280	PC-3p-1979_1704	CAGATGTGATGAATTTGAA	down	0.845252	-0.242546	0.311763	1123.63	949.749	1011.85	866.665	970.734	993.489	993.966	1383.43	1153	845	837	1286	1194	1498	middle
281	oni-mir-196a-2-p3	TGGCTCGGCAACAAGAAACTGC	up	1.07636	0.106162	0.312906	16.4987	17.7585	17.5516	19.4871	16.2369	16.2234	16.6493	16.6233	20	19	14	21	20	18	middle
282	oni-miR-457_R-1_1ss20GC	TAGCAGCACATCATTACTGCT	up	1.71173	0.775458	0.313336	2.52628	4.32432	3.07153	4.10256	5.79889	4.24898	3.32987	0	3.5	4	5	5.5	4	0	low
283	oni-miR-218a	TTGTGCTTGATCTAACCATGTG	up	1.14559	0.196091	0.313615	488.703	559.853	642.973	463.076	573.51	465.199	542.075	458.834	732.667	451.5	494.5	602.167	651.167	496.833	middle
284	abu-miR-218a	TTGTGCTTGATCTAACCATGTG	up	1.14559	0.196091	0.313615	488.703	559.853	642.973	463.076	573.51	465.199	542.075	458.834	732.667	451.5	494.5	602.167	651.167	496.833	middle
285	oni-miR-30d	TGTAAACATCCTACACTCAGCT	up	1.10529	0.144428	0.316768	17826.1	19703	17540.6	22255.8	19312.6	17125.3	19390.7	16962.2	19987.5	21699.5	16652	22167.5	23293	18367	high
286	oni-miR-124a_R+1	TAAGGCACGCGGTGAATGCCA	down	0.490207	-1.02854	0.321962	4.19599	2.0569	1.75516	1.7094	2.70615	4.12022	1.38745	7.0803	2	1.66667	2.33333	5.33333	1.66667	7.66667	low
287	ssa-miR-27b-5p	AGAGCTTAGCTGATTGGTGAAC	up	1.08236	0.114183	0.322245	1724.64	1866.69	1700.75	1976.41	1922.91	1541.99	1783.98	1847.96	1938	1927	1658	1996	2143	2001	middle
288	oni-miR-217	TACTGCATCAGGAACTGATTGGC	down	0.838328	-0.254412	0.3224	22511.5	18872.1	16753	17572.3	22290.9	17714	22995.7	26824.9	19090	17133	19220	22929.5	27623.5	29046.5	high
289	PC-3p-85368_6	TACCTGTTAGGTGGCACTCGGG	up	inf	inf	0.323057	0	4.49199	2.19395	11.282	0	0	0	0	2.5	11	0	0	0	0	middle
290	PC-5p-41777_30	TGCTCAGTGCTGTTCTGTGGCTGT	down	0.570252	-0.810329	0.325387	6.63249	3.78219	4.3879	0	6.95866	9.27051	4.16234	6.46462	5	0	6	12	5	7	low
291	dre-miR-9-3p_L+1	ATAAAGCTAGATAACCGAAAGT	down	0.798042	-0.325463	0.330902	12.5115	9.98474	8.60028	12.3077	9.04626	11.1246	10.1561	16.2539	9.8	12	7.8	14.4	12.2	17.6	middle
292	abu-miR-9-3p_L+1R-1	ATAAAGCTAGATAACCGAAAGT	down	0.798042	-0.325463	0.330902	12.5115	9.98474	8.60028	12.3077	9.04626	11.1246	10.1561	16.2539	9.8	12	7.8	14.4	12.2	17.6	middle
293	PC-3p-17685_116	TTGCATCTTTTCCCTCCGCAGT	down	0.762545	-0.391106	0.330986	16.4691	12.5584	8.7758	18.4615	10.438	18.541	13.3195	17.5468	10	18	9	24	16	19	middle
294	PC-3p-36003_40	TCTCTCCGTTTCTCTGCACACC	down	0.440585	-1.18251	0.331168	6.20773	2.73504	0	8.20511	0	5.4078	5.82727	7.38814	0	8	0	7	7	8	middle
295	dre-miR-455-3p_L-1	TGCAGTCCATGGGCATATACAC	up	1.10489	0.143903	0.332089	7968.21	8804	8444.95	8913.83	9053.22	6894.94	7841.01	9168.68	9623	8691	7806	8925	9419	9928	middle
296	oni-miR-96	TTTGGCACTAGCACATTTTTGCT	down	0.764769	-0.386903	0.333086	16.6693	12.7481	14.9189	12.3077	11.0179	22.79	12.9032	14.3145	17	12	9.5	29.5	15.5	15.5	middle
297	dre-miR-214_L+1R+2	TACAGCAGGCACAGACAGGCAGAA	up	1.13173	0.178531	0.333495	406.049	459.538	472.577	414.871	491.166	351.893	380.021	486.232	538.5	404.5	423.5	455.5	456.5	526.5	middle
298	oni-miR-106	TAAAGTGCTTACAGTGCAGGTAG	down	0.865185	-0.208919	0.335601	4747.16	4107.18	3958.76	3307.69	5055.08	4570.62	4835.8	4835.07	4511	3225	4358.67	5916.33	5809	5235.5	middle
299	PC-3p-19530_102	CAGCAAGTCGCACGTGCGTGAT	down	0.801683	-0.318897	0.335684	11.3506	9.09956	7.89822	11.282	8.11844	11.5881	14.1519	8.31165	9	11	7	15	17	9	middle
300	nbr-mir-16a-p3	CCCAATATTAGCAGTGCTGCTTC	up	4.84901	2.27769	0.337558	1.5392	7.46357	0	6.15383	16.2369	0	0	4.61759	0	6	14	0	0	5	middle
301	PC-3p-9469_242	CCGTGACGCAGACCCCTATGC	down	0.823169	-0.28074	0.338074	52.6277	43.3215	29.8377	50.2563	49.8704	61.0308	43.2883	53.564	34	49	43	79	52	58	middle
302	oni-miR-338_R-1	TCCAGCATCAGTGATTTTGTT	up	1.08755	0.12108	0.338805	3329.76	3621.28	3633.18	3391.79	3838.86	3322.96	3723.07	2943.25	4140	3307	3310	4301.33	4472.33	3187	middle
303	oni-miR-20	TAAAGTGCTTATAGTGCAGGTAG	down	0.918066	-0.12333	0.339311	19183.9	17612.1	18485.3	15321.5	19029.5	20227.9	19814.5	17509.4	21064	14938.5	16407.9	26183.6	23802.1	18959.5	high
304	ssa-miR-20a-5p	TAAAGTGCTTATAGTGCAGGTAG	down	0.918066	-0.12333	0.339311	19183.9	17612.1	18485.3	15321.5	19029.5	20227.9	19814.5	17509.4	21064	14938.5	16407.9	26183.6	23802.1	18959.5	high
305	oni-miR-218b_R-2	TTGTGCTTGATCTAACCATG	up	1.44568	0.531751	0.340402	23.762	34.3524	50.6071	24.6153	27.8347	29.0991	28.0264	14.1606	57.6667	24	24	37.6667	33.6667	15.3333	middle
306	oni-mir-26a-4-p3	CCTATGCTTGATTACTTGCACT	up	1.35031	0.433295	0.341292	49.823	67.2766	86.0028	54.3589	61.4682	71.0739	51.613	26.782	98	53	53	92	62	29	middle
307	PC-3p-18587_109	ATTCTCTAGAAAACAGTGTTT	down	0.733356	-0.447415	0.341315	7.13714	5.23406	6.58185	5.64101	3.47933	10.043	5.82727	5.5411	7.5	5.5	3	13	7	6	middle
308	oni-miR-135b	TATGGCTTTCTATTCCTATGTGA	down	0.522516	-0.936452	0.343103	10.0875	5.27087	6.58185	9.23075	0	3.09017	13.3195	13.8528	7.5	9	0	4	16	15	middle
309	PC-5p-6690_360	TGCAAACTGTGGAACGGATTTC	up	1.16454	0.219761	0.345808	55.6171	64.7683	60.553	76.9229	56.8291	54.078	66.5974	46.1759	69	75	49	70	80	50	middle
310	oni-mir-10965-p5_1ss2TA_1	GAGGCTGTTTCTGAGCTC	up	1.62679	0.702031	0.348914	17.8899	29.1032	29.8377	12.8205	44.6514	18.9273	11.6545	23.0879	34	12.5	38.5	24.5	14	25	middle
311	dre-miR-203a-3p_L-1R+1	TGAAATGTTTAGGACCACTTGA	up	1.27054	0.345444	0.350354	75.6009	96.0541	89.9519	71.7947	126.416	57.1681	78.6682	90.9664	102.5	70	109	74	94.5	98.5	middle
312	dre-miR-203b-3p_L-1R+1_1ss11CT	TGAAATGTTTAGGACCACTTGA	up	1.27054	0.345444	0.350354	75.6009	96.0541	89.9519	71.7947	126.416	57.1681	78.6682	90.9664	102.5	70	109	74	94.5	98.5	middle
313	PC-3p-20678_95	TCACGTGAGCCTAAATACTGAT	up	1.55432	0.636283	0.352767	4.39624	6.83316	10.531	3.58974	6.37878	5.79407	4.16234	3.23231	12	3.5	5.5	7.5	5	3.5	middle
314	oni-mir-34c-p3	AATCACTAACTACACTACCAGT	down	0.732099	-0.449889	0.355595	22.8877	16.7561	13.1637	26.6666	10.438	19.3136	21.6442	27.7055	15	26	9	25	26	30	middle
315	PC-5p-9274_247	CGCTAGAGGTGAAATTCT	up	46.5896	5.54194	0.357578	1.28757	59.9874	14.9189	6.15383	158.89	3.86271	0	0	17	6	137	5	0	0	middle
316	PC-3p-23225_81	TAGTAGCAAATATTCAAAC	up	3.85398	1.94635	0.357874	16.2921	62.7895	13.1637	34.8717	140.333	20.8586	22.4766	5.5411	15	34	121	27	27	6	middle
317	PC-5p-39221_34	TGAGTGCAGTAGAGTCCCGCAGTT	down	0.572303	-0.80515	0.358454	22.7169	13.0009	9.65338	6.15383	23.1955	9.65678	22.4766	36.0172	11	6	20	12.5	27	39	middle
318	PC-3p-56869_16	AACAGTAGTCTGCACATTGGTTAT	up	2.90386	1.53797	0.358813	1.38745	4.02895	0	5.12819	6.95866	0	4.16234	0	0	5	6	0	5	0	low
319	dre-miR-24b-3p_R-2	TGGCTCAGTTCAGCAGGAAC	up	1.21847	0.285074	0.359315	1364.61	1662.74	2164.59	1439.84	1383.79	1527.05	1236.05	1330.74	2466.55	1403.85	1193.15	1976.65	1484.8	1440.95	middle
320	oni-miR-24a-3	TGGCTCAGTTCAGCAGGAAC	up	1.21847	0.285074	0.359315	1364.61	1662.74	2164.59	1439.84	1383.79	1527.05	1236.05	1330.74	2466.55	1403.85	1193.15	1976.65	1484.8	1440.95	middle
321	oni-miR-181c_R+1	AACATTCAACGCTGTCGGTGAGT	down	0.831375	-0.266428	0.359849	41418.5	34434.3	31296.7	26102.5	45903.7	39242.6	43877.3	41135.5	35662.5	25450	39579.8	50796.8	52707.5	44542.2	high
322	ssa-miR-181a-5p	AACATTCAACGCTGTCGGTGAGT	down	0.831375	-0.266428	0.359849	41418.5	34434.3	31296.7	26102.5	45903.7	39242.6	43877.3	41135.5	35662.5	25450	39579.8	50796.8	52707.5	44542.2	high
323	dre-miR-181a-5p	AACATTCAACGCTGTCGGTGAGT	down	0.831375	-0.266428	0.359849	41418.5	34434.3	31296.7	26102.5	45903.7	39242.6	43877.3	41135.5	35662.5	25450	39579.8	50796.8	52707.5	44542.2	high
324	oni-mir-10c-p3	CAAATTCGCTTCTAGGGGAGT	up	1.28597	0.362855	0.361346	42.7762	55.0089	37.7359	55.3845	71.9062	54.8505	37.461	36.0172	43	54	62	71	45	39	middle
325	PC-3p-26082_68	TCTCCGTGCTCTCTGTCCGGGT	up	1.6724	0.741918	0.361356	8.68005	14.5165	7.02064	13.3333	23.1955	3.86271	8.32467	13.8528	8	13	20	5	10	15	middle
326	PC-5p-29350_57	ACTTATGCGGCACGTTCATGT	up	1.9093	0.933044	0.365141	5.30419	10.1273	18.4292	6.15383	5.79889	4.63525	6.65974	4.61759	21	6	5	6	8	5	middle
327	PC-5p-23986_77	TTGTGGCATGTGTTGTTCTTC	up	2.75091	1.45991	0.367603	2.27876	6.26866	11.8473	0	6.95866	3.09017	3.7461	0	13.5	0	6	4	4.5	0	middle
328	oni-miR-145	GTCCAGTTTTCCCAGGAATCCCT	up	1.22922	0.297748	0.369574	13737.3	16886.2	18058	20242	12358.6	11715.6	11686.2	17810	20577	19736	10656	15165	14038	19285	high
329	PC-3p-41286_31	TCTGCCTGTTGGGTTGCACACG	down	0.465556	-1.10297	0.369685	5.0267	2.34021	7.02064	0	0	4.63525	5.82727	4.61759	8	0	0	6	7	5	low
330	PC-3p-44689_26	AATATTAGGAACACCTTTTAAT	up	3.28328	1.71514	0.3709	0.693723	2.27769	2.19395	0	4.63911	0	2.08117	0	2.5	0	4	0	2.5	0	low
331	PC-3p-32844_47	TATGAGATGTGTTGTTTTCAGC	down	0.571086	-0.80822	0.371853	3.90599	2.23065	2.63274	0	4.05922	2.7039	6.24351	2.77055	3	0	3.5	3.5	7.5	3	low
332	oni-mir-10965-p3_1ss2TA	GAGGCTGTTTCTGAGCTCT	up	1.87603	0.90768	0.372905	36.5754	68.6164	55.2875	28.2051	122.357	39.7859	19.1468	50.7934	63	27.5	105.5	51.5	23	55	middle
333	oni-mir-10965-p5_1ss2TA_2	GAGGCTGTTTCTGAGCTCT	up	1.87603	0.90768	0.372905	36.5754	68.6164	55.2875	28.2051	122.357	39.7859	19.1468	50.7934	63	27.5	105.5	51.5	23	55	middle
334	nbr-mir-99a-p3	AAGTTCGGATCTACGGGTTTGG	up	1.56866	0.649533	0.374767	4.68263	7.34545	7.89822	7.17947	6.95866	0	6.65974	7.38814	9	7	6	0	8	8	middle
335	PC-3p-32668_47	TGTGTCACCTGGTTTCTGAGTT	down	0.619782	-0.690167	0.379818	4.46174	2.7653	0	3.07692	5.219	5.02152	3.7461	4.61759	0	3	4.5	6.5	4.5	5	low
336	ssa-miR-146a-5p_R+2	TGAGAACTGAATTCCATAGATGGCA	down	0.788059	-0.343625	0.382222	1277.78	1006.97	1076.79	1389.74	554.374	1233.75	1233.72	1365.88	1227	1355	478	1597	1482	1479	middle
337	oni-miR-184b_R-1	TGGACGGAGAACTGATAAGG	up	1.14636	0.197064	0.382697	404.826	464.077	564.284	426.666	401.283	455.027	351.718	407.733	643	416	346	589	422.5	441.5	middle
338	oni-miR-140	ACCACAGGGTAGAACCACGGAC	up	1.0747	0.103935	0.383725	12449.5	13379.5	12014.9	13663.6	14460.1	11213.4	13057.3	13077.9	13691	13322	12468	14515	15685	14161	high
339	oni-miR-727b	TCAGTCTTCAGTTCCTCCCAGC	down	0.833541	-0.262675	0.384549	12.7899	10.6609	10.531	13.3333	8.11844	15.4508	9.98961	12.9292	12	13	7	20	12	14	middle
340	oni-miR-194b	TGTAACAGCATCTCCATATGGA	up	1.10246	0.140733	0.386048	305.328	336.614	379.992	283.076	346.773	296.656	307.181	312.149	433	276	299	384	369	338	middle
341	oni-mir-139-p3	TGGAGACCCAGCTCTGTTGGAAT	down	0.876372	-0.190385	0.386338	157.515	138.042	129.004	161.025	124.096	189.273	137.357	145.916	147	157	107	245	165	158	middle
342	PC-3p-36485_39	CAATGTGTCGCCTTGTCTTTCT	down	0.355363	-1.49263	0.386601	2.88112	1.02384	3.07153	0	0	0	5.41104	3.23231	3.5	0	0	0	6.5	3.5	low
343	ssa-miR-19c-4-5p_R+1	AGTTTTGCTGGTTTGCTTTCAGC	down	0.910555	-0.135182	0.387122	67.6226	61.5741	65.8185	57.4358	61.4682	57.9407	76.587	68.3403	75	56	53	75	92	74	middle
344	dre-miR-338-3p	TCCAGCATCAGTGATTTTGTTGC	up	1.18547	0.245465	0.387467	495.417	587.304	569.549	717.434	474.929	582.497	531.114	372.639	649	699.5	409.5	754	638	403.5	middle
345	PC-3p-25844_69	TTGTCATGTCAACGACGCTGT	down	0.727296	-0.459386	0.389257	8.98526	6.53494	5.26548	5.64101	8.69833	4.63525	11.2383	11.0822	6	5.5	7.5	6	13.5	12	middle
346	dre-miR-223_R+1	TGTCAGTTTGTCAAATACCCCA	up	1.16465	0.219894	0.389959	918.028	1069.18	1333.04	919.998	954.497	963.746	771.697	1018.64	1519	897	823	1247.5	927	1103	middle
347	PC-3p-31399_50	ACGGGTTGGGTTCTTGGGAGCTT	up	1.58831	0.667492	0.391893	7.44947	11.8321	19.3068	9.23075	6.95866	6.18034	4.16234	12.0057	22	9	6	8	5	13	middle
348	dre-miR-181a-5-3p_R+2	ACCATCGACCGTTGACTGTGCCTT	up	1.13204	0.178924	0.392101	46.6042	52.7578	60.553	42.0512	55.6693	44.8074	43.2883	51.717	69	41	48	58	52	56	middle
349	PC-5p-40784_31	CAGTGTGTCTGCCTCAGAGACT	down	0.296611	-1.75335	0.392455	7.82018	2.31955	0	0	6.95866	16.9959	0	6.46462	0	0	6	22	0	7	middle
350	dre-miR-140-5p	CAGTGGTTTTACCCTATGGTAG	up	1.09575	0.131912	0.395711	3354.74	3675.94	3663.02	3164.1	4200.71	3424.68	3373.99	3265.56	4174	3085	3622	4433	4053	3536	middle
351	dre-miR-92a-3p_R+1_1ss22TC	TATTGCACTTGTCCCGGCCTGCA	up	1.04859	0.0684467	0.395853	1666.65	1747.62	1697.24	1816.41	1729.23	1569.03	1620.81	1810.09	1934	1771	1491	2031	1947	1960	middle
352	PC-5p-21835_88	ACCCCCGCACTCTGTCTAACTT	down	0.690723	-0.53382	0.396214	24.5971	16.9898	8.7758	14.3589	27.8347	13.9058	26.639	33.2466	10	14	24	18	32	36	middle
353	oni-miR-26a	TTCAAGTAATCCAGGATAGGCT	up	1.07163	0.0998093	0.396532	92258.9	98867.5	91076.1	110354	95172.4	94827.7	96362.3	85586.6	103781	107596	82060.9	122748	115755	92674.7	high
354	dre-miR-129-3p	AAGCCCTTACCCCAAAAAGCAT	up	1.65337	0.725406	0.396661	28.0553	46.3857	32.763	25.9828	80.4112	28.8416	23.3091	32.0153	37.3333	25.3333	69.3333	37.3333	28	34.6667	middle
355	ssa-miR-129-3p	AAGCCCTTACCCCAAAAAGCAT	up	1.65337	0.725406	0.396661	28.0553	46.3857	32.763	25.9828	80.4112	28.8416	23.3091	32.0153	37.3333	25.3333	69.3333	37.3333	28	34.6667	middle
356	oni-mir-129-3-p3	AAGCCCTTACCCCAAAAAGCAT	up	1.65337	0.725406	0.396661	28.0553	46.3857	32.763	25.9828	80.4112	28.8416	23.3091	32.0153	37.3333	25.3333	69.3333	37.3333	28	34.6667	middle
357	oni-miR-456_1ss22AT	CAGGCTGGTTAGATGGTTGTCT	down	0.956755	-0.0637791	0.396921	5800.71	5549.86	5200.54	5970.24	5478.79	6022.74	5608.33	5771.06	5926	5821	4724	7796	6737	6249	middle
358	oni-miR-190a	TGATATGTTTGATATATTAGGTTG	down	0.817807	-0.290168	0.398567	1484.2	1213.79	1376.04	1412.3	853.016	1752.51	1653.28	1046.81	1568	1377	735.5	2268.5	1986	1133.5	middle
359	PC-5p-24550_74	AACCCGTCAAGTTCGGACGCTT	down	0.703761	-0.506843	0.398642	11.9715	8.42508	6.14306	13.3333	5.79889	10.043	8.32467	17.5468	7	13	5	13	10	19	middle
360	oni-miR-7132b-5p_1ss10CA	GACTTGGTCAAAGCTCCTCAGT	up	1.12999	0.176305	0.403563	240.045	271.248	318.123	236.41	259.21	281.978	203.122	235.035	362.5	230.5	223.5	365	244	254.5	middle
361	ssa-miR-7132a-5p	GACTTGGTCAAAGCTCCTCAGT	up	1.12999	0.176305	0.403563	240.045	271.248	318.123	236.41	259.21	281.978	203.122	235.035	362.5	230.5	223.5	365	244	254.5	middle
362	oni-miR-144a	GGATATCATCTTATACTGTAAGT	down	0.316763	-1.65853	0.405056	4.61744	1.46263	4.3879	0	0	3.86271	9.98961	0	5	0	0	5	12	0	low
363	dre-miR-17a-5p_L+1R-1	TCAAAGTGCTTACAGTGCAGGT	up	1.23824	0.308296	0.405144	42.4731	52.5921	43.4402	43.5896	70.7464	45.1937	50.3643	31.8613	49.5	42.5	61	58.5	60.5	34.5	middle
364	dre-miR-27e_1ss22GT	TTCACAGTGGCTAAGTTCAGTT	up	1.12202	0.1661	0.407679	166.625	186.957	171.567	224.615	164.688	159.916	184.808	155.151	195.5	219	142	207	222	168	middle
365	PC-3p-50015_21	CGCCGCTGCGCGAAGAAGCTCT	up	2.53284	1.34076	0.408431	1.8026	4.5657	7.89822	0	5.79889	5.4078	0	0	9	0	5	7	0	0	low
366	PC-3p-17115_121	CCTATTCCGGATGACTTGGTTCT	down	0.76869	-0.379526	0.409218	13.8703	10.6619	15.7964	9.23075	6.95866	17.7685	9.98961	13.8528	18	9	6	23	12	15	middle
367	dre-miR-146a_R+2	TGAGAACTGAATTCCATAGATGGTA	down	0.829141	-0.27031	0.410432	3350.87	2778.35	2626.6	3804.09	1904.35	3261.67	3222.48	3568.47	2993	3709	1642	4222	3871	3864	middle
368	oni-miR-7132a-5p	GACTTGGTCAAAGCTCCTCAGC	up	1.14539	0.195839	0.412346	2307.19	2642.63	3161.92	2621.53	2144.43	2661.41	1925.5	2334.65	3603	2556	1849	3445	2313	2528	middle
369	dre-miR-30e-5p_L+1R+2	CTGTAAACATCCTTGACTGGAAGCT	down	0.55351	-0.853318	0.412424	7.62182	4.21875	10.0922	2.5641	0	11.5881	6.65974	4.61759	11.5	2.5	0	15	8	5	middle
370	PC-3p-57876_15	AAAAGGCTTTTACTGTATGGCAC	up	2.46358	1.30076	0.413029	1.28757	3.17203	4.3879	5.12819	0	3.86271	0	0	5	5	0	5	0	0	low
371	dre-miR-24_R+2_1	TGGCTCAGTTCAGCAGGAACAGTA	up	1.26343	0.337349	0.413405	21.6637	27.3706	32.4704	19.4871	30.1542	21.6312	29.9688	13.391	37	19	26	28	36	14.5	middle
372	dre-miR-24_R+2_2	TGGCTCAGTTCAGCAGGAACAGTT	up	1.26343	0.337349	0.413405	21.6637	27.3706	32.4704	19.4871	30.1542	21.6312	29.9688	13.391	37	19	26	28	36	14.5	middle
373	PC-3p-15443_137	CATCAGTTTTCTACAAGTTGGG	down	0.807787	-0.307953	0.415273	21.3293	17.2296	24.5722	14.3589	12.7576	22.4037	16.6493	24.935	28	14	11	29	20	27	middle
374	oni-miR-130a_R+1	CAGTGCAATATTAAAAGGGCAT	up	1.08257	0.114457	0.415284	958.457	1037.59	966.654	984.613	1161.52	1069.2	947.764	858.409	1101.5	960	1001.5	1384	1138.5	929.5	middle
375	PC-5p-18728_108	TTTCTCAATTTGTACATCCTC	up	1.19282	0.254372	0.417503	12.445	14.8446	17.5516	15.3846	11.5978	8.49796	14.9844	13.8528	20	15	10	11	18	15	middle
376	ssa-miR-125b-1-3p_R+1	ACAGGTGAGGTCCTCGGGAAC	up	1.07368	0.102563	0.419301	987.328	1060.07	1026.77	1101.54	1051.92	896.921	936.526	1128.54	1170	1074	907	1161	1125	1222	middle
377	PC-5p-4775_540	TCTTTGCCTGTATGTATATGCA	down	0.940416	-0.0886283	0.41965	78.8941	74.1933	82.4925	72.8204	67.2671	74.9366	83.2467	78.499	94	71	58	97	100	85	middle
378	dre-miR-454b_R+4	TAGTGCAATATTGCTTATAGGGTCTT	up	1.16536	0.220776	0.420418	11.5215	13.4267	13.1637	14.3589	12.7576	8.49796	14.9844	11.0822	15	14	11	11	18	12	middle
379	PC-5p-41299_31	ACTGGGAAAACATTGGCGAGAT	up	2.56489	1.3589	0.420731	2.15487	5.52702	6.14306	0	10.438	0	0	6.46462	7	0	9	0	0	7	middle
380	dre-miR-2188-3p_L+1_2ss13TC14AG	GCTGTGTGAGGTCGGACCTATC	up	1.20275	0.266342	0.420838	172.139	207.041	215.007	237.948	168.168	230.218	119.043	167.157	245	232	145	298	143	181	middle
381	ssa-miR-122-2-3p	AACGCCATTATCACACTAAATA	up	inf	inf	0.42265	0	4.25252	0	0	12.7576	0	0	0	0	0	11	0	0	0	middle
382	oni-miR-124a_L+1R-1	TTAAGGCACGCGGTGAATGC	up	inf	inf	0.42265	0	0.569799	0	1.7094	0	0	0	0	0	1.66667	0	0	0	0	low
383	oni-mir-124a-2-p5	CGTGTTCACGGCGGACCTTGA	down	-inf	-inf	0.42265	2.57514	0	0	0	0	7.72542	0	0	0	0	0	10	0	0	low
384	oni-mir-144a-p3	TACAGTATAGATGATGTAC	down	-inf	-inf	0.42265	1.54508	0	0	0	0	4.63525	0	0	0	0	0	6	0	0	low
385	oni-mir-192-p3	CCTGTCAGTTCTGTAGGCCACT	up	inf	inf	0.42265	0	2.05128	0	6.15383	0	0	0	0	0	6	0	0	0	0	low
386	oni-mir-199b-2-p3	AGGTAGTCTGAACACTGGGATGA	down	-inf	-inf	0.42265	1.28757	0	0	0	0	3.86271	0	0	0	0	0	5	0	0	low
387	oni-mir-218a-2-p3	CATGGTTCCGTCAAGCGCCAGG	down	-inf	-inf	0.42265	2.83265	0	0	0	0	8.49796	0	0	0	0	0	11	0	0	low
388	ssa-miR-723-3p_R-1	AGACATCAGATAAATCTGTGC	down	-inf	-inf	0.42265	1.5392	0	0	0	0	0	0	4.61759	0	0	0	0	0	5	low
389	oni-miR-3120-3p	TGCACAGCAAGTGTAGATAGGC	up	inf	inf	0.42265	0	1.7094	0	5.12819	0	0	0	0	0	5	0	0	0	0	low
390	ssa-miR-17-3p_1ss19AC	CTGCAGTGAAGGCACTTTCAGCA	up	inf	inf	0.42265	0	1.46263	4.3879	0	0	0	0	0	5	0	0	0	0	0	low
391	ssa-miR-24a-5p_R+1	TGCCTACTGAACTGGTATCAGTT	up	inf	inf	0.42265	0	2.04769	6.14306	0	0	0	0	0	7	0	0	0	0	0	low
392	dre-miR-30e-5p_L+1R-2	CTGTAAACATCCTTGACTGGA	up	inf	inf	0.42265	0	1.02384	3.07153	0	0	0	0	0	3.5	0	0	0	0	0	low
393	dre-miR-135a_R+1	TATGGCTTTTTATTCCTATGTGAA	up	inf	inf	0.42265	0	6.57207	0	0	19.7162	0	0	0	0	0	17	0	0	0	middle
394	dre-miR-145-5p_L+1	CGTCCAGTTTTCCCAGGAATCCC	up	inf	inf	0.42265	0	4.10256	0	12.3077	0	0	0	0	0	12	0	0	0	0	middle
395	dre-miR-153c-3p_R+1	TTGCATAGTCACAAAAATGATCA	up	inf	inf	0.42265	0	0.87758	2.63274	0	0	0	0	0	3	0	0	0	0	0	low
396	dre-miR-301b-5p_L+1R+1	TGCTTTGACGATGTTGCACTACT	down	-inf	-inf	0.42265	0.772542	0	0	0	0	2.31763	0	0	0	0	0	3	0	0	low
397	oni-mir-10551-p3_1ss22CT	ATCACAGGAGCAGAGTTTTTCT	down	-inf	-inf	0.42265	1.38745	0	0	0	0	0	4.16234	0	0	0	0	0	5	0	low
398	ssa-miR-106b-5p_1ss2AG	AGAAGTGCTTACAGTGCAGGTA	up	inf	inf	0.42265	0	1.93296	0	0	5.79889	0	0	0	0	0	5	0	0	0	low
399	oni-miR-725_R-2_1ss18GA	TTCAGTCATTGTTTCTGATC	down	-inf	-inf	0.42265	0.643785	0	0	0	0	1.93136	0	0	0	0	0	2.5	0	0	low
400	oni-miR-725_L-1R-2	TCAGTCATTGTTTCTGGTC	up	inf	inf	0.42265	0	1.6089	4.82669	0	0	0	0	0	5.5	0	0	0	0	0	low
401	dre-miR-731_R-1	AATGACACGTTTTCTCCCGGATC	up	inf	inf	0.42265	0	0.966481	0	0	2.89944	0	0	0	0	0	2.5	0	0	0	low
402	oni-miR-7550_1ss4CT	ATCTGGCTCGAAGGACCA	down	-inf	-inf	0.42265	1.28757	0	0	0	0	3.86271	0	0	0	0	0	5	0	0	low
403	oni-miR-10926_1ss15TG	ATCCCAGCGGTGCCGCCA	up	inf	inf	0.42265	0	3.07692	0	9.23075	0	0	0	0	0	9	0	0	0	0	low
404	dre-miR-15a-5p_R-1_1ss11GT	TAGCAGCACATAATGGTTTGT	up	inf	inf	0.42265	0	0.854699	0	2.5641	0	0	0	0	0	2.5	0	0	0	0	low
405	dre-miR-15b-5p_R-1_1ss12CA	TAGCAGCACATAATGGTTTGT	up	inf	inf	0.42265	0	0.854699	0	2.5641	0	0	0	0	0	2.5	0	0	0	0	low
406	ssa-miR-148b-3p_1ss22TA	TCAGTGCATTACAGAACTTTAA	up	inf	inf	0.42265	0	1.7094	0	5.12819	0	0	0	0	0	5	0	0	0	0	low
407	dre-miR-181a-5p_L+2	AAAACATTCAACGCTGTCGGTGAGT	down	-inf	-inf	0.42265	1.5392	0	0	0	0	0	0	4.61759	0	0	0	0	0	5	low
408	dre-miR-451_R+3	AAACCGTTACCATTACTGAGTTTAG	down	-inf	-inf	0.42265	1.28757	0	0	0	0	3.86271	0	0	0	0	0	5	0	0	low
409	ssa-miR-725-3p_1ss19TA	TTCAGTCATTGTTTCTGGAAGT	down	-inf	-inf	0.42265	1.66493	0	0	0	0	0	4.9948	0	0	0	0	0	6	0	middle
410	oni-miR-7550_1ss18AG	ATCCGGCTCGAAGGACCG	down	-inf	-inf	0.42265	1.5392	0	0	0	0	0	0	4.61759	0	0	0	0	0	5	low
411	PC-3p-88540_6	ATCAGCTAACAACACTGCCTACA	down	-inf	-inf	0.42265	1.54508	0	0	0	0	4.63525	0	0	0	0	0	6	0	0	low
412	PC-3p-68791_10	TGAAGAACACTGACTCACAACT	down	-inf	-inf	0.42265	1.38745	0	0	0	0	0	4.16234	0	0	0	0	0	5	0	low
413	PC-5p-75458_8	ACTCGTCACACACTGACGCTCT	up	inf	inf	0.42265	0	1.54637	0	0	4.63911	0	0	0	0	0	4	0	0	0	low
414	PC-3p-82530_7	TATGACGGTGACACCACGGAC	down	-inf	-inf	0.42265	1.07744	0	0	0	0	0	0	3.23231	0	0	0	0	0	3.5	low
415	PC-3p-76352_8	AGTCACTCCACCGTTGGACTGA	up	inf	inf	0.42265	0	1.17011	3.51032	0	0	0	0	0	4	0	0	0	0	0	low
416	PC-3p-102676_5	GTGGGCTCTCGTTTAGGAGGTA	down	-inf	-inf	0.42265	0.693723	0	0	0	0	0	2.08117	0	0	0	0	0	2.5	0	low
417	PC-3p-79726_7	AATCCATTCCACAGATTGCAGC	down	-inf	-inf	0.42265	1.94242	0	0	0	0	0	5.82727	0	0	0	0	0	7	0	low
418	PC-3p-77561_8	CGCGCGCGACTTAGTATCTCGC	down	-inf	-inf	0.42265	1.23136	0	0	0	0	0	0	3.69407	0	0	0	0	0	4	low
419	PC-3p-96526_5	TTTTACTGCGACGCTCCAGAAC	up	inf	inf	0.42265	0	0.854699	0	2.5641	0	0	0	0	0	2.5	0	0	0	0	low
420	PC-3p-69429_10	CAGTGCCCTGAGAGAATCATAT	down	-inf	-inf	0.42265	1.38745	0	0	0	0	0	4.16234	0	0	0	0	0	5	0	low
421	PC-3p-72816_9	TCATGTCACCTGAGCCAGTGTT	down	-inf	-inf	0.42265	2.31763	0	0	0	0	6.95288	0	0	0	0	0	9	0	0	low
422	PC-3p-81246_7	ACGCACCTCTCCTCTGCTCTC	up	inf	inf	0.42265	0	2.31955	0	0	6.95866	0	0	0	0	0	6	0	0	0	low
423	PC-5p-64935_12	CAATGCATCAGGTACTGTTGGT	down	-inf	-inf	0.42265	2.15487	0	0	0	0	0	0	6.46462	0	0	0	0	0	7	low
424	PC-5p-67461_11	TGATGATGTCTCTGTGACAGC	down	-inf	-inf	0.42265	2.83265	0	0	0	0	8.49796	0	0	0	0	0	11	0	0	low
425	PC-3p-92798_6	GGTGTGACCCAGATTCGGGCCT	up	inf	inf	0.42265	0	1.75516	5.26548	0	0	0	0	0	6	0	0	0	0	0	low
426	PC-5p-69110_10	TTGTCGGTGTGAAGTCAGTAGACT	up	inf	inf	0.42265	0	3.4188	0	10.2564	0	0	0	0	0	10	0	0	0	0	middle
427	PC-3p-66418_11	CCGCTGTCGCTCTGCCCACACT	down	-inf	-inf	0.42265	1.28757	0	0	0	0	3.86271	0	0	0	0	0	5	0	0	low
428	PC-5p-98508_5	AAAGGTGTGTGGATGCTTTACT	down	-inf	-inf	0.42265	1.5392	0	0	0	0	0	0	4.61759	0	0	0	0	0	5	low
429	PC-5p-85198_6	AGACTGATGAAGCTGACATCTGT	up	inf	inf	0.42265	0	1.75516	5.26548	0	0	0	0	0	6	0	0	0	0	0	low
430	PC-5p-104774_5	AGCAGCAGGAGGTCGGAGCTGT	down	-inf	-inf	0.42265	1.5392	0	0	0	0	0	0	4.61759	0	0	0	0	0	5	low
431	PC-5p-89719_6	TGACAAACAAGCTGTTATTCTG	down	-inf	-inf	0.42265	1.84703	0	0	0	0	0	0	5.5411	0	0	0	0	0	6	low
432	PC-3p-102919_5	GTCACTGTTGATGTTGGGAGT	up	inf	inf	0.42265	0	1.7094	0	5.12819	0	0	0	0	0	5	0	0	0	0	low
433	PC-3p-105498_5	ATGTGCCTTGATGTAATTATCT	up	inf	inf	0.42265	0	1.46263	4.3879	0	0	0	0	0	5	0	0	0	0	0	low
434	PC-3p-96093_5	TTCCTGCGGTTTGTCGGCCAGC	down	-inf	-inf	0.42265	1.28757	0	0	0	0	3.86271	0	0	0	0	0	5	0	0	low
435	PC-3p-49888_21	TCGGTACTGTCGGTACTGTCGG	up	inf	inf	0.42265	0	6.14306	18.4292	0	0	0	0	0	21	0	0	0	0	0	middle
436	PC-5p-110852_5	TTCAGCAACAGACAGTTTGACC	down	-inf	-inf	0.42265	1.38745	0	0	0	0	0	4.16234	0	0	0	0	0	5	0	low
437	PC-5p-96834_5	TAATGTCATCATGCAGAGAGG	down	-inf	-inf	0.42265	1.38745	0	0	0	0	0	4.16234	0	0	0	0	0	5	0	low
438	PC-3p-60197_14	TCAGAGAACCTTTAGGGAACATT	down	-inf	-inf	0.42265	2.4974	0	0	0	0	0	7.49221	0	0	0	0	0	9	0	low
439	PC-3p-100141_5	TTTGCTGTGATGACATTATT	down	-inf	-inf	0.42265	1.28757	0	0	0	0	3.86271	0	0	0	0	0	5	0	0	low
440	PC-3p-99007_5	ACTGTTCCAGCTGTCGTTCTCA	up	inf	inf	0.42265	0	1.46263	4.3879	0	0	0	0	0	5	0	0	0	0	0	low
441	PC-3p-106189_5	ATCTGATGATCAGGCTCAGTCT	down	-inf	-inf	0.42265	1.28757	0	0	0	0	3.86271	0	0	0	0	0	5	0	0	low
442	PC-5p-44926_26	TGCCGAATCAACTAGCCC	up	inf	inf	0.42265	0	8.89163	0	0	26.6749	0	0	0	0	0	23	0	0	0	middle
443	PC-3p-89537_6	GTTAAAGCTGAGGAACCCTCTT	up	inf	inf	0.42265	0	2.05128	0	6.15383	0	0	0	0	0	6	0	0	0	0	low
444	PC-3p-91324_6	CTTTTATTGACCAAGTAGCGTG	up	inf	inf	0.42265	0	2.05128	0	6.15383	0	0	0	0	0	6	0	0	0	0	low
445	PC-5p-105664_5	TGGACTTCATTATGCTGAGAGGT	up	inf	inf	0.42265	0	1.93296	0	0	5.79889	0	0	0	0	0	5	0	0	0	low
446	PC-5p-107586_5	TAACAACATGAGCTGAACAGTCT	up	inf	inf	0.42265	0	1.7094	0	5.12819	0	0	0	0	0	5	0	0	0	0	low
447	PC-3p-56210_16	TGGCTCTGTCTCCTTTCACAGT	down	-inf	-inf	0.42265	1.54508	0	0	0	0	4.63525	0	0	0	0	0	6	0	0	low
448	PC-5p-91279_6	TAGCTGAGCTGATGATGGAAGT	down	-inf	-inf	0.42265	1.66493	0	0	0	0	0	4.9948	0	0	0	0	0	6	0	low
449	PC-3p-23804_78	TTCCCGGCTGGTGCACCA	up	inf	inf	0.42265	0	43.5865	130.759	0	0	0	0	0	149	0	0	0	0	0	middle
450	PC-5p-68132_11	GTGAGCTCAGATCAGACTGATC	down	-inf	-inf	0.42265	0.832467	0	0	0	0	0	2.4974	0	0	0	0	0	3	0	low
451	PC-5p-61880_13	TAAGGTGAGGCAGACAGGCTGG	down	-inf	-inf	0.42265	1.94242	0	0	0	0	0	5.82727	0	0	0	0	0	7	0	low
452	PC-3p-111277_5	AGCAGTCTGCTGTGATCGTC	up	inf	inf	0.42265	0	1.46263	4.3879	0	0	0	0	0	5	0	0	0	0	0	low
453	PC-5p-57782_15	CATCGAACCACGCTGCTCATGA	down	-inf	-inf	0.42265	1.84703	0	0	0	0	0	0	5.5411	0	0	0	0	0	6	middle
454	PC-3p-77748_8	TGTCGATGTGGACTGCACAGA	up	inf	inf	0.42265	0	2.34021	7.02064	0	0	0	0	0	8	0	0	0	0	0	low
455	PC-3p-58938_14	CAACCTGTTTGCTCTACCTAAC	up	inf	inf	0.42265	0	2.05128	0	6.15383	0	0	0	0	0	6	0	0	0	0	low
456	PC-5p-85096_6	CAGTTACTATCTTGCGCGCGC	down	-inf	-inf	0.42265	1.66493	0	0	0	0	0	4.9948	0	0	0	0	0	6	0	low
457	PC-5p-94933_5	ATGGGCAGCTGTAGCTCAGC	down	-inf	-inf	0.42265	1.5392	0	0	0	0	0	0	4.61759	0	0	0	0	0	5	low
458	PC-3p-90186_6	TGACGTAAAACATGTCTTCAGT	up	inf	inf	0.42265	0	1.75516	5.26548	0	0	0	0	0	6	0	0	0	0	0	low
459	PC-3p-101105_5	ACCTGATGAAGGTCTGAGTTCT	down	-inf	-inf	0.42265	1.28757	0	0	0	0	3.86271	0	0	0	0	0	5	0	0	low
460	PC-3p-101669_5	TTGAGCAACCCCCTGCAATAAT	down	-inf	-inf	0.42265	1.5392	0	0	0	0	0	0	4.61759	0	0	0	0	0	5	low
461	PC-3p-82561_7	TCCTTCGGAGAGAGACCTTGTT	down	-inf	-inf	0.42265	1.8026	0	0	0	0	5.4078	0	0	0	0	0	7	0	0	low
462	PC-3p-80391_7	TGCCTCATGACGTGCTGGAACGT	up	inf	inf	0.42265	0	2.04769	6.14306	0	0	0	0	0	7	0	0	0	0	0	low
463	PC-5p-99202_5	CGGTATCGCAGGAAACTGGATTC	down	-inf	-inf	0.42265	1.28757	0	0	0	0	3.86271	0	0	0	0	0	5	0	0	low
464	PC-3p-102007_5	CATCGCTTTGAGTTAGGAGCAC	down	-inf	-inf	0.42265	1.38745	0	0	0	0	0	4.16234	0	0	0	0	0	5	0	low
465	PC-3p-72311_9	TGTCCATGGTGGGCTGTGCAGA	up	inf	inf	0.42265	0	1.31637	3.94911	0	0	0	0	0	4.5	0	0	0	0	0	low
466	PC-3p-58670_15	ACAGGACATGTAGACTGTAGT	down	-inf	-inf	0.42265	1.8026	0	0	0	0	5.4078	0	0	0	0	0	7	0	0	low
467	PC-3p-99896_5	AATCTGTCAGCTGCTGTAATGG	up	inf	inf	0.42265	0	1.46263	4.3879	0	0	0	0	0	5	0	0	0	0	0	low
468	PC-5p-94594_5	ATCTCGCACACGTGTCTTACTG	down	-inf	-inf	0.42265	1.5392	0	0	0	0	0	0	4.61759	0	0	0	0	0	5	low
469	PC-5p-88930_6	TCTAACCGGCTCTGACGTCCAGC	up	inf	inf	0.42265	0	2.05128	0	6.15383	0	0	0	0	0	6	0	0	0	0	low
470	PC-3p-100328_5	CAGACCTGCCTCATCGCTCTCTC	up	inf	inf	0.42265	0	1.46263	4.3879	0	0	0	0	0	5	0	0	0	0	0	low
471	PC-3p-105922_5	TCACTGGTTCGATTCCCCTGGTT	down	-inf	-inf	0.42265	1.5392	0	0	0	0	0	0	4.61759	0	0	0	0	0	5	low
472	PC-5p-110165_5	AGAGTAACCAGTAACTGCTGCT	up	inf	inf	0.42265	0	1.7094	0	5.12819	0	0	0	0	0	5	0	0	0	0	low
473	PC-3p-94475_5	TCAACGACCCACAAGTTGCCA	up	inf	inf	0.42265	0	1.7094	0	5.12819	0	0	0	0	0	5	0	0	0	0	low
474	PC-3p-85353_6	TTGGCTGCCCAGTGCTCCTC	down	-inf	-inf	0.42265	1.66493	0	0	0	0	0	4.9948	0	0	0	0	0	6	0	low
475	PC-3p-67551_11	TGCAGGAAGCAGCTAAATGGAA	up	inf	inf	0.42265	0	1.46263	4.3879	0	0	0	0	0	5	0	0	0	0	0	low
476	PC-3p-62594_13	ATGCCACTAATGATGATCCGGTC	down	-inf	-inf	0.42265	1.94242	0	0	0	0	0	5.82727	0	0	0	0	0	7	0	low
477	PC-5p-70441_10	AGTACGACCTAACAGGCAGAAG	down	-inf	-inf	0.42265	0.693723	0	0	0	0	0	2.08117	0	0	0	0	0	2.5	0	low
478	PC-3p-87517_6	CCTGCCTGTTGGGTCGTACTCC	up	inf	inf	0.42265	0	2.05128	0	6.15383	0	0	0	0	0	6	0	0	0	0	low
479	PC-5p-98231_5	GTGCCTTCTGAGCTGACAGCAGT	up	inf	inf	0.42265	0	1.7094	0	5.12819	0	0	0	0	0	5	0	0	0	0	low
480	PC-5p-109464_5	TTTCTTTGTGAAGGGCAGGG	up	inf	inf	0.42265	0	1.93296	0	0	5.79889	0	0	0	0	0	5	0	0	0	low
481	PC-3p-79320_7	ATATATCGCGCTGTGCAAGAAA	down	-inf	-inf	0.42265	1.94242	0	0	0	0	0	5.82727	0	0	0	0	0	7	0	low
482	PC-3p-99612_5	GCGGAACTCTACTGCACTCGGCCA	down	-inf	-inf	0.42265	1.38745	0	0	0	0	0	4.16234	0	0	0	0	0	5	0	low
483	PC-3p-96895_5	CCTTCGTTAACTACACTGGTCC	down	-inf	-inf	0.42265	1.38745	0	0	0	0	0	4.16234	0	0	0	0	0	5	0	low
484	PC-5p-102578_5	TTTTCCAGCGATCCTCGGAGT	up	inf	inf	0.42265	0	1.93296	0	0	5.79889	0	0	0	0	0	5	0	0	0	low
485	PC-5p-92786_6	AGCAGGAAGAAATCTGATTGGC	down	-inf	-inf	0.42265	1.84703	0	0	0	0	0	0	5.5411	0	0	0	0	0	6	low
486	PC-3p-95138_5	CAGCCAGCCTGCCTGCCTGCTT	up	inf	inf	0.42265	0	1.93296	0	0	5.79889	0	0	0	0	0	5	0	0	0	low
487	PC-5p-82753_7	TCTCTGTCTCTCTGCTGCAGT	up	inf	inf	0.42265	0	2.39316	0	7.17947	0	0	0	0	0	7	0	0	0	0	low
488	PC-5p-53373_18	TCTGACTTTTTGGGTTTTA	up	inf	inf	0.42265	0	2.70615	0	0	8.11844	0	0	0	0	0	7	0	0	0	middle
489	PC-3p-92533_6	CCTCCCTGTTAGGTCGCAATCA	up	inf	inf	0.42265	0	2.05128	0	6.15383	0	0	0	0	0	6	0	0	0	0	low
490	PC-3p-59372_14	TGGAATGAGGCTCAACGATCAAC	up	inf	inf	0.42265	0	3.51032	10.531	0	0	0	0	0	12	0	0	0	0	0	middle
491	PC-5p-103152_5	TGAGAGCCAGACGAGACACAGA	up	inf	inf	0.42265	0	1.46263	4.3879	0	0	0	0	0	5	0	0	0	0	0	low
492	PC-3p-79677_7	CTTGCCCTTTGTCTCTTTCCC	down	-inf	-inf	0.42265	2.15487	0	0	0	0	0	0	6.46462	0	0	0	0	0	7	low
493	PC-3p-82290_7	TGCTGTCACACACTTGGACCTG	up	inf	inf	0.42265	0	2.04769	6.14306	0	0	0	0	0	7	0	0	0	0	0	low
494	PC-3p-93431_6	CCTACCTGTTAGGTCGCACTCT	down	-inf	-inf	0.42265	1.66493	0	0	0	0	0	4.9948	0	0	0	0	0	6	0	low
495	PC-5p-96517_5	CTTAGTCTGGAGCCTCGAAC	up	inf	inf	0.42265	0	1.93296	0	0	5.79889	0	0	0	0	0	5	0	0	0	low
496	PC-5p-100978_5	AAAGACAGGCCGGCACATTTCT	up	inf	inf	0.42265	0	1.93296	0	0	5.79889	0	0	0	0	0	5	0	0	0	low
497	PC-3p-110881_5	TATAGGCCAGTGCAGTGATTGT	up	inf	inf	0.42265	0	1.93296	0	0	5.79889	0	0	0	0	0	5	0	0	0	low
498	PC-5p-107895_5	ACTGTTAAGGCGACTCATGTCA	down	-inf	-inf	0.42265	1.38745	0	0	0	0	0	4.16234	0	0	0	0	0	5	0	low
499	PC-3p-92536_6	CACCGGTACCATGATAACTGAA	down	-inf	-inf	0.42265	1.54508	0	0	0	0	4.63525	0	0	0	0	0	6	0	0	low
500	PC-3p-85116_6	AACTGCAGTCTGCCCGTCAGA	up	inf	inf	0.42265	0	1.75516	5.26548	0	0	0	0	0	6	0	0	0	0	0	low
501	PC-5p-97255_5	CACACAGTGTCCTGCACCTGC	up	inf	inf	0.42265	0	1.46263	4.3879	0	0	0	0	0	5	0	0	0	0	0	low
502	PC-5p-72311_9	TGTCCATGGTGGGCTGTGCAGA	up	inf	inf	0.42265	0	1.31637	3.94911	0	0	0	0	0	4.5	0	0	0	0	0	low
503	PC-3p-88832_6	CCTGCCTGTTACGTCGCACTCT	up	inf	inf	0.42265	0	1.02564	0	3.07692	0	0	0	0	0	3	0	0	0	0	low
504	PC-3p-86004_6	TCTTGTTCTCCACAGTGTTAGC	down	-inf	-inf	0.42265	1.54508	0	0	0	0	4.63525	0	0	0	0	0	6	0	0	low
505	PC-5p-105599_5	TTTTCTCAACCGTAAAACCTCA	down	-inf	-inf	0.42265	1.38745	0	0	0	0	0	4.16234	0	0	0	0	0	5	0	low
506	PC-3p-108051_5	TCTGTGAGCTTTGAGTCGGCAGCT	down	-inf	-inf	0.42265	1.28757	0	0	0	0	3.86271	0	0	0	0	0	5	0	0	low
507	PC-5p-61213_13	CAGCAGCTCTGACAGAAG	down	-inf	-inf	0.42265	2.15487	0	0	0	0	0	0	6.46462	0	0	0	0	0	7	low
508	PC-3p-76094_8	TCACACCAGGCGACAAAGTTGG	down	-inf	-inf	0.42265	2.21991	0	0	0	0	0	6.65974	0	0	0	0	0	8	0	low
509	PC-5p-91516_6	TTATTTAGAGTTCATACGGGAT	down	-inf	-inf	0.42265	1.84703	0	0	0	0	0	0	5.5411	0	0	0	0	0	6	low
510	PC-5p-97267_5	AGTTTACTGTACTCTACTGTA	down	-inf	-inf	0.42265	1.38745	0	0	0	0	0	4.16234	0	0	0	0	0	5	0	low
511	PC-5p-84615_7	TGATGTGGTTCTTCCTTACAGT	up	inf	inf	0.42265	0	2.04769	6.14306	0	0	0	0	0	7	0	0	0	0	0	low
512	PC-5p-106351_5	AAACCATTTCGCTCTGTGATCT	down	-inf	-inf	0.42265	1.5392	0	0	0	0	0	0	4.61759	0	0	0	0	0	5	low
513	PC-3p-109169_5	TTCTGGCCATAGTGGTTCGGACT	up	inf	inf	0.42265	0	1.46263	4.3879	0	0	0	0	0	5	0	0	0	0	0	low
514	PC-5p-65457_12	GACTTGGTCAAAGCTCCTCAGTTT	up	inf	inf	0.42265	0	2.31955	0	0	6.95866	0	0	0	0	0	6	0	0	0	low
515	PC-3p-53671_18	CGTGCCTGTTGGGTCGCACTCG	down	-inf	-inf	0.42265	0.901299	0	0	0	0	2.7039	0	0	0	0	0	3.5	0	0	low
516	PC-5p-99199_5	GAGTGCAGTAGAGTCCCGCAGCC	down	-inf	-inf	0.42265	1.5392	0	0	0	0	0	0	4.61759	0	0	0	0	0	5	low
517	PC-5p-96435_5	TTGAAGGGAGAACCAGGCTGT	down	-inf	-inf	0.42265	1.28757	0	0	0	0	3.86271	0	0	0	0	0	5	0	0	low
518	PC-3p-55346_17	TACTGAGCTGCTGTGCTGACA	up	inf	inf	0.42265	0	1.75516	5.26548	0	0	0	0	0	6	0	0	0	0	0	low
519	PC-5p-108867_5	AGACAAGGTGGCACATTTGCA	down	-inf	-inf	0.42265	1.28757	0	0	0	0	3.86271	0	0	0	0	0	5	0	0	low
520	PC-5p-58115_15	GGTTATCAAAAACTGACACTTT	up	inf	inf	0.42265	0	1.75516	5.26548	0	0	0	0	0	6	0	0	0	0	0	middle
521	PC-3p-76268_8	TAACAGTCTACAGCCATGGTCGTA	down	-inf	-inf	0.42265	2.06011	0	0	0	0	6.18034	0	0	0	0	0	8	0	0	low
522	PC-3p-95843_5	TGCGCTCCGCCGTCCCGGGACACC	down	-inf	-inf	0.42265	1.38745	0	0	0	0	0	4.16234	0	0	0	0	0	5	0	low
523	PC-3p-47371_23	TTCCTTTCTCTCTTTCCTCTCT	down	-inf	-inf	0.42265	1.5392	0	0	0	0	0	0	4.61759	0	0	0	0	0	5	low
524	PC-5p-105499_5	TGTGGTCTGCTTCTGCATGAGCC	down	-inf	-inf	0.42265	1.28757	0	0	0	0	3.86271	0	0	0	0	0	5	0	0	low
525	PC-3p-95882_5	TGAGGAGCTTTGACCAAGTCC	up	inf	inf	0.42265	0	1.93296	0	0	5.79889	0	0	0	0	0	5	0	0	0	low
526	PC-3p-65579_11	GAACTCAGAGGGACTCCTGACCCC	down	-inf	-inf	0.42265	1.84703	0	0	0	0	0	0	5.5411	0	0	0	0	0	6	middle
527	PC-3p-64395_12	ATGGGGGTAAAGGGAGAGTAGA	down	-inf	-inf	0.42265	1.84703	0	0	0	0	0	0	5.5411	0	0	0	0	0	6	low
528	PC-5p-58935_14	AAACAGCTACCGAGATCGAGGA	up	inf	inf	0.42265	0	3.07692	0	9.23075	0	0	0	0	0	9	0	0	0	0	low
529	PC-5p-70887_10	ACTCCGCCCCCTCATCCTGCTT	down	-inf	-inf	0.42265	1.5392	0	0	0	0	0	0	4.61759	0	0	0	0	0	5	middle
530	PC-5p-92498_6	TTCATTACAGCGTGTACTGTGA	up	inf	inf	0.42265	0	1.75516	5.26548	0	0	0	0	0	6	0	0	0	0	0	low
531	PC-5p-102538_5	AATGAGACTTGTTGTTTTGCT	down	-inf	-inf	0.42265	1.28757	0	0	0	0	3.86271	0	0	0	0	0	5	0	0	low
532	PC-5p-76014_8	GTGGCAGGTGGGGAGTTTG	up	inf	inf	0.42265	0	3.09274	0	0	9.27822	0	0	0	0	0	8	0	0	0	low
533	PC-3p-39036_34	ATCTTCGGTTGGCCACGG	up	inf	inf	0.42265	0	17.3967	0	0	52.19	0	0	0	0	0	45	0	0	0	middle
534	oni-miR-92b	TATTGCACTCGTCCCGGCCTCC	up	1.88757	0.91653	0.422688	86.578	163.422	51.7772	132.307	306.181	51.7603	57.4403	150.533	59	129	264	67	69	163	middle
535	dre-miR-363-3p_R+1	AATTGCACGGTATCCATCTGTAA	up	3.94139	1.97871	0.4243	21.4678	84.6129	14.0413	28.7179	211.079	8.49796	20.8117	35.0937	16	28	182	11	25	38	middle
536	oni-miR-25	CATTGCACTTGTCTCGGTCTGA	up	1.04743	0.066857	0.424894	22170.5	23222.1	21178.6	23777.4	24710.2	22090.8	21950.5	22470.1	24133	23183	21306	28595	26368	24331	high
537	dre-miR-199-3p_L-1R+5	ACAGTAGTCTGCACATTGGTTACGCT	up	2.61342	1.38594	0.425901	1.5673	4.09602	0	3.58974	8.69833	1.93136	0	2.77055	0	3.5	7.5	2.5	0	3	low
538	PC-3p-54280_17	CGGCCTGTTAGATCGTACTCG	down	0.42229	-1.24369	0.429152	6.40826	2.70615	0	0	8.11844	0	9.98961	9.23517	0	0	7	0	12	10	middle
539	oni-miR-204a	TTCCCTTTGTCATCCTATGCCT	up	4.35026	2.1211	0.432967	1031.36	4486.7	704.404	1178.8	11576.9	727.992	680.681	1685.42	802.667	1149.33	9982	942.333	817.667	1825	middle
540	oni-miR-205	TCCTTCATTCCACCGGAGTCTG	up	1.46705	0.552921	0.433311	5.25874	7.71485	9.65338	7.69229	5.79889	2.7039	2.91364	10.1587	11	7.5	5	3.5	3.5	11	middle
541	oni-miR-33a-3p_R-2	CAATGTGTCTGCAGTGCAG	up	1.10057	0.138246	0.434386	22.6161	24.8906	21.0619	24.6153	28.9944	23.9488	20.8117	23.0879	24	24	25	31	25	25	middle
542	ssa-let-7i-2-3p_1ss22CT	CTGCGCAAGCTACTGCCTTGCT	up	1.13102	0.17762	0.434717	295.623	334.354	383.064	256.41	363.59	316.356	301.769	268.743	436.5	250	313.5	409.5	362.5	291	middle
543	oni-miR-125a	TCCCTGAGACCCTTAACCTGTG	up	1.12439	0.169148	0.43493	18700.3	21026.5	21680.6	19822.5	21576.5	15508.4	17217.9	23374.7	24705	19327	18604	20074.5	20683	25310.5	high
544	PC-3p-61093_13	GTATAGTACCTCCAGAGGCGC	down	0.395326	-1.33889	0.435747	2.59441	1.02564	0	3.07692	0	2.7039	0	5.07934	0	3	0	3.5	0	5.5	low
545	oni-miR-181a_R+2	CACATTCATCGCTGTCGGTGGGTT	up	1.17323	0.230487	0.437566	590.31	692.571	846.864	538.46	692.387	739.323	556.921	474.688	965	525	597	957	669	514	middle
546	PC-3p-26403_67	GCGGTCCTGACGTGCAAA	up	20.3404	4.34628	0.442093	1.38745	28.2213	0	0	84.6638	0	4.16234	0	0	0	73	0	5	0	middle
547	oni-mir-458-p5	AGCGCCATTTTCAGAGCTATA	up	1.32877	0.41009	0.442096	27.8877	37.0563	47.3893	26.6666	37.1129	43.2624	27.4714	12.9292	54	26	32	56	33	14	middle
548	oni-miR-130b-3p	CAGTGCAATAATGAAAGGGCAT	up	1.06686	0.0933731	0.442232	1489.55	1589.14	1468.19	1518.97	1780.26	1373.58	1584.19	1510.87	1673	1481	1535	1778	1903	1636	middle
549	abu-mir-152-p5	AAGTTCTGTGATACACTCTGACT	up	1.07425	0.103335	0.442329	10164.3	10919	10822.3	12318.9	9615.71	10636.4	10192.7	9663.68	12332	12011	8291	13768	12244	10464	middle
550	oni-miR-24a	TGGCTCAGTTCAGCAGGAACAG	up	1.04942	0.0695978	0.443687	2192.7	2301.07	2447.03	2077.11	2379.07	2195.23	2139.07	2243.79	2788.38	2025.18	2051.32	2841.57	2569.55	2429.62	middle
551	PC-5p-16848_123	GACATTTGGTGTATGTGCTT	up	7.42382	2.89216	0.449856	11.4291	84.8474	7.02064	5.12819	242.393	0	15.8169	18.4703	8	5	209	0	19	20	middle
552	dre-miR-152_R-1_1ss20TG	TCAGTGCATGACAGAACTTGG	up	1.7654	0.819992	0.45195	14.1211	24.9294	8.7758	18.4615	47.5509	11.5881	14.1519	16.6233	10	18	41	15	17	18	middle
553	oni-miR-23b_R+1	ATCACATTGCCAGGGATTACCA	up	1.08299	0.11502	0.453173	20560.9	22267.2	18860.5	23756.2	24185	18425.5	21729.2	21528	21491.5	23162.3	20853.2	23850.5	26102.2	23310.8	high
554	PC-3p-32539_47	TGTGCTGCTGTCCCTGTCTCT	up	1.50491	0.589675	0.453293	5.20725	7.83644	10.531	7.17947	5.79889	0	9.15714	6.46462	12	7	5	0	11	7	middle
555	dre-miR-128-3p	TCACAGTGAACCGGTCTCTTTT	down	0.875173	-0.192359	0.459747	11346.3	9930	7919.28	11043.1	10827.7	8597.62	12367.1	13074.2	9024	10767	9336	11129	14856	14157	middle
556	dre-miR-1388-3p_R+1	ATCTCAGGTTCGTCAGCCCATGT	up	1.18906	0.249824	0.460019	29.3691	34.9217	29.8377	38.9743	35.9531	34.7644	35.7961	17.5468	34	38	31	45	43	19	middle
557	oni-miR-2184_R-1	AACAGTAAGAGTTTATGTGCT	up	1.17292	0.230107	0.460624	3254.23	3816.96	4808.26	3294.35	3348.28	4114.56	3192.51	2455.63	5479	3212	2887	5326	3835	2659	middle
558	oni-miR-457	TAGCAGCACATCATTACTGGTA	up	1.08682	0.120113	0.46086	3924.69	4265.43	3752.09	4759.99	4284.22	3759.58	4506.98	3507.52	4275.5	4641	3694	4866.5	5414	3798	middle
559	PC-3p-47757_23	CTAACTGTGGCTATTGCTCTGT	down	0.452068	-1.14539	0.462497	4.53754	2.05128	0	6.15383	0	6.95288	6.65974	0	0	6	0	9	8	0	low
560	PC-3p-52350_19	TGCGAGACTCTACTGCACTCGA	up	2.20828	1.14293	0.463517	1.8026	3.98065	6.14306	0	5.79889	5.4078	0	0	7	0	5	7	0	0	low
561	PC-5p-17407_118	ACACTGTTTTCTAGAGAATCA	down	0.747135	-0.420559	0.468757	9.27862	6.93239	11.4085	3.58974	5.79889	8.88424	12.487	6.46462	13	3.5	5	11.5	15	7	middle
562	oni-miR-2188	AAGGTCCAACCTCACATGTCCT	up	1.09594	0.132174	0.468922	985.295	1079.83	1033.79	941.536	1264.16	1107.05	971.49	877.341	1178	918	1090	1433	1167	950	middle
563	PC-5p-42794_29	ACTGTATCACAGGCAATTGGGC	up	2.18769	1.12941	0.469463	1.66493	3.64236	0	5.12819	5.79889	0	4.9948	0	0	5	5	0	6	0	low
564	ssa-miR-456-5p_R+1	GCAGGCATCTTCCCAGCCTACC	down	0.790289	-0.339548	0.470274	19.668	15.5434	20.1843	19.4871	6.95866	20.0861	24.1416	14.7763	23	19	6	26	29	16	middle
565	oni-miR-153b	TTGCATAGTCACAAAAATGATC	down	0.515516	-0.95591	0.471176	3.40466	1.75516	5.26548	0	0	5.4078	2.4974	2.30879	6	0	0	7	3	2.5	low
566	dre-miR-23a-3-5p	GGATTCCTGGCAGAGTGATTT	up	1.34722	0.429983	0.47233	20.9001	28.157	19.3068	20.5128	44.6514	22.4037	19.9792	20.3174	22	20	38.5	29	24	22	middle
567	PC-5p-35915_40	AAGACAGGGCGGCACATTGCT	down	0.689353	-0.536686	0.474122	2.76088	1.90322	2.63274	3.07692	0	3.47644	2.4974	2.30879	3	3	0	4.5	3	2.5	low
568	ssa-miR-222b-5p_R+1	TGCTCAGTAGTCAGTGTAGATCC	down	0.918363	-0.122863	0.474319	2938.53	2698.64	2411.15	3222.56	2462.21	3148.5	2968.58	2698.52	2747.5	3142	2123	4075.5	3566	2922	middle
569	PC-5p-45446_25	ATAGTCAGGGGTTAATGGACT	down	0.526721	-0.92489	0.474401	5.13773	2.70615	0	0	8.11844	3.86271	4.16234	7.38814	0	0	7	5	5	8	low
570	ssa-miR-18a-5p_1ss22AG	TAAGGTGCATCTAGTGTAGTTG	down	0.732164	-0.449762	0.475042	16.3471	11.9687	7.89822	16.4102	11.5978	12.3607	10.8221	25.8585	9	16	10	16	13	28	middle
571	dre-let-7a_L+2	TCTGAGGTAGTAGGTTGTATAGTT	up	1.34473	0.427319	0.475455	13.0695	17.575	18.4292	21.5384	12.7576	4.63525	21.6442	12.9292	21	21	11	6	26	14	middle
572	PC-3p-408_18423	AAGCTGCCAGCTGAAGAACTCC	up	1.08497	0.117657	0.479832	2471.73	2681.75	2654.68	3095.38	2295.2	2350.07	2350.89	2714.22	3025	3018	1979	3042	2824	2939	middle
573	PC-5p-21046_93	AGTACGACCTAACAGGCAGAAC	up	1.27275	0.34795	0.479877	4.61086	5.86847	7.45943	6.66665	3.47933	5.79407	2.4974	5.5411	8.5	6.5	3	7.5	3	6	low
574	oni-let-7a-3-p3	CTATACAGTCTATTGCCTTCC	down	0.870806	-0.199577	0.479968	170.685	148.633	119.351	198.974	127.576	160.689	186.056	165.31	136	194	110	208	223.5	179	middle
575	oni-miR-29c_1ss11TC	CTGATTTCATCTGGTGACGTAGA	down	0.917866	-0.123645	0.480201	5022.58	4610.06	3849.06	5399.99	4581.12	4798.26	5539.24	4730.25	4386	5265	3950	6211	6654	5122	middle
576	oni-miR-375	TTTGTTCGTTCGGCTCGCGTTA	up	1.47787	0.563521	0.481179	202.336	299.027	185.169	187.692	524.219	200.088	188.97	217.95	211	183	452	259	227	236	middle
577	ssa-miR-103-5p_R-1_2ss11TC13AG	AGCCTCTTTACGGTGCTGCCTTG	up	1.10612	0.145503	0.484302	223.016	246.682	212.374	230.769	296.903	191.59	236.421	241.038	242	225	256	248	284	261	middle
578	PC-5p-13283_164	TGCGACGTAACCTGGAGGAGCA	down	0.871766	-0.197986	0.489116	28.8202	25.1245	24.5722	19.4871	31.314	35.5369	24.1416	26.782	28	19	27	46	29	29	middle
579	oni-miR-99a	AGACCTGTAGATACAAGCTTGT	down	0.917542	-0.124153	0.489962	190.136	174.458	179.026	195.897	148.452	216.312	190.635	163.463	204	191	128	280	229	177	middle
580	dre-miR-107a-5p_1ss19TC	AGCTTCTTTACAGTGTTGCCTTG	down	0.671922	-0.573635	0.490265	13.9265	9.35751	4.3879	5.12819	18.5564	21.6312	9.98961	10.1587	5	5	16	28	12	11	middle
581	oni-miR-132b-5p	ACCGTGGCTTTAGATTGTTACT	down	0.911867	-0.133105	0.491452	148.427	135.346	139.535	148.205	118.297	177.298	133.611	134.372	159	144.5	102	229.5	160.5	145.5	middle
582	dre-miR-132-5p_1ss9AT	ACCGTGGCTTTAGATTGTTACT	down	0.911867	-0.133105	0.491452	148.427	135.346	139.535	148.205	118.297	177.298	133.611	134.372	159	144.5	102	229.5	160.5	145.5	middle
583	oni-miR-22c	AAGCTGCCAGTTGAAGAGCTGT	up	1.12025	0.163817	0.492549	651.951	730.346	704.55	639.657	846.831	544.385	596.463	815.004	802.833	623.667	730.167	704.667	716.5	882.5	middle
584	PC-5p-19480_103	CGGGTAGAAAACAAACGGCGTGT	down	0.790117	-0.339862	0.492556	10.9532	8.65434	10.531	6.15383	9.27822	16.2234	8.32467	8.31165	12	6	8	21	10	9	middle
585	dre-miR-204-3p_L-1_2ss11TG22CT	GCTGGGAAGGCAAAGGGACGT	up	6.02797	2.59167	0.49316	3.07839	18.5564	0	0	55.6693	0	0	9.23517	0	0	48	0	0	10	middle
586	oni-mir-27c-p5	CAGGACTTAACCCACATGTGAACA	down	0.933541	-0.0992154	0.493895	3410.26	3183.62	2887.24	3674.86	2988.75	3738.33	3266.6	3225.85	3290	3583	2577	4839	3924	3493	middle
587	oni-mir-155-p3	ACCTAACATGTTAGCATTAGCT	down	0.665785	-0.586872	0.496902	9.05448	6.02833	12.2861	0	5.79889	8.49796	6.65974	12.0057	14	0	5	11	8	13	middle
588	oni-miR-454b_R-2	TAGTGCAATATTGCTTATAGGGT	down	0.889574	-0.168813	0.499673	2916.49	2594.44	2181.66	3122.04	2479.6	3185.19	3309.06	2255.23	2486	3044	2138	4123	3975	2442	middle
589	ssa-miR-29b-1-5p_1ss18TC	ACTGATTTCTTCTGGTGCTTAGA	up	1.06514	0.0910425	0.5006	10933.7	11646	10658.2	12274.8	12004.9	9469.05	11099.3	12232.9	12145	11968	10351	12257	13333	13246	high
590	oni-miR-19c_R-2_1ss9TC	TGTGCAAACCCATGCAAAGCT	up	1.08275	0.114701	0.508426	1485.23	1608.13	1374.29	1872.82	1577.3	1371.26	1636.35	1448.07	1566	1826	1360	1775	1965.67	1568	middle
591	dre-miR-126a-3p_R+2	TCGTACCGTGAGTAATAATGCAA	down	0.945584	-0.0807231	0.509013	3865.65	3655.29	3886.8	3371.27	3707.81	3500.39	3773.58	4322.98	4429	3287	3197	4531	4533	4681	middle
592	PC-3p-39601_33	CCTGCCTGTTACGTCGCGCTCG	up	1.40029	0.485731	0.510037	2.18739	3.063	2.63274	3.07692	3.47933	0	3.32987	3.23231	3	3	3	0	4	3.5	low
593	PC-3p-21245_92	TTCCAAAACCTTGTGCCTACAT	down	0.731641	-0.450792	0.513132	13.0126	9.52054	4.3879	10.2564	13.9173	20.0861	12.487	6.46462	5	10	12	26	15	7	middle
594	dre-miR-128-3p_R+3_1ss22TA	TCACAGTGAACCGGTCTCTTTACCA	up	1.68056	0.748941	0.513481	12.0706	20.2854	39.4911	5.12819	16.2369	3.86271	16.6493	15.6998	45	5	14	5	20	17	middle
595	PC-5p-48816_22	AGTGCGACCTAACAGGCAGGACC	up	2.02062	1.0148	0.513613	1.8026	3.64236	0	5.12819	5.79889	5.4078	0	0	0	5	5	7	0	0	low
596	PC-3p-16048_130	TAGCACCATTTGAAATCGGTTACCA	down	0.696134	-0.522563	0.516546	18.3726	12.7898	23.6947	3.07692	11.5978	16.6097	27.8877	10.6204	27	3	10	21.5	33.5	11.5	middle
597	oni-miR-2187a	TTAATTAGTATAGCCTGTTTTAG	down	0.797742	-0.326005	0.516816	29.5489	23.5724	20.1843	21.5384	28.9944	27.8115	43.2883	17.5468	23	21	25	36	52	19	middle
598	PC-3p-9049_253	ATACGACTTGAGTGACGTCCA	up	1.13938	0.188248	0.520249	56.8094	64.7274	65.8185	47.1794	81.1844	54.078	50.7805	65.5697	75	46	70	70	61	71	middle
599	dre-miR-375_R+1	TTTGTTCGTTCGGCTCGCGTTAT	down	0.793617	-0.333485	0.52123	16.9442	13.4472	12.2861	7.17947	20.876	21.6312	11.6545	17.5468	14	7	18	28	14	19	middle
600	PC-5p-29174_57	TTGTGGAAAGCGACAGATGAGA	up	1.43095	0.516969	0.521876	5.85328	8.37573	7.02064	12.3077	5.79889	0	8.32467	9.23517	8	12	5	0	10	10	middle
601	oni-miR-153c	TTGCATAGTCACAAAAATGAGC	up	1.19818	0.260849	0.522775	74.4134	89.1609	99.1665	96.41	71.9062	110.474	62.4351	50.3317	113	94	62	143	75	54.5	middle
602	dre-miR-19a-5p_L+1R-1	GCTAGTTTTGCATAGTTGCACT	up	1.11347	0.155068	0.524517	100.126	111.487	135.147	107.692	91.6224	115.881	103.226	81.2695	154	105	79	150	124	88	middle
603	PC-3p-44615_26	TGCGGAGCTCTACTGCACTCA	down	0.50327	-0.990595	0.52616	3.48751	1.75516	5.26548	0	0	4.63525	5.82727	0	6	0	0	6	7	0	low
604	PC-3p-35630_40	GCGATTGTTCAGTCACTGACC	up	1.68874	0.755951	0.531905	2.93253	4.95229	7.89822	0	6.95866	4.63525	4.16234	0	9	0	6	6	5	0	low
605	PC-5p-54413_17	TGAGTGCAGTAGAGTCCCGCAGC	down	0.511521	-0.967134	0.533938	3.34179	1.7094	0	5.12819	0	5.4078	0	4.61759	0	5	0	7	0	5	low
606	oni-miR-199a_R+1	ACAGTAGTCTGCACATTGGTTA	up	1.05888	0.0825354	0.534295	21555.7	22824.8	21547.4	20739.4	26187.7	22012.3	21666.2	20988.5	24553.2	20221	22579.9	28493.3	26026.5	22726.8	high
607	dre-miR-212-5p	ACCTTGGCTCTAGACTGCTTACT	up	1.07618	0.105922	0.534477	95.1729	102.423	99.1665	102.564	105.54	81.8895	114.048	89.5812	113	100	91	106	137	97	middle
608	ssa-miR-216b-5p_R+3_1ss1TA	AAATCTCAGCTGGCAACTGTGAGCA	down	0.56302	-0.828743	0.535591	11.4305	6.43558	19.3068	0	0	8.49796	17.4818	8.31165	22	0	0	11	21	9	middle
609	ssa-miR-24a-4-5p	TGCCTGCTGTGCTGATAATCAGT	up	1.07942	0.110257	0.535691	652.587	704.416	840.721	627.691	644.836	699.151	617.691	640.921	958	612	556	905	742	694	middle
610	oni-miR-7132a-3p	TGAGGCGTTTAGAACAAGTTCA	up	1.11258	0.153905	0.536098	624.145	694.409	712.595	719.998	650.635	807.307	495.318	569.81	812	702	561	1045	595	617	middle
611	dre-mir-23a-1-p5	GGGTTCCTGGCACCGTGATTT	up	1.59022	0.669224	0.536218	20.8484	33.1534	21.0619	65.6409	12.7576	14.6783	18.3143	29.5525	24	64	11	19	22	32	middle
612	oni-miR-100	AACCCGTAGATCCGAACTTGTG	up	1.0722	0.10057	0.539297	68334.9	73268.5	69427.4	86085.6	64292.5	66983.1	72759.2	65262.3	79112.3	83933.7	55435.2	86704.8	87401.8	70667.2	high
613	abu-mir-214-2-p5_1ss1TC	CGCCTATCTACACTTGCTGTGC	up	1.06694	0.0934795	0.539483	69.079	73.7032	77.227	61.5383	82.3442	69.5288	66.5974	71.1108	88	60	71	90	80	77	middle
614	dre-miR-196b_R+1	TAGGTAGTTTCAAGTTGTTGGGC	down	0.897367	-0.15623	0.540598	144.303	129.493	118.473	143.589	126.416	173.049	106.556	153.304	135	140	109	224	128	166	middle
615	oni-mir-725-p5	AGCTGGAAACTTTGCCTGGGAA	up	1.18472	0.244547	0.541957	166.895	197.724	260.641	188.718	143.812	223.265	114.881	162.539	297	184	124	289	138	176	middle
616	oni-miR-10a	TACCCTGTAGAACCGAATTTGT	up	1.07113	0.0991354	0.543693	67117.8	71892	63685.5	84808.2	67182.2	67195.8	69482.7	64674.8	72569.5	82688.2	57926.8	86980.2	83466	70031	high
617	oni-miR-99b	AACCCGTAGATCCGATCTTGTG	up	1.04717	0.0664932	0.546519	45519.2	47666.3	49957.8	48180.1	44861	40196.8	46666.7	49694.2	56926.8	46975.7	38680.7	52031.8	56058.3	53809.7	high
618	PC-3p-67586_11	TGCCACAGAGGTCACTTTGCA	down	0.581434	-0.782312	0.547498	4.77956	2.779	8.33701	0	0	4.63525	4.16234	5.5411	9.5	0	0	6	5	6	low
619	PC-3p-42240_29	CAACCCATCCATCTTGTGTAAG	up	1.9052	0.929941	0.549669	1.66493	3.17203	4.3879	5.12819	0	0	4.9948	0	5	5	0	0	6	0	low
620	oni-miR-26b	TTCAAGTAATCCAGGATAGGTT	up	1.05765	0.0808602	0.550393	19860.9	21005.8	19443.2	21422	22152.2	21217.4	21514.8	16850.3	22155.5	20886.5	19100.4	27464.4	25844.7	18245.8	high
621	oni-miR-21	TAGCTTATCAGACTGGTGTTGGC	down	0.965396	-0.0508073	0.551197	2.73648e+06	2.64179e+06	2.43425e+06	2.65456e+06	2.83655e+06	2.6279e+06	2.67543e+06	2.90611e+06	2773822	2588201	2.44577e+06	3401632	3.21385e+06	3146780	high
622	dre-miR-216b_L+1	CTAATCTCTGCAGGCAACTGTGA	up	1.12255	0.166778	0.551421	4.65599	5.22658	5.26548	4.61537	5.79889	4.63525	3.32987	6.00286	6	4.5	5	6	4	6.5	low
[truncated: 365 more rows]
