# Supplementary material for: Exploring the Integrated Role of miRNAs and lncRNAs in Regulating the Transcriptional Response to Amino Acids and Insulin-like Growth Factor 1 in Gilthead Sea Bream (Sparus aurata) Myoblasts
Source: Int J Mol Sci. 2024 Mar 31;25(7):3894. doi: 10.3390/ijms25073894 (PMC11011856; doi:10.3390/ijms25073894)
Supplement: Supplementary file 1 [file ijms-25-03894-s001.zip › Supplementary_File_S4.xlsx]

## Sheet: Corr_mRNA_miRNA
Parameter1	Parameter2	r	Method	n_Obs
znf207b	miR.22b_R.1	-0.800005546103585	Pearson correlation	9
fn1b	PC.5p.8494_273	-0.800007496395516	Pearson correlation	9
lipg	miR.10926	-0.800013992656992	Pearson correlation	9
hdac7b	miR.26a.3.3p_1ss4GA	-0.800014148502813	Pearson correlation	9
dennd2b	mir.17a.1.p3	-0.800023725405055	Pearson correlation	9
maff	mir.19b.1.p5	-0.800025519112346	Pearson correlation	9
dram2b	mir.217.p3	-0.800044067732765	Pearson correlation	9
nfatc4	let.7g.3p_1ss22CT	-0.800053567130941	Pearson correlation	9
hspb11	miR.203a.3p_L.1R.1	-0.800056591503619	Pearson correlation	9
hspb11	miR.203b.3p_L.1R.1_1ss11CT	-0.800056591503619	Pearson correlation	9
ckma	miR.27d.3p_R.1_2ss19GT20TG	-0.800075300708079	Pearson correlation	9
ch25hl3	miR.7a_R.2	-0.800076638322865	Pearson correlation	9
gspt1l	miR.8160b	-0.800076972552601	Pearson correlation	9
tmpoa	miR.7147_R.1	-0.800081535604117	Pearson correlation	9
CTSB	PC.3p.5929_417	-0.800095140839387	Pearson correlation	9
rgcc	PC.3p.12825_171	-0.800097391022072	Pearson correlation	9
tcirg1a	PC.3p.32668_47	-0.800097435930729	Pearson correlation	9
col6a1	miR.10c	-0.800107399303519	Pearson correlation	9
col6a1	miR.10d_L.1R.1_1ss16AG	-0.800107399303519	Pearson correlation	9
fbxl22	miR.203a_L.1	-0.800123157349621	Pearson correlation	9
washc5	miR.2187b.3p_R.1_1ss20AG	-0.800125260916528	Pearson correlation	9
tmem45a	miR.130a	-0.800138603306492	Pearson correlation	9
ENSSAUG00010018400	mir.29b.1.p5	-0.800140129233866	Pearson correlation	9
bcor	miR.33b.3p	-0.800142554323056	Pearson correlation	9
npl	miR.7a.3.3p	-0.800146611623981	Pearson correlation	9
ENSSAUG00010024477	miR.10926_1ss9GA	-0.800148679843444	Pearson correlation	9
psmb9a	miR.25	-0.80014873820221	Pearson correlation	9
akap8l	miR.25	-0.800150441819201	Pearson correlation	9
retsat	miR.7133_R.1	-0.800152687026663	Pearson correlation	9
ENSSAUG00010001559	miR.125b.2.3p_R.1	-0.800164807834174	Pearson correlation	9
ENSSAUG00010001559	miR.125b.3.3p_L.1_1ss11AT	-0.800164807834174	Pearson correlation	9
cnih4	miR.26a.3.3p_1ss4GA	-0.800170574348412	Pearson correlation	9
CTSB	mir.106.p3	-0.800194195256413	Pearson correlation	9
meox1	PC.3p.5929_417	-0.800195619860331	Pearson correlation	9
pim1	PC.5p.8494_273	-0.800219860471209	Pearson correlation	9
psmb5	miR.139	-0.800220257803452	Pearson correlation	9
tsc2	miR.206.5p_1ss17GC	-0.800226552777216	Pearson correlation	9
tcirg1a	miR.7a.3.3p	-0.80022795931852	Pearson correlation	9
nt5c1bb	miR.499b.3p	-0.800230930646548	Pearson correlation	9
rcl1	mir.217.p3	-0.800231505330527	Pearson correlation	9
VAT1	mir.128.2.p5	-0.80023368584269	Pearson correlation	9
trim25	PC.5p.16250_129	-0.800234452274224	Pearson correlation	9
CLPB	PC.3p.40508_32	-0.800258415517762	Pearson correlation	9
fap	miR.7a.3.3p	-0.800268676072988	Pearson correlation	9
calm3a	miR.551_R.1_1ss14TA	-0.800283533455223	Pearson correlation	9
slc25a55a	PC.3p.41976_30	-0.800283602026264	Pearson correlation	9
aph1b	PC.3p.12825_171	-0.80030070338243	Pearson correlation	9
hspb11	miR.10926_1ss9GA	-0.80030242244039	Pearson correlation	9
YWHAB	miR.22b_R.1	-0.80031168639778	Pearson correlation	9
cryz	miR.26b.3p_2ss8TC10CG	-0.800318471509183	Pearson correlation	9
mmp19	PC.3p.5483_456	-0.800322717883254	Pearson correlation	9
oser1	PC.3p.41976_30	-0.800327344078611	Pearson correlation	9
atp6v1c1a	PC.3p.32668_47	-0.800330606589288	Pearson correlation	9
akt1	miR.26a.3.3p_1ss4GA	-0.800333424010899	Pearson correlation	9
hps5	miR.454.5p_R.1_1ss12AG	-0.80034393870752	Pearson correlation	9
ENSSAUG00010004025	miR.7550_L.1R.1_1	-0.800354639996459	Pearson correlation	9
ENSSAUG00010004025	miR.7550_L.1R.1_2	-0.800354639996459	Pearson correlation	9
ENSSAUG00010004025	miR.7550_L.1R.1_3	-0.800354639996459	Pearson correlation	9
cthrc1b	mir.27a.p5	-0.800355632848201	Pearson correlation	9
asah1b	miR.2187b.3p_R.1_1ss20AG	-0.800360532998941	Pearson correlation	9
ssb	mir.29d.p5	-0.800369196352635	Pearson correlation	9
ENSSAUG00010010072	PC.3p.5929_417	-0.800372539285076	Pearson correlation	9
serinc2	miR.7550_L.1R.1_1	-0.800378439233165	Pearson correlation	9
serinc2	miR.7550_L.1R.1_2	-0.800378439233165	Pearson correlation	9
serinc2	miR.7550_L.1R.1_3	-0.800378439233165	Pearson correlation	9
smim12	mir.15a.p3	-0.800379981413034	Pearson correlation	9
cyp1a1	miR.722.5p_L.1R.1	-0.800382191770139	Pearson correlation	9
YWHAB	miR.139	-0.800392246833436	Pearson correlation	9
GNG5	miR.8160b	-0.800405397107511	Pearson correlation	9
rragcb	miR.206.5p_1ss17GC	-0.80042177042008	Pearson correlation	9
bdh1	mir.365.p5	-0.800422286538424	Pearson correlation	9
ENSSAUG00010008268	mir.217.p3	-0.800422636251425	Pearson correlation	9
taco1	miR.125a.2.3p	-0.8004256785176	Pearson correlation	9
TUBA4A.1	miR.27d.3p_R.1_2ss19GT20TG	-0.800432384498752	Pearson correlation	9
lonrf1l	miR.2187b.3p_R.1_1ss20AG	-0.800432427707504	Pearson correlation	9
gnl2	miR.33b.3p	-0.800440025484335	Pearson correlation	9
ENSSAUG00010003278	miR.26a.3.3p_1ss4GA	-0.800440436647854	Pearson correlation	9
sord	PC.3p.22787_83	-0.800444657005245	Pearson correlation	9
narfl	let.7g.3p_1ss22CT	-0.80044487840033	Pearson correlation	9
ahcy	miR.736	-0.800459195921351	Pearson correlation	9
p3h1	miR.26a.3.3p_1ss4GA	-0.800463050575751	Pearson correlation	9
stxbp6	miR.181b.3p_R.1_2ss9TA11AG	-0.800480502723707	Pearson correlation	9
CTSB	miR.499b.3p	-0.800488173656661	Pearson correlation	9
micall2b	miR.7a.3.3p	-0.800494109149992	Pearson correlation	9
farsa	miR.736	-0.800496446733317	Pearson correlation	9
itih1	PC.5p.8494_273	-0.800508753383352	Pearson correlation	9
sspn	miR.22b_R.1	-0.800516412202954	Pearson correlation	9
ndfip1l	PC.3p.5929_417	-0.800525098668436	Pearson correlation	9
dbn1	miR.7133_R.1	-0.800528326910306	Pearson correlation	9
pla2g15	PC.5p.44509_26	-0.800533880964367	Pearson correlation	9
nelfa	miR.125b.2.3p_R.1	-0.80054455271906	Pearson correlation	9
nelfa	miR.125b.3.3p_L.1_1ss11AT	-0.80054455271906	Pearson correlation	9
atf4a	PC.3p.40508_32	-0.800554677549255	Pearson correlation	9
slc5a3b	mir.217.p3	-0.800571814458956	Pearson correlation	9
hmgb1b	miR.551_R.1_1ss14TA	-0.800579280013332	Pearson correlation	9
bxdc2	miR.10926	-0.800582310417893	Pearson correlation	9
ASS1	miR.133a.2.5p_R.1	-0.800587150530785	Pearson correlation	9
CTSB	mir.128.2.p5	-0.800589539551179	Pearson correlation	9
stx7l	miR.133a.2.5p_R.1	-0.800593232714656	Pearson correlation	9
ttc19	miR.7550_L.1R.1_1	-0.800600769176042	Pearson correlation	9
ttc19	miR.7550_L.1R.1_2	-0.800600769176042	Pearson correlation	9
ttc19	miR.7550_L.1R.1_3	-0.800600769176042	Pearson correlation	9
ENSSAUG00010026927	miR.26b.3p_2ss8TC10CG	-0.800622306527871	Pearson correlation	9
tshz3a	miR.7a.3.3p	-0.800627763094969	Pearson correlation	9
ENSSAUG00010010463	miR.22b_R.1	-0.800630998079963	Pearson correlation	9
ENSSAUG00010008695	miR.10926	-0.800632876558311	Pearson correlation	9
nupr1a	PC.3p.12825_171	-0.80063293668607	Pearson correlation	9
cacna1sb	miR.8160b	-0.800641524936904	Pearson correlation	9
ENSSAUG00010005740	mir.15a.p3	-0.800648746081186	Pearson correlation	9
ENSSAUG00010027598	miR.33b.3p	-0.800650878727115	Pearson correlation	9
tcap	mir.29a.1.p5	-0.800657424128648	Pearson correlation	9
ATP1A1	mir.106.p3	-0.800661817362608	Pearson correlation	9
snrpa	miR.10926	-0.800666388585775	Pearson correlation	9
atp6ap2	miR.133b.5p_1ss11TC	-0.800667820320505	Pearson correlation	9
ciao2a	let.7a.3.3p	-0.800676999275987	Pearson correlation	9
nagpa	miR.33b.3p	-0.800707056265158	Pearson correlation	9
p2rx7	miR.125b.2.3p_R.1	-0.800717130905971	Pearson correlation	9
p2rx7	miR.125b.3.3p_L.1_1ss11AT	-0.800717130905971	Pearson correlation	9
mcl1b	miR.133a_L.1R.2	-0.80071947307037	Pearson correlation	9
mcl1b	miR.133b	-0.80071947307037	Pearson correlation	9
lrrc20	miR.203a_L.1	-0.800723816645244	Pearson correlation	9
ca6	miR.139	-0.800728318609555	Pearson correlation	9
rbm45	let.7g.3p_1ss22CT	-0.800735753546038	Pearson correlation	9
pcolcea	PC.3p.40508_32	-0.800745470515075	Pearson correlation	9
serpine2	PC.3p.5483_456	-0.800751454822688	Pearson correlation	9
tcp11l2	miR.499	-0.800767455468401	Pearson correlation	9
wsb2	PC.3p.34167_44	-0.80077698050473	Pearson correlation	9
eif4e2	PC.5p.19480_103	-0.800778024117877	Pearson correlation	9
nsa2	mir.17a.1.p3	-0.800782595364416	Pearson correlation	9
slc25a55a	miR.7a.3.3p	-0.800783361830927	Pearson correlation	9
metrnlb	miR.206.5p_1ss17GC	-0.80078711973156	Pearson correlation	9
gnl2	miR.7133_R.1	-0.80078963605664	Pearson correlation	9
idua	mir.365.p5	-0.800797224753732	Pearson correlation	9
ENSSAUG00010018025	mir.338.2.p5	-0.800801440869351	Pearson correlation	9
slc35a2	PC.3p.12825_171	-0.80080260886061	Pearson correlation	9
washc4	miR.133b.5p_1ss11TC	-0.800812134342445	Pearson correlation	9
prss16	miR.2187b.3p_R.1_1ss20AG	-0.800812775617889	Pearson correlation	9
nub1	miR.7a_R.2	-0.800818020527454	Pearson correlation	9
cdk2ap2	miR.10926	-0.800820306432649	Pearson correlation	9
ddx21	mir.301a.p5_1ss11CT	-0.800829146705198	Pearson correlation	9
sec13	miR.27d.3p_R.1_2ss19GT20TG	-0.80083146683121	Pearson correlation	9
ttc36	miR.499b.3p	-0.800846269068603	Pearson correlation	9
rida.1	miR.203a_L.1	-0.800848737296132	Pearson correlation	9
snx14	miR.19c.4.5p_R.1	-0.800850177944547	Pearson correlation	9
aif1l	miR.25	-0.800875258292867	Pearson correlation	9
krt5	mir.301a.p5_1ss11CT	-0.800884172322725	Pearson correlation	9
tpm2	miR.26a.3.3p_1ss4GA	-0.800891168225388	Pearson correlation	9
FSCN1	mir.29d.p5	-0.800894625719172	Pearson correlation	9
uba1	miR.130a	-0.800932036048887	Pearson correlation	9
pigr	PC.3p.40508_32	-0.800932319844754	Pearson correlation	9
nfatc4	PC.5p.44509_26	-0.80093714767627	Pearson correlation	9
actn1	miR.27d.3p_R.1_2ss19GT20TG	-0.800950478057153	Pearson correlation	9
ccdc43	miR.27d.3p_R.1_2ss19GT20TG	-0.800963566826901	Pearson correlation	9
CHRNA1	PC.5p.13322_163	-0.800969538551196	Pearson correlation	9
cldn5b	mir.29d.p5	-0.800971131492841	Pearson correlation	9
nub1	mir.106.p3	-0.800983639460135	Pearson correlation	9
ENSSAUG00010010284	miR.551_R.1_1ss14TA	-0.800993991909379	Pearson correlation	9
ENSSAUG00010008712	miR.27d.3p_R.1_2ss19GT20TG	-0.800994526482892	Pearson correlation	9
ctsla	mir.216b.p3	-0.801004253012834	Pearson correlation	9
nagpa	miR.133a.2.5p_R.1	-0.801010164215834	Pearson correlation	9
nmd3	miR.499	-0.801014585714119	Pearson correlation	9
lnx1	mir.338.2.p5	-0.801015070684733	Pearson correlation	9
sec11a	miR.8160b	-0.801017077429314	Pearson correlation	9
KPNA2	miR.130a	-0.801021101670363	Pearson correlation	9
usp14	miR.10926_1ss9GA	-0.801029894034242	Pearson correlation	9
rrad	miR.551_R.1_1ss14TA	-0.801043909440942	Pearson correlation	9
pigr	miR.206.5p_1ss17GC	-0.801045985009973	Pearson correlation	9
nagk	miR.2187b.3p_R.1_1ss20AG	-0.801059881477311	Pearson correlation	9
EEF2	mir.216b.p3	-0.801092193330928	Pearson correlation	9
ENSSAUG00010005588	PC.5p.19480_103	-0.801102031693507	Pearson correlation	9
plxdc1	mir.27a.p5	-0.801106297308422	Pearson correlation	9
yy1a	miR.499	-0.801107699738962	Pearson correlation	9
smim8	miR.10926_1ss9GA	-0.801107858396271	Pearson correlation	9
tcn2	PC.5p.16250_129	-0.801109658555209	Pearson correlation	9
riox2	mir.365.p5	-0.801116112899789	Pearson correlation	9
slc25a55a	PC.3p.32668_47	-0.801131263765808	Pearson correlation	9
noctb	miR.133a_L.1R.2	-0.801135751092763	Pearson correlation	9
noctb	miR.133b	-0.801135751092763	Pearson correlation	9
twist1b	PC.5p.41777_30	-0.801151954634152	Pearson correlation	9
osbpl1a	PC.5p.8494_273	-0.801157914121633	Pearson correlation	9
rcc2	miR.8160b	-0.801158327523671	Pearson correlation	9
dusp1	PC.5p.8494_273	-0.801159508702463	Pearson correlation	9
llph	mir.301a.p5_1ss11CT	-0.801167197410176	Pearson correlation	9
grinaa	miR.33b.3p	-0.801168120961837	Pearson correlation	9
sem1	mir.29b.1.p5	-0.801176742188913	Pearson correlation	9
riox2	PC.3p.18663_108	-0.801177046562239	Pearson correlation	9
prkcsh	miR.27d.3p_R.1_2ss19GT20TG	-0.801178689844067	Pearson correlation	9
stk26	PC.5p.8494_273	-0.801183050558792	Pearson correlation	9
psmb5	miR.10926	-0.801184500430287	Pearson correlation	9
LRRC17	miR.206.5p_1ss17GC	-0.801193594463684	Pearson correlation	9
pi4k2a	miR.7147_R.1	-0.80119947168641	Pearson correlation	9
ENSSAUG00010024097	miR.10926	-0.801199860052381	Pearson correlation	9
RBBP7	mir.29a.1.p5	-0.801202634398245	Pearson correlation	9
myom1a	miR.8160b	-0.801207897306688	Pearson correlation	9
ENSSAUG00010010968	mir.106.p3	-0.801219328400171	Pearson correlation	9
gnpda1	miR.1.5p	-0.801220119547473	Pearson correlation	9
scamp3	miR.125a.2.3p	-0.801220350675793	Pearson correlation	9
rbsn	PC.3p.5483_456	-0.80123357564334	Pearson correlation	9
ENSSAUG00010004550	miR.203a_L.1	-0.80123411511129	Pearson correlation	9
gstr	miR.122	-0.801236266470641	Pearson correlation	9
fkbp10b	miR.22b.5p_R.1	-0.801241536909761	Pearson correlation	9
ap5b1	miR.2187b.3p_R.1_1ss20AG	-0.80125386212842	Pearson correlation	9
ndfip1l	PC.5p.8494_273	-0.80125529462104	Pearson correlation	9
kdm2ba	PC.3p.40508_32	-0.801257460166016	Pearson correlation	9
ENSSAUG00010025833	let.7g.3p_1ss22CT	-0.801259656497819	Pearson correlation	9
rbm8a	mir.29d.p5	-0.801260776775077	Pearson correlation	9
pfkma	miR.130a	-0.801261392795509	Pearson correlation	9
lhfpl6	PC.3p.41976_30	-0.801262081774064	Pearson correlation	9
psmb7	miR.139	-0.801265759336886	Pearson correlation	9
tmpoa	miR.133b.5p_1ss11TC	-0.801267446546847	Pearson correlation	9
egln2	miR.30e.3p_R.1	-0.801272652750411	Pearson correlation	9
kpna2	miR.22b_R.1	-0.801276705561218	Pearson correlation	9
nfu1	miR.1_R.1	-0.801287795911804	Pearson correlation	9
lcp2a	miR.30e.3p_R.1	-0.801294859530996	Pearson correlation	9
krt18b	PC.5p.13322_163	-0.801295035094086	Pearson correlation	9
ccng1	mir.301a.p5_1ss11CT	-0.801297260163683	Pearson correlation	9
ilf3b	miR.30a.4.3p	-0.801297534858764	Pearson correlation	9
stxbp6	PC.5p.44509_26	-0.801300025173834	Pearson correlation	9
ccdc80	miR.338.3p	-0.801324858363225	Pearson correlation	9
timm23a	miR.2187b.3p_R.1_1ss20AG	-0.801327204127884	Pearson correlation	9
SDHD	mir.338.2.p5	-0.80132756488665	Pearson correlation	9
dusp16	miR.7a.3.3p	-0.80133540757846	Pearson correlation	9
SRRT	miR.133b.5p_1ss11TC	-0.801346032435491	Pearson correlation	9
ahcy	PC.3p.41976_30	-0.801354378488609	Pearson correlation	9
COMMD10	PC.3p.18663_108	-0.801365006215268	Pearson correlation	9
acbd7	miR.30a.4.3p	-0.801365504706542	Pearson correlation	9
nif3l1	miR.130a	-0.801373139658296	Pearson correlation	9
cebpd	PC.5p.16250_129	-0.801378659976034	Pearson correlation	9
pamr1	miR.338.3p	-0.801388643778016	Pearson correlation	9
idh2	miR.7550_L.1R.1_1	-0.801391499075025	Pearson correlation	9
idh2	miR.7550_L.1R.1_2	-0.801391499075025	Pearson correlation	9
idh2	miR.7550_L.1R.1_3	-0.801391499075025	Pearson correlation	9
SRRT	let.7a.3.3p	-0.801396549431728	Pearson correlation	9
tmem97	miR.139	-0.801402488374696	Pearson correlation	9
aars1	miR.181b.3p_R.1_2ss9TA11AG	-0.801407248936753	Pearson correlation	9
RAD23B	miR.27d.3p_R.1_2ss19GT20TG	-0.801415933130354	Pearson correlation	9
rnf114	miR.26a.3.3p_1ss4GA	-0.801419060759693	Pearson correlation	9
pkma	miR.2187b.3p_R.1_1ss20AG	-0.801423393222393	Pearson correlation	9
ENSSAUG00010002477	miR.7133.3p	-0.801425351031215	Pearson correlation	9
eif3s10	miR.454.5p_R.1_1ss12AG	-0.801435208522212	Pearson correlation	9
hmces	mir.128.2.p5	-0.801446138715655	Pearson correlation	9
ATP6V0C	miR.1_R.1	-0.801451220104588	Pearson correlation	9
SRSF3	mir.29a.1.p5	-0.801452664306412	Pearson correlation	9
lgals8a	miR.1.5p	-0.801455064914495	Pearson correlation	9
p3h3	miR.551_R.1_1ss14TA	-0.80145907389286	Pearson correlation	9
dcun1d5	miR.551_R.1_1ss14TA	-0.801464289163468	Pearson correlation	9
ENSSAUG00010010463	miR.26a.3.3p_1ss4GA	-0.801464360788993	Pearson correlation	9
cpvl	miR.125a.2.3p	-0.801470084972484	Pearson correlation	9
psph	miR.730a.3p_R.1	-0.801472355758157	Pearson correlation	9
ATP6V1A.1	mir.106.p3	-0.801481056020726	Pearson correlation	9
ENSSAUG00010012981	mir.338.2.p5	-0.80148560068983	Pearson correlation	9
ENSSAUG00010008268	miR.133b.5p_1ss11TC	-0.801507404461728	Pearson correlation	9
ankha	miR.206.5p_1ss17GC	-0.801514311429336	Pearson correlation	9
ece1	miR.2187b.3p_R.1_1ss20AG	-0.801516352847023	Pearson correlation	9
SAT1	miR.7133.3p	-0.801527573581401	Pearson correlation	9
mrps2	miR.133b.5p_1ss11TC	-0.80153163215573	Pearson correlation	9
cbx7a	mir.128.2.p5	-0.801535957342187	Pearson correlation	9
lrrc20	miR.10926_1ss9GA	-0.80155468001481	Pearson correlation	9
sept9b	miR.26a.3.3p_1ss4GA	-0.801562707275486	Pearson correlation	9
tapbp.2	miR.26a.3.3p_1ss4GA	-0.801578531658575	Pearson correlation	9
ENSSAUG00010004399	mir.19b.1.p5	-0.801584468929977	Pearson correlation	9
ctsc	PC.5p.13322_163	-0.801586690062319	Pearson correlation	9
pld3	PC.3p.5483_456	-0.801596321128913	Pearson correlation	9
tmem9b	miR.499b.3p	-0.801597029603663	Pearson correlation	9
sulf1	PC.5p.13322_163	-0.801608973370211	Pearson correlation	9
hyal1	PC.5p.8494_273	-0.801611401672283	Pearson correlation	9
pkma	miR.7a.3.3p	-0.801615448046161	Pearson correlation	9
gtpbp4	mir.301a.p5_1ss11CT	-0.801616734856871	Pearson correlation	9
ENSSAUG00010019115	miR.30e.3p_R.1	-0.801623126927457	Pearson correlation	9
ralbp1	miR.16b	-0.801624026056614	Pearson correlation	9
wdr13	mir.217.p3	-0.801624770078562	Pearson correlation	9
MYL5	miR.22b_R.1	-0.801628331936733	Pearson correlation	9
ATP6V0C	mir.338.2.p5	-0.80163174114532	Pearson correlation	9
pepd	PC.5p.13322_163	-0.80164402497287	Pearson correlation	9
ENSSAUG00010022922	miR.133a_L.1R.2	-0.801690592405094	Pearson correlation	9
ENSSAUG00010022922	miR.133b	-0.801690592405094	Pearson correlation	9
mustn1b	miR.27d.3p_R.1_2ss19GT20TG	-0.801699801704845	Pearson correlation	9
psmd13.1	miR.10926	-0.801711593305127	Pearson correlation	9
farsa	mir.106.p3	-0.801711791714943	Pearson correlation	9
trappc11	miR.499b.3p	-0.801712853801255	Pearson correlation	9
ENSSAUG00010010745	miR.30a.4.3p	-0.801713180543709	Pearson correlation	9
bcl7bb	mir.29d.p5	-0.801735911295236	Pearson correlation	9
ENSSAUG00010008712	miR.10926	-0.801743076158551	Pearson correlation	9
ccng1	miR.499	-0.801746375245662	Pearson correlation	9
snrpd3	miR.551_R.1_1ss14TA	-0.801746846515438	Pearson correlation	9
mmp2	miR.16b	-0.801754154950776	Pearson correlation	9
ENSSAUG00010026616	mir.216b.p3	-0.80175548615245	Pearson correlation	9
SDHB	mir.17a.1.p3	-0.801767042819672	Pearson correlation	9
ddx21	let.7g.3p_1ss22CT	-0.801781053033863	Pearson correlation	9
ENSSAUG00010024617	miR.19c.4.5p_R.1	-0.801787099874422	Pearson correlation	9
znhit1	miR.7133.3p	-0.801789265826559	Pearson correlation	9
surf2	miR.181b.3p_R.1_2ss9TA11AG	-0.801793698322285	Pearson correlation	9
ENSSAUG00010023811	miR.26a.3.3p_1ss4GA	-0.801798378885578	Pearson correlation	9
wdr91	let.7g.3p_1ss22CT	-0.801799742281011	Pearson correlation	9
mrpl23	miR.33b.3p	-0.801809632209106	Pearson correlation	9
aga	miR.125b.2.3p_R.1	-0.801826505579044	Pearson correlation	9
aga	miR.125b.3.3p_L.1_1ss11AT	-0.801826505579044	Pearson correlation	9
ciao2a	PC.5p.13322_163	-0.801838231128172	Pearson correlation	9
ENSSAUG00010005740	miR.19a.5p_L.1R.1	-0.801839484899594	Pearson correlation	9
glb1l	miR.1.5p	-0.801841679747955	Pearson correlation	9
ENSSAUG00010026858	miR.19a.5p_L.1R.1	-0.80186295816848	Pearson correlation	9
thrap3a	miR.551_R.1_1ss14TA	-0.801869459842538	Pearson correlation	9
tcap	miR.27d.3p_R.1_2ss19GT20TG	-0.801877366433941	Pearson correlation	9
oaz1a	miR.133a_L.1R.2	-0.801878487492251	Pearson correlation	9
oaz1a	miR.133b	-0.801878487492251	Pearson correlation	9
ENSSAUG00010001559	mir.17a.1.p3	-0.801879480391741	Pearson correlation	9
fuca2	mir.301a.p5_1ss11CT	-0.801882341146953	Pearson correlation	9
phlda2	miR.92a.3p_R.1_1ss22TC	-0.801892914633849	Pearson correlation	9
washc4	miR.33b.3p	-0.80189988407841	Pearson correlation	9
trim63a	miR.22b_R.1	-0.801904123970505	Pearson correlation	9
xrcc5	miR.454.5p_R.1_1ss12AG	-0.801906846691704	Pearson correlation	9
ENSSAUG00010010072	let.7g.3p_1ss22CT	-0.80191632015122	Pearson correlation	9
ENSSAUG00010008470	PC.5p.44509_26	-0.801919121416264	Pearson correlation	9
atic	PC.5p.44509_26	-0.80192009656666	Pearson correlation	9
atp6v1g1	miR.125a.2.3p	-0.801935718809054	Pearson correlation	9
lss	miR.130a	-0.801939053669648	Pearson correlation	9
nmrk2	PC.3p.40508_32	-0.801954445154315	Pearson correlation	9
sord	miR.203a.3p_L.1R.1	-0.801965266411547	Pearson correlation	9
sord	miR.203b.3p_L.1R.1_1ss11CT	-0.801965266411547	Pearson correlation	9
farsa	miR.125b.2.3p_R.1	-0.801971549914808	Pearson correlation	9
farsa	miR.125b.3.3p_L.1_1ss11AT	-0.801971549914808	Pearson correlation	9
emp3b	miR.7133_R.1	-0.801973754138432	Pearson correlation	9
tcp1	mir.106.p3	-0.801976904636788	Pearson correlation	9
ENSSAUG00010004947	miR.30e.3p_R.1	-0.801979112376685	Pearson correlation	9
kdm2ba	miR.7133_R.1	-0.801985328759435	Pearson correlation	9
dnaja3b	PC.3p.5929_417	-0.801985585676904	Pearson correlation	9
mylpfb	miR.27d.3p_R.1_2ss19GT20TG	-0.802003281472287	Pearson correlation	9
igfbp6a	miR.34	-0.802004883404493	Pearson correlation	9
ttc3	PC.3p.40508_32	-0.802009553475803	Pearson correlation	9
thbs4a	miR.206.5p_1ss17GC	-0.802011530133561	Pearson correlation	9
cldn5b	miR.551_R.1_1ss14TA	-0.802020129751618	Pearson correlation	9
grasp	mir.29b.1.p5	-0.802026801202348	Pearson correlation	9
efhd2	miR.10926_1ss9GA	-0.802037923259442	Pearson correlation	9
gpx7	miR.10926	-0.802046610013409	Pearson correlation	9
SGK1	mir.106.p3	-0.802046966154269	Pearson correlation	9
mybphb	miR.130a	-0.802060438402172	Pearson correlation	9
aldh3a2b	mir.17a.1.p3	-0.80206883361639	Pearson correlation	9
myl1	mir.29d.p5	-0.802080072023948	Pearson correlation	9
VAT1	miR.206.5p_1ss17GC	-0.802083913941139	Pearson correlation	9
cd63	miR.133b.5p_1ss11TC	-0.802085660779935	Pearson correlation	9
flot2b	miR.499b.3p	-0.802089052247211	Pearson correlation	9
ENSSAUG00010012549	miR.7133.3p	-0.802092945415667	Pearson correlation	9
vps41	miR.7a.3.3p	-0.802108224330452	Pearson correlation	9
npl	miR.499b.3p	-0.802115089942477	Pearson correlation	9
ENSSAUG00010006243	miR.203a.3p_L.1R.1	-0.802123185196819	Pearson correlation	9
ENSSAUG00010006243	miR.203b.3p_L.1R.1_1ss11CT	-0.802123185196819	Pearson correlation	9
ENSSAUG00010003565	PC.3p.40508_32	-0.80216827428338	Pearson correlation	9
SLC39A1	miR.2187b.3p_R.1_1ss20AG	-0.802175032539529	Pearson correlation	9
spryd4	mir.106.p3	-0.802177107954783	Pearson correlation	9
tmub2	miR.181b.3p_R.1_2ss9TA11AG	-0.802177509182209	Pearson correlation	9
eif4ebp3l	mir.216b.p3	-0.802182074333156	Pearson correlation	9
fuca1.2	let.7a.3.3p	-0.802197041557772	Pearson correlation	9
gtpbp4	mir.365.p5	-0.80220102072809	Pearson correlation	9
oser1	PC.5p.41777_30	-0.80220256879101	Pearson correlation	9
oaz1b	miR.499b.3p	-0.802205555666345	Pearson correlation	9
med10	miR.30e.3p_R.1	-0.802209234039282	Pearson correlation	9
flad1	miR.499b.3p	-0.802216169677875	Pearson correlation	9
rpz2	miR.145.3p_L.2R.1	-0.802227712652894	Pearson correlation	9
hsd17b7	miR.7133_R.1	-0.802229130919981	Pearson correlation	9
lnx1	PC.3p.12825_171	-0.802236295381753	Pearson correlation	9
smx5	miR.10926	-0.802247492767249	Pearson correlation	9
metrnlb	PC.3p.34167_44	-0.802286397966104	Pearson correlation	9
ENSSAUG00010004550	miR.551_R.1_1ss14TA	-0.802288669148717	Pearson correlation	9
pdk2a	miR.736	-0.802299301191422	Pearson correlation	9
dennd2b	miR.7147_R.1	-0.802301636714998	Pearson correlation	9
psmd1	miR.22b_R.1	-0.802305587054704	Pearson correlation	9
uchl5	miR.26a.3.3p_1ss4GA	-0.802310965577496	Pearson correlation	9
SDHB	miR.133a_L.1R.2	-0.80232243441337	Pearson correlation	9
SDHB	miR.133b	-0.80232243441337	Pearson correlation	9
SDHAF4	miR.203a.3p_L.1R.1	-0.802325519126121	Pearson correlation	9
SDHAF4	miR.203b.3p_L.1R.1_1ss11CT	-0.802325519126121	Pearson correlation	9
rab13	mir.29a.1.p5	-0.802338000264147	Pearson correlation	9
gadd45bb	miR.7133_R.1	-0.802353184627679	Pearson correlation	9
emp3b	mir.217.p3	-0.80236776339748	Pearson correlation	9
nupr1a	let.7g.3p_1ss22CT	-0.802369606823417	Pearson correlation	9
tars1	miR.730a.3p_R.1	-0.802373275065694	Pearson correlation	9
irf5	PC.5p.16250_129	-0.802383984761009	Pearson correlation	9
ENSSAUG00010017196	miR.25	-0.802394272079783	Pearson correlation	9
PRELID3B	PC.3p.5929_417	-0.802395975478661	Pearson correlation	9
b3gnt5a	miR.7133_R.1	-0.802399806169751	Pearson correlation	9
nbr1a	mir.217.p3	-0.802412538774605	Pearson correlation	9
surf1	miR.1_R.1	-0.802419207427441	Pearson correlation	9
nubp2	miR.7133_R.1	-0.802422650282215	Pearson correlation	9
ENSSAUG00010002944	mir.29d.p5	-0.802438892530723	Pearson correlation	9
CTSB	miR.7a.3.3p	-0.802439106169848	Pearson correlation	9
ENSSAUG00010009449	PC.5p.13322_163	-0.802440074886565	Pearson correlation	9
CNNM3	miR.181b.3p_R.1_2ss9TA11AG	-0.802444863558132	Pearson correlation	9
llph	PC.3p.18663_108	-0.80245049386408	Pearson correlation	9
ppp1r27b	miR.730a.3p_R.1	-0.802486272538479	Pearson correlation	9
elk3.1	miR.31	-0.802513010079438	Pearson correlation	9
nr1d2a	PC.5p.8494_273	-0.802516362594766	Pearson correlation	9
rnasekb	PC.3p.32668_47	-0.802516383806738	Pearson correlation	9
hsp90ab1	miR.499b.3p	-0.802518092275711	Pearson correlation	9
AMPD3	miR.10926_1ss9GA	-0.802520755449028	Pearson correlation	9
lrrc20	miR.22b.5p_R.1	-0.802524060621392	Pearson correlation	9
ccng1	let.7a.3.3p	-0.802532482745171	Pearson correlation	9
pla2g15	PC.3p.40508_32	-0.802539877235004	Pearson correlation	9
nr1d2a	miR.125a.2.3p	-0.802543827699923	Pearson correlation	9
C4orf33	miR.499	-0.80254518780851	Pearson correlation	9
snx14	miR.736	-0.802549545314394	Pearson correlation	9
fstl3	mir.29a.1.p5	-0.802571960212897	Pearson correlation	9
COMMD10	mir.216b.p3	-0.802572759005185	Pearson correlation	9
snrpg	miR.22b_R.1	-0.802575807565674	Pearson correlation	9
ndfip1l	mir.106.p3	-0.802579524573214	Pearson correlation	9
ENSSAUG00010002098	mir.365.p5	-0.802581054960704	Pearson correlation	9
CDHR1	miR.7147_R.1	-0.802585287364741	Pearson correlation	9
rcn3	miR.10926_1ss9GA	-0.802594510782367	Pearson correlation	9
SRRT	PC.3p.18663_108	-0.802598947522411	Pearson correlation	9
ENSSAUG00010009205	miR.10926	-0.802604581747755	Pearson correlation	9
mrps28	miR.1.5p	-0.802609950255144	Pearson correlation	9
bri3	PC.3p.18663_108	-0.802617784627001	Pearson correlation	9
tbca	miR.29b.1.5p_1ss18TC	-0.802637694972537	Pearson correlation	9
PRELID3B	mir.128.2.p5	-0.8026856031669	Pearson correlation	9
pepd	let.7a.3.3p	-0.802690926356017	Pearson correlation	9
SDHAF4	miR.31	-0.802710977433627	Pearson correlation	9
xkrx	miR.27d.3p_R.1_2ss19GT20TG	-0.802720317619086	Pearson correlation	9
serpine2	miR.206.5p_1ss17GC	-0.802732029621801	Pearson correlation	9
optn	miR.7a_R.2	-0.802759233909821	Pearson correlation	9
ddx21	miR.1.5p	-0.80275954912731	Pearson correlation	9
ccng1	PC.3p.5929_417	-0.802760500426048	Pearson correlation	9
ENSSAUG00010002944	miR.203a.3p_L.1R.1	-0.802760819464739	Pearson correlation	9
ENSSAUG00010002944	miR.203b.3p_L.1R.1_1ss11CT	-0.802760819464739	Pearson correlation	9
c1qtnf5	PC.3p.47371_23	-0.802778636222937	Pearson correlation	9
ENSSAUG00010008744	miR.26a.3.3p_1ss4GA	-0.802780504644516	Pearson correlation	9
cryzl1	miR.499b.3p	-0.802785599823947	Pearson correlation	9
prpf39	miR.551_R.1_1ss14TA	-0.802826853709883	Pearson correlation	9
fstl3	miR.551_R.1_1ss14TA	-0.802829857882503	Pearson correlation	9
atf4b	PC.3p.12825_171	-0.802837907100998	Pearson correlation	9
amdhd2	miR.7a_R.2	-0.802838196731861	Pearson correlation	9
mif	miR.31	-0.802841398804912	Pearson correlation	9
dck	miR.27d.3p_R.1_2ss19GT20TG	-0.802846899063035	Pearson correlation	9
FH	miR.206.5p_1ss17GC	-0.802856827604903	Pearson correlation	9
tpi1a	miR.499	-0.802862910998275	Pearson correlation	9
SRRT	miR.499	-0.802866980758323	Pearson correlation	9
akap8l	miR.30e.3p_R.1	-0.802880767028126	Pearson correlation	9
commd9	mir.17a.1.p3	-0.802882891998268	Pearson correlation	9
cog1	miR.1.5p	-0.802883469893159	Pearson correlation	9
washc5	PC.5p.16250_129	-0.802886446271683	Pearson correlation	9
cpvl	miR.499	-0.80290499637256	Pearson correlation	9
tnfrsf19	miR.10b	-0.802908121848085	Pearson correlation	9
znf207b	miR.10926_1ss9GA	-0.802921520291318	Pearson correlation	9
dnajb1b	miR.499b.3p	-0.802941281838289	Pearson correlation	9
rnasekb	PC.5p.13322_163	-0.802954291322519	Pearson correlation	9
EFEMP1	miR.7a_R.2	-0.802968213136204	Pearson correlation	9
slc35a5	miR.181b.3p_R.1_2ss9TA11AG	-0.802970771411127	Pearson correlation	9
coq6	miR.7133_R.1	-0.802975063138279	Pearson correlation	9
retsat	PC.3p.5929_417	-0.802979960875252	Pearson correlation	9
prorp	miR.22b_R.1	-0.802985706162879	Pearson correlation	9
tmem11	miR.736	-0.803012144424592	Pearson correlation	9
mecr	mir.216b.p3	-0.803017284606321	Pearson correlation	9
mst1ra	mir.19b.1.p5	-0.8030294207452	Pearson correlation	9
smx5	miR.551_R.1_1ss14TA	-0.803035615261189	Pearson correlation	9
angptl7	miR.7a_R.2	-0.80303828513617	Pearson correlation	9
ENSSAUG00010010762	PC.5p.21316_91	-0.803045731162591	Pearson correlation	9
tbc1d17	miR.1_R.1	-0.803054793281666	Pearson correlation	9
ENSSAUG00010002944	miR.30a.4.3p	-0.803059747282959	Pearson correlation	9
bloc1s1	mir.216b.p3	-0.803066727764222	Pearson correlation	9
ENSSAUG00010009215	miR.27d.3p_R.1_2ss19GT20TG	-0.803067275794155	Pearson correlation	9
rasa1a	miR.26a.3.3p_1ss4GA	-0.803070723106153	Pearson correlation	9
metap2b	miR.125b.2.3p_R.1	-0.803074908359749	Pearson correlation	9
metap2b	miR.125b.3.3p_L.1_1ss11AT	-0.803074908359749	Pearson correlation	9
mybphb	miR.203a.3p_L.1R.1	-0.803079909512746	Pearson correlation	9
mybphb	miR.203b.3p_L.1R.1_1ss11CT	-0.803079909512746	Pearson correlation	9
dnajc11a	miR.551_R.1_1ss14TA	-0.803082134685694	Pearson correlation	9
FUCA1	miR.499b.3p	-0.803092182952741	Pearson correlation	9
ENSSAUG00010009596	PC.3p.40508_32	-0.803095313436835	Pearson correlation	9
ENSSAUG00010021216	miR.499b.3p	-0.803095652197896	Pearson correlation	9
ENSSAUG00010008744	miR.551_R.1_1ss14TA	-0.803105454425966	Pearson correlation	9
tpra1	miR.33b.3p	-0.80311216392431	Pearson correlation	9
aph1b	PC.5p.41777_30	-0.803113469637571	Pearson correlation	9
ntn4	miR.1_R.1	-0.803120118056297	Pearson correlation	9
GALNT15	mir.106.p3	-0.803133763280139	Pearson correlation	9
atp6v1d	PC.5p.44509_26	-0.803135076995461	Pearson correlation	9
riok1	mir.106.p3	-0.803144240312505	Pearson correlation	9
prss16	PC.5p.13322_163	-0.803148918317842	Pearson correlation	9
ATP6V0C	miR.181b.3p_R.1_2ss9TA11AG	-0.803150170731111	Pearson correlation	9
snrpc	miR.730a.3p_R.1	-0.803158589879592	Pearson correlation	9
atp6v1ba	mir.17a.1.p3	-0.803170434399741	Pearson correlation	9
ENSSAUG00010020882	miR.26b.3p_2ss8TC10CG	-0.803181790121635	Pearson correlation	9
tnfaip8l3	mir.338.2.p5	-0.803190339616987	Pearson correlation	9
smarcc1b	miR.454.5p_R.1_1ss12AG	-0.803193219251598	Pearson correlation	9
ENSSAUG00010006712	miR.203a.3p_L.1R.1	-0.803198959306345	Pearson correlation	9
ENSSAUG00010006712	miR.203b.3p_L.1R.1_1ss11CT	-0.803198959306345	Pearson correlation	9
ckma	mir.29a.1.p5	-0.803205120880781	Pearson correlation	9
col1a1a	miR.30a.4.3p	-0.803208825197455	Pearson correlation	9
cln5	mir.301a.p5_1ss11CT	-0.803209095117806	Pearson correlation	9
cln5	miR.7133.3p	-0.803216827916124	Pearson correlation	9
tspan36	miR.7133_R.1	-0.803219719972657	Pearson correlation	9
Tim14	miR.203a_L.1	-0.803239869370421	Pearson correlation	9
ostm1	mir.216a.p3	-0.803242674518676	Pearson correlation	9
acadvl	miR.722.5p_L.1R.1	-0.803244342931621	Pearson correlation	9
SGK1	PC.3p.41976_30	-0.803252184302253	Pearson correlation	9
ENSSAUG00010002265	PC.3p.5483_456	-0.803255304404116	Pearson correlation	9
ENSSAUG00010000457	PC.3p.40508_32	-0.803257016013899	Pearson correlation	9
ATP6V0C	mir.17a.1.p3	-0.803258687302675	Pearson correlation	9
mrps2	miR.454.5p_R.1_1ss12AG	-0.803273958280606	Pearson correlation	9
aldh6a1	let.7a.3.3p	-0.803276074914486	Pearson correlation	9
kcnf1a	mir.29d.p5	-0.803289171923735	Pearson correlation	9
farsa	let.7a.3.3p	-0.803292184990522	Pearson correlation	9
ACTG1.1	miR.2187b.3p_R.1_1ss20AG	-0.80329263381691	Pearson correlation	9
HMGCR	miR.722.5p_L.1R.1	-0.803296852173175	Pearson correlation	9
snrpd3	miR.22b_R.1	-0.803303236218602	Pearson correlation	9
atxn2l	miR.499b.3p	-0.803308594663836	Pearson correlation	9
cln5	PC.5p.16250_129	-0.803309228570522	Pearson correlation	9
atp6v0e1	miR.181b.3p_R.1_2ss9TA11AG	-0.80330982586517	Pearson correlation	9
creg2	mir.217.p3	-0.803309826053295	Pearson correlation	9
prune	miR.125a.2.3p	-0.803330523891567	Pearson correlation	9
sh3bgr	miR.26a.3.3p_1ss4GA	-0.803338125056656	Pearson correlation	9
atp6v0e1	mir.216b.p3	-0.803346129631886	Pearson correlation	9
cln5	miR.125a.2.3p	-0.803358926358642	Pearson correlation	9
ENSSAUG00010002599	miR.26a.3.3p_1ss4GA	-0.803363269676026	Pearson correlation	9
SDHD	miR.181b.3p_R.1_2ss9TA11AG	-0.803374912259818	Pearson correlation	9
cbx7a	let.7g.3p_1ss22CT	-0.803389943488668	Pearson correlation	9
tmem97	miR.22b_R.1	-0.803392703542633	Pearson correlation	9
pfkfb3	miR.34	-0.803404115001738	Pearson correlation	9
ENSSAUG00010020338	PC.3p.22787_83	-0.803422998892559	Pearson correlation	9
smpd1	mir.106.p3	-0.803429555478767	Pearson correlation	9
mkxb	PC.3p.41976_30	-0.80344405279664	Pearson correlation	9
p3h3	mir.27a.p5	-0.803446281576191	Pearson correlation	9
smpd1	miR.736	-0.803446701143667	Pearson correlation	9
rpl3	mir.106.p3	-0.803446985018689	Pearson correlation	9
ENSSAUG00010002094	mir.216a.p3	-0.803456010167309	Pearson correlation	9
ENSSAUG00010026630	mir.29d.p5	-0.803460205947785	Pearson correlation	9
ankrd1a	miR.27d.3p_R.1_2ss19GT20TG	-0.803466201131636	Pearson correlation	9
sh3d19	miR.27d.3p_R.1_2ss19GT20TG	-0.803494136320626	Pearson correlation	9
ackr4a	miR.1	-0.803498105485693	Pearson correlation	9
psma1	miR.139	-0.803498171198416	Pearson correlation	9
emp3b	PC.3p.32668_47	-0.803508023555728	Pearson correlation	9
hmgb1a	miR.130a	-0.803509175347227	Pearson correlation	9
rcl1	miR.1_R.1	-0.803516602622096	Pearson correlation	9
lcp2a	miR.92a.3p_R.1_1ss22TC	-0.803517110053198	Pearson correlation	9
retsat	miR.454.5p_R.1_1ss12AG	-0.803539277335066	Pearson correlation	9
ENSSAUG00010010745	mir.29a.1.p5	-0.803550596741143	Pearson correlation	9
ctns	miR.499	-0.803555065270303	Pearson correlation	9
ENSSAUG00010004399	miR.499b.3p	-0.803563654362728	Pearson correlation	9
ENSSAUG00010026467	mir.29a.1.p5	-0.803569412076448	Pearson correlation	9
gtf2f1	miR.22b.5p_R.1	-0.803585550329398	Pearson correlation	9
aph1b	let.7a.3.3p	-0.803597862165586	Pearson correlation	9
ENSSAUG00010003565	miR.2187b.3p_R.1_1ss20AG	-0.803602968916253	Pearson correlation	9
qpct	PC.3p.40508_32	-0.803608840172607	Pearson correlation	9
npl	PC.5p.16250_129	-0.803611284872586	Pearson correlation	9
fap	mir.106.p3	-0.803632687411655	Pearson correlation	9
pcbd1	miR.454.5p_R.1_1ss12AG	-0.803633341698375	Pearson correlation	9
ctdspla	miR.1_R.1	-0.803639069955368	Pearson correlation	9
actr1	miR.130a	-0.803655593675495	Pearson correlation	9
sumf1	mir.106.p3	-0.803669869816697	Pearson correlation	9
gpib	miR.206.5p_1ss17GC	-0.803685423021201	Pearson correlation	9
ap5b1	let.7g.3p_1ss22CT	-0.803692268016177	Pearson correlation	9
ciao2a	PC.3p.5929_417	-0.803707091404801	Pearson correlation	9
mcm7	miR.22b_R.1	-0.803710980285765	Pearson correlation	9
nr1d2b	miR.454.5p_R.1_1ss12AG	-0.803711180918018	Pearson correlation	9
stx7l	PC.5p.16250_129	-0.803722726115702	Pearson correlation	9
SDHD	PC.5p.13322_163	-0.803733978412533	Pearson correlation	9
pbrm1	miR.8160b	-0.803734062182711	Pearson correlation	9
osbpl3a	miR.7133.3p	-0.803739416966567	Pearson correlation	9
fhl3a	miR.122	-0.803740541368837	Pearson correlation	9
fap	miR.181b.3p_R.1_2ss9TA11AG	-0.803741931211446	Pearson correlation	9
dpt	mir.217.p3	-0.803753975099358	Pearson correlation	9
pdcd5	miR.551_R.1_1ss14TA	-0.803761649264911	Pearson correlation	9
syngr2b	mir.217.p3	-0.80376193383095	Pearson correlation	9
cct7	mir.216b.p3	-0.803763316804298	Pearson correlation	9
TPM1	miR.203a_L.1	-0.803770205788519	Pearson correlation	9
pin1	miR.22b_R.1	-0.803772937021215	Pearson correlation	9
dpp7	PC.5p.16250_129	-0.803775061232056	Pearson correlation	9
coq6	mir.217.p3	-0.803784242371773	Pearson correlation	9
vps33a	mir.17a.1.p3	-0.803788510075096	Pearson correlation	9
atic	mir.365.p5	-0.803802164655977	Pearson correlation	9
dnaja3b	miR.133b.5p_1ss11TC	-0.803831878969728	Pearson correlation	9
sumf1	miR.133b.5p_1ss11TC	-0.803844368651696	Pearson correlation	9
rad23aa	miR.22b_R.1	-0.803846792721708	Pearson correlation	9
wdr13	miR.133a.2.5p_R.1	-0.803849906227298	Pearson correlation	9
ctdspla	miR.7133_R.1	-0.803850513131611	Pearson correlation	9
qars1	PC.3p.5929_417	-0.803857200279141	Pearson correlation	9
MFSD2A	miR.130a	-0.803862094064132	Pearson correlation	9
pdzrn3b	miR.92a.3p_R.1_1ss22TC	-0.803863314938533	Pearson correlation	9
prpf31	miR.10926	-0.803866041883829	Pearson correlation	9
RAC1	miR.130a	-0.803870341356541	Pearson correlation	9
tnnt2a	miR.22b_R.1	-0.803876243474239	Pearson correlation	9
C4orf33	miR.7133.3p	-0.803885402447313	Pearson correlation	9
dad1	mir.29d.p5	-0.803885765462515	Pearson correlation	9
nfu1	miR.206.5p_1ss17GC	-0.803893479601554	Pearson correlation	9
sdhaf2	miR.125a.2.3p	-0.803893659804411	Pearson correlation	9
usp5	miR.10926	-0.803898544937621	Pearson correlation	9
qpct	mir.106.p3	-0.803928033258034	Pearson correlation	9
PDCL3	PC.5p.16250_129	-0.803939457149605	Pearson correlation	9
rsl1d1	miR.33b.3p	-0.803941597874902	Pearson correlation	9
wdr91	PC.3p.5929_417	-0.803943696088016	Pearson correlation	9
lsm8	miR.130a	-0.803944042633596	Pearson correlation	9
gtpbp4	PC.5p.8494_273	-0.803953170540109	Pearson correlation	9
xiap	mir.106.p3	-0.803956419370377	Pearson correlation	9
add1	miR.30a.4.3p	-0.803966470797444	Pearson correlation	9
rsu1	miR.22b.5p_R.1	-0.803977894008143	Pearson correlation	9
CTSB	mir.217.p3	-0.803989244692011	Pearson correlation	9
pi4k2a	PC.5p.8494_273	-0.80399740664206	Pearson correlation	9
gpat3	let.7g.3p_1ss22CT	-0.804003577561556	Pearson correlation	9
TNNI2	mir.29a.1.p5	-0.804008590090601	Pearson correlation	9
atp6v1e1b	miR.19c.4.5p_R.1	-0.804020081246473	Pearson correlation	9
syngr2b	mir.301a.p5_1ss11CT	-0.80402400996981	Pearson correlation	9
anxa4	miR.1.5p	-0.804028383695897	Pearson correlation	9
mcl1b	miR.19a.5p_L.1R.1	-0.804033417948274	Pearson correlation	9
ppp2r3a	miR.8160b	-0.804037884130409	Pearson correlation	9
man2b1	miR.7550_L.1R.1_1	-0.804041385959729	Pearson correlation	9
man2b1	miR.7550_L.1R.1_2	-0.804041385959729	Pearson correlation	9
man2b1	miR.7550_L.1R.1_3	-0.804041385959729	Pearson correlation	9
drap1	mir.29d.p5	-0.804042420887534	Pearson correlation	9
ASS1	miR.1.5p	-0.804042642521034	Pearson correlation	9
apex1	miR.26a.3.3p_1ss4GA	-0.804043845691884	Pearson correlation	9
glb1l	PC.5p.13322_163	-0.804046205631626	Pearson correlation	9
aars1	PC.3p.5483_456	-0.804048139557273	Pearson correlation	9
tomm40	miR.551_R.1_1ss14TA	-0.804072447473551	Pearson correlation	9
pigr	mir.17a.1.p3	-0.804077308175364	Pearson correlation	9
adprh	miR.8160b	-0.804080768624354	Pearson correlation	9
scfd2	PC.3p.5929_417	-0.804082885250445	Pearson correlation	9
tcima	miR.10926	-0.804092170425111	Pearson correlation	9
atraid	PC.3p.5929_417	-0.804093087255547	Pearson correlation	9
tpst1	miR.145.3p_L.2R.1	-0.804115343937242	Pearson correlation	9
PPP1CA	mir.29d.p5	-0.804116443472059	Pearson correlation	9
amotl2b	mir.217.p3	-0.804130281644452	Pearson correlation	9
sae1	miR.130a	-0.804136223171476	Pearson correlation	9
tspan18b	mir.29b.1.p5	-0.804142355767322	Pearson correlation	9
mecr	miR.7550_L.1R.1_1	-0.804154809470774	Pearson correlation	9
mecr	miR.7550_L.1R.1_2	-0.804154809470774	Pearson correlation	9
mecr	miR.7550_L.1R.1_3	-0.804154809470774	Pearson correlation	9
smc4	miR.25	-0.804158435801381	Pearson correlation	9
dus2	miR.33b.3p	-0.804160144607808	Pearson correlation	9
myod1	mir.29d.p5	-0.804168268864006	Pearson correlation	9
mars2	miR.1.5p	-0.804172054467496	Pearson correlation	9
prrx1b	miR.499b.3p	-0.804174494391969	Pearson correlation	9
itga11b	miR.338.3p	-0.804184944797464	Pearson correlation	9
mars2	miR.499b.3p	-0.804189599433131	Pearson correlation	9
sgsh	mir.128.2.p5	-0.804192682018149	Pearson correlation	9
ENSSAUG00010015681	miR.551_R.1_1ss14TA	-0.80419340699822	Pearson correlation	9
ENSSAUG00010017000	miR.130a	-0.804198911310518	Pearson correlation	9
tmem106ba	mir.29b.1.p5	-0.804212289355761	Pearson correlation	9
vps18	PC.3p.5929_417	-0.804237578491947	Pearson correlation	9
ENSSAUG00010004399	PC.3p.41976_30	-0.804243217486474	Pearson correlation	9
aph1b	miR.499b.3p	-0.804251408654722	Pearson correlation	9
nr1d4b	miR.1.5p	-0.804252471042997	Pearson correlation	9
pdcd5	mir.29b.1.p5	-0.804259476582742	Pearson correlation	9
CTSDb	PC.5p.8494_273	-0.804260316076747	Pearson correlation	9
ENSSAUG00010004082	miR.125a.2.3p	-0.804269295174494	Pearson correlation	9
bnip3	mir.17a.1.p3	-0.804274290181754	Pearson correlation	9
snap29	miR.454.5p_R.1_1ss12AG	-0.804283756966119	Pearson correlation	9
mospd1	miR.2187b.3p_R.1_1ss20AG	-0.804284235024575	Pearson correlation	9
FOXK2	miR.1	-0.804284620906647	Pearson correlation	9
ENSSAUG00010026409	miR.7133.3p	-0.804294871518299	Pearson correlation	9
ENSSAUG00010005167	miR.203a_L.1	-0.804295633820238	Pearson correlation	9
spryd4	mir.17a.1.p3	-0.804311472000199	Pearson correlation	9
arpc2	miR.130a	-0.804313100073481	Pearson correlation	9
ENSSAUG00010010968	PC.3p.5483_456	-0.804313302076657	Pearson correlation	9
aldh6a1	mir.128.2.p5	-0.804315513941093	Pearson correlation	9
cyp1a1	mir.106.p3	-0.804322815283328	Pearson correlation	9
adsl	miR.125b.2.3p_R.1	-0.804338420275724	Pearson correlation	9
adsl	miR.125b.3.3p_L.1_1ss11AT	-0.804338420275724	Pearson correlation	9
TIPARP	miR.7133_R.1	-0.804354271420238	Pearson correlation	9
ENSSAUG00010002477	PC.5p.41777_30	-0.804361090794479	Pearson correlation	9
odc1	miR.10926	-0.804372646155343	Pearson correlation	9
SDHD	miR.7147_R.1	-0.804375025600403	Pearson correlation	9
hexb	PC.3p.5929_417	-0.804388595013297	Pearson correlation	9
ENSSAUG00010017187	miR.736	-0.804390056942072	Pearson correlation	9
col1a1a	mir.29a.1.p5	-0.804400914797084	Pearson correlation	9
gstr	miR.22b.5p_R.1	-0.804407973558699	Pearson correlation	9
aldh3a2b	let.7g.3p_1ss22CT	-0.804409920348521	Pearson correlation	9
coq8aa	miR.8160b	-0.804427932590546	Pearson correlation	9
WDR1	mir.29d.p5	-0.804429266718658	Pearson correlation	9
fuca2	PC.3p.40508_32	-0.804431501320434	Pearson correlation	9
pin1	mir.27a.p5	-0.804440115968497	Pearson correlation	9
slc38a5a	miR.7133.3p	-0.804444951721435	Pearson correlation	9
ENSSAUG00010021216	mir.15a.p3	-0.80445410073924	Pearson correlation	9
atp6v1h	PC.5p.44509_26	-0.804456006302494	Pearson correlation	9
hpdb	miR.8160b	-0.804460502627202	Pearson correlation	9
snupn	PC.3p.41976_30	-0.804467401377731	Pearson correlation	9
hoga1	miR.301b.5p	-0.80447691127387	Pearson correlation	9
nt5c1bb	miR.7133_R.1	-0.804495055980853	Pearson correlation	9
BZW1	miR.27d.3p_R.1_2ss19GT20TG	-0.804523240851009	Pearson correlation	9
psen2	miR.133b.5p_1ss11TC	-0.804528441045191	Pearson correlation	9
gcat	miR.30a.4.3p	-0.80456389819675	Pearson correlation	9
pla2g15	miR.133a_L.1R.2	-0.804565876326959	Pearson correlation	9
pla2g15	miR.133b	-0.804565876326959	Pearson correlation	9
mak16	let.7g.3p_1ss22CT	-0.804571159780997	Pearson correlation	9
rbm19	PC.3p.41976_30	-0.804579281385589	Pearson correlation	9
aph1b	PC.5p.13322_163	-0.804595176719459	Pearson correlation	9
cxxc5b	let.7g.3p_1ss22CT	-0.804600791179381	Pearson correlation	9
stmn1a	miR.10926_1ss9GA	-0.804617974738224	Pearson correlation	9
cxxc5b	miR.736	-0.804630678073329	Pearson correlation	9
smim12	miR.499	-0.804637922186818	Pearson correlation	9
kxd1	mir.217.p3	-0.804649510998806	Pearson correlation	9
dpp7	PC.3p.12825_171	-0.804651215900244	Pearson correlation	9
xiap	miR.7a.3.3p	-0.80465362853432	Pearson correlation	9
VGLL3	mir.19b.1.p5	-0.804673164237961	Pearson correlation	9
cpt1ab	mir.217.p3	-0.804680947285634	Pearson correlation	9
DIO3	PC.3p.41976_30	-0.804681583272628	Pearson correlation	9
SYDE1	mir.217.p3	-0.804688220076998	Pearson correlation	9
pim1	PC.3p.32668_47	-0.804696805453563	Pearson correlation	9
chrd	mir.19b.1.p5	-0.804717260745227	Pearson correlation	9
dera	miR.130a	-0.804722098759756	Pearson correlation	9
ENSSAUG00010004114	miR.27d.3p_R.1_2ss19GT20TG	-0.804722290216574	Pearson correlation	9
ATP6V1A	miR.2187b.3p_R.1_1ss20AG	-0.804724477442454	Pearson correlation	9
bloc1s1	mir.17a.1.p3	-0.804731381338435	Pearson correlation	9
fuca2	miR.499b.3p	-0.804734965439177	Pearson correlation	9
fkbp11	miR.10926_1ss9GA	-0.804741451239456	Pearson correlation	9
ca6	miR.130a	-0.804746916609592	Pearson correlation	9
ENSSAUG00010020882	miR.125a.2.3p	-0.80475942599206	Pearson correlation	9
CNNM3	PC.3p.41976_30	-0.804765324532084	Pearson correlation	9
hspb11	miR.130a	-0.804769798660433	Pearson correlation	9
gas1b	miR.338.3p	-0.804772386907682	Pearson correlation	9
ENSSAUG00010018408	mir.106.p3	-0.804790267824064	Pearson correlation	9
lamtor2	miR.499b.3p	-0.804804639348339	Pearson correlation	9
dnaja3a	PC.5p.16250_129	-0.80481027787906	Pearson correlation	9
nfyc	mir.17a.1.p3	-0.804811539330526	Pearson correlation	9
nfyc	miR.2187b.3p_R.1_1ss20AG	-0.804817385076515	Pearson correlation	9
wdr41	let.7g.3p_1ss22CT	-0.804824173522483	Pearson correlation	9
oaz1b	mir.19b.1.p5	-0.80482632030797	Pearson correlation	9
ENSSAUG00010006712	miR.27d.3p_R.1_2ss19GT20TG	-0.804835360871113	Pearson correlation	9
qpct	PC.3p.41976_30	-0.80483646637324	Pearson correlation	9
osbpl1a	mir.365.p5	-0.804838973799277	Pearson correlation	9
trim63a	miR.26a.3.3p_1ss4GA	-0.804848565543742	Pearson correlation	9
tapbp.2	miR.29b.1.5p_1ss18TC	-0.804853814861536	Pearson correlation	9
vma21	mir.301a.p5_1ss11CT	-0.804854393862305	Pearson correlation	9
mospd1	PC.3p.34167_44	-0.804868027000396	Pearson correlation	9
itga11b	mir.301a.p5_1ss11CT	-0.804878301849242	Pearson correlation	9
oaz1a	PC.5p.41777_30	-0.804887542780267	Pearson correlation	9
atp1b1a	miR.133a.2.5p_R.1	-0.804887636427507	Pearson correlation	9
rtraf	miR.30e.3p_R.1	-0.804892466042788	Pearson correlation	9
osbpl1a	mir.128.2.p5	-0.804892599105476	Pearson correlation	9
snupn	miR.19c.4.5p_R.1	-0.804897836664423	Pearson correlation	9
SAT1	miR.1_R.1	-0.804911793060219	Pearson correlation	9
ENSSAUG00010023414	miR.7147_R.1	-0.804915785344952	Pearson correlation	9
hsp90ab1	mir.128.2.p5	-0.804926335463812	Pearson correlation	9
ppil1	miR.10926	-0.804927021098083	Pearson correlation	9
ENSSAUG00010001802	PC.3p.47371_23	-0.804932643083479	Pearson correlation	9
znf593	miR.133a.2.5p_R.1	-0.804932895946899	Pearson correlation	9
ppp6c	miR.27d.3p_R.1_2ss19GT20TG	-0.804947313981006	Pearson correlation	9
ENSSAUG00010004947	miR.10926	-0.804947505050973	Pearson correlation	9
nagpa	mir.217.p3	-0.804971655478895	Pearson correlation	9
plvapb	mir.19b.1.p5	-0.804974073569135	Pearson correlation	9
ralbp1	mir.29a.1.p5	-0.804978821519014	Pearson correlation	9
ACLY	miR.8160b	-0.804984900937419	Pearson correlation	9
ENSSAUG00010020118	mir.216b.p3	-0.804997763492137	Pearson correlation	9
ENSSAUG00010012007	PC.5p.8494_273	-0.805000830091108	Pearson correlation	9
ldb3a	mir.27a.p5	-0.805009853509236	Pearson correlation	9
SUMO4	mir.29a.1.p5	-0.805016497870962	Pearson correlation	9
tnfaip8l3	PC.3p.5483_456	-0.805017407552425	Pearson correlation	9
myh7	mir.29b.1.p5	-0.805021550111706	Pearson correlation	9
dnaja3b	miR.7133.3p	-0.805025054011955	Pearson correlation	9
ENSSAUG00010008470	miR.1.5p	-0.805026101006041	Pearson correlation	9
tmem9b	miR.7147_R.1	-0.805027788235197	Pearson correlation	9
rragcb	PC.3p.5929_417	-0.805028208419352	Pearson correlation	9
pin1	miR.10b	-0.805029062086073	Pearson correlation	9
myl9a	miR.139	-0.805031075662966	Pearson correlation	9
VGLL3	miR.7133_R.1	-0.805037060630587	Pearson correlation	9
ACTA1	miR.30e.3p_R.1	-0.805038721194915	Pearson correlation	9
ENSSAUG00010014097	miR.7133.3p	-0.805040841543679	Pearson correlation	9
ATP6V1A.1	miR.133b.5p_1ss11TC	-0.80505434753952	Pearson correlation	9
PPP2CA	miR.26a.3.3p_1ss4GA	-0.805054765951062	Pearson correlation	9
psmb9a	miR.30e.3p_R.1	-0.80505754664681	Pearson correlation	9
ENSSAUG00010012981	miR.1.5p	-0.805072559979744	Pearson correlation	9
psmb10	miR.25	-0.805080020322095	Pearson correlation	9
myl1	miR.551_R.1_1ss14TA	-0.805098430847279	Pearson correlation	9
phykpl	PC.3p.41976_30	-0.805103272472136	Pearson correlation	9
yeats4	miR.10926	-0.805114454704473	Pearson correlation	9
snrpg	miR.10926_1ss9GA	-0.805123861862632	Pearson correlation	9
ENSSAUG00010005705	miR.7550_L.1R.1_1	-0.805126065740042	Pearson correlation	9
ENSSAUG00010005705	miR.7550_L.1R.1_2	-0.805126065740042	Pearson correlation	9
ENSSAUG00010005705	miR.7550_L.1R.1_3	-0.805126065740042	Pearson correlation	9
ENSSAUG00010003270	PC.5p.13322_163	-0.805128793753601	Pearson correlation	9
pfdn1	miR.29b.1.5p_1ss18TC	-0.805132867668009	Pearson correlation	9
ATP6V1A.1	mir.216b.p3	-0.805135307902534	Pearson correlation	9
mrc2	miR.10b	-0.805141677672671	Pearson correlation	9
pgm5	miR.30e.3p_R.1	-0.805141920116155	Pearson correlation	9
sec11a	mir.27a.p5	-0.805142529789108	Pearson correlation	9
ENSSAUG00010003796	mir.29b.1.p5	-0.805145558218823	Pearson correlation	9
nif3l1	miR.203a.3p_L.1R.1	-0.805148334419285	Pearson correlation	9
nif3l1	miR.203b.3p_L.1R.1_1ss11CT	-0.805148334419285	Pearson correlation	9
psen2	miR.1_R.1	-0.805160519804772	Pearson correlation	9
TNNC2	mir.29d.p5	-0.805164717261484	Pearson correlation	9
sulf1	miR.1.5p	-0.805185744221439	Pearson correlation	9
ostm1	miR.454.5p_R.1_1ss12AG	-0.805186557003453	Pearson correlation	9
sema3e	mir.29a.1.p5	-0.805200754348701	Pearson correlation	9
mrc2	mir.29a.1.p5	-0.805212184289205	Pearson correlation	9
gtf2f2a	miR.22b.5p_R.1	-0.805216859333681	Pearson correlation	9
rsl1d1	miR.1_R.1	-0.805221405833882	Pearson correlation	9
EEF2	PC.5p.44509_26	-0.805230647904316	Pearson correlation	9
surf1	mir.301a.p5_1ss11CT	-0.80523407365445	Pearson correlation	9
ENSSAUG00010018330	miR.30a.4.3p	-0.805234095583639	Pearson correlation	9
pla2g15	mir.338.2.p5	-0.805244532299544	Pearson correlation	9
ATP6V1A	miR.7133_R.1	-0.805248822425406	Pearson correlation	9
metap2b	PC.5p.16250_129	-0.805251884513097	Pearson correlation	9
TNNC2	miR.27d.3p_R.1_2ss19GT20TG	-0.805256845794463	Pearson correlation	9
tmod4	miR.30e.3p_R.1	-0.805265201414878	Pearson correlation	9
ncoa4	miR.133b.5p_1ss11TC	-0.805267372683223	Pearson correlation	9
col1a1b	mir.29a.1.p5	-0.805274218819764	Pearson correlation	9
meox1	PC.5p.13322_163	-0.805277950558025	Pearson correlation	9
rbm24b	mir.29a.1.p5	-0.80528707899557	Pearson correlation	9
nupr1a	miR.2187b.3p_R.1_1ss20AG	-0.805288393264139	Pearson correlation	9
ppp4cb	miR.130a	-0.805293777246734	Pearson correlation	9
bloc1s2	miR.125a.2.3p	-0.805294615287018	Pearson correlation	9
npl	mir.338.2.p5	-0.805294852198029	Pearson correlation	9
ppil1	miR.22b_R.1	-0.805308131001477	Pearson correlation	9
ENSSAUG00010006676	PC.3p.34167_44	-0.805308144245724	Pearson correlation	9
ddx21	mir.17a.1.p3	-0.805316836200558	Pearson correlation	9
rpl3	miR.133a.2.5p_R.1	-0.805325216167036	Pearson correlation	9
ENSSAUG00010015975	mir.29a.1.p5	-0.805331236954926	Pearson correlation	9
ENSSAUG00010005959	miR.1_R.1	-0.805332453728805	Pearson correlation	9
pld3	miR.1	-0.80533386882695	Pearson correlation	9
creb3l3l	mir.301a.p5_1ss11CT	-0.805335282872182	Pearson correlation	9
spg21	miR.301b.5p	-0.805348885359638	Pearson correlation	9
ENSSAUG00010008679	miR.27d.3p_R.1_2ss19GT20TG	-0.805349202712095	Pearson correlation	9
ENSSAUG00010011210	miR.10926	-0.80535087826332	Pearson correlation	9
snd1	PC.3p.40508_32	-0.805390246524826	Pearson correlation	9
nucks1a	mir.29a.1.p5	-0.805396059893557	Pearson correlation	9
grsf1	PC.5p.41777_30	-0.805396771954298	Pearson correlation	9
eftud2	miR.730a.3p_R.1	-0.80541112706958	Pearson correlation	9
ENSSAUG00010001559	mir.216b.p3	-0.805411803696312	Pearson correlation	9
slc35a2	PC.3p.5483_456	-0.805413331089092	Pearson correlation	9
emp3b	miR.454.5p_R.1_1ss12AG	-0.805416404943872	Pearson correlation	9
ENSSAUG00010026858	miR.338.3p	-0.805430598464842	Pearson correlation	9
stxbp6	miR.133a.2.5p_R.1	-0.805435921290335	Pearson correlation	9
mybphb	miR.8160b	-0.805444782231079	Pearson correlation	9
jagn1b	miR.2187b.3p_R.1_1ss20AG	-0.805449518460587	Pearson correlation	9
ttc19	miR.499b.3p	-0.805460003089771	Pearson correlation	9
ttc19	let.7g.3p_1ss22CT	-0.805463894364921	Pearson correlation	9
pepd	PC.3p.5929_417	-0.805464962680913	Pearson correlation	9
ENSSAUG00010019728	miR.30a.4.3p	-0.805476530911351	Pearson correlation	9
TPM1	miR.27d.3p_R.1_2ss19GT20TG	-0.805484680714374	Pearson correlation	9
ccn2a	PC.3p.34167_44	-0.805490383737375	Pearson correlation	9
sgsh	miR.125b.2.3p_R.1	-0.80549497200267	Pearson correlation	9
sgsh	miR.125b.3.3p_L.1_1ss11AT	-0.80549497200267	Pearson correlation	9
CYGB	miR.10926_1ss9GA	-0.805502775388096	Pearson correlation	9
thrap3a	miR.30a.4.3p	-0.805512571042184	Pearson correlation	9
bloc1s1	miR.7a_R.2	-0.805513109233448	Pearson correlation	9
polr3h	miR.736	-0.805536487705738	Pearson correlation	9
FAM83G	PC.3p.5483_456	-0.80555442793846	Pearson correlation	9
pak2a	miR.8160b	-0.805566043837641	Pearson correlation	9
ENSSAUG00010022893	mir.17a.1.p3	-0.805568042405428	Pearson correlation	9
arl8ba	miR.206.5p_1ss17GC	-0.805578064553735	Pearson correlation	9
dars1	miR.2187b.3p_R.1_1ss20AG	-0.805580854468517	Pearson correlation	9
atp6v1e1b	mir.338.2.p5	-0.805582986227842	Pearson correlation	9
SRSF10	miR.203a.3p_L.1R.1	-0.805594744237338	Pearson correlation	9
SRSF10	miR.203b.3p_L.1R.1_1ss11CT	-0.805594744237338	Pearson correlation	9
pmp22a	miR.19c.4.5p_R.1	-0.805605353970387	Pearson correlation	9
tcap	miR.30e.3p_R.1	-0.805613893307622	Pearson correlation	9
psmd6	miR.10926	-0.805614415354831	Pearson correlation	9
cog1	PC.3p.5929_417	-0.805614729038441	Pearson correlation	9
bcl7bb	miR.27d.3p_R.1_2ss19GT20TG	-0.805621746162813	Pearson correlation	9
dars1	miR.499b.3p	-0.805637724071837	Pearson correlation	9
scamp3	mir.301a.p5_1ss11CT	-0.805667404295076	Pearson correlation	9
myh7	mir.29d.p5	-0.805678226081582	Pearson correlation	9
ENSSAUG00010005959	miR.454.5p_R.1_1ss12AG	-0.805688494493301	Pearson correlation	9
SUMO4	miR.29b.1.5p_1ss18TC	-0.805691990816778	Pearson correlation	9
ENSSAUG00010018408	mir.217.p3	-0.805696339676937	Pearson correlation	9
RBBP7	miR.551_R.1_1ss14TA	-0.80569709676184	Pearson correlation	9
eif4e2	miR.22b_R.1	-0.805713433580248	Pearson correlation	9
idua	miR.7a_R.2	-0.805719546396458	Pearson correlation	9
hnrnph1	miR.30e.3p_R.1	-0.805727443352599	Pearson correlation	9
clcn7	PC.5p.13322_163	-0.805727748045222	Pearson correlation	9
timm23a	miR.1.5p	-0.805731518919353	Pearson correlation	9
timp2b	mir.19b.1.p5	-0.805732486102498	Pearson correlation	9
hexb	PC.5p.16250_129	-0.805740567529974	Pearson correlation	9
riox2	miR.454.5p_R.1_1ss12AG	-0.805752597835912	Pearson correlation	9
cyb5a	mir.19b.1.p5	-0.805768211271536	Pearson correlation	9
lgmn	miR.736	-0.805778454808893	Pearson correlation	9
rragcb	miR.125b.2.3p_R.1	-0.805780763385966	Pearson correlation	9
rragcb	miR.125b.3.3p_L.1_1ss11AT	-0.805780763385966	Pearson correlation	9
crip2	mir.29a.1.p5	-0.805796302214071	Pearson correlation	9
ENSSAUG00010004429	miR.1.5p	-0.805807770957496	Pearson correlation	9
nfatc4	let.7a.3.3p	-0.805809514545861	Pearson correlation	9
idh2	miR.1.5p	-0.805817586656795	Pearson correlation	9
def6c	PC.3p.5483_456	-0.805831560277861	Pearson correlation	9
tnfaip8l3	miR.33b.3p	-0.80583662038581	Pearson correlation	9
lcp2a	miR.31	-0.805839098685762	Pearson correlation	9
qpct	miR.499	-0.805847335981387	Pearson correlation	9
ENSSAUG00010022111	miR.145.3p_L.2R.1	-0.805857080946842	Pearson correlation	9
COMMD10	miR.1_R.1	-0.805860998516939	Pearson correlation	9
WLs	miR.736	-0.805877703407729	Pearson correlation	9
mrc2	miR.30e.3p_R.1	-0.80588282957129	Pearson correlation	9
nfatc4	mir.106.p3	-0.805886076762929	Pearson correlation	9
yy1a	miR.2187b.3p_R.1_1ss20AG	-0.805914868535996	Pearson correlation	9
mmp19	mir.17a.1.p3	-0.805920200165376	Pearson correlation	9
FUCA1	mir.216b.p3	-0.805920321340122	Pearson correlation	9
UCHL3	miR.30e.3p_R.1	-0.80592871645072	Pearson correlation	9
SDHB	PC.3p.18663_108	-0.805933535270615	Pearson correlation	9
hpdb	miR.31	-0.805935883427289	Pearson correlation	9
tnnt2c	miR.30e.3p_R.1	-0.805936318507763	Pearson correlation	9
ENSSAUG00010012981	miR.206.5p_1ss17GC	-0.805937923273962	Pearson correlation	9
rpn2	miR.27d.3p_R.1_2ss19GT20TG	-0.805942829901546	Pearson correlation	9
runx1	miR.736	-0.805951405908951	Pearson correlation	9
cd248b	miR.203a.3p_L.1R.1	-0.805960633649061	Pearson correlation	9
cd248b	miR.203b.3p_L.1R.1_1ss11CT	-0.805960633649061	Pearson correlation	9
ACTG1.1	mir.17a.1.p3	-0.805982421453498	Pearson correlation	9
eif4e1c	miR.22b.5p_R.1	-0.805985145721773	Pearson correlation	9
pamr1	miR.19a.5p_L.1R.1	-0.806010666758264	Pearson correlation	9
vaspb	miR.551_R.1_1ss14TA	-0.806023475777188	Pearson correlation	9
pdxp	PC.3p.18663_108	-0.806024154435626	Pearson correlation	9
ncoa4	miR.7133.3p	-0.806060499492114	Pearson correlation	9
ap2m1b	mir.216b.p3	-0.806066928767893	Pearson correlation	9
ENSSAUG00010015644	miR.33b.3p	-0.806087692586776	Pearson correlation	9
SDHA	miR.19a.5p_L.1R.1	-0.806088425150028	Pearson correlation	9
mterf3	miR.499b.3p	-0.806105189912889	Pearson correlation	9
taco1	mir.365.p5	-0.806107663062161	Pearson correlation	9
cercam	miR.33b.3p	-0.80611253475593	Pearson correlation	9
DIO3	miR.1_R.1	-0.806117934712927	Pearson correlation	9
myod1	mir.29a.1.p5	-0.80611819200187	Pearson correlation	9
cbx8b	PC.5p.16250_129	-0.806119601922801	Pearson correlation	9
capzb	mir.29a.1.p5	-0.806120150646406	Pearson correlation	9
EFEMP1	miR.33b.3p	-0.806136434632169	Pearson correlation	9
ENSSAUG00010002094	mir.216b.p3	-0.806144525958992	Pearson correlation	9
dram2b	miR.7550_L.1R.1_1	-0.806145244292462	Pearson correlation	9
dram2b	miR.7550_L.1R.1_2	-0.806145244292462	Pearson correlation	9
dram2b	miR.7550_L.1R.1_3	-0.806145244292462	Pearson correlation	9
gtf2f1	mir.29b.1.p5	-0.806149863280142	Pearson correlation	9
ENSSAUG00010009205	miR.22b_R.1	-0.806169742599832	Pearson correlation	9
cdkn1a	miR.125a.2.3p	-0.806174077879273	Pearson correlation	9
ENSSAUG00010010968	miR.7147_R.1	-0.806174712496458	Pearson correlation	9
ctsla	miR.133b.5p_1ss11TC	-0.806188294992117	Pearson correlation	9
tcn2	PC.5p.13322_163	-0.806203930092548	Pearson correlation	9
xiap	PC.5p.8494_273	-0.806218530749892	Pearson correlation	9
ENSSAUG00010022027	miR.30a.4.3p	-0.806221401736463	Pearson correlation	9
PRELID3B	PC.5p.16250_129	-0.806223248876298	Pearson correlation	9
ENSSAUG00010024277	miR.181b.3p_R.1_2ss9TA11AG	-0.806223675474977	Pearson correlation	9
atraid	mir.365.p5	-0.806223996937231	Pearson correlation	9
vps29	PC.5p.13322_163	-0.806229152437806	Pearson correlation	9
vma21	PC.5p.13322_163	-0.806238561648361	Pearson correlation	9
cacng1a	miR.8160b	-0.806240327457648	Pearson correlation	9
hacd2	miR.133a_L.1R.2	-0.806252578961047	Pearson correlation	9
hacd2	miR.133b	-0.806252578961047	Pearson correlation	9
pcolcea	mir.128.2.p5	-0.806254540179753	Pearson correlation	9
sec11a	miR.31	-0.806271407514423	Pearson correlation	9
arl8ba	miR.125b.2.3p_R.1	-0.80627581975819	Pearson correlation	9
arl8ba	miR.125b.3.3p_L.1_1ss11AT	-0.80627581975819	Pearson correlation	9
nubp2	miR.34	-0.806276652376266	Pearson correlation	9
CSNK2B	miR.730a.3p_R.1	-0.806279037099992	Pearson correlation	9
mmp13a	mir.128.2.p5	-0.806280418389061	Pearson correlation	9
PRELID3B	mir.106.p3	-0.806289000417782	Pearson correlation	9
ENSSAUG00010005926	mir.301a.p5_1ss11CT	-0.806298655286539	Pearson correlation	9
atraid	PC.3p.18663_108	-0.806307108617755	Pearson correlation	9
washc5	miR.1.5p	-0.806310417575073	Pearson correlation	9
ttc19	PC.5p.13322_163	-0.806318385951022	Pearson correlation	9
nmnat1	let.7a.3.3p	-0.806338807121025	Pearson correlation	9
nupr1a	miR.145.3p_L.2R.1	-0.806342632413352	Pearson correlation	9
scamp3	miR.499b.3p	-0.806347954840041	Pearson correlation	9
cbx7a	mir.365.p5	-0.806350417858228	Pearson correlation	9
ilf3b	miR.27d.3p_R.1_2ss19GT20TG	-0.806354188659963	Pearson correlation	9
krt18a.1	miR.499b.3p	-0.806360709344739	Pearson correlation	9
atp5pd	miR.203a_L.1	-0.806364888140678	Pearson correlation	9
gyg1b	let.7g.3p_1ss22CT	-0.806378820771037	Pearson correlation	9
polr3h	PC.3p.40508_32	-0.806392807409148	Pearson correlation	9
cd248b	miR.22b.5p_R.1	-0.806394875168656	Pearson correlation	9
ap2m1b	PC.3p.40508_32	-0.806397092405792	Pearson correlation	9
dpt	miR.7a_R.2	-0.806399286430768	Pearson correlation	9
ENSSAUG00010018025	miR.736	-0.806399783280511	Pearson correlation	9
spg21	miR.145.3p_L.2R.1	-0.806404764757831	Pearson correlation	9
psen2	miR.7a.3.3p	-0.806405556349502	Pearson correlation	9
stau1	miR.130a	-0.80641531469645	Pearson correlation	9
gtpbp4	mir.338.2.p5	-0.806456661790463	Pearson correlation	9
atf4b	miR.7a_R.2	-0.80645889407859	Pearson correlation	9
uqcrc2a	miR.7133_R.1	-0.80647824114794	Pearson correlation	9
mdh1ab	miR.10926_1ss9GA	-0.806483127251724	Pearson correlation	9
ENSSAUG00010022115	PC.3p.18663_108	-0.806486949585083	Pearson correlation	9
ENSSAUG00010017621	miR.1	-0.806493337555918	Pearson correlation	9
nmrk2	mir.216b.p3	-0.806497943613664	Pearson correlation	9
SRSF10	miR.551_R.1_1ss14TA	-0.80649992332402	Pearson correlation	9
prmt1	miR.10926_1ss9GA	-0.806515568309101	Pearson correlation	9
PFN2	miR.27d.3p_R.1_2ss19GT20TG	-0.806515922751353	Pearson correlation	9
dera	mir.29b.1.p5	-0.80651676550071	Pearson correlation	9
krt18b	miR.499b.3p	-0.806523499158178	Pearson correlation	9
ENSSAUG00010004025	PC.5p.16250_129	-0.806536208780029	Pearson correlation	9
bcl7bb	miR.203a_L.1	-0.806540664977606	Pearson correlation	9
lamtor2	let.7g.3p_1ss22CT	-0.806544385807862	Pearson correlation	9
psmc1a	miR.139	-0.8065500878306	Pearson correlation	9
tcp11l2	let.7g.3p_1ss22CT	-0.806552136818381	Pearson correlation	9
EFEMP1	mir.217.p3	-0.806560660632754	Pearson correlation	9
tnni2a.3	miR.26a.3.3p_1ss4GA	-0.806570432402914	Pearson correlation	9
ENSSAUG00010026409	miR.133a_L.1R.2	-0.806572092140803	Pearson correlation	9
ENSSAUG00010026409	miR.133b	-0.806572092140803	Pearson correlation	9
ENSSAUG00010025227	miR.551_R.1_1ss14TA	-0.80658453463102	Pearson correlation	9
COMTD1	miR.1	-0.806601731796322	Pearson correlation	9
hyi	miR.454.5p_R.1_1ss12AG	-0.806604080798872	Pearson correlation	9
grinaa	miR.7133.3p	-0.806604284557624	Pearson correlation	9
hexb	miR.133b.5p_1ss11TC	-0.806605985217817	Pearson correlation	9
arrdc2	mir.29a.1.p5	-0.806623994546673	Pearson correlation	9
mrc2	miR.29b.1.5p_1ss18TC	-0.806631645588885	Pearson correlation	9
nucks1a	miR.30e.3p_R.1	-0.806633728830714	Pearson correlation	9
ENSSAUG00010026927	mir.216b.p3	-0.806672622821879	Pearson correlation	9
srl	miR.27d.3p_R.1_2ss19GT20TG	-0.806684444411304	Pearson correlation	9
mettl17	miR.499b.3p	-0.806686676075675	Pearson correlation	9
atic	miR.125a.2.3p	-0.80669343783316	Pearson correlation	9
plvapb	miR.34	-0.806696420319125	Pearson correlation	9
ewsr1b	miR.139	-0.80669648690519	Pearson correlation	9
vps18	miR.2187b.3p_R.1_1ss20AG	-0.806713654601771	Pearson correlation	9
aimp2	let.7g.3p_1ss22CT	-0.806743953421472	Pearson correlation	9
ENSSAUG00010019286	miR.7a.3.3p	-0.806745954313804	Pearson correlation	9
ENSSAUG00010022922	miR.2187b.3p_R.1_1ss20AG	-0.80675489413844	Pearson correlation	9
nsa2	miR.181b.3p_R.1_2ss9TA11AG	-0.806761649320126	Pearson correlation	9
ctsf	miR.206.5p_1ss17GC	-0.806773790858732	Pearson correlation	9
ENSSAUG00010004429	PC.3p.5483_456	-0.806776808521707	Pearson correlation	9
ENSSAUG00010027380	PC.5p.13322_163	-0.806777595603818	Pearson correlation	9
selenbp1	miR.203a.3p_L.1R.1	-0.806790425545383	Pearson correlation	9
selenbp1	miR.203b.3p_L.1R.1_1ss11CT	-0.806790425545383	Pearson correlation	9
coro6	miR.122	-0.80679241642317	Pearson correlation	9
psmc4	miR.27d.3p_R.1_2ss19GT20TG	-0.806798771774523	Pearson correlation	9
faf1	miR.130a	-0.806802827018721	Pearson correlation	9
ENSSAUG00010012007	miR.33b.3p	-0.80680537958017	Pearson correlation	9
twistnb	PC.3p.32668_47	-0.806806470790614	Pearson correlation	9
ttll12	let.7a.3.3p	-0.806815641591777	Pearson correlation	9
TIPARP	PC.5p.13322_163	-0.806826136821267	Pearson correlation	9
rpz4	PC.5p.13322_163	-0.806829587181634	Pearson correlation	9
ENSSAUG00010002477	PC.3p.34167_44	-0.80683350962903	Pearson correlation	9
ENSSAUG00010012549	mir.17a.1.p3	-0.806837065208263	Pearson correlation	9
usp14	miR.27d.3p_R.1_2ss19GT20TG	-0.806843657874263	Pearson correlation	9
ENSSAUG00010027314	PC.3p.40508_32	-0.806846250522987	Pearson correlation	9
MAF1	PC.3p.5929_417	-0.806856035851913	Pearson correlation	9
nmd3	mir.365.p5	-0.806857953221756	Pearson correlation	9
rcl1	miR.7133_R.1	-0.806863809998716	Pearson correlation	9
Tim14	mir.29a.1.p5	-0.806871754193681	Pearson correlation	9
rsl1d1	miR.7133.3p	-0.806872128677091	Pearson correlation	9
ENSSAUG00010010463	mir.29a.1.p5	-0.806873737079144	Pearson correlation	9
tcn2	mir.338.2.p5	-0.806874606465373	Pearson correlation	9
ENSSAUG00010014232	miR.7550_L.1R.1_1	-0.806877325564347	Pearson correlation	9
ENSSAUG00010014232	miR.7550_L.1R.1_2	-0.806877325564347	Pearson correlation	9
ENSSAUG00010014232	miR.7550_L.1R.1_3	-0.806877325564347	Pearson correlation	9
pgk1	let.7a.3.3p	-0.806877917615979	Pearson correlation	9
ASS1	mir.19b.1.p5	-0.806879208969985	Pearson correlation	9
hax1	miR.736	-0.806880401737649	Pearson correlation	9
krt18b	PC.3p.40508_32	-0.80688078840544	Pearson correlation	9
dnajb1b	PC.5p.41777_30	-0.806885019810928	Pearson correlation	9
CAV3	mir.29d.p5	-0.806885213864097	Pearson correlation	9
mecr	mir.217.p3	-0.806885507819386	Pearson correlation	9
SEC61A1.1	miR.454.5p_R.1_1ss12AG	-0.806895093088127	Pearson correlation	9
ctsk	mir.17a.1.p3	-0.806903972724295	Pearson correlation	9
pamr1	PC.5p.20310_97	-0.806908876733696	Pearson correlation	9
ENSSAUG00010009449	miR.145.3p_L.2R.1	-0.806910053920448	Pearson correlation	9
serpine2	miR.1	-0.806912736002546	Pearson correlation	9
ENSSAUG00010019286	miR.7147_R.1	-0.806926576233231	Pearson correlation	9
atp6ap2	miR.19c.4.5p_R.1	-0.806927508817521	Pearson correlation	9
gas1b	PC.3p.34167_44	-0.806928781831515	Pearson correlation	9
ENSSAUG00010023414	miR.499b.3p	-0.806935478404945	Pearson correlation	9
nagk	miR.7a.3.3p	-0.806943013175056	Pearson correlation	9
pfdn6	miR.10b	-0.806946042913307	Pearson correlation	9
ankrd1a	miR.130a	-0.806959749886371	Pearson correlation	9
atp6v1ba	miR.499	-0.806973584645762	Pearson correlation	9
sumo3a	miR.27d.3p_R.1_2ss19GT20TG	-0.806996649098799	Pearson correlation	9
cyp1a1	miR.133b.5p_1ss11TC	-0.807007679605656	Pearson correlation	9
eif5	mir.106.p3	-0.807014050348318	Pearson correlation	9
ENSSAUG00010026467	miR.551_R.1_1ss14TA	-0.807023440005412	Pearson correlation	9
ATP6V1A.1	miR.499	-0.807029119031248	Pearson correlation	9
COBLL1	miR.133a_L.1R.2	-0.807032523495269	Pearson correlation	9
COBLL1	miR.133b	-0.807032523495269	Pearson correlation	9
coq6	PC.3p.18663_108	-0.807044290380808	Pearson correlation	9
ENSSAUG00010000241	miR.133a_L.1R.2	-0.807046024550702	Pearson correlation	9
ENSSAUG00010000241	miR.133b	-0.807046024550702	Pearson correlation	9
tspan18b	miR.30e.3p_R.1	-0.80705194122093	Pearson correlation	9
PSMD12	miR.130a	-0.807058222527081	Pearson correlation	9
ilf2	mir.29d.p5	-0.807062400488476	Pearson correlation	9
ENSSAUG00010017000	miR.27d.3p_R.1_2ss19GT20TG	-0.807070728778175	Pearson correlation	9
ENSSAUG00010022115	PC.5p.44509_26	-0.807084698022604	Pearson correlation	9
mustn1b	miR.10926	-0.807085821148617	Pearson correlation	9
def6c	miR.1	-0.807087938505346	Pearson correlation	9
nudc	mir.29b.1.p5	-0.807109092696196	Pearson correlation	9
slc6a6b	miR.7a_R.2	-0.807111015025239	Pearson correlation	9
farsa	miR.145.3p_L.2R.1	-0.807113564786654	Pearson correlation	9
kxd1	miR.7550_L.1R.1_1	-0.807119016105371	Pearson correlation	9
kxd1	miR.7550_L.1R.1_2	-0.807119016105371	Pearson correlation	9
kxd1	miR.7550_L.1R.1_3	-0.807119016105371	Pearson correlation	9
SDHB	miR.7147_R.1	-0.807140999696948	Pearson correlation	9
nub1	let.7a.3.3p	-0.807141327435289	Pearson correlation	9
riox1	miR.8160b	-0.807144575251593	Pearson correlation	9
nexn	miR.16b	-0.807144828102821	Pearson correlation	9
ENSSAUG00010019550	miR.499	-0.807155351448043	Pearson correlation	9
FH	mir.301a.p5_1ss11CT	-0.807162896670614	Pearson correlation	9
pdxp	miR.1_R.1	-0.807165516518265	Pearson correlation	9
uap1l1.1	PC.3p.5929_417	-0.807166648787314	Pearson correlation	9
tex264a	miR.1_R.1	-0.807167191979153	Pearson correlation	9
psmd13.1	miR.139	-0.807167634748727	Pearson correlation	9
grasp	miR.203a.3p_L.1R.1	-0.807168899164912	Pearson correlation	9
grasp	miR.203b.3p_L.1R.1_1ss11CT	-0.807168899164912	Pearson correlation	9
polr1d	miR.10926	-0.807173908176159	Pearson correlation	9
tusc3	miR.551_R.1_1ss14TA	-0.807187072056836	Pearson correlation	9
irf2bp2b	miR.736	-0.807208792375803	Pearson correlation	9
irf2bp2b	miR.1_R.1	-0.807213145815988	Pearson correlation	9
irf2bp2b	miR.499b.3p	-0.807214130610845	Pearson correlation	9
znhit1	PC.3p.5929_417	-0.807217394490319	Pearson correlation	9
ndfip1l	miR.7a.3.3p	-0.807217754050155	Pearson correlation	9
pdia6	miR.730a.3p_R.1	-0.807223526661491	Pearson correlation	9
mdh1aa	let.7a.3.3p	-0.807229207185888	Pearson correlation	9
mrps15	miR.7133_R.1	-0.807235592979363	Pearson correlation	9
p3h4	miR.10926_1ss9GA	-0.80724303181469	Pearson correlation	9
SYDE1	miR.33b.3p	-0.807244544178583	Pearson correlation	9
spata5l1	miR.1.5p	-0.807252304593114	Pearson correlation	9
gstr	miR.8160b	-0.807255868364782	Pearson correlation	9
snd1	miR.33b.3p	-0.807256488754682	Pearson correlation	9
ENSSAUG00010003796	mir.29a.1.p5	-0.807279678851207	Pearson correlation	9
snx14	miR.33b.3p	-0.807281709115571	Pearson correlation	9
rgn	miR.2187b.3p_R.1_1ss20AG	-0.807295112279967	Pearson correlation	9
vcp	miR.10926	-0.807317516444749	Pearson correlation	9
acsl1a	miR.8160b	-0.807327019676366	Pearson correlation	9
loxl2b	miR.338.3p	-0.807335836369649	Pearson correlation	9
ctsf	miR.7a.3.3p	-0.807349496980818	Pearson correlation	9
hadh	mir.217.p3	-0.807363382422559	Pearson correlation	9
ece1	miR.181b.3p_R.1_2ss9TA11AG	-0.807364767833134	Pearson correlation	9
trim8b.1	mir.106.p3	-0.807365250413709	Pearson correlation	9
ENSSAUG00010025582	miR.30a.4.3p	-0.807368320050593	Pearson correlation	9
ddx55	let.7g.3p_1ss22CT	-0.807378722079549	Pearson correlation	9
dusp1	miR.736	-0.807379551764655	Pearson correlation	9
dcaf13	mir.338.2.p5	-0.807382838081937	Pearson correlation	9
atp6v1e1b	PC.3p.41976_30	-0.807388057990784	Pearson correlation	9
glb1l	miR.133b.5p_1ss11TC	-0.807394935722325	Pearson correlation	9
ENSSAUG00010000241	PC.5p.8494_273	-0.80740305449222	Pearson correlation	9
grsf1	miR.736	-0.807406175432644	Pearson correlation	9
pid1	miR.7133.3p	-0.807410150659172	Pearson correlation	9
coro1cb	miR.30a.4.3p	-0.807416669028354	Pearson correlation	9
vps29	miR.125a.2.3p	-0.807421664556939	Pearson correlation	9
cert1b	miR.25	-0.80742403185214	Pearson correlation	9
vma21	miR.125a.2.3p	-0.807471400363278	Pearson correlation	9
UCHL3	miR.551_R.1_1ss14TA	-0.807472269792424	Pearson correlation	9
atp6v1ba	mir.217.p3	-0.807473497638186	Pearson correlation	9
apobec2b	mir.29a.1.p5	-0.807475596139502	Pearson correlation	9
DDX39A.1	miR.139	-0.80749261298473	Pearson correlation	9
atf4b	miR.1	-0.807504315806995	Pearson correlation	9
def6c	miR.181b.3p_R.1_2ss9TA11AG	-0.807504958002574	Pearson correlation	9
bloc1s1	PC.3p.12825_171	-0.807506437267978	Pearson correlation	9
FUCA1	miR.2187b.3p_R.1_1ss20AG	-0.807506567594472	Pearson correlation	9
dpt	miR.19a.5p_L.1R.1	-0.807510305423013	Pearson correlation	9
atp6v0b	miR.19c.4.5p_R.1	-0.807516037356551	Pearson correlation	9
ABHD5	miR.133b.5p_1ss11TC	-0.80751972421093	Pearson correlation	9
msrb1b	mir.106.p3	-0.807523676918469	Pearson correlation	9
ENSSAUG00010006136	miR.10b	-0.807532611753293	Pearson correlation	9
pdxp	miR.2187b.3p_R.1_1ss20AG	-0.807534965726627	Pearson correlation	9
ENSSAUG00010010968	miR.1	-0.807540184059219	Pearson correlation	9
ENSSAUG00010003565	miR.736	-0.807561306183804	Pearson correlation	9
wsb2	mir.15a.p3	-0.807565779858717	Pearson correlation	9
kxd1	mir.106.p3	-0.807581974540779	Pearson correlation	9
cln5	miR.7a_R.2	-0.807605662298901	Pearson correlation	9
VMP1	PC.3p.40508_32	-0.807616066925694	Pearson correlation	9
hspa9	miR.7147_R.1	-0.807631126793231	Pearson correlation	9
comp	mir.365.p5	-0.807634864368441	Pearson correlation	9
znf593	miR.1_R.1	-0.807640072022587	Pearson correlation	9
ppp4cb	miR.10926	-0.807647581817402	Pearson correlation	9
TST	miR.27d.3p_R.1_2ss19GT20TG	-0.807653656230399	Pearson correlation	9
gba	PC.5p.44509_26	-0.807654342456125	Pearson correlation	9
hp1bp3	miR.30e.3p_R.1	-0.807663766489763	Pearson correlation	9
mkrn2	miR.736	-0.807676852740159	Pearson correlation	9
vps29	miR.125b.2.3p_R.1	-0.807679200260654	Pearson correlation	9
vps29	miR.125b.3.3p_L.1_1ss11AT	-0.807679200260654	Pearson correlation	9
myh7	miR.29b.1.5p_1ss18TC	-0.807683853831578	Pearson correlation	9
psmb1	miR.139	-0.807694654979481	Pearson correlation	9
RAB38	PC.3p.5483_456	-0.80771012708064	Pearson correlation	9
gstr	miR.130a	-0.807716836874092	Pearson correlation	9
csnk2a4	miR.30e.3p_R.1	-0.807743192189604	Pearson correlation	9
nr1d4b	mir.217.p3	-0.80775018165553	Pearson correlation	9
lamp1a	PC.3p.12825_171	-0.807750303800125	Pearson correlation	9
MYOC	miR.736	-0.807752435759812	Pearson correlation	9
krt18a.1	PC.3p.5929_417	-0.80775733344447	Pearson correlation	9
slc30a1a	miR.206.5p_1ss17GC	-0.807767363373588	Pearson correlation	9
pno1	miR.7133_R.1	-0.807767371294643	Pearson correlation	9
dnajb9b	mir.217.p3	-0.807776857598899	Pearson correlation	9
irf5	PC.3p.5483_456	-0.807788564393805	Pearson correlation	9
psmb9a	mir.27a.p5	-0.807790579834763	Pearson correlation	9
gtpbp4	miR.7133_R.1	-0.807813110693355	Pearson correlation	9
hibadhb	miR.551_R.1_1ss14TA	-0.80781896899983	Pearson correlation	9
bloc1s2	miR.7133.3p	-0.807833646197513	Pearson correlation	9
ppp4cb	miR.10926_1ss9GA	-0.807842335622555	Pearson correlation	9
fuca1.2	mir.17a.1.p3	-0.807847428938645	Pearson correlation	9
atp6v1ba	miR.33b.3p	-0.807862360157379	Pearson correlation	9
spns1	PC.3p.32668_47	-0.807863335821949	Pearson correlation	9
VAT1	miR.1.5p	-0.807867283248554	Pearson correlation	9
lcp2a	miR.551_R.1_1ss14TA	-0.80787310857921	Pearson correlation	9
runx1	miR.125b.2.3p_R.1	-0.807880447873971	Pearson correlation	9
runx1	miR.125b.3.3p_L.1_1ss11AT	-0.807880447873971	Pearson correlation	9
pdia4	miR.30e.3p_R.1	-0.807882124688995	Pearson correlation	9
stxbp6	miR.19c.4.5p_R.1	-0.807882258352375	Pearson correlation	9
eif4ebp3l	miR.133b.5p_1ss11TC	-0.807886908832415	Pearson correlation	9
dyrk1b	miR.25	-0.807889696819567	Pearson correlation	9
fuca2	mir.217.p3	-0.807895991733846	Pearson correlation	9
slc38a4	miR.7a_R.2	-0.807932618201868	Pearson correlation	9
phpt1	mir.29a.1.p5	-0.807934108675639	Pearson correlation	9
itih1	miR.7133.3p	-0.80793871304389	Pearson correlation	9
bloc1s3	PC.3p.40508_32	-0.807943359238547	Pearson correlation	9
chrd.1	miR.34	-0.807951877764503	Pearson correlation	9
nr1d2a	let.7g.3p_1ss22CT	-0.807956750421794	Pearson correlation	9
ENSSAUG00010010968	mir.15a.p3	-0.807961976812304	Pearson correlation	9
fkbp10a	miR.30e.3p_R.1	-0.80797938200561	Pearson correlation	9
psmc2	miR.130a	-0.807999782399443	Pearson correlation	9
ENSSAUG00010024617	miR.206.5p_1ss17GC	-0.807999888073539	Pearson correlation	9
ENSSAUG00010005705	miR.181b.3p_R.1_2ss9TA11AG	-0.80800701550463	Pearson correlation	9
CKM	miR.203a_L.1	-0.808007232708287	Pearson correlation	9
agtrap	mir.338.2.p5	-0.808007377598959	Pearson correlation	9
gadd45ab	miR.1	-0.808011543846492	Pearson correlation	9
serpine2	miR.499b.3p	-0.808023044879672	Pearson correlation	9
RAD23B	miR.10926	-0.808031766726951	Pearson correlation	9
ENSSAUG00010020216	miR.181b.3p_R.1_2ss9TA11AG	-0.808034700408049	Pearson correlation	9
farsa	let.7g.3p_1ss22CT	-0.80804309749424	Pearson correlation	9
tpx2	miR.27d.3p_R.1_2ss19GT20TG	-0.808044763400365	Pearson correlation	9
CNNM3	miR.499b.3p	-0.808076005078156	Pearson correlation	9
lgals8a	PC.5p.13322_163	-0.80807917292289	Pearson correlation	9
chac1	mir.106.p3	-0.808086723959638	Pearson correlation	9
MAF1	mir.338.2.p5	-0.808092700658337	Pearson correlation	9
slc25a1b	miR.27d.3p_R.1_2ss19GT20TG	-0.808099803603256	Pearson correlation	9
npr2	mir.216a.p3	-0.808099805396864	Pearson correlation	9
meox1	miR.7133.3p	-0.808103348906932	Pearson correlation	9
ENSSAUG00010002944	miR.30e.3p_R.1	-0.808114486041305	Pearson correlation	9
slc6a14	mir.216b.p3	-0.808117351647315	Pearson correlation	9
washc4	let.7a.3.3p	-0.808121189356768	Pearson correlation	9
gcat	miR.10926_1ss9GA	-0.808144219107469	Pearson correlation	9
eif3s10	let.7g.3p_1ss22CT	-0.80814871547449	Pearson correlation	9
nfe2l2a	miR.133b.5p_1ss11TC	-0.808153943918804	Pearson correlation	9
snx9b	miR.7133.3p	-0.808176060790478	Pearson correlation	9
ENSSAUG00010002477	miR.2187b.3p_R.1_1ss20AG	-0.808185696475097	Pearson correlation	9
C4orf33	miR.133b.5p_1ss11TC	-0.808189036822252	Pearson correlation	9
EEF2	PC.5p.13322_163	-0.808197435074937	Pearson correlation	9
aph1b	miR.145.3p_L.2R.1	-0.808205751329237	Pearson correlation	9
tvp23b	mir.338.2.p5	-0.808208083457044	Pearson correlation	9
scfd2	miR.145.3p_L.2R.1	-0.808219413225108	Pearson correlation	9
mak16	PC.5p.16250_129	-0.808222808527863	Pearson correlation	9
psma4	miR.10926	-0.808226177868038	Pearson correlation	9
atp6v0d1	miR.7a.3.3p	-0.80822910302469	Pearson correlation	9
pabpn1	mir.29a.1.p5	-0.808237402503172	Pearson correlation	9
rgcc	miR.499b.3p	-0.808239071077263	Pearson correlation	9
nsa2	miR.7a.3.3p	-0.808242796497392	Pearson correlation	9
nucks1a	miR.130a	-0.808244724481594	Pearson correlation	9
ENSSAUG00010005926	miR.133b.5p_1ss11TC	-0.808248927483036	Pearson correlation	9
gpx8	miR.454.5p_R.1_1ss12AG	-0.808260941589794	Pearson correlation	9
tspan36	mir.365.p5	-0.808262268109519	Pearson correlation	9
ch25hl3	miR.19c.4.5p_R.1	-0.808263296120863	Pearson correlation	9
irf5	mir.17a.1.p3	-0.808282893639118	Pearson correlation	9
hspb7	miR.130a	-0.808288105028456	Pearson correlation	9
foxred2	miR.26a.3.3p_1ss4GA	-0.808288921869362	Pearson correlation	9
ftr67	miR.33b.3p	-0.808289022499507	Pearson correlation	9
lbh	PC.3p.33837_44	-0.808290142068044	Pearson correlation	9
lamtor3	let.7g.3p_1ss22CT	-0.808305770766291	Pearson correlation	9
ENSSAUG00010004025	let.7a.3.3p	-0.808306682189584	Pearson correlation	9
rbmx	miR.25	-0.808311139191311	Pearson correlation	9
scfd2	miR.7550_L.1R.1_1	-0.808319973902921	Pearson correlation	9
scfd2	miR.7550_L.1R.1_2	-0.808319973902921	Pearson correlation	9
scfd2	miR.7550_L.1R.1_3	-0.808319973902921	Pearson correlation	9
aga	miR.133a.2.5p_R.1	-0.808343337952431	Pearson correlation	9
calm3a	miR.26a.3.3p_1ss4GA	-0.808361696754808	Pearson correlation	9
bloc1s3	miR.33b.3p	-0.808363360173079	Pearson correlation	9
march7	miR.736	-0.808385915953438	Pearson correlation	9
tbca	mir.29a.1.p5	-0.808386497562827	Pearson correlation	9
dkk2	miR.338.3p	-0.808387948255888	Pearson correlation	9
ENSSAUG00010005926	PC.3p.40508_32	-0.808399764758103	Pearson correlation	9
SDHD	PC.3p.34167_44	-0.808402265384603	Pearson correlation	9
vps35l	miR.206.5p_1ss17GC	-0.808404571799101	Pearson correlation	9
psmd7	miR.26a.3.3p_1ss4GA	-0.808413035086182	Pearson correlation	9
mta	PC.3p.18663_108	-0.808415068380936	Pearson correlation	9
man2b1	miR.125a.2.3p	-0.808421497405522	Pearson correlation	9
bri3	mir.17a.1.p3	-0.80842310107938	Pearson correlation	9
farsa	miR.499b.3p	-0.808431927243279	Pearson correlation	9
gtf2b	miR.10926	-0.80843525821121	Pearson correlation	9
myl9a	miR.22b_R.1	-0.808436887644377	Pearson correlation	9
ENSSAUG00010010354	miR.133a_L.1R.2	-0.808440524309904	Pearson correlation	9
ENSSAUG00010010354	miR.133b	-0.808440524309904	Pearson correlation	9
nfe2l2a	miR.7133.3p	-0.808440671426688	Pearson correlation	9
ppp1r27b	miR.27d.3p_R.1_2ss19GT20TG	-0.808441061575639	Pearson correlation	9
rnasekb	miR.7133_R.1	-0.808448863430668	Pearson correlation	9
cct7	miR.7550_L.1R.1_1	-0.808453329320944	Pearson correlation	9
cct7	miR.7550_L.1R.1_2	-0.808453329320944	Pearson correlation	9
cct7	miR.7550_L.1R.1_3	-0.808453329320944	Pearson correlation	9
FOXK2	miR.499b.3p	-0.808467249132604	Pearson correlation	9
tpt1	miR.7550_L.1R.1_1	-0.808468390211287	Pearson correlation	9
tpt1	miR.7550_L.1R.1_2	-0.808468390211287	Pearson correlation	9
tpt1	miR.7550_L.1R.1_3	-0.808468390211287	Pearson correlation	9
prmt1	miR.27d.3p_R.1_2ss19GT20TG	-0.808471061189223	Pearson correlation	9
ENSSAUG00010009288	miR.8160b	-0.808472991562262	Pearson correlation	9
ATP6V1A	miR.7a.3.3p	-0.808487697770772	Pearson correlation	9
hyi	miR.499	-0.808496564176894	Pearson correlation	9
ENSSAUG00010017187	miR.133b.5p_1ss11TC	-0.808500805315961	Pearson correlation	9
igfbp6a	miR.19a.5p_L.1R.1	-0.808507249544759	Pearson correlation	9
ENSSAUG00010017192	miR.22b.5p_R.1	-0.808511204782348	Pearson correlation	9
smdt1b	miR.130a	-0.808515453512009	Pearson correlation	9
ENSSAUG00010004082	mir.106.p3	-0.808522182718009	Pearson correlation	9
rraga	mir.301a.p5_1ss11CT	-0.808542493178516	Pearson correlation	9
dram2b	PC.3p.41976_30	-0.808567999700318	Pearson correlation	9
aldh3a2b	miR.133a_L.1R.2	-0.80856844823236	Pearson correlation	9
aldh3a2b	miR.133b	-0.80856844823236	Pearson correlation	9
pno1	mir.301a.p5_1ss11CT	-0.808568531733107	Pearson correlation	9
npr2	miR.133a.2.5p_R.1	-0.808570657516415	Pearson correlation	9
PDCL3	miR.7550_L.1R.1_1	-0.808573625371997	Pearson correlation	9
PDCL3	miR.7550_L.1R.1_2	-0.808573625371997	Pearson correlation	9
PDCL3	miR.7550_L.1R.1_3	-0.808573625371997	Pearson correlation	9
hspb11	miR.27d.3p_R.1_2ss19GT20TG	-0.808579067860318	Pearson correlation	9
tmem199	miR.1.5p	-0.808579871618915	Pearson correlation	9
fap	miR.1	-0.80858661692207	Pearson correlation	9
bag2	mir.27a.p5	-0.808596334605931	Pearson correlation	9
pdzrn3b	miR.16b	-0.808600411644862	Pearson correlation	9
gadd45ab	miR.181b.3p_R.1_2ss9TA11AG	-0.808611879873819	Pearson correlation	9
BZW1	miR.551_R.1_1ss14TA	-0.808630391484209	Pearson correlation	9
scamp4	miR.454.5p_R.1_1ss12AG	-0.808632618333302	Pearson correlation	9
tpt1	mir.17a.1.p3	-0.808635870870847	Pearson correlation	9
galcb	mir.216b.p3	-0.808641967308323	Pearson correlation	9
znf395a	miR.7a.3.3p	-0.808651624661987	Pearson correlation	9
jund	miR.133a.2.5p_R.1	-0.808656514474157	Pearson correlation	9
wsb2	PC.5p.44509_26	-0.808657080816986	Pearson correlation	9
nelfa	let.7g.3p_1ss22CT	-0.808657833387703	Pearson correlation	9
ENSSAUG00010004947	miR.26a.3.3p_1ss4GA	-0.808665080471279	Pearson correlation	9
tpm2	mir.29a.1.p5	-0.808665511314937	Pearson correlation	9
dnajb1b	mir.106.p3	-0.808690490448499	Pearson correlation	9
ENSSAUG00010010968	mir.301a.p5_1ss11CT	-0.808707176818419	Pearson correlation	9
SRSF3	miR.26a.3.3p_1ss4GA	-0.808720973683669	Pearson correlation	9
ano6	miR.19c.4.5p_R.1	-0.808731222474437	Pearson correlation	9
ENSSAUG00010005705	miR.1.5p	-0.808741671217231	Pearson correlation	9
glipr2l	miR.30e.3p_R.1	-0.80874302497795	Pearson correlation	9
ENSSAUG00010008679	mir.29a.1.p5	-0.808754625861374	Pearson correlation	9
VAT1	miR.499	-0.808757846048454	Pearson correlation	9
lta4h	miR.10926	-0.808767291271482	Pearson correlation	9
nfyc	PC.5p.16250_129	-0.808768985137654	Pearson correlation	9
ENSSAUG00010019286	let.7a.3.3p	-0.808769167787673	Pearson correlation	9
mospd1	PC.3p.5929_417	-0.808771499656303	Pearson correlation	9
ENSSAUG00010019286	PC.3p.5929_417	-0.808782396144042	Pearson correlation	9
maff	miR.33b.3p	-0.808796380837564	Pearson correlation	9
slc25a55a	miR.133b.5p_1ss11TC	-0.808799464620155	Pearson correlation	9
runx1	miR.499b.3p	-0.808806228939407	Pearson correlation	9
surf1	miR.206.5p_1ss17GC	-0.808807664264783	Pearson correlation	9
ATP6V1A.1	PC.3p.41976_30	-0.808828713102277	Pearson correlation	9
pno1	mir.365.p5	-0.808835400073392	Pearson correlation	9
tpi1a	mir.338.2.p5	-0.808837183106206	Pearson correlation	9
COMTD1	mir.17a.1.p3	-0.808848298901588	Pearson correlation	9
fbl	miR.139	-0.808851013889279	Pearson correlation	9
hspa8	miR.454.5p_R.1_1ss12AG	-0.808861914887749	Pearson correlation	9
papss1	miR.8160b	-0.808862421723532	Pearson correlation	9
ENSSAUG00010005588	miR.16b	-0.808865210815887	Pearson correlation	9
ENSSAUG00010017747	miR.26a.3.3p_1ss4GA	-0.808868953820021	Pearson correlation	9
ENSSAUG00010011204	miR.92a.3p_R.1_1ss22TC	-0.808881226221925	Pearson correlation	9
ENSSAUG00010011493	mir.216a.p3	-0.808893038674144	Pearson correlation	9
psap	PC.3p.12825_171	-0.808906326717646	Pearson correlation	9
gsto2	miR.139	-0.808911678468351	Pearson correlation	9
cog1	mir.106.p3	-0.808920020866236	Pearson correlation	9
ddx55	PC.5p.44509_26	-0.808924701529991	Pearson correlation	9
metrnlb	miR.499b.3p	-0.808924855677136	Pearson correlation	9
idua	miR.125b.2.3p_R.1	-0.808926041224327	Pearson correlation	9
idua	miR.125b.3.3p_L.1_1ss11AT	-0.808926041224327	Pearson correlation	9
ACTR2	miR.30a.4.3p	-0.808933651760324	Pearson correlation	9
nubp2	miR.133b.5p_1ss11TC	-0.808933964980457	Pearson correlation	9
trmt10c	miR.33b.3p	-0.808936961897654	Pearson correlation	9
SAT1	mir.338.2.p5	-0.808953257273677	Pearson correlation	9
prpf40a	miR.26a.3.3p_1ss4GA	-0.80897048944006	Pearson correlation	9
mccc2	miR.203a_L.1	-0.808989204836154	Pearson correlation	9
znhit1	mir.106.p3	-0.808998017031254	Pearson correlation	9
VGLL3	PC.5p.20310_97	-0.808998056969986	Pearson correlation	9
ENSSAUG00010010072	miR.125a.2.3p	-0.809001857572721	Pearson correlation	9
ttc36	mir.338.2.p5	-0.809017649767054	Pearson correlation	9
hnrnpa1b	miR.30e.3p_R.1	-0.809044986893279	Pearson correlation	9
gcat	mir.29b.1.p5	-0.809057973509384	Pearson correlation	9
ctnnd1	miR.26a.3.3p_1ss4GA	-0.809058913469102	Pearson correlation	9
ENSSAUG00010024277	PC.5p.8494_273	-0.809062033283005	Pearson correlation	9
march7	let.7g.3p_1ss22CT	-0.809080517456969	Pearson correlation	9
ctsla	PC.3p.5483_456	-0.809080562989023	Pearson correlation	9
wsb2	miR.33b.3p	-0.809084417736483	Pearson correlation	9
ENSSAUG00010006214	miR.1	-0.809100157546136	Pearson correlation	9
metrnla	PC.3p.41976_30	-0.809108606599411	Pearson correlation	9
cx28.6	mir.19b.1.p5	-0.809112969226567	Pearson correlation	9
hadh	mir.216a.p3	-0.809117596227568	Pearson correlation	9
plin2	mir.15a.p3	-0.809139064860918	Pearson correlation	9
ENSSAUG00010020216	miR.1_R.1	-0.809143059876678	Pearson correlation	9
ASS1	miR.1	-0.809146426529978	Pearson correlation	9
LMOD3	miR.551_R.1_1ss14TA	-0.809147157906963	Pearson correlation	9
sdf4	miR.7147_R.1	-0.809158272548667	Pearson correlation	9
UCHL3	miR.10926_1ss9GA	-0.809162158555433	Pearson correlation	9
gtpbp4	PC.5p.44509_26	-0.809172052853619	Pearson correlation	9
ldb3b	miR.30a.4.3p	-0.809172057728323	Pearson correlation	9
psmd8	mir.29a.1.p5	-0.809180864574042	Pearson correlation	9
RAD23B	miR.30a.4.3p	-0.809192165371155	Pearson correlation	9
CDK2AP1	mir.29d.p5	-0.809195260375936	Pearson correlation	9
ENSSAUG00010019286	PC.5p.44509_26	-0.809206120594539	Pearson correlation	9
ENSSAUG00010010072	miR.7133_R.1	-0.809216884693924	Pearson correlation	9
nagpa	miR.1.5p	-0.809226922754802	Pearson correlation	9
vps35l	mir.301a.p5_1ss11CT	-0.809238862379358	Pearson correlation	9
pabpn1	mir.29d.p5	-0.809247211346832	Pearson correlation	9
sumf1	miR.499	-0.809261382642089	Pearson correlation	9
atp6v1ba	miR.125b.2.3p_R.1	-0.809266131478523	Pearson correlation	9
atp6v1ba	miR.125b.3.3p_L.1_1ss11AT	-0.809266131478523	Pearson correlation	9
ccng1	miR.736	-0.809277983355857	Pearson correlation	9
tspan33b	miR.203a_L.1	-0.809279369098893	Pearson correlation	9
loxa	mir.29a.1.p5	-0.809284499945607	Pearson correlation	9
ATP6V1A	miR.7133.3p	-0.809295547284544	Pearson correlation	9
ube2na	miR.26a.3.3p_1ss4GA	-0.809297693948877	Pearson correlation	9
scfd2	PC.5p.16250_129	-0.809309422641459	Pearson correlation	9
uap1l1.1	let.7g.3p_1ss22CT	-0.809320489390433	Pearson correlation	9
IER5L	PC.5p.30147_54	-0.809320902604756	Pearson correlation	9
mylz3	miR.130a	-0.809340432359404	Pearson correlation	9
ENSSAUG00010000278	miR.133a_L.1R.2	-0.809348254530192	Pearson correlation	9
ENSSAUG00010000278	miR.133b	-0.809348254530192	Pearson correlation	9
znf593	miR.301b.5p	-0.809366564969579	Pearson correlation	9
eif5	miR.33b.3p	-0.80937767251891	Pearson correlation	9
bxdc2	miR.139	-0.809387424562307	Pearson correlation	9
ANPEP	PC.3p.12825_171	-0.809393143496547	Pearson correlation	9
rcl1	miR.181b.3p_R.1_2ss9TA11AG	-0.809395762131888	Pearson correlation	9
hax1	mir.338.2.p5	-0.809400078777976	Pearson correlation	9
mthfs	miR.301b.5p	-0.809407669802351	Pearson correlation	9
ENSSAUG00010004082	PC.3p.34167_44	-0.809418091442736	Pearson correlation	9
arhgap18	miR.30e.3p_R.1	-0.809420737714541	Pearson correlation	9
ENSSAUG00010022548	miR.730a.3p_R.1	-0.809435065000287	Pearson correlation	9
ENSSAUG00010012007	mir.217.p3	-0.80943694814419	Pearson correlation	9
naga	miR.1.5p	-0.809439741374331	Pearson correlation	9
tnfrsf19	miR.25	-0.80944111238427	Pearson correlation	9
ENSSAUG00010002098	miR.454.5p_R.1_1ss12AG	-0.809441684181951	Pearson correlation	9
chtopa	mir.29b.1.p5	-0.809445252397264	Pearson correlation	9
hnrnpa3	miR.26a.3.3p_1ss4GA	-0.809446588382514	Pearson correlation	9
grasp	miR.92a.3p_R.1_1ss22TC	-0.809461396820195	Pearson correlation	9
creg2	miR.1.5p	-0.80946197103321	Pearson correlation	9
ddx21	PC.3p.41976_30	-0.809465275061736	Pearson correlation	9
abce1	miR.10926	-0.809467614226846	Pearson correlation	9
riok3	PC.3p.40508_32	-0.809480292316225	Pearson correlation	9
cox10	miR.33b.3p	-0.809484587972874	Pearson correlation	9
coro1cb	miR.30e.3p_R.1	-0.809486673649036	Pearson correlation	9
AP3S1	mir.17a.1.p3	-0.809490352989101	Pearson correlation	9
HNRNPA0	miR.10926_1ss9GA	-0.809490717571	Pearson correlation	9
hsd17b7	miR.722.5p_L.1R.1	-0.809499198043001	Pearson correlation	9
ENSSAUG00010024277	miR.133b.5p_1ss11TC	-0.809503746383556	Pearson correlation	9
C11orf54	miR.2187b.3p_R.1_1ss20AG	-0.809507824956879	Pearson correlation	9
ENSSAUG00010008411	PC.3p.5483_456	-0.809508852633152	Pearson correlation	9
SRRT	miR.499b.3p	-0.809511991897584	Pearson correlation	9
hps5	miR.33b.3p	-0.809512360844628	Pearson correlation	9
tma7	miR.203a_L.1	-0.809513255764505	Pearson correlation	9
inppl1b	PC.3p.41976_30	-0.809529784536346	Pearson correlation	9
adamtsl7	mir.365.p5	-0.809531503888377	Pearson correlation	9
mrpl23	miR.7a_R.2	-0.809531757514252	Pearson correlation	9
ENSSAUG00010003398	miR.736	-0.809536067667529	Pearson correlation	9
ddx21	miR.499b.3p	-0.809555385142892	Pearson correlation	9
pard6gb	miR.2187b.3p_R.1_1ss20AG	-0.809556367523193	Pearson correlation	9
pcolcea	miR.2187b.3p_R.1_1ss20AG	-0.809562385964436	Pearson correlation	9
rsu1	mir.29b.1.p5	-0.809573229337352	Pearson correlation	9
fuca2	miR.7133.3p	-0.809593674643729	Pearson correlation	9
glipr2l	miR.26a.3.3p_1ss4GA	-0.809596310848463	Pearson correlation	9
psmc6	miR.27d.3p_R.1_2ss19GT20TG	-0.80959760500224	Pearson correlation	9
wdr13	PC.5p.44509_26	-0.809610385768245	Pearson correlation	9
ENSSAUG00010008695	miR.551_R.1_1ss14TA	-0.809613219800267	Pearson correlation	9
ENSSAUG00010010072	mir.216a.p3	-0.809619896552189	Pearson correlation	9
junba	PC.3p.32668_47	-0.809621629142377	Pearson correlation	9
emp3b	mir.216b.p3	-0.809652417091991	Pearson correlation	9
ENSSAUG00010019916	miR.1.5p	-0.809652836202766	Pearson correlation	9
cryzl1	miR.7133.3p	-0.809654247288023	Pearson correlation	9
pcolcea	mir.338.2.p5	-0.809657452079174	Pearson correlation	9
dnajc2	miR.10926	-0.809689751711774	Pearson correlation	9
eif3s10	PC.3p.41976_30	-0.809750718282042	Pearson correlation	9
WLs	miR.454.5p_R.1_1ss12AG	-0.809752409261106	Pearson correlation	9
atp6v1g1	mir.338.2.p5	-0.809758488402668	Pearson correlation	9
psmd14	miR.730a.3p_R.1	-0.809764615716802	Pearson correlation	9
commd9	mir.216a.p3	-0.809769651768894	Pearson correlation	9
cd63	mir.216a.p3	-0.809773542602674	Pearson correlation	9
ENSSAUG00010002477	mir.217.p3	-0.809785948464005	Pearson correlation	9
ENSSAUG00010008470	miR.19c.4.5p_R.1	-0.809786416561831	Pearson correlation	9
psmb9a	miR.130a	-0.809787445960689	Pearson correlation	9
ENSSAUG00010005588	PC.3p.47371_23	-0.809789062290434	Pearson correlation	9
hp1bp3	miR.203a.3p_L.1R.1	-0.809791100866421	Pearson correlation	9
hp1bp3	miR.203b.3p_L.1R.1_1ss11CT	-0.809791100866421	Pearson correlation	9
tbc1d17	miR.206.5p_1ss17GC	-0.809793555668696	Pearson correlation	9
man2b2	mir.106.p3	-0.809804541819567	Pearson correlation	9
itga11b	miR.736	-0.809808418542206	Pearson correlation	9
ENSSAUG00010016344	PC.3p.12825_171	-0.80983307849894	Pearson correlation	9
nsa2	miR.1	-0.809848791973874	Pearson correlation	9
ENSSAUG00010008679	miR.26a.3.3p_1ss4GA	-0.809851492619512	Pearson correlation	9
man2b2	miR.7a_R.2	-0.809869067303829	Pearson correlation	9
ctsc	PC.5p.8494_273	-0.809899578152247	Pearson correlation	9
malt3	miR.736	-0.809902695500865	Pearson correlation	9
aph1b	miR.125a.2.3p	-0.809910117460544	Pearson correlation	9
cln5	miR.133b.5p_1ss11TC	-0.809926982574757	Pearson correlation	9
pa2g4b	miR.26a.3.3p_1ss4GA	-0.809936391567774	Pearson correlation	9
capn2b	PC.3p.5483_456	-0.809938786179416	Pearson correlation	9
rab13	miR.22b.5p_R.1	-0.809940242868797	Pearson correlation	9
metap2b	miR.7a_R.2	-0.809948120123838	Pearson correlation	9
eftud2	miR.10926_1ss9GA	-0.80996237495314	Pearson correlation	9
loxa	mir.29d.p5	-0.8099845689971	Pearson correlation	9
ENSSAUG00010025833	PC.5p.41777_30	-0.809988331495788	Pearson correlation	9
slc6a14	miR.125a.2.3p	-0.80999526761188	Pearson correlation	9
ENSSAUG00010002477	miR.736	-0.810004294441628	Pearson correlation	9
ralbp1	miR.8160b	-0.810007485727555	Pearson correlation	9
snx9b	miR.454.5p_R.1_1ss12AG	-0.810008226078857	Pearson correlation	9
stx12l	miR.7133_R.1	-0.810014249091125	Pearson correlation	9
rcl1	let.7a.3.3p	-0.810026947114857	Pearson correlation	9
COPS6	miR.10926_1ss9GA	-0.810030851870012	Pearson correlation	9
taco1	miR.499	-0.81003613847201	Pearson correlation	9
dars1	miR.7133_R.1	-0.810045699765262	Pearson correlation	9
lamtor2	mir.301a.p5_1ss11CT	-0.810054168243027	Pearson correlation	9
mustn1b	miR.551_R.1_1ss14TA	-0.810059612046781	Pearson correlation	9
srsf5a	miR.551_R.1_1ss14TA	-0.810062688660687	Pearson correlation	9
mid1ip1l	mir.29d.p5	-0.810064662287324	Pearson correlation	9
nelfa	miR.125a.2.3p	-0.810067221583361	Pearson correlation	9
acbd7	miR.30e.3p_R.1	-0.810068303970786	Pearson correlation	9
tspan18b	miR.130a	-0.810069235256818	Pearson correlation	9
ENSSAUG00010021702	miR.27d.3p_R.1_2ss19GT20TG	-0.810072055141478	Pearson correlation	9
smim12	PC.3p.5483_456	-0.810077016893465	Pearson correlation	9
rbms1a	miR.33b.3p	-0.810085811904645	Pearson correlation	9
bloc1s2	miR.7133_R.1	-0.810098416273567	Pearson correlation	9
ENSSAUG00010019467	miR.30a.4.3p	-0.810101437818838	Pearson correlation	9
ncoa4	PC.3p.18663_108	-0.810114801739609	Pearson correlation	9
fubp1	miR.26a.3.3p_1ss4GA	-0.810119486787172	Pearson correlation	9
actr3	miR.26a.3.3p_1ss4GA	-0.810121412529733	Pearson correlation	9
SEC61A1.1	miR.736	-0.810130295193078	Pearson correlation	9
meox1	PC.3p.18663_108	-0.810157953603901	Pearson correlation	9
HMGCR	miR.7133_R.1	-0.810165432102267	Pearson correlation	9
atp6v0b	miR.133a_L.1R.2	-0.81016774044089	Pearson correlation	9
atp6v0b	miR.133b	-0.81016774044089	Pearson correlation	9
atraid	PC.5p.44509_26	-0.810168938942349	Pearson correlation	9
rbm45	miR.1	-0.810172757258538	Pearson correlation	9
gpx8	miR.133b.5p_1ss11TC	-0.810174072009251	Pearson correlation	9
tspan36	PC.3p.12825_171	-0.810181842491769	Pearson correlation	9
sdhaf2	miR.125b.2.3p_R.1	-0.810185836800182	Pearson correlation	9
sdhaf2	miR.125b.3.3p_L.1_1ss11AT	-0.810185836800182	Pearson correlation	9
ACTA1	miR.203a.3p_L.1R.1	-0.810187711992798	Pearson correlation	9
ACTA1	miR.203b.3p_L.1R.1_1ss11CT	-0.810187711992798	Pearson correlation	9
llph	miR.7a.3.3p	-0.810199135382935	Pearson correlation	9
cebpd	miR.2187b.3p_R.1_1ss20AG	-0.810214045520865	Pearson correlation	9
nelfa	miR.499b.3p	-0.810225504471421	Pearson correlation	9
krt18b	miR.1.5p	-0.810232677773855	Pearson correlation	9
DES	miR.26a.3.3p_1ss4GA	-0.810239500373725	Pearson correlation	9
igfbp6b	mir.19b.1.p5	-0.810252234187367	Pearson correlation	9
gnl2	miR.1_R.1	-0.810252928850847	Pearson correlation	9
ugt1a1	miR.10926_1ss9GA	-0.810253446543155	Pearson correlation	9
gpib	miR.133b.5p_1ss11TC	-0.810255722852219	Pearson correlation	9
chac1	PC.5p.13322_163	-0.81025951583123	Pearson correlation	9
asb12b	miR.8160b	-0.810265882412669	Pearson correlation	9
ENSSAUG00010012586	miR.203a.3p_L.1R.1	-0.810274749485072	Pearson correlation	9
ENSSAUG00010012586	miR.203b.3p_L.1R.1_1ss11CT	-0.810274749485072	Pearson correlation	9
bloc1s2	mir.106.p3	-0.8102782231758	Pearson correlation	9
twist1b	miR.19a.5p_L.1R.1	-0.810283365497585	Pearson correlation	9
setb	miR.26a.3.3p_1ss4GA	-0.810292231038397	Pearson correlation	9
itga11b	PC.3p.34167_44	-0.810298104079013	Pearson correlation	9
pla2g7	mir.15a.p3	-0.81030242280464	Pearson correlation	9
aga	PC.3p.41976_30	-0.810305530108667	Pearson correlation	9
mrps2	miR.145.3p_L.2R.1	-0.810335632443236	Pearson correlation	9
twistnb	miR.499	-0.810337950269747	Pearson correlation	9
itih5	miR.19a.5p_L.1R.1	-0.810338658109213	Pearson correlation	9
saa	miR.551_R.1_1ss14TA	-0.81034265028784	Pearson correlation	9
marcksb	miR.10926	-0.810353465196822	Pearson correlation	9
SRSF3	miR.22b_R.1	-0.810377856544881	Pearson correlation	9
ENSSAUG00010002098	mir.216a.p3	-0.810380946589245	Pearson correlation	9
pabpn1	miR.30a.4.3p	-0.81038750572198	Pearson correlation	9
ccdc22	miR.125a.2.3p	-0.810387710831035	Pearson correlation	9
hsp90ab1	miR.7133_R.1	-0.810387815017297	Pearson correlation	9
cxxc5b	mir.338.2.p5	-0.810396252532901	Pearson correlation	9
snrpf	miR.130a	-0.810401312681633	Pearson correlation	9
gadd45bb	PC.3p.5929_417	-0.810401859509462	Pearson correlation	9
fbxl22	miR.22b_R.1	-0.810406973978257	Pearson correlation	9
man2b1	mir.216b.p3	-0.810421265726499	Pearson correlation	9
rcl1	miR.206.5p_1ss17GC	-0.810421572493688	Pearson correlation	9
odc1	miR.10926_1ss9GA	-0.81044103771263	Pearson correlation	9
nmnat1	PC.5p.16250_129	-0.810441181796324	Pearson correlation	9
noctb	miR.7133.3p	-0.810452816383263	Pearson correlation	9
CNNM3	PC.5p.44509_26	-0.810454305888277	Pearson correlation	9
ENSSAUG00010026616	PC.3p.41976_30	-0.810468278595783	Pearson correlation	9
xkrx	mir.29b.1.p5	-0.810469231858564	Pearson correlation	9
npl	let.7g.3p_1ss22CT	-0.810479661309146	Pearson correlation	9
hif1aa	miR.7133_R.1	-0.810488393905497	Pearson correlation	9
twist1b	miR.736	-0.810489835685998	Pearson correlation	9
dab2	PC.3p.5929_417	-0.81049006839217	Pearson correlation	9
pin1	miR.22b.5p_R.1	-0.810499669765767	Pearson correlation	9
arpc5b	miR.26a.3.3p_1ss4GA	-0.810503928729702	Pearson correlation	9
rida.1	miR.8160b	-0.810508259872302	Pearson correlation	9
mkrn2	miR.33b.3p	-0.810511685346574	Pearson correlation	9
slc35a5	miR.7a.3.3p	-0.810513886592407	Pearson correlation	9
rida	mir.29a.1.p5	-0.81051964243611	Pearson correlation	9
tfpi2	miR.133b.5p_1ss11TC	-0.810528087024865	Pearson correlation	9
tmem9b	miR.736	-0.810530728939059	Pearson correlation	9
fkbp11	miR.8160b	-0.810551678244368	Pearson correlation	9
sulf1	miR.1	-0.810560529993672	Pearson correlation	9
pih1d1	mir.29d.p5	-0.810561087290859	Pearson correlation	9
HMGCR	miR.338.3p	-0.810563431742908	Pearson correlation	9
dynll1	miR.92a.3p_R.1_1ss22TC	-0.810564262403316	Pearson correlation	9
ENSSAUG00010003398	let.7g.3p_1ss22CT	-0.810566308407689	Pearson correlation	9
gcat	miR.203a.3p_L.1R.1	-0.810571912207983	Pearson correlation	9
gcat	miR.203b.3p_L.1R.1_1ss11CT	-0.810571912207983	Pearson correlation	9
sfrp1a	miR.736	-0.810587268321853	Pearson correlation	9
plekhb2	miR.7133_R.1	-0.810595654157338	Pearson correlation	9
elk3.1	miR.122	-0.810609552792422	Pearson correlation	9
ap2m1b	miR.125a.2.3p	-0.810611151541711	Pearson correlation	9
commd9	miR.1.5p	-0.810615024116492	Pearson correlation	9
fstl3	mir.29d.p5	-0.810616576848906	Pearson correlation	9
ENSSAUG00010018025	mir.106.p3	-0.810624166589472	Pearson correlation	9
cbx7a	miR.7a_R.2	-0.810628867110433	Pearson correlation	9
dram2b	miR.181b.3p_R.1_2ss9TA11AG	-0.810637889657444	Pearson correlation	9
junba	mir.338.2.p5	-0.810641445178148	Pearson correlation	9
xiap	PC.3p.40508_32	-0.810644830538346	Pearson correlation	9
arpc2	miR.139	-0.810658643521069	Pearson correlation	9
WDR1	miR.551_R.1_1ss14TA	-0.810662335943453	Pearson correlation	9
ppp2r1bb	miR.10926_1ss9GA	-0.810686674861033	Pearson correlation	9
lsm7	miR.22b_R.1	-0.810713859856719	Pearson correlation	9
nfu1	miR.736	-0.810717925455008	Pearson correlation	9
psmd1	miR.139	-0.810732665752447	Pearson correlation	9
CAV3	miR.10926_1ss9GA	-0.810759104768927	Pearson correlation	9
ENSSAUG00010023688	miR.34	-0.810764820381298	Pearson correlation	9
ttc36	miR.499	-0.810771810368985	Pearson correlation	9
RAD23B	miR.10926_1ss9GA	-0.810779177584407	Pearson correlation	9
anxa5b	miR.2187b.3p_R.1_1ss20AG	-0.81078118665295	Pearson correlation	9
tgm2b	miR.551_R.1_1ss14TA	-0.810797562483025	Pearson correlation	9
lnx1	miR.125a.2.3p	-0.810804103001377	Pearson correlation	9
FUCA1	let.7g.3p_1ss22CT	-0.810808566718383	Pearson correlation	9
TUBA4A	miR.26a.3.3p_1ss4GA	-0.810810835688806	Pearson correlation	9
ftr67	mir.338.2.p5	-0.810811339767116	Pearson correlation	9
dab2	PC.3p.40508_32	-0.810834555224846	Pearson correlation	9
hsp90ab1	miR.133a_L.1R.2	-0.810836829576515	Pearson correlation	9
hsp90ab1	miR.133b	-0.810836829576515	Pearson correlation	9
fkbp11	mir.29b.1.p5	-0.810848674061077	Pearson correlation	9
cyb5a	miR.7133.3p	-0.810857551848723	Pearson correlation	9
eif4ebp1	miR.7133.3p	-0.810857755483283	Pearson correlation	9
trim63a	mir.29a.1.p5	-0.810858336576236	Pearson correlation	9
wdr91	miR.2187b.3p_R.1_1ss20AG	-0.810868300365713	Pearson correlation	9
arrdc2	miR.551_R.1_1ss14TA	-0.810888550477748	Pearson correlation	9
cryzl1	miR.125b.2.3p_R.1	-0.810898163838041	Pearson correlation	9
cryzl1	miR.125b.3.3p_L.1_1ss11AT	-0.810898163838041	Pearson correlation	9
slc25a55a	miR.206.5p_1ss17GC	-0.810900377247177	Pearson correlation	9
lrrfip1a	mir.29d.p5	-0.810902873659705	Pearson correlation	9
ALDH6A1	PC.3p.18663_108	-0.810903784475702	Pearson correlation	9
PRELID3B	mir.216b.p3	-0.810915518145873	Pearson correlation	9
pcolcea	let.7g.3p_1ss22CT	-0.810924216736882	Pearson correlation	9
ENSSAUG00010014913	mir.216b.p3	-0.810930833877855	Pearson correlation	9
lrrfip1a	mir.29a.1.p5	-0.810932767620097	Pearson correlation	9
mettl17	miR.1.5p	-0.810938520826459	Pearson correlation	9
pkma	miR.145.3p_L.2R.1	-0.810939197550541	Pearson correlation	9
hspa8	PC.5p.16250_129	-0.810950225608579	Pearson correlation	9
hax1	PC.5p.41777_30	-0.810950430981307	Pearson correlation	9
tpt1	PC.3p.12825_171	-0.810950936559623	Pearson correlation	9
ENSSAUG00010000457	miR.499b.3p	-0.810970386072226	Pearson correlation	9
ccdc22	miR.7a_R.2	-0.81097105928767	Pearson correlation	9
ENSSAUG00010022115	PC.3p.32668_47	-0.81097216511045	Pearson correlation	9
slc5a3b	PC.5p.13322_163	-0.810974477692172	Pearson correlation	9
ENSSAUG00010001559	let.7g.3p_1ss22CT	-0.81097783661111	Pearson correlation	9
WLs	PC.3p.5929_417	-0.810992991326125	Pearson correlation	9
anp32b	miR.551_R.1_1ss14TA	-0.810997102794915	Pearson correlation	9
prune	mir.106.p3	-0.811000087762143	Pearson correlation	9
gstr	miR.10926_1ss9GA	-0.811009146119739	Pearson correlation	9
trim63a	miR.27d.3p_R.1_2ss19GT20TG	-0.811013370080567	Pearson correlation	9
ILK	miR.27d.3p_R.1_2ss19GT20TG	-0.811031868823203	Pearson correlation	9
ACTA1	miR.27d.3p_R.1_2ss19GT20TG	-0.811033054301341	Pearson correlation	9
ptpmt1	miR.133a_L.1R.2	-0.811033577944802	Pearson correlation	9
ptpmt1	miR.133b	-0.811033577944802	Pearson correlation	9
map7d1b	miR.30e.3p_R.1	-0.811040219192199	Pearson correlation	9
exosc1	miR.145.3p_L.2R.1	-0.811053028838942	Pearson correlation	9
lbh	miR.19c.4.5p_R.1	-0.811064304221161	Pearson correlation	9
naga	PC.3p.5929_417	-0.811078204489069	Pearson correlation	9
bloc1s2	miR.133b.5p_1ss11TC	-0.811086557617003	Pearson correlation	9
ccn2a	mir.301a.p5_1ss11CT	-0.811099230520424	Pearson correlation	9
tmpoa	PC.5p.13322_163	-0.811103690033788	Pearson correlation	9
got2b	miR.499b.3p	-0.811111859195781	Pearson correlation	9
atf4a	mir.338.2.p5	-0.811120625740371	Pearson correlation	9
atf4a	miR.2187b.3p_R.1_1ss20AG	-0.811126825936225	Pearson correlation	9
ENSSAUG00010026331	miR.130a	-0.811137025405545	Pearson correlation	9
snx14	PC.5p.44509_26	-0.811137446664373	Pearson correlation	9
hax1	PC.3p.12825_171	-0.811144610616936	Pearson correlation	9
slc30a1a	miR.181b.3p_R.1_2ss9TA11AG	-0.8111566260998	Pearson correlation	9
ckba	PC.3p.5929_417	-0.811159947149078	Pearson correlation	9
ccdc22	PC.3p.5929_417	-0.81116984419575	Pearson correlation	9
lgmn	miR.2187b.3p_R.1_1ss20AG	-0.811170993557642	Pearson correlation	9
PSMA5	mir.29d.p5	-0.811183823224497	Pearson correlation	9
pdia4	miR.27d.3p_R.1_2ss19GT20TG	-0.811190793767161	Pearson correlation	9
chrd.1	miR.722.5p_L.1R.1	-0.811191762823834	Pearson correlation	9
gnpda1	mir.216a.p3	-0.811197077359068	Pearson correlation	9
cnpy4	miR.130a	-0.811205940043152	Pearson correlation	9
tspan36	PC.3p.5929_417	-0.811210917164328	Pearson correlation	9
wsb2	PC.3p.32668_47	-0.811215395773014	Pearson correlation	9
ccdc43	mir.29a.1.p5	-0.811217871557609	Pearson correlation	9
C4orf33	PC.3p.32668_47	-0.811219196869283	Pearson correlation	9
atp5if1a	miR.1_R.1	-0.811228567919805	Pearson correlation	9
ENSSAUG00010011204	mir.29b.1.p5	-0.811234058323486	Pearson correlation	9
vps41	mir.217.p3	-0.811235103803206	Pearson correlation	9
atp1b1a	PC.3p.32668_47	-0.811259622679711	Pearson correlation	9
ppdpfb	miR.130a	-0.811269167294795	Pearson correlation	9
ENSSAUG00010010354	PC.5p.8494_273	-0.811276777105287	Pearson correlation	9
ENSSAUG00010004082	miR.133a_L.1R.2	-0.811279458701996	Pearson correlation	9
ENSSAUG00010004082	miR.133b	-0.811279458701996	Pearson correlation	9
ENSSAUG00010019916	mir.17a.1.p3	-0.811284539089757	Pearson correlation	9
eif3jb	miR.30a.4.3p	-0.811287504243633	Pearson correlation	9
ENSSAUG00010026858	PC.3p.34167_44	-0.811296831429632	Pearson correlation	9
ENSSAUG00010017192	miR.130a	-0.811301628696885	Pearson correlation	9
krt18b	mir.106.p3	-0.811303710931396	Pearson correlation	9
gyg1b	miR.133a.2.5p_R.1	-0.811303762343732	Pearson correlation	9
usp5	miR.130a	-0.81130849077428	Pearson correlation	9
TIMP3	mir.217.p3	-0.811316597835065	Pearson correlation	9
ntn4	mir.216a.p3	-0.811322408779773	Pearson correlation	9
PDCL3	mir.216a.p3	-0.811343374069303	Pearson correlation	9
IER5L	mir.216b.p3	-0.811368556726103	Pearson correlation	9
ENSSAUG00010022893	miR.206.5p_1ss17GC	-0.811369682782356	Pearson correlation	9
SYDE1	miR.736	-0.811374619257212	Pearson correlation	9
wdr18	miR.139	-0.811384766886145	Pearson correlation	9
akr7a3	PC.5p.12922_169	-0.811389174740746	Pearson correlation	9
hmgb2a	miR.30e.3p_R.1	-0.811391679440081	Pearson correlation	9
jund	miR.1	-0.811410506638984	Pearson correlation	9
DES	miR.203a.3p_L.1R.1	-0.811415779560404	Pearson correlation	9
DES	miR.203b.3p_L.1R.1_1ss11CT	-0.811415779560404	Pearson correlation	9
jund	miR.19c.4.5p_R.1	-0.811418422419056	Pearson correlation	9
tsc2	miR.7a.3.3p	-0.811424804301047	Pearson correlation	9
trmt10c	mir.338.2.p5	-0.811426669358668	Pearson correlation	9
atp6v0e1	mir.216a.p3	-0.81143354815042	Pearson correlation	9
mrpl15	miR.1_R.1	-0.811452953656605	Pearson correlation	9
krt18b	miR.7550_L.1R.1_1	-0.811459913052307	Pearson correlation	9
krt18b	miR.7550_L.1R.1_2	-0.811459913052307	Pearson correlation	9
krt18b	miR.7550_L.1R.1_3	-0.811459913052307	Pearson correlation	9
nup93	miR.10926_1ss9GA	-0.811461811378468	Pearson correlation	9
ppp5c	miR.8160b	-0.811466585721545	Pearson correlation	9
tpra1	miR.7133_R.1	-0.811471264572472	Pearson correlation	9
adrm1	miR.10926	-0.811483334940817	Pearson correlation	9
slc6a14	mir.106.p3	-0.811483352002655	Pearson correlation	9
CTSDb.1	PC.5p.44509_26	-0.811491349002937	Pearson correlation	9
GALNT15	miR.7147_R.1	-0.811504224591957	Pearson correlation	9
chrd	PC.3p.34167_44	-0.811520086009849	Pearson correlation	9
ckba	mir.216b.p3	-0.81152603141331	Pearson correlation	9
prrx1b	PC.5p.44509_26	-0.811526897812341	Pearson correlation	9
PRDX5	miR.203a_L.1	-0.811528171663996	Pearson correlation	9
def6c	PC.3p.41976_30	-0.811541220887623	Pearson correlation	9
MFSD2A	miR.26a.3.3p_1ss4GA	-0.811544272941118	Pearson correlation	9
porb	PC.3p.40508_32	-0.811550235723962	Pearson correlation	9
SGK1	miR.125a.2.3p	-0.811558779791589	Pearson correlation	9
ap2m1b	PC.5p.44509_26	-0.811559270726893	Pearson correlation	9
ptpn3	PC.3p.41976_30	-0.811559865594297	Pearson correlation	9
mettl17	mir.17a.1.p3	-0.811561388468318	Pearson correlation	9
impa1	miR.10926_1ss9GA	-0.811561400421993	Pearson correlation	9
acbd7	miR.551_R.1_1ss14TA	-0.811566742013462	Pearson correlation	9
prrx1b	miR.736	-0.811577667855095	Pearson correlation	9
ctns	miR.2187b.3p_R.1_1ss20AG	-0.811580290735615	Pearson correlation	9
cpvl	let.7g.3p_1ss22CT	-0.81158258868706	Pearson correlation	9
rai14	mir.15a.p3	-0.811588830722798	Pearson correlation	9
ENSSAUG00010027678	miR.551_R.1_1ss14TA	-0.811600337417955	Pearson correlation	9
cert1b	miR.16b	-0.81162166170776	Pearson correlation	9
gpnmb	PC.3p.41976_30	-0.811665713288628	Pearson correlation	9
msrb1b	let.7a.3.3p	-0.811666777783656	Pearson correlation	9
agtrap	miR.499	-0.81167218448718	Pearson correlation	9
mrtfab	PC.3p.5483_456	-0.811672457662991	Pearson correlation	9
cxxc5b	miR.2187b.3p_R.1_1ss20AG	-0.811679183372425	Pearson correlation	9
gnpda1	PC.3p.5929_417	-0.811684217096747	Pearson correlation	9
tnnt2a	miR.27d.3p_R.1_2ss19GT20TG	-0.811692410853014	Pearson correlation	9
csnk2a4	miR.8160b	-0.811696556236856	Pearson correlation	9
plcd4b	miR.1	-0.811698694584251	Pearson correlation	9
tomm20b	PC.5p.16250_129	-0.811702612522184	Pearson correlation	9
sord	miR.31	-0.811704853324504	Pearson correlation	9
dera	miR.10926_1ss9GA	-0.811708473697563	Pearson correlation	9
hmgb1a	miR.203a_L.1	-0.811709792800382	Pearson correlation	9
jund	miR.181b.3p_R.1_2ss9TA11AG	-0.811712851463432	Pearson correlation	9
cyp1c1	mir.365.p5	-0.81171509193921	Pearson correlation	9
mccc2	mir.29d.p5	-0.811727848019433	Pearson correlation	9
hsp90ab1	mir.301a.p5_1ss11CT	-0.811731669986575	Pearson correlation	9
trmt10c	miR.125a.2.3p	-0.811750338677466	Pearson correlation	9
gpt2	miR.10926	-0.811757793018495	Pearson correlation	9
oaz1a	miR.7147_R.1	-0.811762866532935	Pearson correlation	9
tomm40	miR.730a.3p_R.1	-0.811771998635092	Pearson correlation	9
rcn1	mir.29a.1.p5	-0.811773137520496	Pearson correlation	9
tex264a	miR.206.5p_1ss17GC	-0.811777608824039	Pearson correlation	9
arl6ip5a	miR.10926	-0.811789260021194	Pearson correlation	9
chtopa	miR.203a_L.1	-0.811804347618203	Pearson correlation	9
ABHD5	PC.3p.5929_417	-0.81180684684145	Pearson correlation	9
tmem11	miR.33b.3p	-0.811809585926642	Pearson correlation	9
igfbp6b	miR.338.3p	-0.81181922809032	Pearson correlation	9
ENSSAUG00010016858	miR.125b.2.3p_R.1	-0.811829540145866	Pearson correlation	9
ENSSAUG00010016858	miR.125b.3.3p_L.1_1ss11AT	-0.811829540145866	Pearson correlation	9
pcmt	miR.8160b	-0.811833395047106	Pearson correlation	9
GJB4	mir.106.p3	-0.811833863655737	Pearson correlation	9
dbn1	PC.3p.12825_171	-0.811838367977175	Pearson correlation	9
efhd2	miR.30a.4.3p	-0.811841024860396	Pearson correlation	9
PRELID3B	let.7g.3p_1ss22CT	-0.811847730148228	Pearson correlation	9
fstl3	miR.30e.3p_R.1	-0.811849410475201	Pearson correlation	9
pno1	PC.3p.5483_456	-0.8118551664704	Pearson correlation	9
nfatc4	PC.3p.5929_417	-0.811883747027615	Pearson correlation	9
ENSSAUG00010001104	miR.301b.5p	-0.811884935047713	Pearson correlation	9
hsp90ab1	miR.125a.2.3p	-0.811904463993266	Pearson correlation	9
metap2b	miR.1_R.1	-0.811907652801331	Pearson correlation	9
trib3	mir.106.p3	-0.811915661819508	Pearson correlation	9
ostm1	mir.216b.p3	-0.811921622942292	Pearson correlation	9
vps26c	PC.3p.5483_456	-0.811940013146353	Pearson correlation	9
phykpl	miR.133a.2.5p_R.1	-0.811979002994911	Pearson correlation	9
nupr1a	PC.3p.18663_108	-0.81198692392551	Pearson correlation	9
ATP1A1	PC.3p.41976_30	-0.811988764361055	Pearson correlation	9
hsp90aa1.2	mir.29a.1.p5	-0.811996809196446	Pearson correlation	9
pycr1b	miR.130a	-0.812004559332947	Pearson correlation	9
slc38a4	miR.19a.5p_L.1R.1	-0.812036908302844	Pearson correlation	9
ENSSAUG00010026927	mir.17a.1.p3	-0.812057704495311	Pearson correlation	9
xkrx	miR.551_R.1_1ss14TA	-0.812072826651955	Pearson correlation	9
trim63a	miR.130a	-0.812074149497162	Pearson correlation	9
oxa1l	miR.736	-0.812095166981483	Pearson correlation	9
ENSSAUG00010005740	miR.7133_R.1	-0.812097451832863	Pearson correlation	9
ap2m1b	mir.216a.p3	-0.812098563780748	Pearson correlation	9
ENSSAUG00010008268	miR.7550_L.1R.1_1	-0.81214429053936	Pearson correlation	9
ENSSAUG00010008268	miR.7550_L.1R.1_2	-0.81214429053936	Pearson correlation	9
ENSSAUG00010008268	miR.7550_L.1R.1_3	-0.81214429053936	Pearson correlation	9
ATP6V1A.1	mir.216a.p3	-0.812147767193734	Pearson correlation	9
tpst1	miR.33b.3p	-0.812158395150114	Pearson correlation	9
nucks1a	mir.29d.p5	-0.812158473978452	Pearson correlation	9
got2b	miR.7a_R.2	-0.81217235650959	Pearson correlation	9
mvda	miR.27d.3p_R.1_2ss19GT20TG	-0.812180308741389	Pearson correlation	9
mrpl23	miR.125b.2.3p_R.1	-0.812180701960025	Pearson correlation	9
mrpl23	miR.125b.3.3p_L.1_1ss11AT	-0.812180701960025	Pearson correlation	9
ENSSAUG00010026781	mir.29d.p5	-0.812188101607345	Pearson correlation	9
rcl1	let.7g.3p_1ss22CT	-0.812202218222077	Pearson correlation	9
tnfaip8l3	miR.499b.3p	-0.812209706997003	Pearson correlation	9
ppdpfa	miR.139	-0.81221303145729	Pearson correlation	9
twistnb	PC.3p.5483_456	-0.812225710658862	Pearson correlation	9
ENSSAUG00010025271	miR.203a_L.1	-0.812228253526851	Pearson correlation	9
wasf3b	PC.3p.5929_417	-0.812228455238146	Pearson correlation	9
znf593	miR.181b.3p_R.1_2ss9TA11AG	-0.812229100005946	Pearson correlation	9
taco1	mir.301a.p5_1ss11CT	-0.812230322094157	Pearson correlation	9
nr1d2b	miR.133a.2.5p_R.1	-0.812247562441038	Pearson correlation	9
ENSSAUG00010018025	PC.5p.44509_26	-0.812252474234465	Pearson correlation	9
nudc	miR.30a.4.3p	-0.81225719901632	Pearson correlation	9
COMTD1	PC.3p.12825_171	-0.812261613920294	Pearson correlation	9
gba	mir.365.p5	-0.812264758999869	Pearson correlation	9
atxn2l	miR.7a_R.2	-0.812265332959339	Pearson correlation	9
atp6v1h	PC.5p.16250_129	-0.812271113285082	Pearson correlation	9
ccn4a	miR.7a_R.2	-0.812297280040172	Pearson correlation	9
capzb	miR.551_R.1_1ss14TA	-0.812299742043748	Pearson correlation	9
ATP6V1A	PC.3p.12825_171	-0.812301040262036	Pearson correlation	9
phlda2	miR.203a.3p_L.1R.1	-0.81231060013516	Pearson correlation	9
phlda2	miR.203b.3p_L.1R.1_1ss11CT	-0.81231060013516	Pearson correlation	9
ENSSAUG00010015789	miR.125b.2.3p_R.1	-0.812311368003445	Pearson correlation	9
ENSSAUG00010015789	miR.125b.3.3p_L.1_1ss11AT	-0.812311368003445	Pearson correlation	9
capzb	miR.22b_R.1	-0.812311708991816	Pearson correlation	9
tmem45a	miR.730a.3p_R.1	-0.812323589225851	Pearson correlation	9
dusp1	miR.1_R.1	-0.812327846941438	Pearson correlation	9
ENSSAUG00010009596	miR.145.3p_L.2R.1	-0.812328355346692	Pearson correlation	9
smim12	miR.133a_L.1R.2	-0.812336886457006	Pearson correlation	9
smim12	miR.133b	-0.812336886457006	Pearson correlation	9
egr1	mir.29a.1.p5	-0.812345375968655	Pearson correlation	9
dnaja3a	miR.206.5p_1ss17GC	-0.812351366850023	Pearson correlation	9
myom1a	miR.26a.3.3p_1ss4GA	-0.812354075943622	Pearson correlation	9
uap1l1	miR.2187b.3p_R.1_1ss20AG	-0.81235532262839	Pearson correlation	9
tomm20b	mir.217.p3	-0.812374836495987	Pearson correlation	9
SDHD	PC.3p.5929_417	-0.81238607278462	Pearson correlation	9
MYOC	miR.338.3p	-0.812391931887131	Pearson correlation	9
trib3	PC.3p.34167_44	-0.812417790612194	Pearson correlation	9
mrps15	miR.2187b.3p_R.1_1ss20AG	-0.812419550377106	Pearson correlation	9
anxa5b	mir.216b.p3	-0.812423028435532	Pearson correlation	9
hoga1	mir.128.2.p5	-0.812425917534933	Pearson correlation	9
timm23a	miR.7133.3p	-0.812427901188545	Pearson correlation	9
nccrp1	miR.203a_L.1	-0.812445351924345	Pearson correlation	9
EFEMP1	miR.19c.4.5p_R.1	-0.812452469751672	Pearson correlation	9
ATP6V0C	PC.3p.41976_30	-0.812453443693074	Pearson correlation	9
malt3	mir.15a.p3	-0.812458416391937	Pearson correlation	9
EEF2	mir.216a.p3	-0.812459227248929	Pearson correlation	9
mterf3	miR.736	-0.812470883570222	Pearson correlation	9
b3gnt5a	PC.3p.12825_171	-0.812482485800653	Pearson correlation	9
metrnlb	let.7g.3p_1ss22CT	-0.812483016376975	Pearson correlation	9
npl	miR.125b.2.3p_R.1	-0.812483733677962	Pearson correlation	9
npl	miR.125b.3.3p_L.1_1ss11AT	-0.812483733677962	Pearson correlation	9
ENSSAUG00010019550	miR.7a.3.3p	-0.812486898655746	Pearson correlation	9
MYOC	miR.7a_R.2	-0.812493291062802	Pearson correlation	9
cln5	let.7g.3p_1ss22CT	-0.812497147180193	Pearson correlation	9
ccn4a	miR.338.3p	-0.812517359074823	Pearson correlation	9
rsu1	miR.203a.3p_L.1R.1	-0.81252276532346	Pearson correlation	9
rsu1	miR.203b.3p_L.1R.1_1ss11CT	-0.81252276532346	Pearson correlation	9
GALNT15	miR.33b.3p	-0.812527965886904	Pearson correlation	9
bub3	miR.10926	-0.81253472938616	Pearson correlation	9
lamp1b	miR.19c.4.5p_R.1	-0.812552661699644	Pearson correlation	9
psma4	mir.29d.p5	-0.812558047930662	Pearson correlation	9
nub1	PC.3p.5929_417	-0.812570316194086	Pearson correlation	9
atxn2l	mir.301a.p5_1ss11CT	-0.812570800795509	Pearson correlation	9
lamtor3	PC.5p.16250_129	-0.812585501876292	Pearson correlation	9
snupn	PC.3p.34167_44	-0.81259441512906	Pearson correlation	9
atp5if1a	miR.206.5p_1ss17GC	-0.812595778909992	Pearson correlation	9
wdr41	mir.301a.p5_1ss11CT	-0.812615195415774	Pearson correlation	9
atp6v1c1a	miR.7a.3.3p	-0.812615736783431	Pearson correlation	9
hnrnph1	miR.26a.3.3p_1ss4GA	-0.812619084294792	Pearson correlation	9
nsdhl	miR.130a	-0.812622732352366	Pearson correlation	9
mgat1a	miR.133a_L.1R.2	-0.812624508353335	Pearson correlation	9
mgat1a	miR.133b	-0.812624508353335	Pearson correlation	9
spata5l1	miR.736	-0.812629111965807	Pearson correlation	9
metrnlb	PC.3p.41976_30	-0.812629848711549	Pearson correlation	9
ywhae1	miR.10926_1ss9GA	-0.812631399867981	Pearson correlation	9
tmem38a	mir.128.2.p5	-0.812633787873385	Pearson correlation	9
arrdc3b	miR.26a.3.3p_1ss4GA	-0.812644104996671	Pearson correlation	9
dusp1	mir.17a.1.p3	-0.812648420963995	Pearson correlation	9
gnpda1	miR.499b.3p	-0.812659650810703	Pearson correlation	9
lamtor2	PC.3p.5929_417	-0.812660136426146	Pearson correlation	9
ENSSAUG00010002944	miR.25	-0.812660369015545	Pearson correlation	9
mgat1a	miR.206.5p_1ss17GC	-0.81268276203558	Pearson correlation	9
dcaf13	miR.7a_R.2	-0.812684320126321	Pearson correlation	9
nr1d2a	miR.7a_R.2	-0.812684686300592	Pearson correlation	9
pelo	miR.139	-0.812685939956592	Pearson correlation	9
C11orf54	mir.216b.p3	-0.812688572933776	Pearson correlation	9
psap	miR.7a.3.3p	-0.812693839678031	Pearson correlation	9
ENSSAUG00010024615	PC.3p.5483_456	-0.812697093950728	Pearson correlation	9
hps5	miR.2187b.3p_R.1_1ss20AG	-0.812700234565552	Pearson correlation	9
osbpl1a	PC.5p.13322_163	-0.812702267817065	Pearson correlation	9
DDX17	miR.1.5p	-0.812702329854384	Pearson correlation	9
akr1b1.1	miR.30a.4.3p	-0.81272644702594	Pearson correlation	9
dusp1	miR.499	-0.812738648375343	Pearson correlation	9
aph1b	let.7g.3p_1ss22CT	-0.812749667888718	Pearson correlation	9
mrps2	mir.17a.1.p3	-0.812750463892284	Pearson correlation	9
ENSSAUG00010006136	mir.29a.1.p5	-0.812750953018208	Pearson correlation	9
vps33a	miR.125b.2.3p_R.1	-0.812772081990593	Pearson correlation	9
vps33a	miR.125b.3.3p_L.1_1ss11AT	-0.812772081990593	Pearson correlation	9
taco1	miR.499b.3p	-0.812772416531515	Pearson correlation	9
washc5	miR.1_R.1	-0.812776965571714	Pearson correlation	9
dusp16	miR.736	-0.812788388817042	Pearson correlation	9
ENSSAUG00010005740	mir.301a.p5_1ss11CT	-0.812797681890259	Pearson correlation	9
man2b2	miR.125b.2.3p_R.1	-0.812802777791105	Pearson correlation	9
man2b2	miR.125b.3.3p_L.1_1ss11AT	-0.812802777791105	Pearson correlation	9
plcd4b	PC.3p.5483_456	-0.812803950417256	Pearson correlation	9
ldb3b	miR.30e.3p_R.1	-0.812808790531252	Pearson correlation	9
tusc2b	miR.27d.3p_R.1_2ss19GT20TG	-0.812813348314284	Pearson correlation	9
dab2	miR.454.5p_R.1_1ss12AG	-0.812814830950338	Pearson correlation	9
FUCA1	mir.217.p3	-0.81281696557944	Pearson correlation	9
runx1	mir.365.p5	-0.812822647467065	Pearson correlation	9
optn	miR.133a.2.5p_R.1	-0.812822897729408	Pearson correlation	9
dab2	mir.17a.1.p3	-0.812832689247038	Pearson correlation	9
ENSSAUG00010009288	miR.22b_R.1	-0.812852388782656	Pearson correlation	9
tpra1	mir.301a.p5_1ss11CT	-0.8128577219048	Pearson correlation	9
slc38a4	miR.33b.3p	-0.812858717135481	Pearson correlation	9
ENSSAUG00010024617	miR.7133_R.1	-0.812868430444312	Pearson correlation	9
loxl2b	miR.19c.4.5p_R.1	-0.81287599764049	Pearson correlation	9
gpx8	PC.3p.5483_456	-0.812881397143144	Pearson correlation	9
polr2gl	miR.22b_R.1	-0.812886161568827	Pearson correlation	9
tpra1	mir.217.p3	-0.812887445380051	Pearson correlation	9
tpst1	PC.3p.5483_456	-0.812892104388776	Pearson correlation	9
CCDC88A	miR.26a.3.3p_1ss4GA	-0.812893941561678	Pearson correlation	9
nup93	miR.27d.3p_R.1_2ss19GT20TG	-0.812914965416903	Pearson correlation	9
crabp2a	miR.10926_1ss9GA	-0.812924220215444	Pearson correlation	9
pim1	miR.206.5p_1ss17GC	-0.812925109437015	Pearson correlation	9
dram2b	miR.1	-0.812931081181945	Pearson correlation	9
atraid	mir.338.2.p5	-0.812955541802061	Pearson correlation	9
ENSSAUG00010016344	miR.133b.5p_1ss11TC	-0.812960702704637	Pearson correlation	9
mst1ra	PC.5p.13322_163	-0.812966718276771	Pearson correlation	9
rbms1a	miR.7133.3p	-0.812968883198854	Pearson correlation	9
hgd	PC.3p.41976_30	-0.812970765929746	Pearson correlation	9
stx7l	mir.301a.p5_1ss11CT	-0.812985739023016	Pearson correlation	9
ENSSAUG00010005740	miR.736	-0.812987216245137	Pearson correlation	9
FUCA1	miR.7133.3p	-0.812991506013102	Pearson correlation	9
trappc11	mir.301a.p5_1ss11CT	-0.812992302111046	Pearson correlation	9
klhl41a	miR.8160b	-0.813005232315314	Pearson correlation	9
hps5	miR.145.3p_L.2R.1	-0.813017082983021	Pearson correlation	9
ENSSAUG00010012981	miR.7133.3p	-0.813024948878362	Pearson correlation	9
kxd1	mir.365.p5	-0.813027214693877	Pearson correlation	9
ciao2a	miR.19c.4.5p_R.1	-0.81303072692435	Pearson correlation	9
ENSSAUG00010024477	miR.203a_L.1	-0.813033738789683	Pearson correlation	9
CTSB	mir.365.p5	-0.813042711021497	Pearson correlation	9
abhd4	PC.5p.13322_163	-0.813044083282338	Pearson correlation	9
aars1	PC.3p.18663_108	-0.813048653065024	Pearson correlation	9
ENSSAUG00010020882	miR.181b.3p_R.1_2ss9TA11AG	-0.813056828215824	Pearson correlation	9
rcn3	mir.29a.1.p5	-0.813082430723585	Pearson correlation	9
akr7a3	PC.3p.22787_83	-0.813087122953617	Pearson correlation	9
pi4k2a	mir.301a.p5_1ss11CT	-0.81310905882072	Pearson correlation	9
neu1	PC.5p.8494_273	-0.813109280967594	Pearson correlation	9
tex264a	miR.2187b.3p_R.1_1ss20AG	-0.813116105262692	Pearson correlation	9
cox10	PC.3p.41976_30	-0.813121327138857	Pearson correlation	9
gyg1b	miR.736	-0.813128378050447	Pearson correlation	9
ENSSAUG00010026560	miR.7a.3.3p	-0.813128826779992	Pearson correlation	9
ENSSAUG00010002477	miR.33b.3p	-0.813131825623368	Pearson correlation	9
psmb9a	miR.10b	-0.813133200521162	Pearson correlation	9
lgmn	mir.217.p3	-0.813155977515233	Pearson correlation	9
scamp3	miR.736	-0.813168992135658	Pearson correlation	9
tbca	mir.29d.p5	-0.813169280023312	Pearson correlation	9
foxred2	miR.8160b	-0.813179169669073	Pearson correlation	9
uap1l1.1	miR.454.5p_R.1_1ss12AG	-0.813183508007608	Pearson correlation	9
gnl2	PC.3p.18663_108	-0.813186708567021	Pearson correlation	9
ENY2	miR.10926	-0.81319036432648	Pearson correlation	9
eef1akmt2	miR.10b	-0.813193288208625	Pearson correlation	9
COMTD1	PC.3p.18663_108	-0.813200199362337	Pearson correlation	9
stxbp6	PC.5p.8494_273	-0.813229286476672	Pearson correlation	9
spg21	miR.1	-0.813237403649065	Pearson correlation	9
cpt1ab	PC.5p.13322_163	-0.813240885417409	Pearson correlation	9
psmd7	miR.10926_1ss9GA	-0.813242107872644	Pearson correlation	9
vps41	mir.106.p3	-0.813242683496287	Pearson correlation	9
bri3	miR.33b.3p	-0.813242777100564	Pearson correlation	9
FAM83G	miR.7a.3.3p	-0.813244010933775	Pearson correlation	9
amotl2b	miR.7133_R.1	-0.813246222672639	Pearson correlation	9
fkbp1b	miR.22b_R.1	-0.813252582432131	Pearson correlation	9
mterf3	mir.217.p3	-0.81325403481967	Pearson correlation	9
plaa	miR.8160b	-0.813255703999218	Pearson correlation	9
ntmt1	miR.22b_R.1	-0.813264027480724	Pearson correlation	9
ccng1	miR.145.3p_L.2R.1	-0.813269072030639	Pearson correlation	9
efhd2	miR.27d.3p_R.1_2ss19GT20TG	-0.813288615425455	Pearson correlation	9
ENSSAUG00010004399	PC.5p.13322_163	-0.813299592585918	Pearson correlation	9
C9orf16	miR.125b.2.3p_R.1	-0.81330526932156	Pearson correlation	9
C9orf16	miR.125b.3.3p_L.1_1ss11AT	-0.81330526932156	Pearson correlation	9
cd63	miR.499	-0.813308323339745	Pearson correlation	9
hnrnpa1b	mir.29a.1.p5	-0.813313793977255	Pearson correlation	9
ENSSAUG00010018025	PC.3p.40508_32	-0.813321614967474	Pearson correlation	9
rtraf	miR.10926_1ss9GA	-0.813323830856131	Pearson correlation	9
nsa2	let.7a.3.3p	-0.813330888224464	Pearson correlation	9
hp1bp3	mir.29d.p5	-0.81334639937802	Pearson correlation	9
yy1a	miR.7a.3.3p	-0.813352319412128	Pearson correlation	9
rsu1	miR.551_R.1_1ss14TA	-0.813354829526159	Pearson correlation	9
b3gnt5a	PC.5p.16250_129	-0.813367400312589	Pearson correlation	9
angptl7	miR.206.5p_1ss17GC	-0.813397280341837	Pearson correlation	9
pard6gb	miR.7a_R.2	-0.813404095310848	Pearson correlation	9
atraid	miR.7a_R.2	-0.813418529661195	Pearson correlation	9
timm23a	miR.736	-0.813439580712853	Pearson correlation	9
srsf5a	miR.10926_1ss9GA	-0.813445718756855	Pearson correlation	9
psmc1a	miR.10926	-0.813448793078007	Pearson correlation	9
hax1	miR.206.5p_1ss17GC	-0.813451284928228	Pearson correlation	9
porb	PC.3p.5483_456	-0.813452946421568	Pearson correlation	9
xrcc5	PC.3p.5483_456	-0.813454426814837	Pearson correlation	9
ENSSAUG00010000278	miR.736	-0.813457218044482	Pearson correlation	9
saa	miR.22b_R.1	-0.81348673807446	Pearson correlation	9
psmb3	miR.10926	-0.813494635235989	Pearson correlation	9
tshz3a	miR.7133_R.1	-0.813522575077295	Pearson correlation	9
SAT1	miR.7133_R.1	-0.813524847404513	Pearson correlation	9
gsto2	miR.22b_R.1	-0.813544797536595	Pearson correlation	9
SLC39A1	miR.736	-0.813556193910222	Pearson correlation	9
ch25hl3	miR.33b.3p	-0.813558726638101	Pearson correlation	9
ap5b1	miR.7133.3p	-0.813567815895112	Pearson correlation	9
BOLA2	miR.551_R.1_1ss14TA	-0.813579212295861	Pearson correlation	9
ahcy	miR.1	-0.813581113679403	Pearson correlation	9
rdh12l	miR.130a	-0.813598254197593	Pearson correlation	9
tnnt2a	miR.26a.3.3p_1ss4GA	-0.813603391659254	Pearson correlation	9
hmgb1a	miR.27d.3p_R.1_2ss19GT20TG	-0.813608778526799	Pearson correlation	9
psmb9a	miR.122	-0.813614688928257	Pearson correlation	9
akr1a1b	mir.301a.p5_1ss11CT	-0.813614927258323	Pearson correlation	9
tmem9b	PC.3p.32668_47	-0.813615363323642	Pearson correlation	9
marcksb	miR.10926_1ss9GA	-0.813617109138175	Pearson correlation	9
krt18a.1	miR.7133_R.1	-0.813630940599849	Pearson correlation	9
lamp1a	miR.499b.3p	-0.813651250190701	Pearson correlation	9
[truncated: 12,659 more rows]

## Sheet: Corr_miRNA_lncRNA
Parameter1	Parameter2	r	Method	n_Obs
ENSSAUG00010002786	oni.miR.8160b	-0.976632712416817	Pearson correlation	9
ENSSAUG00010017089	dre.miR.1_R.1	-0.968466502099257	Pearson correlation	9
ENSSAUG00010017089	dre.miR.181b.3p_R.1_2ss9TA11AG	-0.968099388100754	Pearson correlation	9
ENSSAUG00010017089	oni.miR.1	-0.960116822244665	Pearson correlation	9
ENSSAUG00010017089	ssa.miR.145.3p_L.2R.1	-0.958893496691374	Pearson correlation	9
ENSSAUG00010009596	oni.mir.128.2.p5	-0.955883888864926	Pearson correlation	9
ENSSAUG00010001416	ssa.miR.7a.3.3p	-0.955194731730819	Pearson correlation	9
ENSSAUG00010017089	dre.miR.206.5p_1ss17GC	-0.951475297295623	Pearson correlation	9
ENSSAUG00010020704	ssa.miR.125b.2.3p_R.1	-0.946165134009928	Pearson correlation	9
ENSSAUG00010020704	ssa.miR.125b.3.3p_L.1_1ss11AT	-0.946165134009928	Pearson correlation	9
ENSSAUG00010009596	ssa.miR.301b.5p	-0.945553383291944	Pearson correlation	9
ENSSAUG00010017089	ssa.let.7a.3.3p	-0.944834512233351	Pearson correlation	9
ENSSAUG00010009717	oni.miR.22b_R.1	-0.941672657814267	Pearson correlation	9
ENSSAUG00010012228	ssa.miR.1.5p	-0.940843536940227	Pearson correlation	9
ENSSAUG00010015941	oni.miR.1	-0.940140249036222	Pearson correlation	9
ENSSAUG00010012182	dre.miR.7a_R.2	-0.939555407294787	Pearson correlation	9
ENSSAUG00010017089	dre.miR.133a.2.5p_R.1	-0.937722931380247	Pearson correlation	9
ENSSAUG00010015789	ssa.miR.26b.3p_2ss8TC10CG	-0.934845457950642	Pearson correlation	9
ENSSAUG00010008657	dre.miR.19a.5p_L.1R.1	-0.930976990569102	Pearson correlation	9
ENSSAUG00010016074	ssa.miR.19c.4.5p_R.1	-0.930968562535391	Pearson correlation	9
ENSSAUG00010024948	oni.miR.31	-0.930543679758602	Pearson correlation	9
ENSSAUG00010015941	dre.miR.181b.3p_R.1_2ss9TA11AG	-0.92983241837524	Pearson correlation	9
ENSSAUG00010012228	dre.miR.133a.2.5p_R.1	-0.92749840034085	Pearson correlation	9
ENSSAUG00010017848	oni.mir.29d.p5	-0.924872048574133	Pearson correlation	9
ENSSAUG00010024948	dre.miR.122	-0.922626770751448	Pearson correlation	9
ENSSAUG00010024948	dre.miR.203a.3p_L.1R.1	-0.919584960545374	Pearson correlation	9
ENSSAUG00010024948	dre.miR.203b.3p_L.1R.1_1ss11CT	-0.919584960545374	Pearson correlation	9
ENSSAUG00010015941	dre.miR.7a_R.2	-0.916848175036261	Pearson correlation	9
ENSSAUG00010017848	dre.miR.203a.3p_L.1R.1	-0.916789201527271	Pearson correlation	9
ENSSAUG00010017848	dre.miR.203b.3p_L.1R.1_1ss11CT	-0.916789201527271	Pearson correlation	9
X...ENSSAUG00010016143	oni.mir.217.p3	-0.916213971985924	Pearson correlation	9
ENSSAUG00010017089	oni.mir.17a.1.p3	-0.914570269521559	Pearson correlation	9
ENSSAUG00010013187	dre.miR.30e.3p_R.1	-0.914143689418509	Pearson correlation	9
ENSSAUG00010012549	oni.miR.133a_L.1R.2	-0.913929543742494	Pearson correlation	9
ENSSAUG00010012549	oni.miR.133b	-0.913929543742494	Pearson correlation	9
ENSSAUG00010003663	oni.mir.15a.p3	-0.913585701429957	Pearson correlation	9
ENSSAUG00010000237	ssa.miR.7a.3.3p	-0.912272414164904	Pearson correlation	9
ENSSAUG00010012228	dre.miR.133b.5p_1ss11TC	-0.911237178430617	Pearson correlation	9
ENSSAUG00010012228	oni.mir.217.p3	-0.910803656565589	Pearson correlation	9
ENSSAUG00010017848	oni.miR.203a_L.1	-0.909207777840843	Pearson correlation	9
ENSSAUG00010012228	oni.mir.106.p3	-0.908381056694685	Pearson correlation	9
ENSSAUG00010009596	oni.mir.365.p5	-0.907981544924243	Pearson correlation	9
ENSSAUG00010017089	oni.mir.216a.p3	-0.907927795102316	Pearson correlation	9
ENSSAUG00010001613	oni.miR.31	-0.907819643981087	Pearson correlation	9
ENSSAUG00010001802	oni.miR.25	-0.907412099753047	Pearson correlation	9
ENSSAUG00010002983	oni.mir.15a.p3	-0.905317915881307	Pearson correlation	9
ENSSAUG00010013187	ssa.miR.30a.4.3p	-0.904105726593598	Pearson correlation	9
ENSSAUG00010024948	ssa.miR.29b.1.5p_1ss18TC	-0.903251339729424	Pearson correlation	9
ENSSAUG00010001802	oni.mir.29a.1.p5	-0.902527635200986	Pearson correlation	9
ENSSAUG00010013187	oni.mir.29a.1.p5	-0.902396759577197	Pearson correlation	9
ENSSAUG00010017089	oni.mir.365.p5	-0.902246200983437	Pearson correlation	9
ENSSAUG00010013622	oni.miR.8160b	-0.90180003906745	Pearson correlation	9
ENSSAUG00010017089	oni.mir.216b.p3	-0.900759325173697	Pearson correlation	9
ENSSAUG00010001802	ssa.miR.26a.3.3p_1ss4GA	-0.900574732767248	Pearson correlation	9
ENSSAUG00010008657	oni.miR.7147_R.1	-0.900229582499514	Pearson correlation	9
ENSSAUG00010009596	ssa.miR.26b.3p_2ss8TC10CG	-0.899748961622749	Pearson correlation	9
ENSSAUG00010016074	oni.mir.15a.p3	-0.899130712223222	Pearson correlation	9
ENSSAUG00010024948	oni.miR.203a_L.1	-0.899098709416009	Pearson correlation	9
ENSSAUG00010017848	oni.miR.16b	-0.898304225081962	Pearson correlation	9
ENSSAUG00010015504	ssa.miR.26a.3.3p_1ss4GA	-0.897280149354822	Pearson correlation	9
ENSSAUG00010016074	oni.miR.7147_R.1	-0.897074493493325	Pearson correlation	9
ENSSAUG00010013187	oni.miR.551_R.1_1ss14TA	-0.897037673066464	Pearson correlation	9
ENSSAUG00010024948	dre.miR.92a.3p_R.1_1ss22TC	-0.896428239774754	Pearson correlation	9
ENSSAUG00010017089	ssa.miR.1.5p	-0.895713918069743	Pearson correlation	9
ENSSAUG00010004711	oni.miR.8160b	-0.895105867298913	Pearson correlation	9
ENSSAUG00010015789	oni.mir.128.2.p5	-0.891927041575715	Pearson correlation	9
ENSSAUG00010015941	dre.miR.1_R.1	-0.891434265011316	Pearson correlation	9
ENSSAUG00010001802	abu.mir.29b.1.p5	-0.890085799118752	Pearson correlation	9
X...ENSSAUG00010016143	oni.mir.106.p3	-0.889358282171251	Pearson correlation	9
ENSSAUG00010001802	dre.miR.203a.3p_L.1R.1	-0.888753301796616	Pearson correlation	9
ENSSAUG00010001802	dre.miR.203b.3p_L.1R.1_1ss11CT	-0.888753301796616	Pearson correlation	9
ENSSAUG00010009717	oni.miR.203a_L.1	-0.888575970338443	Pearson correlation	9
ENSSAUG00010000237	dre.miR.7a_R.2	-0.888262451344029	Pearson correlation	9
ENSSAUG00010017848	dre.miR.122	-0.887645178125664	Pearson correlation	9
ENSSAUG00010002983	ssa.miR.19c.4.5p_R.1	-0.887274841158622	Pearson correlation	9
ENSSAUG00010009596	oni.mir.216a.p3	-0.886857278378992	Pearson correlation	9
ENSSAUG00010001802	dre.miR.92a.3p_R.1_1ss22TC	-0.886161574968503	Pearson correlation	9
ENSSAUG00010017089	ssa.miR.454.5p_R.1_1ss12AG	-0.885761066511585	Pearson correlation	9
ENSSAUG00010001802	oni.mir.27a.p5	-0.8847289304299	Pearson correlation	9
ENSSAUG00010017089	oni.mir.128.2.p5	-0.88433617555834	Pearson correlation	9
ENSSAUG00010008657	oni.miR.34	-0.884208629107799	Pearson correlation	9
ENSSAUG00010008657	dre.miR.338.3p	-0.88321711248847	Pearson correlation	9
ENSSAUG00010009717	oni.mir.29d.p5	-0.882142488452531	Pearson correlation	9
ENSSAUG00010012549	ssa.miR.1.5p	-0.880299231726051	Pearson correlation	9
ENSSAUG00010001802	ssa.miR.29b.1.5p_1ss18TC	-0.879490086147833	Pearson correlation	9
ENSSAUG00010017089	ssa.miR.125a.2.3p	-0.879094354278394	Pearson correlation	9
ENSSAUG00010000237	dre.miR.181b.3p_R.1_2ss9TA11AG	-0.878784786400914	Pearson correlation	9
ENSSAUG00010008657	ssa.miR.19c.4.5p_R.1	-0.878219513069837	Pearson correlation	9
ENSSAUG00010016074	dre.miR.19a.5p_L.1R.1	-0.876136998027265	Pearson correlation	9
X...ENSSAUG00010016143	oni.miR.7133_R.1	-0.874727884853342	Pearson correlation	9
ENSSAUG00010012228	dre.miR.206.5p_1ss17GC	-0.873813262649028	Pearson correlation	9
ENSSAUG00010024948	oni.miR.10c	-0.873615015938259	Pearson correlation	9
ENSSAUG00010024948	oni.miR.10d_L.1R.1_1ss16AG	-0.873615015938259	Pearson correlation	9
ENSSAUG00010001613	ssa.miR.29b.1.5p_1ss18TC	-0.871985812747626	Pearson correlation	9
ENSSAUG00010000237	oni.miR.1	-0.871847118404732	Pearson correlation	9
ENSSAUG00010016109	ssa.miR.26a.3.3p_1ss4GA	-0.870914233376174	Pearson correlation	9
ENSSAUG00010001416	dre.miR.7a_R.2	-0.870710983862143	Pearson correlation	9
ENSSAUG00010020704	ssa.miR.26b.3p_2ss8TC10CG	-0.869987002083524	Pearson correlation	9
ENSSAUG00010012549	oni.mir.217.p3	-0.869647342244665	Pearson correlation	9
ENSSAUG00010015789	ssa.miR.301b.5p	-0.866997325193688	Pearson correlation	9
ENSSAUG00010015504	oni.miR.8160b	-0.866985724576222	Pearson correlation	9
ENSSAUG00010001802	oni.miR.10b	-0.866235957613035	Pearson correlation	9
X...ENSSAUG00010016143	oni.miR.33b.3p	-0.865975315121313	Pearson correlation	9
ENSSAUG00010024948	abu.mir.29b.1.p5	-0.864438627755085	Pearson correlation	9
ENSSAUG00010015941	dre.miR.206.5p_1ss17GC	-0.864245192591439	Pearson correlation	9
ENSSAUG00010016074	oni.miR.33b.3p	-0.864144662304056	Pearson correlation	9
ENSSAUG00010016280	dre.miR.122	-0.863930545510173	Pearson correlation	9
ENSSAUG00010012182	oni.miR.736	-0.863806660743316	Pearson correlation	9
ENSSAUG00010001802	oni.mir.29d.p5	-0.863668842413652	Pearson correlation	9
ENSSAUG00010015941	ssa.miR.454.5p_R.1_1ss12AG	-0.863659445630859	Pearson correlation	9
ENSSAUG00010003663	oni.miR.7133_R.1	-0.862445923807327	Pearson correlation	9
ENSSAUG00010001416	ssa.miR.454.5p_R.1_1ss12AG	-0.861680268037156	Pearson correlation	9
ENSSAUG00010017848	oni.mir.29a.1.p5	-0.861024147224422	Pearson correlation	9
ENSSAUG00010002184	oni.miR.8160b	-0.860962581328614	Pearson correlation	9
ENSSAUG00010001802	oni.miR.31	-0.860822051727584	Pearson correlation	9
ENSSAUG00010009717	dre.miR.203a.3p_L.1R.1	-0.859845818106733	Pearson correlation	9
ENSSAUG00010009717	dre.miR.203b.3p_L.1R.1_1ss11CT	-0.859845818106733	Pearson correlation	9
ENSSAUG00010001802	oni.miR.203a_L.1	-0.859724614806552	Pearson correlation	9
ENSSAUG00010022074	oni.miR.7147_R.1	-0.859404584208928	Pearson correlation	9
ENSSAUG00010013622	dre.miR.30e.3p_R.1	-0.857605788883702	Pearson correlation	9
ENSSAUG00010003663	oni.miR.7147_R.1	-0.85747707045179	Pearson correlation	9
X...ENSSAUG00010016143	abu.miR.7133.3p	-0.856559219241497	Pearson correlation	9
ENSSAUG00010016074	oni.mir.217.p3	-0.855573907731877	Pearson correlation	9
ENSSAUG00010001613	oni.miR.10c	-0.855041388183678	Pearson correlation	9
ENSSAUG00010001613	oni.miR.10d_L.1R.1_1ss16AG	-0.855041388183678	Pearson correlation	9
ENSSAUG00010008657	oni.mir.15a.p3	-0.854944643563025	Pearson correlation	9
ENSSAUG00010010920	oni.miR.27d.3p_R.1_2ss19GT20TG	-0.854920995687849	Pearson correlation	9
ENSSAUG00010015941	ssa.miR.7a.3.3p	-0.854395759533505	Pearson correlation	9
ENSSAUG00010015504	oni.miR.27d.3p_R.1_2ss19GT20TG	-0.853605126231479	Pearson correlation	9
ENSSAUG00010013622	oni.mir.29a.1.p5	-0.8517362239872	Pearson correlation	9
ENSSAUG00010024948	oni.miR.25	-0.85132411931048	Pearson correlation	9
X...ENSSAUG00010016143	oni.miR.7147_R.1	-0.851044221665062	Pearson correlation	9
ENSSAUG00010009717	abu.mir.29b.1.p5	-0.850840025173345	Pearson correlation	9
X...ENSSAUG00010016143	ssa.miR.1.5p	-0.850820520929185	Pearson correlation	9
ENSSAUG00010016209	oni.mir.27a.p5	-0.850797046938942	Pearson correlation	9
ENSSAUG00010017848	oni.miR.25	-0.848747054059297	Pearson correlation	9
ENSSAUG00010012182	oni.miR.1	-0.848291027792648	Pearson correlation	9
ENSSAUG00010015941	ssa.miR.125b.2.3p_R.1	-0.847861729937771	Pearson correlation	9
ENSSAUG00010015941	ssa.miR.125b.3.3p_L.1_1ss11AT	-0.847861729937771	Pearson correlation	9
ENSSAUG00010015941	ssa.miR.1.5p	-0.847567009831093	Pearson correlation	9
ENSSAUG00010015941	dre.miR.133a.2.5p_R.1	-0.847111467082992	Pearson correlation	9
ENSSAUG00010013622	oni.mir.29d.p5	-0.846991334815577	Pearson correlation	9
ENSSAUG00010017848	abu.mir.29b.1.p5	-0.846188280360078	Pearson correlation	9
ENSSAUG00010016109	oni.miR.27d.3p_R.1_2ss19GT20TG	-0.846078183596121	Pearson correlation	9
ENSSAUG00010001802	ssa.miR.22b.5p_R.1	-0.845975042026478	Pearson correlation	9
ENSSAUG00010001802	ssa.miR.30a.4.3p	-0.845502010671602	Pearson correlation	9
ENSSAUG00010002983	oni.miR.7147_R.1	-0.845114265560837	Pearson correlation	9
ENSSAUG00010013622	oni.miR.551_R.1_1ss14TA	-0.842770533615088	Pearson correlation	9
ENSSAUG00010003663	oni.miR.34	-0.840992815099959	Pearson correlation	9
ENSSAUG00010015504	dre.miR.30e.3p_R.1	-0.840294534139652	Pearson correlation	9
ENSSAUG00010002983	dre.miR.19a.5p_L.1R.1	-0.83884402602623	Pearson correlation	9
ENSSAUG00010009717	oni.miR.31	-0.838683738945692	Pearson correlation	9
ENSSAUG00010000237	ssa.miR.1.5p	-0.838344811105364	Pearson correlation	9
ENSSAUG00010009596	oni.miR.7550_L.1R.1_1	-0.837575610940068	Pearson correlation	9
ENSSAUG00010009596	oni.miR.7550_L.1R.1_2	-0.837575610940068	Pearson correlation	9
ENSSAUG00010009596	oni.miR.7550_L.1R.1_3	-0.837575610940068	Pearson correlation	9
ENSSAUG00010012182	ssa.miR.7a.3.3p	-0.836970500052083	Pearson correlation	9
ENSSAUG00010001613	oni.miR.25	-0.836540395490208	Pearson correlation	9
ENSSAUG00010015941	abu.miR.7133.3p	-0.836501337059331	Pearson correlation	9
ENSSAUG00010013187	oni.mir.29d.p5	-0.836457999453174	Pearson correlation	9
ENSSAUG00010001802	oni.miR.10c	-0.836121435493773	Pearson correlation	9
ENSSAUG00010001802	oni.miR.10d_L.1R.1_1ss16AG	-0.836121435493773	Pearson correlation	9
ENSSAUG00010015941	ssa.miR.145.3p_L.2R.1	-0.835360513681817	Pearson correlation	9
ENSSAUG00010000237	dre.miR.206.5p_1ss17GC	-0.834012267386946	Pearson correlation	9
ENSSAUG00010000237	ssa.miR.145.3p_L.2R.1	-0.833794085012331	Pearson correlation	9
ENSSAUG00010002786	oni.mir.29d.p5	-0.833444720401322	Pearson correlation	9
ENSSAUG00010000237	ssa.miR.125b.2.3p_R.1	-0.833318084556072	Pearson correlation	9
ENSSAUG00010000237	ssa.miR.125b.3.3p_L.1_1ss11AT	-0.833318084556072	Pearson correlation	9
ENSSAUG00010020704	oni.mir.128.2.p5	-0.833196741876596	Pearson correlation	9
ENSSAUG00010016074	abu.miR.7133.3p	-0.833108749019875	Pearson correlation	9
ENSSAUG00010010920	oni.miR.8160b	-0.832938203133423	Pearson correlation	9
ENSSAUG00010024948	oni.miR.16b	-0.832251910658432	Pearson correlation	9
ENSSAUG00010015941	oni.mir.17a.1.p3	-0.832116899610777	Pearson correlation	9
ENSSAUG00010002786	oni.miR.130a	-0.832005086204388	Pearson correlation	9
ENSSAUG00010009717	oni.mir.29a.1.p5	-0.831542791404749	Pearson correlation	9
ENSSAUG00010012228	oni.miR.7133_R.1	-0.831469590557802	Pearson correlation	9
ENSSAUG00010022074	oni.miR.34	-0.831023391927583	Pearson correlation	9
ENSSAUG00010001613	abu.mir.29b.1.p5	-0.830721286877561	Pearson correlation	9
ENSSAUG00010020704	oni.mir.365.p5	-0.829993455543692	Pearson correlation	9
ENSSAUG00010009717	oni.miR.8160b	-0.829959105765768	Pearson correlation	9
ENSSAUG00010015789	ssa.miR.454.5p_R.1_1ss12AG	-0.829738974003466	Pearson correlation	9
ENSSAUG00010012228	ssa.miR.125a.2.3p	-0.828975021700005	Pearson correlation	9
ENSSAUG00010026349	oni.mir.29a.1.p5	-0.82867030176034	Pearson correlation	9
ENSSAUG00010022074	dre.miR.19a.5p_L.1R.1	-0.828638357637084	Pearson correlation	9
ENSSAUG00010016280	oni.miR.16b	-0.828177668537137	Pearson correlation	9
ENSSAUG00010017848	oni.miR.10c	-0.827550295058905	Pearson correlation	9
ENSSAUG00010017848	oni.miR.10d_L.1R.1_1ss16AG	-0.827550295058905	Pearson correlation	9
ENSSAUG00010002983	dre.miR.338.3p	-0.827535185052594	Pearson correlation	9
ENSSAUG00010016074	oni.miR.7133_R.1	-0.827278708775667	Pearson correlation	9
ENSSAUG00010017089	dre.miR.133b.5p_1ss11TC	-0.827160932663984	Pearson correlation	9
ENSSAUG00010017089	ssa.miR.125b.2.3p_R.1	-0.826617428453857	Pearson correlation	9
ENSSAUG00010017089	ssa.miR.125b.3.3p_L.1_1ss11AT	-0.826617428453857	Pearson correlation	9
ENSSAUG00010013622	ssa.miR.30a.4.3p	-0.826384384974236	Pearson correlation	9
ENSSAUG00010026349	oni.miR.22b_R.1	-0.825611081453928	Pearson correlation	9
ENSSAUG00010001802	oni.miR.16b	-0.825581852615487	Pearson correlation	9
ENSSAUG00010015789	oni.mir.365.p5	-0.824401069249266	Pearson correlation	9
ENSSAUG00010004711	oni.miR.10926_1ss9GA	-0.824098468415414	Pearson correlation	9
ENSSAUG00010002982	dre.miR.19a.5p_L.1R.1	-0.823679314221557	Pearson correlation	9
ENSSAUG00010026349	oni.miR.8160b	-0.823403878044082	Pearson correlation	9
ENSSAUG00010026349	oni.mir.29d.p5	-0.823164280930217	Pearson correlation	9
ENSSAUG00010012182	abu.miR.7133.3p	-0.822264292692086	Pearson correlation	9
ENSSAUG00010017089	oni.mir.106.p3	-0.821864774490842	Pearson correlation	9
ENSSAUG00010020704	ssa.miR.454.5p_R.1_1ss12AG	-0.821648519774504	Pearson correlation	9
ENSSAUG00010002786	oni.miR.10926_1ss9GA	-0.821638966066112	Pearson correlation	9
ENSSAUG00010009717	ssa.miR.29b.1.5p_1ss18TC	-0.821534718819417	Pearson correlation	9
ENSSAUG00010016109	oni.miR.25	-0.821532064434746	Pearson correlation	9
X...ENSSAUG00010016143	dre.miR.133a.2.5p_R.1	-0.821494985008507	Pearson correlation	9
ENSSAUG00010016074	dre.miR.338.3p	-0.821431208533022	Pearson correlation	9
ENSSAUG00010024948	oni.mir.27a.p5	-0.819812636716593	Pearson correlation	9
ENSSAUG00010003663	oni.mir.301a.p5_1ss11CT	-0.819578993598206	Pearson correlation	9
ENSSAUG00010017089	oni.miR.7550_L.1R.1_1	-0.81944421333237	Pearson correlation	9
ENSSAUG00010017089	oni.miR.7550_L.1R.1_2	-0.81944421333237	Pearson correlation	9
ENSSAUG00010017089	oni.miR.7550_L.1R.1_3	-0.81944421333237	Pearson correlation	9
ENSSAUG00010010920	oni.miR.139	-0.818518256897783	Pearson correlation	9
ENSSAUG00010016280	dre.miR.92a.3p_R.1_1ss22TC	-0.817569418120623	Pearson correlation	9
ENSSAUG00010026349	oni.miR.10926_1ss9GA	-0.817479770298185	Pearson correlation	9
ENSSAUG00010001802	dre.miR.122	-0.817061847345546	Pearson correlation	9
ENSSAUG00010003663	oni.miR.33b.3p	-0.817061006437119	Pearson correlation	9
ENSSAUG00010009717	dre.miR.92a.3p_R.1_1ss22TC	-0.816830304032165	Pearson correlation	9
ENSSAUG00010016074	oni.miR.34	-0.8165137506016	Pearson correlation	9
ENSSAUG00010026349	oni.miR.551_R.1_1ss14TA	-0.816384997834895	Pearson correlation	9
ENSSAUG00010016074	oni.mir.19b.1.p5	-0.816379642525916	Pearson correlation	9
ENSSAUG00010000237	dre.miR.133a.2.5p_R.1	-0.815992530830488	Pearson correlation	9
ENSSAUG00010015504	ssa.miR.30a.4.3p	-0.815829396159484	Pearson correlation	9
ENSSAUG00010017066	oni.let.7g.2.p3	-0.815813006186442	Pearson correlation	9
ENSSAUG00010004711	oni.miR.10926	-0.815304398261529	Pearson correlation	9
ENSSAUG00010017848	oni.miR.31	-0.815021029974578	Pearson correlation	9
ENSSAUG00010016109	dre.miR.30e.3p_R.1	-0.814691629002935	Pearson correlation	9
ENSSAUG00010001802	dre.miR.30e.3p_R.1	-0.81466222717076	Pearson correlation	9
ENSSAUG00010016280	ssa.miR.26a.3.3p_1ss4GA	-0.814456653598326	Pearson correlation	9
ENSSAUG00010009596	oni.mir.216b.p3	-0.814107179954286	Pearson correlation	9
ENSSAUG00010003663	ssa.miR.19c.4.5p_R.1	-0.813871082479873	Pearson correlation	9
ENSSAUG00010012228	abu.miR.7133.3p	-0.813190463909958	Pearson correlation	9
ENSSAUG00010004711	oni.miR.130a	-0.812331568043408	Pearson correlation	9
ENSSAUG00010009596	ssa.miR.145.3p_L.2R.1	-0.8122603467246	Pearson correlation	9
ENSSAUG00010012182	oni.mir.301a.p5_1ss11CT	-0.812209615951721	Pearson correlation	9
ENSSAUG00010002983	ssa.miR.722.5p_L.1R.1	-0.811223317536422	Pearson correlation	9
ENSSAUG00010013187	ssa.miR.26a.3.3p_1ss4GA	-0.811147247448852	Pearson correlation	9
ENSSAUG00010015789	ssa.miR.125b.2.3p_R.1	-0.810753513504265	Pearson correlation	9
ENSSAUG00010015789	ssa.miR.125b.3.3p_L.1_1ss11AT	-0.810753513504265	Pearson correlation	9
ENSSAUG00010000237	dre.miR.1_R.1	-0.809460781461011	Pearson correlation	9
ENSSAUG00010016209	ssa.miR.26a.3.3p_1ss4GA	-0.809257269465438	Pearson correlation	9
ENSSAUG00010016280	oni.miR.25	-0.808992355080014	Pearson correlation	9
ENSSAUG00010002983	oni.mir.19b.1.p5	-0.808973524384331	Pearson correlation	9
ENSSAUG00010017089	ssa.miR.7a.3.3p	-0.808503883577169	Pearson correlation	9
ENSSAUG00010002786	oni.miR.10926	-0.808434100384874	Pearson correlation	9
ENSSAUG00010022074	oni.mir.15a.p3	-0.80792374156802	Pearson correlation	9
ENSSAUG00010012549	oni.mir.17a.1.p3	-0.807386080461954	Pearson correlation	9
ENSSAUG00010003663	oni.mir.217.p3	-0.8066044242491	Pearson correlation	9
ENSSAUG00010013622	ssa.miR.26a.3.3p_1ss4GA	-0.80462555581939	Pearson correlation	9
ENSSAUG00010012228	dre.miR.1_R.1	-0.804355894756334	Pearson correlation	9
ENSSAUG00010012182	oni.miR.33b.3p	-0.804054285545068	Pearson correlation	9
ENSSAUG00010016280	oni.miR.203a_L.1	-0.80346143251371	Pearson correlation	9
ENSSAUG00010001613	dre.miR.203a.3p_L.1R.1	-0.803235678341824	Pearson correlation	9
ENSSAUG00010001613	dre.miR.203b.3p_L.1R.1_1ss11CT	-0.803235678341824	Pearson correlation	9
ENSSAUG00010012182	dre.miR.181b.3p_R.1_2ss9TA11AG	-0.802825027856045	Pearson correlation	9
ENSSAUG00010000237	abu.miR.7133.3p	-0.802672499109567	Pearson correlation	9
ENSSAUG00010017848	dre.miR.92a.3p_R.1_1ss22TC	-0.801779213714551	Pearson correlation	9
ENSSAUG00010012549	abu.miR.7133.3p	-0.80129300543916	Pearson correlation	9
ENSSAUG00010013187	oni.miR.10b	-0.80055447655576	Pearson correlation	9
ENSSAUG00010013187	ssa.miR.22b.5p_R.1	-0.800299556115196	Pearson correlation	9
ENSSAUG00010012228	abu.mir.338.2.p5	-0.800288783798122	Pearson correlation	9
ENSSAUG00010012228	oni.mir.17a.1.p3	-0.800033471596205	Pearson correlation	9

## Sheet: Corr_mRNA_lncRNA
lncRNA	mRNA	r	Method	n_Obs
lncRNA_ENSSAUG00010001416	ENY2	-0.800023881438798	Pearson correlation	9
lncRNA_ENSSAUG00010009596	ehd1a	-0.800043005930597	Pearson correlation	9
lncRNA_ENSSAUG00010002184	tmem9b	-0.800048402394083	Pearson correlation	9
lncRNA_ENSSAUG00010016109	ENSSAUG00010005926	-0.800067548520401	Pearson correlation	9
lncRNA_ENSSAUG00010016143	UBE2N	-0.800078572885161	Pearson correlation	9
lncRNA_ENSSAUG00010002184	mecr	-0.800080489133957	Pearson correlation	9
lncRNA_ENSSAUG00010001416	dck	-0.800087348804163	Pearson correlation	9
lncRNA_ENSSAUG00010024948	slc25a55a	-0.800097940542553	Pearson correlation	9
lncRNA_ENSSAUG00010015504	ccng1	-0.800118480135697	Pearson correlation	9
lncRNA_ENSSAUG00010012182	snrpd3	-0.800123394654281	Pearson correlation	9
lncRNA_ENSSAUG00010016109	tcp1	-0.800179153618352	Pearson correlation	9
lncRNA_ENSSAUG00010012228	dpysl3	-0.800202915983134	Pearson correlation	9
lncRNA_ENSSAUG00010002786	pigr	-0.800207431866821	Pearson correlation	9
lncRNA_ENSSAUG00010003663	Tim14	-0.800224234624302	Pearson correlation	9
lncRNA_ENSSAUG00010015504	ostm1	-0.800258117010196	Pearson correlation	9
lncRNA_ENSSAUG00010015789	tcea1	-0.800264633199687	Pearson correlation	9
lncRNA_ENSSAUG00010000237	cldn5b	-0.800272835520657	Pearson correlation	9
lncRNA_ENSSAUG00010017089	psmd3	-0.800297580462525	Pearson correlation	9
lncRNA_ENSSAUG00010015941	ENSSAUG00010021702	-0.800298895666354	Pearson correlation	9
lncRNA_ENSSAUG00010001694	GJB4	-0.800299338469865	Pearson correlation	9
lncRNA_ENSSAUG00010005522	hadh	-0.800305779705799	Pearson correlation	9
lncRNA_ENSSAUG00010010920	nagpa	-0.800337691597961	Pearson correlation	9
lncRNA_ENSSAUG00010015789	brap	-0.800345034787838	Pearson correlation	9
lncRNA_ENSSAUG00010009596	prmt5	-0.800354440639592	Pearson correlation	9
lncRNA_ENSSAUG00010001802	akr1a1b	-0.800409865695894	Pearson correlation	9
lncRNA_ENSSAUG00010016143	dnajb5	-0.800434584874856	Pearson correlation	9
lncRNA_ENSSAUG00010010920	pld3	-0.800443710872758	Pearson correlation	9
lncRNA_ENSSAUG00010017848	snd1	-0.800444684019156	Pearson correlation	9
lncRNA_ENSSAUG00010020077	mthfs	-0.800484827279588	Pearson correlation	9
lncRNA_ENSSAUG00010017848	nr1d2a	-0.800488072223277	Pearson correlation	9
lncRNA_ENSSAUG00010015510	anxa2b	-0.800529180132811	Pearson correlation	9
lncRNA_ENSSAUG00010012182	actr3	-0.800570050503544	Pearson correlation	9
lncRNA_ENSSAUG00010020704	ppp5c	-0.800616270858175	Pearson correlation	9
lncRNA_ENSSAUG00010008657	DES	-0.800626702618372	Pearson correlation	9
lncRNA_ENSSAUG00010001802	FOXK2	-0.800656263403474	Pearson correlation	9
lncRNA_ENSSAUG00010024948	slc6a15	-0.800659562118408	Pearson correlation	9
lncRNA_ENSSAUG00010012228	rab13	-0.800673093155425	Pearson correlation	9
lncRNA_ENSSAUG00010002786	ENSSAUG00010000278	-0.800690045890551	Pearson correlation	9
lncRNA_ENSSAUG00010015941	myod1	-0.800723400645411	Pearson correlation	9
lncRNA_ENSSAUG00010000237	ankrd1a	-0.800734606081251	Pearson correlation	9
lncRNA_ENSSAUG00010013187	zgc.110239	-0.800734927385624	Pearson correlation	9
lncRNA_ENSSAUG00010004711	nfe2l2a	-0.800743543156863	Pearson correlation	9
lncRNA_ENSSAUG00010015789	sec13	-0.800796146385132	Pearson correlation	9
lncRNA_ENSSAUG00010003663	DES	-0.800800230658248	Pearson correlation	9
lncRNA_ENSSAUG00010008657	smtnl1	-0.800833084419241	Pearson correlation	9
lncRNA_ENSSAUG00010005522	ENSSAUG00010002094	-0.800841968092366	Pearson correlation	9
lncRNA_ENSSAUG00010002982	ENSSAUG00010005588	-0.800856060087993	Pearson correlation	9
lncRNA_ENSSAUG00010002184	spryd4	-0.800874681979385	Pearson correlation	9
lncRNA_ENSSAUG00010020077	FUCA1	-0.800879457436042	Pearson correlation	9
lncRNA_ENSSAUG00010024948	aph1b	-0.800920984119458	Pearson correlation	9
lncRNA_ENSSAUG00010009596	cyp51	-0.800928752780903	Pearson correlation	9
lncRNA_ENSSAUG00010015505	atic	-0.800936916738225	Pearson correlation	9
lncRNA_ENSSAUG00010012549	frzb	-0.800956735525772	Pearson correlation	9
lncRNA_ENSSAUG00010002184	DIO3	-0.800957292932278	Pearson correlation	9
lncRNA_ENSSAUG00010002184	DIO3	-0.800957292932278	Pearson correlation	9
lncRNA_ENSSAUG00010015504	rragcb	-0.800957684879613	Pearson correlation	9
lncRNA_ENSSAUG00010016074	tmod4	-0.800962708359929	Pearson correlation	9
lncRNA_ENSSAUG00010005522	nol11	-0.800976165583216	Pearson correlation	9
lncRNA_ENSSAUG00010015504	adsl	-0.800983557393357	Pearson correlation	9
lncRNA_ENSSAUG00010005522	mrps2	-0.801003812912635	Pearson correlation	9
lncRNA_ENSSAUG00010013187	eif4ebp3l	-0.801008141888369	Pearson correlation	9
lncRNA_ENSSAUG00010015505	runx1	-0.801062312880441	Pearson correlation	9
lncRNA_ENSSAUG00010015789	nup93	-0.801121962495619	Pearson correlation	9
lncRNA_ENSSAUG00010016109	ssuh2rs1	-0.80116591136185	Pearson correlation	9
lncRNA_ENSSAUG00010016109	ssuh2rs1	-0.80116591136185	Pearson correlation	9
lncRNA_ENSSAUG00010013187	ctsla	-0.801187396545433	Pearson correlation	9
lncRNA_ENSSAUG00010020704	ERG28	-0.801220778984053	Pearson correlation	9
lncRNA_ENSSAUG00010002184	2007-03-01	-0.801229573042226	Pearson correlation	9
lncRNA_ENSSAUG00010016209	eif5	-0.801235841359062	Pearson correlation	9
lncRNA_ENSSAUG00010002184	si.dkey.44g23.5	-0.801270100289555	Pearson correlation	9
lncRNA_ENSSAUG00010000237	COPS6	-0.80127753047354	Pearson correlation	9
lncRNA_ENSSAUG00010002786	srrt	-0.80130918528074	Pearson correlation	9
lncRNA_ENSSAUG00010015504	xiap	-0.801327825697653	Pearson correlation	9
lncRNA_ENSSAUG00010016143	sgcd	-0.801328250762874	Pearson correlation	9
lncRNA_ENSSAUG00010015941	pdcd5	-0.801356301777113	Pearson correlation	9
lncRNA_ENSSAUG00010017848	atp6v0d1	-0.801357425451804	Pearson correlation	9
lncRNA_ENSSAUG00010002786	nmrk2	-0.801373428158495	Pearson correlation	9
lncRNA_ENSSAUG00010002184	SRRT	-0.801391859575882	Pearson correlation	9
lncRNA_ENSSAUG00010015504	tcp11l2	-0.801394770536627	Pearson correlation	9
lncRNA_ENSSAUG00010015504	fuca1.2	-0.80141012896623	Pearson correlation	9
lncRNA_ENSSAUG00010016109	ttll12	-0.801419622401833	Pearson correlation	9
lncRNA_ENSSAUG00010016109	ttll12	-0.801419622401833	Pearson correlation	9
lncRNA_ENSSAUG00010016209	mars2	-0.801422231367314	Pearson correlation	9
lncRNA_ENSSAUG00010012549	si.ch211.131k2.3	-0.801422501686509	Pearson correlation	9
lncRNA_ENSSAUG00010004711	gnl2	-0.801448112337265	Pearson correlation	9
lncRNA_ENSSAUG00010026349	ccdc22	-0.801479823095755	Pearson correlation	9
lncRNA_ENSSAUG00010017848	atp6v1ba	-0.801527061693593	Pearson correlation	9
lncRNA_ENSSAUG00010012549	me3	-0.801528598227893	Pearson correlation	9
lncRNA_ENSSAUG00010017089	ENSSAUG00010009288	-0.801537849380015	Pearson correlation	9
lncRNA_ENSSAUG00010001694	ENSSAUG00010003270	-0.801553910450281	Pearson correlation	9
lncRNA_ENSSAUG00010016143	leap2	-0.801573231108616	Pearson correlation	9
lncRNA_ENSSAUG00010016209	mospd1	-0.801645574061115	Pearson correlation	9
lncRNA_ENSSAUG00010016209	mospd1	-0.801645574061115	Pearson correlation	9
lncRNA_ENSSAUG00010016280	zgc.110843	-0.801646545550357	Pearson correlation	9
lncRNA_ENSSAUG00010000237	UCHL3	-0.801649765246911	Pearson correlation	9
lncRNA_ENSSAUG00010015941	si.dkey.11k2.7	-0.801656555228828	Pearson correlation	9
lncRNA_ENSSAUG00010017089	MAPK14	-0.80165899097954	Pearson correlation	9
lncRNA_ENSSAUG00010004711	psen2	-0.801658998607318	Pearson correlation	9
lncRNA_ENSSAUG00010004711	coq6	-0.80166859654161	Pearson correlation	9
lncRNA_ENSSAUG00010001416	snrpe	-0.801672355640938	Pearson correlation	9
lncRNA_ENSSAUG00010002982	DES	-0.801677144795824	Pearson correlation	9
lncRNA_ENSSAUG00010016143	vaspb	-0.801706404940347	Pearson correlation	9
lncRNA_ENSSAUG00010012549	sema3e	-0.801718527418634	Pearson correlation	9
lncRNA_ENSSAUG00010002184	pgk1	-0.801746553091314	Pearson correlation	9
lncRNA_ENSSAUG00010000237	lrrc20	-0.801769154199086	Pearson correlation	9
lncRNA_ENSSAUG00010015504	ctsz	-0.801783204508276	Pearson correlation	9
lncRNA_ENSSAUG00010004711	anxa1a	-0.801787422672659	Pearson correlation	9
lncRNA_ENSSAUG00010002786	ENSSAUG00010005959	-0.801791194105624	Pearson correlation	9
lncRNA_ENSSAUG00010004711	ANPEP	-0.801794132500929	Pearson correlation	9
lncRNA_ENSSAUG00010002184	gpat3	-0.801795983666714	Pearson correlation	9
lncRNA_ENSSAUG00010020077	CTSDb	-0.801800965547445	Pearson correlation	9
lncRNA_ENSSAUG00010000237	crabp2a	-0.801809048912494	Pearson correlation	9
lncRNA_ENSSAUG00010012182	RBBP7	-0.801829114701452	Pearson correlation	9
lncRNA_ENSSAUG00010016074	dynll1	-0.801831301567279	Pearson correlation	9
lncRNA_ENSSAUG00010026349	aars1	-0.801869008193938	Pearson correlation	9
lncRNA_ENSSAUG00010012228	gkap1	-0.801899170590672	Pearson correlation	9
lncRNA_ENSSAUG00010010920	nr1d2b	-0.801905726137517	Pearson correlation	9
lncRNA_ENSSAUG00010009717	ap5b1	-0.801953980232834	Pearson correlation	9
lncRNA_ENSSAUG00010015941	pdap1a	-0.801966255591494	Pearson correlation	9
lncRNA_ENSSAUG00010026349	rsl1d1	-0.801993562285367	Pearson correlation	9
lncRNA_ENSSAUG00010026349	krt18b	-0.801996555179299	Pearson correlation	9
lncRNA_ENSSAUG00010005522	iscub	-0.802009234024232	Pearson correlation	9
lncRNA_ENSSAUG00010026349	hexb	-0.802011671088171	Pearson correlation	9
lncRNA_ENSSAUG00010015505	twistnb	-0.802040228389889	Pearson correlation	9
lncRNA_ENSSAUG00010020077	ttc36	-0.802044133035833	Pearson correlation	9
lncRNA_ENSSAUG00010017848	emilin2a	-0.802051452932935	Pearson correlation	9
lncRNA_ENSSAUG00010012549	tnfrsf19	-0.802058206936835	Pearson correlation	9
lncRNA_ENSSAUG00010002184	tomm20b	-0.802068284270402	Pearson correlation	9
lncRNA_ENSSAUG00010002786	ENSSAUG00010024617	-0.802090716295591	Pearson correlation	9
lncRNA_ENSSAUG00010002786	ENSSAUG00010024617	-0.802090716295591	Pearson correlation	9
lncRNA_ENSSAUG00010013187	atp6v0e1	-0.802118989533605	Pearson correlation	9
lncRNA_ENSSAUG00010017848	hsp90ab1	-0.802128736755255	Pearson correlation	9
lncRNA_ENSSAUG00010024948	fap	-0.802131251011735	Pearson correlation	9
lncRNA_ENSSAUG00010015505	RAB38	-0.80216102263965	Pearson correlation	9
lncRNA_ENSSAUG00010020077	ENSSAUG00010002477	-0.802192722580364	Pearson correlation	9
lncRNA_ENSSAUG00010026349	cpt1ab	-0.802192772067202	Pearson correlation	9
lncRNA_ENSSAUG00010012228	usp13	-0.802236269568286	Pearson correlation	9
lncRNA_ENSSAUG00010001416	sh3bgr	-0.802239558232146	Pearson correlation	9
lncRNA_ENSSAUG00010013187	lamtor2	-0.802252305580856	Pearson correlation	9
lncRNA_ENSSAUG00010016109	sgsh	-0.802262845680099	Pearson correlation	9
lncRNA_ENSSAUG00010016143	pus7	-0.802264250348618	Pearson correlation	9
lncRNA_ENSSAUG00010015510	FH	-0.802301951840329	Pearson correlation	9
lncRNA_ENSSAUG00010020704	psph	-0.802310658462641	Pearson correlation	9
lncRNA_ENSSAUG00010013187	metrnlb	-0.802322138225651	Pearson correlation	9
lncRNA_ENSSAUG00010012549	anp32b	-0.802351079583543	Pearson correlation	9
lncRNA_ENSSAUG00010002184	anxa1a	-0.802359608535287	Pearson correlation	9
lncRNA_ENSSAUG00010015789	rcc1	-0.802438612543897	Pearson correlation	9
lncRNA_ENSSAUG00010012182	ENSSAUG00010020422	-0.802480404259145	Pearson correlation	9
lncRNA_ENSSAUG00010015789	vcp	-0.802499020748028	Pearson correlation	9
lncRNA_ENSSAUG00010002184	gpib	-0.802503179590615	Pearson correlation	9
lncRNA_ENSSAUG00010013622	stxbp6	-0.802527591138587	Pearson correlation	9
lncRNA_ENSSAUG00010015505	si.ch211.243a20.3	-0.802538019155707	Pearson correlation	9
lncRNA_ENSSAUG00010017848	inppl1b	-0.802538803052888	Pearson correlation	9
lncRNA_ENSSAUG00010005522	mthfs	-0.802568323910083	Pearson correlation	9
lncRNA_ENSSAUG00010013187	junba	-0.802569741920824	Pearson correlation	9
lncRNA_ENSSAUG00010002184	atp6v1c1a	-0.802572127177018	Pearson correlation	9
lncRNA_ENSSAUG00010016109	pdxp	-0.802572302034556	Pearson correlation	9
lncRNA_ENSSAUG00010016143	asb8	-0.802604991974758	Pearson correlation	9
lncRNA_ENSSAUG00010016143	ENSSAUG00010013038	-0.802619446575651	Pearson correlation	9
lncRNA_ENSSAUG00010000237	arrdc3a	-0.802626808191955	Pearson correlation	9
lncRNA_ENSSAUG00010000237	smdt1b	-0.802635780094978	Pearson correlation	9
lncRNA_ENSSAUG00010012228	ENSSAUG00010008712	-0.802643711270755	Pearson correlation	9
lncRNA_ENSSAUG00010016143	tnnt2a	-0.802662051249068	Pearson correlation	9
lncRNA_ENSSAUG00010013622	slc25a55a	-0.802681760995517	Pearson correlation	9
lncRNA_ENSSAUG00010024948	tex264a	-0.802714275296418	Pearson correlation	9
lncRNA_ENSSAUG00010020077	ENSSAUG00010020118	-0.802723802108158	Pearson correlation	9
lncRNA_ENSSAUG00010013187	noctb	-0.802803119452416	Pearson correlation	9
lncRNA_ENSSAUG00010026349	SDHA	-0.802835491355803	Pearson correlation	9
lncRNA_ENSSAUG00010001694	CHRNA1	-0.802846515836916	Pearson correlation	9
lncRNA_ENSSAUG00010016143	tfdp1a	-0.802860458688132	Pearson correlation	9
lncRNA_ENSSAUG00010015941	ppdpfa	-0.802902446432142	Pearson correlation	9
lncRNA_ENSSAUG00010016074	hibadhb	-0.802954885528887	Pearson correlation	9
lncRNA_ENSSAUG00010016143	lrrfip1a	-0.802984332714737	Pearson correlation	9
lncRNA_ENSSAUG00010001694	mecr	-0.802999054013547	Pearson correlation	9
lncRNA_ENSSAUG00010013622	atp6v0e1	-0.803002711310843	Pearson correlation	9
lncRNA_ENSSAUG00010009596	wdr18	-0.803020311616048	Pearson correlation	9
lncRNA_ENSSAUG00010002786	mmp19	-0.803033401552439	Pearson correlation	9
lncRNA_ENSSAUG00010012228	faf1	-0.803088068042142	Pearson correlation	9
lncRNA_ENSSAUG00010017848	PRELID3B	-0.803112135835183	Pearson correlation	9
lncRNA_ENSSAUG00010016109	anxa4	-0.803130119831593	Pearson correlation	9
lncRNA_ENSSAUG00010012228	ENSSAUG00010019728	-0.803134079225701	Pearson correlation	9
lncRNA_ENSSAUG00010002786	dusp1	-0.803148383537846	Pearson correlation	9
lncRNA_ENSSAUG00010013187	alg11	-0.803149873022151	Pearson correlation	9
lncRNA_ENSSAUG00010017089	ERG28	-0.803156978050493	Pearson correlation	9
lncRNA_ENSSAUG00010015510	uqcrc2a	-0.803168107292301	Pearson correlation	9
lncRNA_ENSSAUG00010000237	ppid	-0.80318284587214	Pearson correlation	9
lncRNA_ENSSAUG00010000237	ENSSAUG00010017000	-0.80318692343974	Pearson correlation	9
lncRNA_ENSSAUG00010000237	ENSSAUG00010017000	-0.80318692343974	Pearson correlation	9
lncRNA_ENSSAUG00010024948	cyp8b2	-0.803218829972916	Pearson correlation	9
lncRNA_ENSSAUG00010016143	trim55b	-0.803245279304806	Pearson correlation	9
lncRNA_ENSSAUG00010017089	nexn	-0.803271414198984	Pearson correlation	9
lncRNA_ENSSAUG00010005522	prune	-0.803279992936243	Pearson correlation	9
lncRNA_ENSSAUG00010001416	spcs3	-0.803311984492112	Pearson correlation	9
lncRNA_ENSSAUG00010004711	mgat1a	-0.803318737540215	Pearson correlation	9
lncRNA_ENSSAUG00010015505	gnpda1	-0.803340300481587	Pearson correlation	9
lncRNA_ENSSAUG00010015505	gnpda1	-0.803340300481587	Pearson correlation	9
lncRNA_ENSSAUG00010012182	psmd7	-0.803349198753808	Pearson correlation	9
lncRNA_ENSSAUG00010020704	acad9	-0.803362597150065	Pearson correlation	9
lncRNA_ENSSAUG00010012549	ENSSAUG00010015681	-0.803405657780295	Pearson correlation	9
lncRNA_ENSSAUG00010013622	trim25	-0.803423811280584	Pearson correlation	9
lncRNA_ENSSAUG00010002184	rgn	-0.803491313714399	Pearson correlation	9
lncRNA_ENSSAUG00010002184	rgn	-0.803491313714399	Pearson correlation	9
lncRNA_ENSSAUG00010013187	wdr91	-0.803553570371046	Pearson correlation	9
lncRNA_ENSSAUG00010002184	nagk	-0.803591904859095	Pearson correlation	9
lncRNA_ENSSAUG00010026349	dio1	-0.803604752487109	Pearson correlation	9
lncRNA_ENSSAUG00010002982	akr7a3	-0.803619603800313	Pearson correlation	9
lncRNA_ENSSAUG00010004711	ENSSAUG00010016858	-0.803646682771066	Pearson correlation	9
lncRNA_ENSSAUG00010004711	ENSSAUG00010016858	-0.803646682771066	Pearson correlation	9
lncRNA_ENSSAUG00010009596	idh1	-0.803647206259697	Pearson correlation	9
lncRNA_ENSSAUG00010020704	rcc2	-0.803653639601899	Pearson correlation	9
lncRNA_ENSSAUG00010020077	ENSSAUG00010005926	-0.803663600335901	Pearson correlation	9
lncRNA_ENSSAUG00010026349	atp6v0b	-0.803676845479305	Pearson correlation	9
lncRNA_ENSSAUG00010016280	pim1	-0.803680393342924	Pearson correlation	9
lncRNA_ENSSAUG00010026349	ENSSAUG00010025833	-0.80368115960564	Pearson correlation	9
lncRNA_ENSSAUG00010013187	snx14	-0.803704376400027	Pearson correlation	9
lncRNA_ENSSAUG00010016143	ENSSAUG00010026467	-0.803716469871603	Pearson correlation	9
lncRNA_ENSSAUG00010004711	ctdspla	-0.803749272634562	Pearson correlation	9
lncRNA_ENSSAUG00010013187	ch25hl3	-0.80377550952646	Pearson correlation	9
lncRNA_ENSSAUG00010013187	ch25hl3	-0.80377550952646	Pearson correlation	9
lncRNA_ENSSAUG00010016074	ENSSAUG00010011204	-0.803795985916235	Pearson correlation	9
lncRNA_ENSSAUG00010013622	slc30a1a	-0.803818336039332	Pearson correlation	9
lncRNA_ENSSAUG00010016280	ctsla	-0.803839267620935	Pearson correlation	9
lncRNA_ENSSAUG00010016280	atp6ap2	-0.80386678972637	Pearson correlation	9
lncRNA_ENSSAUG00010009717	nbr1a	-0.803879974574322	Pearson correlation	9
lncRNA_ENSSAUG00010012182	stac3	-0.803932984218576	Pearson correlation	9
lncRNA_ENSSAUG00010013187	slc6a14	-0.803958237447802	Pearson correlation	9
lncRNA_ENSSAUG00010002184	ciao2a	-0.803959486321131	Pearson correlation	9
lncRNA_ENSSAUG00010017089	snu13a	-0.803959726324756	Pearson correlation	9
lncRNA_ENSSAUG00010016143	apobec2b	-0.803987124295273	Pearson correlation	9
lncRNA_ENSSAUG00010002184	sgsh	-0.804015138699342	Pearson correlation	9
lncRNA_ENSSAUG00010015941	flnca	-0.804033358516866	Pearson correlation	9
lncRNA_ENSSAUG00010004711	VAT1	-0.804037956132574	Pearson correlation	9
lncRNA_ENSSAUG00010003663	snai1a	-0.804045754883164	Pearson correlation	9
lncRNA_ENSSAUG00010003663	snai1a	-0.804045754883164	Pearson correlation	9
lncRNA_ENSSAUG00010013622	ENSSAUG00010025399	-0.804050404089051	Pearson correlation	9
lncRNA_ENSSAUG00010012228	osbpl2a	-0.804059894664949	Pearson correlation	9
lncRNA_ENSSAUG00010026349	uap1l1	-0.804068723157957	Pearson correlation	9
lncRNA_ENSSAUG00010016109	dcaf13	-0.804087308032108	Pearson correlation	9
lncRNA_ENSSAUG00010017089	mef2cb	-0.804113244996922	Pearson correlation	9
lncRNA_ENSSAUG00010015510	ENSSAUG00010025833	-0.804133836912475	Pearson correlation	9
lncRNA_ENSSAUG00010002184	grsf1	-0.80413723964994	Pearson correlation	9
lncRNA_ENSSAUG00010002184	grsf1	-0.80413723964994	Pearson correlation	9
lncRNA_ENSSAUG00010012228	prmt1	-0.804145633290944	Pearson correlation	9
lncRNA_ENSSAUG00010001802	ddx56	-0.804151690057917	Pearson correlation	9
lncRNA_ENSSAUG00010020704	rrad	-0.804153942767437	Pearson correlation	9
lncRNA_ENSSAUG00010001802	mta	-0.80415530695462	Pearson correlation	9
lncRNA_ENSSAUG00010013622	SDHD	-0.804208323067974	Pearson correlation	9
lncRNA_ENSSAUG00010022074	ENSSAUG00010012118	-0.804220963715041	Pearson correlation	9
lncRNA_ENSSAUG00010015789	csrp1b	-0.804238479348668	Pearson correlation	9
lncRNA_ENSSAUG00010004711	mdh1aa	-0.804261166100047	Pearson correlation	9
lncRNA_ENSSAUG00010016109	dmrt2a	-0.804325095683946	Pearson correlation	9
lncRNA_ENSSAUG00010015510	rpl3	-0.804356360068363	Pearson correlation	9
lncRNA_ENSSAUG00010015941	chrnb1	-0.804382052868175	Pearson correlation	9
lncRNA_ENSSAUG00010016074	nif3l1	-0.804384941606859	Pearson correlation	9
lncRNA_ENSSAUG00010001416	nedd8l	-0.804397567183995	Pearson correlation	9
lncRNA_ENSSAUG00010002184	aimp2	-0.804411471316479	Pearson correlation	9
lncRNA_ENSSAUG00010016109	commd9	-0.804439689763082	Pearson correlation	9
lncRNA_ENSSAUG00010002184	meox1	-0.804448835787686	Pearson correlation	9
lncRNA_ENSSAUG00010012228	smyd1b	-0.804449152048251	Pearson correlation	9
lncRNA_ENSSAUG00010015504	ENSSAUG00010001559	-0.804454013814821	Pearson correlation	9
lncRNA_ENSSAUG00010015504	ENSSAUG00010001559	-0.804454013814821	Pearson correlation	9
lncRNA_ENSSAUG00010017089	rab10	-0.804454736441283	Pearson correlation	9
lncRNA_ENSSAUG00010001694	pim1	-0.80445798408954	Pearson correlation	9
lncRNA_ENSSAUG00010015504	btg3	-0.804476814528434	Pearson correlation	9
lncRNA_ENSSAUG00010002786	ptpn3	-0.804478300861371	Pearson correlation	9
lncRNA_ENSSAUG00010026349	riok1	-0.804529493428732	Pearson correlation	9
lncRNA_ENSSAUG00010024948	ASS1	-0.804536839965293	Pearson correlation	9
lncRNA_ENSSAUG00010015941	leap2	-0.804548769861287	Pearson correlation	9
lncRNA_ENSSAUG00010000237	actr1	-0.804549867792195	Pearson correlation	9
lncRNA_ENSSAUG00010015505	sumf1	-0.804577217567886	Pearson correlation	9
lncRNA_ENSSAUG00010017848	slc5a3b	-0.804577448083142	Pearson correlation	9
lncRNA_ENSSAUG00010001613	plvapb	-0.804600933928329	Pearson correlation	9
lncRNA_ENSSAUG00010005522	ENSSAUG00010026616	-0.804622011981011	Pearson correlation	9
lncRNA_ENSSAUG00010013187	SDHD	-0.804631448226948	Pearson correlation	9
lncRNA_ENSSAUG00010000237	ERG28	-0.804659836813764	Pearson correlation	9
lncRNA_ENSSAUG00010020077	bnip3	-0.804674413515134	Pearson correlation	9
lncRNA_ENSSAUG00010013187	ddx55	-0.804725127420059	Pearson correlation	9
lncRNA_ENSSAUG00010026349	ABHD5	-0.804736073263173	Pearson correlation	9
lncRNA_ENSSAUG00010016280	noctb	-0.80477647860322	Pearson correlation	9
lncRNA_ENSSAUG00010020704	fdps	-0.804847019564723	Pearson correlation	9
lncRNA_ENSSAUG00010002983	sh3d19	-0.804862845668708	Pearson correlation	9
lncRNA_ENSSAUG00010002184	scamp4	-0.804867433637132	Pearson correlation	9
lncRNA_ENSSAUG00010024948	si.ch211.253b8.5	-0.804870533001978	Pearson correlation	9
lncRNA_ENSSAUG00010001694	trib3	-0.804877412222906	Pearson correlation	9
lncRNA_ENSSAUG00010013187	tcp1	-0.804910486302372	Pearson correlation	9
lncRNA_ENSSAUG00010017848	pdk2a	-0.804915203391488	Pearson correlation	9
lncRNA_ENSSAUG00010024948	ENSSAUG00010002477	-0.8049358254725	Pearson correlation	9
lncRNA_ENSSAUG00010001802	bloc1s3	-0.804947463658522	Pearson correlation	9
lncRNA_ENSSAUG00010017848	DENND2A	-0.804952307376036	Pearson correlation	9
lncRNA_ENSSAUG00010016280	arg2	-0.804954451700121	Pearson correlation	9
lncRNA_ENSSAUG00010015505	atraid	-0.804962496019933	Pearson correlation	9
lncRNA_ENSSAUG00010001416	pomp	-0.80497371665191	Pearson correlation	9
lncRNA_ENSSAUG00010001802	nfkb2	-0.804995838574718	Pearson correlation	9
lncRNA_ENSSAUG00010001802	nfkb2	-0.804995838574718	Pearson correlation	9
lncRNA_ENSSAUG00010013187	gadd45bb	-0.805054284134333	Pearson correlation	9
lncRNA_ENSSAUG00010020704	arf5	-0.805059243577359	Pearson correlation	9
lncRNA_ENSSAUG00010022074	mrc2	-0.805062531403308	Pearson correlation	9
lncRNA_ENSSAUG00010000237	polr1d	-0.805064066176837	Pearson correlation	9
lncRNA_ENSSAUG00010016143	col6a2	-0.805137565190224	Pearson correlation	9
lncRNA_ENSSAUG00010020077	ENSSAUG00010000241	-0.80514293110287	Pearson correlation	9
lncRNA_ENSSAUG00010002184	kxd1	-0.805164026172627	Pearson correlation	9
lncRNA_ENSSAUG00010016280	oaz1b	-0.80517743338923	Pearson correlation	9
lncRNA_ENSSAUG00010012228	eef1akmt2	-0.805193443163095	Pearson correlation	9
lncRNA_ENSSAUG00010015505	IDH3A	-0.805200453793895	Pearson correlation	9
lncRNA_ENSSAUG00010013187	runx1	-0.805219039579654	Pearson correlation	9
lncRNA_ENSSAUG00010024948	tpst1	-0.805231859990263	Pearson correlation	9
lncRNA_ENSSAUG00010015941	ostc	-0.805236443377217	Pearson correlation	9
lncRNA_ENSSAUG00010001416	TNNI2	-0.80526698964668	Pearson correlation	9
lncRNA_ENSSAUG00010001802	dab2	-0.80528379806135	Pearson correlation	9
lncRNA_ENSSAUG00010009596	psmd11a	-0.805286134863392	Pearson correlation	9
lncRNA_ENSSAUG00010016280	si.dkey.44g23.5	-0.805297044138058	Pearson correlation	9
lncRNA_ENSSAUG00010013187	anxa1a	-0.80534181785523	Pearson correlation	9
lncRNA_ENSSAUG00010003663	add1	-0.805392821884189	Pearson correlation	9
lncRNA_ENSSAUG00010016109	pepd	-0.805399514451596	Pearson correlation	9
lncRNA_ENSSAUG00010012228	sms	-0.805416401500914	Pearson correlation	9
lncRNA_ENSSAUG00010001802	ctns	-0.805417344702176	Pearson correlation	9
lncRNA_ENSSAUG00010001802	si.dkey.237j11.3	-0.805419897171898	Pearson correlation	9
lncRNA_ENSSAUG00010012549	fbxl22	-0.805446342293718	Pearson correlation	9
lncRNA_ENSSAUG00010026349	washc5	-0.805498880217267	Pearson correlation	9
lncRNA_ENSSAUG00010000237	RAC1	-0.805530383544803	Pearson correlation	9
lncRNA_ENSSAUG00010001802	ankha	-0.805548480772309	Pearson correlation	9
lncRNA_ENSSAUG00010017848	prss16	-0.805568553873779	Pearson correlation	9
lncRNA_ENSSAUG00010020704	eftud2	-0.805569632205769	Pearson correlation	9
lncRNA_ENSSAUG00010026349	jagn1b	-0.805582991128552	Pearson correlation	9
lncRNA_ENSSAUG00010012228	mustn1b	-0.805632609786562	Pearson correlation	9
lncRNA_ENSSAUG00010012549	dynll1	-0.805636018399488	Pearson correlation	9
lncRNA_ENSSAUG00010001694	dnaja3a	-0.805637403732664	Pearson correlation	9
lncRNA_ENSSAUG00010020077	adsl	-0.805647130964132	Pearson correlation	9
lncRNA_ENSSAUG00010013622	riok3	-0.805649518160316	Pearson correlation	9
lncRNA_ENSSAUG00010016280	cd63	-0.805656143031741	Pearson correlation	9
lncRNA_ENSSAUG00010017848	krt18a.1	-0.80565632974573	Pearson correlation	9
lncRNA_ENSSAUG00010004711	dusp1	-0.805671729314152	Pearson correlation	9
lncRNA_ENSSAUG00010015789	snu13a	-0.805692007044111	Pearson correlation	9
lncRNA_ENSSAUG00010001694	spata5l1	-0.80569491891925	Pearson correlation	9
lncRNA_ENSSAUG00010015789	fdft1	-0.805727607776243	Pearson correlation	9
lncRNA_ENSSAUG00010001802	hadh	-0.80572839402058	Pearson correlation	9
lncRNA_ENSSAUG00010012182	rbmx	-0.805730064211289	Pearson correlation	9
lncRNA_ENSSAUG00010016143	unc45b	-0.805730625162673	Pearson correlation	9
lncRNA_ENSSAUG00010001416	acta2	-0.805771058581975	Pearson correlation	9
lncRNA_ENSSAUG00010013622	plin2	-0.805776936534671	Pearson correlation	9
lncRNA_ENSSAUG00010002184	si.dkey.266m15.5	-0.80580518799607	Pearson correlation	9
lncRNA_ENSSAUG00010015941	sspn	-0.805808100500059	Pearson correlation	9
lncRNA_ENSSAUG00010002983	grasp	-0.80581374256291	Pearson correlation	9
lncRNA_ENSSAUG00010015505	junba	-0.805845326646826	Pearson correlation	9
lncRNA_ENSSAUG00010012549	myog	-0.805856889255485	Pearson correlation	9
lncRNA_ENSSAUG00010004711	ENSSAUG00010014097	-0.805882558420297	Pearson correlation	9
lncRNA_ENSSAUG00010016143	FSCN1	-0.805886816022478	Pearson correlation	9
lncRNA_ENSSAUG00010016143	FSCN1	-0.805886816022478	Pearson correlation	9
lncRNA_ENSSAUG00010017848	krt18b	-0.805893650124718	Pearson correlation	9
lncRNA_ENSSAUG00010017848	jagn1b	-0.805928357080336	Pearson correlation	9
lncRNA_ENSSAUG00010012182	ERG28	-0.805938334886078	Pearson correlation	9
lncRNA_ENSSAUG00010020704	snrpa1	-0.805941189095234	Pearson correlation	9
lncRNA_ENSSAUG00010002786	CHRNA1	-0.805989699837225	Pearson correlation	9
lncRNA_ENSSAUG00010009596	nop58	-0.80599622640067	Pearson correlation	9
lncRNA_ENSSAUG00010009596	uba1	-0.805999932181833	Pearson correlation	9
lncRNA_ENSSAUG00010016109	ENSSAUG00010003565	-0.806014984543808	Pearson correlation	9
lncRNA_ENSSAUG00010020077	ckba	-0.806030435305366	Pearson correlation	9
lncRNA_ENSSAUG00010017089	dnaja2b	-0.80604263866795	Pearson correlation	9
lncRNA_ENSSAUG00010017089	rcc1	-0.806103546186777	Pearson correlation	9
lncRNA_ENSSAUG00010015505	ENSSAUG00010014232	-0.806106717378104	Pearson correlation	9
lncRNA_ENSSAUG00010016143	pdlim7	-0.806134910236881	Pearson correlation	9
lncRNA_ENSSAUG00010001613	tmem182b	-0.806185555155701	Pearson correlation	9
lncRNA_ENSSAUG00010005522	COMTD1	-0.806197204012368	Pearson correlation	9
lncRNA_ENSSAUG00010020704	api5	-0.806198586559073	Pearson correlation	9
lncRNA_ENSSAUG00010013187	cbx7a	-0.806201643245364	Pearson correlation	9
lncRNA_ENSSAUG00010002983	erh	-0.806218188394205	Pearson correlation	9
lncRNA_ENSSAUG00010001416	ugt1a1	-0.806238551716205	Pearson correlation	9
lncRNA_ENSSAUG00010010920	ppt1	-0.806241797614369	Pearson correlation	9
lncRNA_ENSSAUG00010010920	ppt1	-0.806241797614369	Pearson correlation	9
lncRNA_ENSSAUG00010016109	ciao2a	-0.806299709066369	Pearson correlation	9
lncRNA_ENSSAUG00010001802	rgcc	-0.806310088229738	Pearson correlation	9
lncRNA_ENSSAUG00010001802	rgcc	-0.806310088229738	Pearson correlation	9
lncRNA_ENSSAUG00010002184	ENSSAUG00010000241	-0.806315399744401	Pearson correlation	9
lncRNA_ENSSAUG00010015941	glipr2l	-0.806326663631652	Pearson correlation	9
lncRNA_ENSSAUG00010015941	glipr2l	-0.806326663631652	Pearson correlation	9
lncRNA_ENSSAUG00010008657	STAC3	-0.806353112526034	Pearson correlation	9
lncRNA_ENSSAUG00010015504	washc5	-0.806358413344409	Pearson correlation	9
lncRNA_ENSSAUG00010026349	nr1d4b	-0.806384968066209	Pearson correlation	9
lncRNA_ENSSAUG00010020704	kpnb1	-0.806389981187292	Pearson correlation	9
lncRNA_ENSSAUG00010015505	pabpc1a	-0.806392473924092	Pearson correlation	9
lncRNA_ENSSAUG00010015504	gyg1b	-0.806398276899687	Pearson correlation	9
lncRNA_ENSSAUG00010024948	phlda3	-0.806425680181285	Pearson correlation	9
lncRNA_ENSSAUG00010016109	oaz1a	-0.806500269855236	Pearson correlation	9
lncRNA_ENSSAUG00010002184	GJB4	-0.806534244036804	Pearson correlation	9
lncRNA_ENSSAUG00010016109	dram2b	-0.806537162419279	Pearson correlation	9
lncRNA_ENSSAUG00010002184	si.ch1073.429i10.3	-0.80655791508414	Pearson correlation	9
lncRNA_ENSSAUG00010005522	lgals8a	-0.806567535335843	Pearson correlation	9
lncRNA_ENSSAUG00010005522	lgals8a	-0.806567535335843	Pearson correlation	9
lncRNA_ENSSAUG00010020077	ier5l	-0.806569404021914	Pearson correlation	9
lncRNA_ENSSAUG00010001416	hs2st1a	-0.806571752443992	Pearson correlation	9
lncRNA_ENSSAUG00010026349	lrp1aa	-0.806578731830231	Pearson correlation	9
lncRNA_ENSSAUG00010012182	gpt2	-0.806591988157388	Pearson correlation	9
lncRNA_ENSSAUG00010015510	tomm20b	-0.806629657077892	Pearson correlation	9
lncRNA_ENSSAUG00010026349	ist1	-0.806630681314979	Pearson correlation	9
lncRNA_ENSSAUG00010001416	eif4eb	-0.806636271153072	Pearson correlation	9
lncRNA_ENSSAUG00010013187	fap	-0.80663758487372	Pearson correlation	9
lncRNA_ENSSAUG00010010920	nit2	-0.80663805324115	Pearson correlation	9
lncRNA_ENSSAUG00010013187	gba	-0.806664754524671	Pearson correlation	9
lncRNA_ENSSAUG00010026349	GALNT15	-0.806681980106302	Pearson correlation	9
lncRNA_ENSSAUG00010004711	ENSSAUG00010005705	-0.80668341262134	Pearson correlation	9
lncRNA_ENSSAUG00010016143	psmd8	-0.80668537805121	Pearson correlation	9
lncRNA_ENSSAUG00010002184	flad1	-0.806691865727402	Pearson correlation	9
lncRNA_ENSSAUG00010002184	flad1	-0.806691865727402	Pearson correlation	9
lncRNA_ENSSAUG00010016109	dab2	-0.806737138982067	Pearson correlation	9
lncRNA_ENSSAUG00010000237	rcn3	-0.806749734141947	Pearson correlation	9
lncRNA_ENSSAUG00010015505	ftr67	-0.806750208900808	Pearson correlation	9
lncRNA_ENSSAUG00010017089	sept9a	-0.80676177860613	Pearson correlation	9
lncRNA_ENSSAUG00010020704	ugdh	-0.806770592108519	Pearson correlation	9
lncRNA_ENSSAUG00010003663	cert1b	-0.80678526338889	Pearson correlation	9
lncRNA_ENSSAUG00010016109	aldh3a2b	-0.806788504328645	Pearson correlation	9
lncRNA_ENSSAUG00010010920	wdr41	-0.806800990968753	Pearson correlation	9
lncRNA_ENSSAUG00010010920	bloc1s3	-0.806808469073402	Pearson correlation	9
lncRNA_ENSSAUG00010012228	ddost	-0.806848972639311	Pearson correlation	9
lncRNA_ENSSAUG00010001802	gpat3	-0.806850863859248	Pearson correlation	9
lncRNA_ENSSAUG00010016109	uap1l1	-0.806851396008959	Pearson correlation	9
lncRNA_ENSSAUG00010017848	as3mt	-0.806851865061444	Pearson correlation	9
lncRNA_ENSSAUG00010001694	mrpl19	-0.806853709082951	Pearson correlation	9
lncRNA_ENSSAUG00010015505	cog1	-0.806861471760847	Pearson correlation	9
lncRNA_ENSSAUG00010017848	lgals8a	-0.806898237661215	Pearson correlation	9
lncRNA_ENSSAUG00010017848	lgals8a	-0.806898237661215	Pearson correlation	9
lncRNA_ENSSAUG00010001416	mustn1b	-0.806907674554945	Pearson correlation	9
lncRNA_ENSSAUG00010016143	ENSSAUG00010001694	-0.806917560904281	Pearson correlation	9
lncRNA_ENSSAUG00010013187	si.dkey.178e17.3	-0.806920040038311	Pearson correlation	9
lncRNA_ENSSAUG00010013187	si.dkey.178e17.3	-0.806920040038311	Pearson correlation	9
lncRNA_ENSSAUG00010003663	dyrk1b	-0.806924063199793	Pearson correlation	9
lncRNA_ENSSAUG00010002184	nr1d4b	-0.806962639334762	Pearson correlation	9
lncRNA_ENSSAUG00010012228	ENSSAUG00010006765	-0.806989602255835	Pearson correlation	9
lncRNA_ENSSAUG00010000237	actn1	-0.807042839304191	Pearson correlation	9
lncRNA_ENSSAUG00010013622	FOXK2	-0.807060319515791	Pearson correlation	9
lncRNA_ENSSAUG00010015789	ppp1r27b	-0.807066207815824	Pearson correlation	9
lncRNA_ENSSAUG00010016143	CKM	-0.807094981632613	Pearson correlation	9
lncRNA_ENSSAUG00010016109	ENSSAUG00010008268	-0.80711446922207	Pearson correlation	9
lncRNA_ENSSAUG00010000237	ENSSAUG00010014659	-0.807121118446104	Pearson correlation	9
lncRNA_ENSSAUG00010000237	ENSSAUG00010014659	-0.807121118446104	Pearson correlation	9
lncRNA_ENSSAUG00010013622	tmem9b	-0.807127459561542	Pearson correlation	9
lncRNA_ENSSAUG00010015504	man2b1	-0.807133729288458	Pearson correlation	9
lncRNA_ENSSAUG00010001416	CSNK2B	-0.807137641247291	Pearson correlation	9
lncRNA_ENSSAUG00010015504	si.dkey.178e17.3	-0.807166493440766	Pearson correlation	9
lncRNA_ENSSAUG00010015504	si.dkey.178e17.3	-0.807166493440766	Pearson correlation	9
lncRNA_ENSSAUG00010015505	nfatc4	-0.807168792944185	Pearson correlation	9
lncRNA_ENSSAUG00010015505	atp6v1h	-0.807176008350941	Pearson correlation	9
lncRNA_ENSSAUG00010004711	snx9b	-0.807181277024199	Pearson correlation	9
lncRNA_ENSSAUG00010016074	col6a1	-0.80720212309431	Pearson correlation	9
lncRNA_ENSSAUG00010017089	g3bp1	-0.807210616086922	Pearson correlation	9
lncRNA_ENSSAUG00010001802	mgat1a	-0.807214607935506	Pearson correlation	9
lncRNA_ENSSAUG00010013622	elk3	-0.807229524886229	Pearson correlation	9
lncRNA_ENSSAUG00010016109	pla2g15	-0.807250370509336	Pearson correlation	9
lncRNA_ENSSAUG00010016280	cxxc5b	-0.807278885073362	Pearson correlation	9
lncRNA_ENSSAUG00010013622	ENSSAUG00010018408	-0.807322872053886	Pearson correlation	9
lncRNA_ENSSAUG00010001694	trmt10c	-0.807328471462429	Pearson correlation	9
lncRNA_ENSSAUG00010012228	SH3PXD2A	-0.807347453533481	Pearson correlation	9
lncRNA_ENSSAUG00010013187	ENSSAUG00010004025	-0.807361262789048	Pearson correlation	9
lncRNA_ENSSAUG00010017089	egr1	-0.807370928707071	Pearson correlation	9
lncRNA_ENSSAUG00010010920	IER5L	-0.807404953612516	Pearson correlation	9
lncRNA_ENSSAUG00010015941	tnfrsf19	-0.807405028256637	Pearson correlation	9
lncRNA_ENSSAUG00010001694	si.ch211.253b8.5	-0.807409960152115	Pearson correlation	9
lncRNA_ENSSAUG00010004711	dbn1	-0.807437112500101	Pearson correlation	9
lncRNA_ENSSAUG00010016109	tspan36	-0.807464613336369	Pearson correlation	9
lncRNA_ENSSAUG00010000237	phlda2	-0.807539740203243	Pearson correlation	9
lncRNA_ENSSAUG00010009596	immt	-0.807543817595841	Pearson correlation	9
lncRNA_ENSSAUG00010013187	pard6gb	-0.807558594695695	Pearson correlation	9
lncRNA_ENSSAUG00010015504	ATP1A1	-0.807569473121305	Pearson correlation	9
lncRNA_ENSSAUG00010001802	ENSSAUG00010027598	-0.807570862540355	Pearson correlation	9
lncRNA_ENSSAUG00010015505	npl	-0.807588590166274	Pearson correlation	9
lncRNA_ENSSAUG00010015941	UBE2N	-0.807610961917518	Pearson correlation	9
lncRNA_ENSSAUG00010002184	nt5c1bb	-0.807658999723248	Pearson correlation	9
lncRNA_ENSSAUG00010002786	jund	-0.807663343965611	Pearson correlation	9
lncRNA_ENSSAUG00010020077	pepd	-0.807669664067321	Pearson correlation	9
lncRNA_ENSSAUG00010013187	ENSSAUG00010022922	-0.807688394278188	Pearson correlation	9
lncRNA_ENSSAUG00010015504	rbm19	-0.807690500456988	Pearson correlation	9
lncRNA_ENSSAUG00010017848	nr1d4b	-0.807723083550052	Pearson correlation	9
lncRNA_ENSSAUG00010016209	yrdc	-0.807767121634095	Pearson correlation	9
lncRNA_ENSSAUG00010010920	zgc.152830	-0.80777339939583	Pearson correlation	9
lncRNA_ENSSAUG00010005522	mak16	-0.807776413035284	Pearson correlation	9
lncRNA_ENSSAUG00010015505	si.ch211.253b8.5	-0.807776859353016	Pearson correlation	9
lncRNA_ENSSAUG00010009596	tmem45a	-0.807798720682095	Pearson correlation	9
lncRNA_ENSSAUG00010004711	tpt1	-0.807837610164803	Pearson correlation	9
lncRNA_ENSSAUG00010020704	acta2	-0.807862758133169	Pearson correlation	9
lncRNA_ENSSAUG00010016143	pvalb1	-0.807880513831118	Pearson correlation	9
lncRNA_ENSSAUG00010000237	uchl5	-0.807892604362257	Pearson correlation	9
lncRNA_ENSSAUG00010000237	uchl5	-0.807892604362257	Pearson correlation	9
lncRNA_ENSSAUG00010016143	fkbp1b	-0.807911039245674	Pearson correlation	9
lncRNA_ENSSAUG00010002184	spata5l1	-0.807931443917334	Pearson correlation	9
lncRNA_ENSSAUG00010002786	zmp.0000000936	-0.807940191615068	Pearson correlation	9
lncRNA_ENSSAUG00010024948	SAT1	-0.807944776198636	Pearson correlation	9
lncRNA_ENSSAUG00010026349	slc35a5	-0.807972408954564	Pearson correlation	9
lncRNA_ENSSAUG00010016209	zgc.91890	-0.808007238276957	Pearson correlation	9
lncRNA_ENSSAUG00010012228	rbfox1l	-0.80801616868526	Pearson correlation	9
lncRNA_ENSSAUG00010001416	ENSSAUG00010008744	-0.808040767582034	Pearson correlation	9
lncRNA_ENSSAUG00010012549	ENSSAUG00010012586	-0.808077345036303	Pearson correlation	9
lncRNA_ENSSAUG00010003663	gtf2f1	-0.808085189231458	Pearson correlation	9
lncRNA_ENSSAUG00010015504	fap	-0.808093178583941	Pearson correlation	9
lncRNA_ENSSAUG00010004711	nfu1	-0.808094685349592	Pearson correlation	9
lncRNA_ENSSAUG00010015505	lgals8a	-0.808116939104727	Pearson correlation	9
lncRNA_ENSSAUG00010015505	lgals8a	-0.808116939104727	Pearson correlation	9
lncRNA_ENSSAUG00010000237	dera	-0.808148017267064	Pearson correlation	9
lncRNA_ENSSAUG00010017089	arpc2	-0.808154758076227	Pearson correlation	9
lncRNA_ENSSAUG00010026349	vps29	-0.808172267793083	Pearson correlation	9
lncRNA_ENSSAUG00010026349	gnpda1	-0.808181759374665	Pearson correlation	9
lncRNA_ENSSAUG00010026349	gnpda1	-0.808181759374665	Pearson correlation	9
lncRNA_ENSSAUG00010015941	crip2	-0.808188211343871	Pearson correlation	9
lncRNA_ENSSAUG00010016109	nelfa	-0.808219943681868	Pearson correlation	9
lncRNA_ENSSAUG00010004711	mrps2	-0.808229646826482	Pearson correlation	9
lncRNA_ENSSAUG00010002786	ENSSAUG00010027598	-0.808251443814079	Pearson correlation	9
lncRNA_ENSSAUG00010001416	ddx5	-0.808269745761847	Pearson correlation	9
lncRNA_ENSSAUG00010016280	optn	-0.808300503504386	Pearson correlation	9
lncRNA_ENSSAUG00010013187	scamp3	-0.808314759728583	Pearson correlation	9
lncRNA_ENSSAUG00010016109	bloc1s2	-0.808345958270451	Pearson correlation	9
lncRNA_ENSSAUG00010010920	LRRC17	-0.808350965440667	Pearson correlation	9
lncRNA_ENSSAUG00010009717	cntfr	-0.808362969543256	Pearson correlation	9
lncRNA_ENSSAUG00010020077	lamtor2	-0.808403410004364	Pearson correlation	9
lncRNA_ENSSAUG00010000237	fkbp11	-0.80841621763411	Pearson correlation	9
lncRNA_ENSSAUG00010000237	ENSSAUG00010019313	-0.808424911406298	Pearson correlation	9
lncRNA_ENSSAUG00010000237	ENSSAUG00010019313	-0.808424911406298	Pearson correlation	9
lncRNA_ENSSAUG00010009596	ppp1r27b	-0.808433072548752	Pearson correlation	9
lncRNA_ENSSAUG00010013187	ece1	-0.808448264037961	Pearson correlation	9
lncRNA_ENSSAUG00010012182	thumpd3	-0.808454256838009	Pearson correlation	9
lncRNA_ENSSAUG00010017089	afap1l1b	-0.808478129292301	Pearson correlation	9
lncRNA_ENSSAUG00010002786	rcl1	-0.808497953018846	Pearson correlation	9
lncRNA_ENSSAUG00010010920	nsa2	-0.808505659371185	Pearson correlation	9
lncRNA_ENSSAUG00010012182	tgm2b	-0.808511114909545	Pearson correlation	9
lncRNA_ENSSAUG00010016109	amdhd2	-0.808523039388971	Pearson correlation	9
lncRNA_ENSSAUG00010026349	ENSSAUG00010002098	-0.808548009367795	Pearson correlation	9
lncRNA_ENSSAUG00010020704	fabp11a	-0.808567531559711	Pearson correlation	9
lncRNA_ENSSAUG00010002184	fuca1.2	-0.80857404250488	Pearson correlation	9
lncRNA_ENSSAUG00010015789	tex10	-0.808580926091765	Pearson correlation	9
lncRNA_ENSSAUG00010015941	ENSSAUG00010015632	-0.808593301549508	Pearson correlation	9
lncRNA_ENSSAUG00010000237	p3h4	-0.808617350689385	Pearson correlation	9
lncRNA_ENSSAUG00010012228	RAC1.1	-0.808622423291133	Pearson correlation	9
lncRNA_ENSSAUG00010013622	ncoa4	-0.808633728509627	Pearson correlation	9
lncRNA_ENSSAUG00010013622	ncoa4	-0.808633728509627	Pearson correlation	9
lncRNA_ENSSAUG00010020077	grsf1	-0.808653037186538	Pearson correlation	9
lncRNA_ENSSAUG00010020077	grsf1	-0.808653037186538	Pearson correlation	9
lncRNA_ENSSAUG00010016143	svila	-0.808685129079859	Pearson correlation	9
lncRNA_ENSSAUG00010013187	hexb	-0.808686434045695	Pearson correlation	9
lncRNA_ENSSAUG00010017848	hmces	-0.80869715711286	Pearson correlation	9
lncRNA_ENSSAUG00010010920	ENSSAUG00010014232	-0.808717136584671	Pearson correlation	9
lncRNA_ENSSAUG00010015941	srp72	-0.808752073376022	Pearson correlation	9
lncRNA_ENSSAUG00010012228	si.ch73.21k16.1	-0.808753647326296	Pearson correlation	9
lncRNA_ENSSAUG00010004711	retsat	-0.808767331496679	Pearson correlation	9
lncRNA_ENSSAUG00010020077	nmd3	-0.80876861013378	Pearson correlation	9
lncRNA_ENSSAUG00010010920	atf4a	-0.808771544737833	Pearson correlation	9
lncRNA_ENSSAUG00010017089	rab27a	-0.808783666552227	Pearson correlation	9
lncRNA_ENSSAUG00010012549	tgm2b	-0.808796788119824	Pearson correlation	9
lncRNA_ENSSAUG00010016143	smyd2a	-0.808801311747052	Pearson correlation	9
lncRNA_ENSSAUG00010009717	LGR6	-0.80883962856845	Pearson correlation	9
lncRNA_ENSSAUG00010001416	ehd1a	-0.808886590511403	Pearson correlation	9
lncRNA_ENSSAUG00010017848	HMGCR	-0.808919070561295	Pearson correlation	9
lncRNA_ENSSAUG00010002184	GALNT15	-0.808929322782882	Pearson correlation	9
lncRNA_ENSSAUG00010020077	bloc1s3	-0.80893040093839	Pearson correlation	9
lncRNA_ENSSAUG00010016143	pfdn6	-0.808968216385081	Pearson correlation	9
lncRNA_ENSSAUG00010013622	stx7l	-0.808986600478566	Pearson correlation	9
lncRNA_ENSSAUG00010012228	ENSSAUG00010015975	-0.809027060642549	Pearson correlation	9
lncRNA_ENSSAUG00010004711	dennd2b	-0.809037235351394	Pearson correlation	9
lncRNA_ENSSAUG00010008657	psmb9a	-0.809045980902901	Pearson correlation	9
lncRNA_ENSSAUG00010001802	ENSSAUG00010008268	-0.809074152054695	Pearson correlation	9
lncRNA_ENSSAUG00010002983	eif4e2	-0.809079983521195	Pearson correlation	9
lncRNA_ENSSAUG00010020077	rcl1	-0.809090723953364	Pearson correlation	9
lncRNA_ENSSAUG00010015504	metap2b	-0.809104388804663	Pearson correlation	9
lncRNA_ENSSAUG00010017089	yars1	-0.809159759391897	Pearson correlation	9
lncRNA_ENSSAUG00010017089	yars1	-0.809159759391897	Pearson correlation	9
lncRNA_ENSSAUG00010015504	ENSSAUG00010021216	-0.809159873448988	Pearson correlation	9
lncRNA_ENSSAUG00010017089	dnajb5	-0.809169659989139	Pearson correlation	9
lncRNA_ENSSAUG00010016143	asb12b	-0.809183689502689	Pearson correlation	9
lncRNA_ENSSAUG00010016074	ENSSAUG00010006712	-0.809188885202179	Pearson correlation	9
lncRNA_ENSSAUG00010000237	gcat	-0.809195504005453	Pearson correlation	9
lncRNA_ENSSAUG00010020704	pmvk	-0.809210988450882	Pearson correlation	9
lncRNA_ENSSAUG00010010920	ENSSAUG00010020882	-0.809261015465931	Pearson correlation	9
lncRNA_ENSSAUG00010012182	ppdpfb	-0.80928452777451	Pearson correlation	9
lncRNA_ENSSAUG00010004711	inppl1b	-0.809286116039326	Pearson correlation	9
lncRNA_ENSSAUG00010012228	pfn2l	-0.809296176052395	Pearson correlation	9
lncRNA_ENSSAUG00010002184	ENSSAUG00010001559	-0.809307903925547	Pearson correlation	9
lncRNA_ENSSAUG00010002184	ENSSAUG00010001559	-0.809307903925547	Pearson correlation	9
lncRNA_ENSSAUG00010020077	mkrn2	-0.80934063098557	Pearson correlation	9
lncRNA_ENSSAUG00010020077	ftr67	-0.809347676179682	Pearson correlation	9
lncRNA_ENSSAUG00010012228	mcm7	-0.809357018152324	Pearson correlation	9
lncRNA_ENSSAUG00010017848	tcp11l2	-0.809373171199089	Pearson correlation	9
lncRNA_ENSSAUG00010024948	tgfb3	-0.809377926758336	Pearson correlation	9
lncRNA_ENSSAUG00010026349	dnaja3a	-0.809430017046291	Pearson correlation	9
lncRNA_ENSSAUG00010016109	farsa	-0.809434465666323	Pearson correlation	9
lncRNA_ENSSAUG00010015505	ENSSAUG00010008268	-0.809574430630645	Pearson correlation	9
lncRNA_ENSSAUG00010001416	marcksb	-0.80958365792186	Pearson correlation	9
lncRNA_ENSSAUG00010005522	taco1	-0.809602302215937	Pearson correlation	9
lncRNA_ENSSAUG00010013622	ENSSAUG00010027598	-0.809615599486033	Pearson correlation	9
lncRNA_ENSSAUG00010015941	crabp2a	-0.809665391692889	Pearson correlation	9
lncRNA_ENSSAUG00010012228	si.ch211.131k2.3	-0.809720518177655	Pearson correlation	9
lncRNA_ENSSAUG00010017089	ddx19	-0.809764877100023	Pearson correlation	9
lncRNA_ENSSAUG00010024948	ENSSAUG00010008470	-0.809772689006229	Pearson correlation	9
lncRNA_ENSSAUG00010000237	snrpd2	-0.809820687691672	Pearson correlation	9
lncRNA_ENSSAUG00010020704	nsfl1c	-0.809838865677931	Pearson correlation	9
lncRNA_ENSSAUG00010001416	ENSSAUG00010010463	-0.809868646152863	Pearson correlation	9
lncRNA_ENSSAUG00010026349	mst1ra	-0.809870099460482	Pearson correlation	9
lncRNA_ENSSAUG00010024948	ENSSAUG00010010968	-0.809877140314065	Pearson correlation	9
lncRNA_ENSSAUG00010002184	pepd	-0.809938732423973	Pearson correlation	9
lncRNA_ENSSAUG00010005522	nmd3	-0.809951326463273	Pearson correlation	9
lncRNA_ENSSAUG00010016143	ddb1	-0.809980290200558	Pearson correlation	9
lncRNA_ENSSAUG00010012182	NUP62	-0.809981300671117	Pearson correlation	9
lncRNA_ENSSAUG00010001694	mmp19	-0.810055945791574	Pearson correlation	9
lncRNA_ENSSAUG00010015504	pim1	-0.810066598279532	Pearson correlation	9
lncRNA_ENSSAUG00010015505	ENSSAUG00010000457	-0.810067534245066	Pearson correlation	9
lncRNA_ENSSAUG00010020077	mrps2	-0.810076688027124	Pearson correlation	9
lncRNA_ENSSAUG00010020077	hexb	-0.810083246361521	Pearson correlation	9
lncRNA_ENSSAUG00010022074	ENSSAUG00010006765	-0.810103557005988	Pearson correlation	9
lncRNA_ENSSAUG00010001416	ENSSAUG00010008712	-0.810128342646059	Pearson correlation	9
lncRNA_ENSSAUG00010016109	vps16	-0.810130626418963	Pearson correlation	9
lncRNA_ENSSAUG00010020704	g3bp1	-0.810138709246816	Pearson correlation	9
lncRNA_ENSSAUG00010000237	sqlea	-0.810157627890276	Pearson correlation	9
lncRNA_ENSSAUG00010016109	prss16	-0.810167838868435	Pearson correlation	9
lncRNA_ENSSAUG00010016143	UCHL3	-0.810186868377409	Pearson correlation	9
lncRNA_ENSSAUG00010002983	c1qtnf5	-0.810187587638657	Pearson correlation	9
lncRNA_ENSSAUG00010010920	si.dkey.10o6.2	-0.810225123642805	Pearson correlation	9
lncRNA_ENSSAUG00010015941	fdft1	-0.810236963370138	Pearson correlation	9
lncRNA_ENSSAUG00010010920	ENSSAUG00010002265	-0.810237420050515	Pearson correlation	9
lncRNA_ENSSAUG00010010920	ENSSAUG00010002265	-0.810237420050515	Pearson correlation	9
lncRNA_ENSSAUG00010004711	flad1	-0.810258707487566	Pearson correlation	9
lncRNA_ENSSAUG00010004711	flad1	-0.810258707487566	Pearson correlation	9
lncRNA_ENSSAUG00010020704	usp5	-0.810261022491699	Pearson correlation	9
lncRNA_ENSSAUG00010013187	zgc.114045	-0.810289367528634	Pearson correlation	9
lncRNA_ENSSAUG00010015789	abce1	-0.810293262929351	Pearson correlation	9
lncRNA_ENSSAUG00010017089	gtf2f1	-0.810346700654726	Pearson correlation	9
lncRNA_ENSSAUG00010012228	ENSSAUG00010004947	-0.810352312485073	Pearson correlation	9
lncRNA_ENSSAUG00010015941	hspb8	-0.81036490652278	Pearson correlation	9
lncRNA_ENSSAUG00010005522	ENSSAUG00010008411	-0.81036572628482	Pearson correlation	9
lncRNA_ENSSAUG00010005522	ENSSAUG00010008411	-0.81036572628482	Pearson correlation	9
lncRNA_ENSSAUG00010020704	tars1	-0.810372921950669	Pearson correlation	9
lncRNA_ENSSAUG00010020704	tars1	-0.810372921950669	Pearson correlation	9
lncRNA_ENSSAUG00010005522	oxa1l	-0.810412383156514	Pearson correlation	9
lncRNA_ENSSAUG00010005522	oxa1l	-0.810412383156514	Pearson correlation	9
lncRNA_ENSSAUG00010015504	serpine2	-0.810479060746555	Pearson correlation	9
lncRNA_ENSSAUG00010016109	ttc36	-0.810495348792154	Pearson correlation	9
lncRNA_ENSSAUG00010017089	psmb9a	-0.810524398574426	Pearson correlation	9
lncRNA_ENSSAUG00010015510	mdh1aa	-0.810570306293728	Pearson correlation	9
lncRNA_ENSSAUG00010017089	srp68	-0.810604181925027	Pearson correlation	9
lncRNA_ENSSAUG00010013187	gpx8	-0.810613180908314	Pearson correlation	9
lncRNA_ENSSAUG00010012549	txlnbb	-0.810631407301732	Pearson correlation	9
lncRNA_ENSSAUG00010002983	tapbp.2	-0.810640238001599	Pearson correlation	9
lncRNA_ENSSAUG00010015505	akr1a1b	-0.810641436629989	Pearson correlation	9
lncRNA_ENSSAUG00010002184	ptpmt1	-0.810676856334043	Pearson correlation	9
lncRNA_ENSSAUG00010004711	stx7l	-0.810689124366455	Pearson correlation	9
lncRNA_ENSSAUG00010002983	txlnbb	-0.810697090500645	Pearson correlation	9
lncRNA_ENSSAUG00010016143	tnni2a.3	-0.810707255473959	Pearson correlation	9
lncRNA_ENSSAUG00010016109	hspa8	-0.810732047830947	Pearson correlation	9
lncRNA_ENSSAUG00010017089	coro6	-0.810736429366375	Pearson correlation	9
lncRNA_ENSSAUG00010002184	LRRC17	-0.810738993292913	Pearson correlation	9
lncRNA_ENSSAUG00010012228	srsf5a	-0.810763045625313	Pearson correlation	9
lncRNA_ENSSAUG00010017089	svila	-0.810792234561518	Pearson correlation	9
lncRNA_ENSSAUG00010002184	nub1	-0.810826023155729	Pearson correlation	9
lncRNA_ENSSAUG00010013187	mdh1aa	-0.810827934169397	Pearson correlation	9
lncRNA_ENSSAUG00010013622	smarcc1b	-0.810841941179268	Pearson correlation	9
lncRNA_ENSSAUG00010016143	nudc	-0.810853985968937	Pearson correlation	9
lncRNA_ENSSAUG00010017089	cavin1a	-0.810858762474744	Pearson correlation	9
lncRNA_ENSSAUG00010016109	oser1	-0.810889244329607	Pearson correlation	9
lncRNA_ENSSAUG00010012549	smyd1b	-0.810893510651407	Pearson correlation	9
lncRNA_ENSSAUG00010017848	ENSSAUG00010008411	-0.810920563650642	Pearson correlation	9
lncRNA_ENSSAUG00010017848	ENSSAUG00010008411	-0.810920563650642	Pearson correlation	9
lncRNA_ENSSAUG00010020077	uap1l1	-0.810930966671956	Pearson correlation	9
lncRNA_ENSSAUG00010017848	ssuh2rs1	-0.811017766767727	Pearson correlation	9
lncRNA_ENSSAUG00010017848	ssuh2rs1	-0.811017766767727	Pearson correlation	9
lncRNA_ENSSAUG00010004711	si.dkey.44g23.5	-0.811031356158817	Pearson correlation	9
lncRNA_ENSSAUG00010012182	PPP2CA	-0.811038037768954	Pearson correlation	9
lncRNA_ENSSAUG00010022074	lcp1	-0.811058479687317	Pearson correlation	9
lncRNA_ENSSAUG00010016074	mif	-0.811151993740728	Pearson correlation	9
lncRNA_ENSSAUG00010010920	CLPB	-0.811163171076184	Pearson correlation	9
lncRNA_ENSSAUG00010015505	asah1b	-0.811177224772598	Pearson correlation	9
lncRNA_ENSSAUG00010012228	rpn2	-0.811207189475871	Pearson correlation	9
lncRNA_ENSSAUG00010015505	gba	-0.811208759083095	Pearson correlation	9
lncRNA_ENSSAUG00010001416	NUP62	-0.81126597702863	Pearson correlation	9
lncRNA_ENSSAUG00010012228	TPM1	-0.811282850914086	Pearson correlation	9
lncRNA_ENSSAUG00010012228	ENSSAUG00010022027	-0.811340170225044	Pearson correlation	9
lncRNA_ENSSAUG00010026349	ENSSAUG00010005926	-0.811355320035728	Pearson correlation	9
lncRNA_ENSSAUG00010016280	pmp22a	-0.811360611169357	Pearson correlation	9
lncRNA_ENSSAUG00010015504	DIO3	-0.811370911536699	Pearson correlation	9
lncRNA_ENSSAUG00010015504	DIO3	-0.811370911536699	Pearson correlation	9
lncRNA_ENSSAUG00010004711	nagpa	-0.811372811739347	Pearson correlation	9
lncRNA_ENSSAUG00010004711	RAB38	-0.811373040782248	Pearson correlation	9
lncRNA_ENSSAUG00010016143	asb5a	-0.811376477196271	Pearson correlation	9
lncRNA_ENSSAUG00010015505	ENSSAUG00010018408	-0.811399320702865	Pearson correlation	9
lncRNA_ENSSAUG00010026349	lamb1a	-0.811404166747498	Pearson correlation	9
lncRNA_ENSSAUG00010012182	PSMD12	-0.811407534108165	Pearson correlation	9
lncRNA_ENSSAUG00010013622	bloc1s1	-0.811433312568232	Pearson correlation	9
lncRNA_ENSSAUG00010000237	rex1bd	-0.811439692481324	Pearson correlation	9
lncRNA_ENSSAUG00010012182	cltb	-0.811440610739271	Pearson correlation	9
lncRNA_ENSSAUG00010024948	dcaf13	-0.811450922500253	Pearson correlation	9
lncRNA_ENSSAUG00010026349	rgn	-0.811482798746283	Pearson correlation	9
lncRNA_ENSSAUG00010026349	rgn	-0.811482798746283	Pearson correlation	9
lncRNA_ENSSAUG00010009717	pld3	-0.811527877859304	Pearson correlation	9
lncRNA_ENSSAUG00010010920	vps29	-0.811546113224738	Pearson correlation	9
lncRNA_ENSSAUG00010001416	immt	-0.811586332311797	Pearson correlation	9
lncRNA_ENSSAUG00010004711	rragcb	-0.811589753194528	Pearson correlation	9
lncRNA_ENSSAUG00010012228	ENSSAUG00010004265	-0.811594214707294	Pearson correlation	9
lncRNA_ENSSAUG00010015505	bnip3	-0.811604191775493	Pearson correlation	9
lncRNA_ENSSAUG00010002184	si.ch211.107o10.3	-0.81163289995435	Pearson correlation	9
lncRNA_ENSSAUG00010009717	lnx1	-0.811636127908186	Pearson correlation	9
lncRNA_ENSSAUG00010012228	psma8	-0.811664763554943	Pearson correlation	9
lncRNA_ENSSAUG00010004711	tbc1d17	-0.811670117456968	Pearson correlation	9
lncRNA_ENSSAUG00010001802	SGK1	-0.811693254251871	Pearson correlation	9
lncRNA_ENSSAUG00010012182	pgm5	-0.811753781064845	Pearson correlation	9
lncRNA_ENSSAUG00010010920	noctb	-0.81175507808713	Pearson correlation	9
lncRNA_ENSSAUG00010001416	snrpd1	-0.81175581071852	Pearson correlation	9
lncRNA_ENSSAUG00010003663	pin1	-0.811764029341518	Pearson correlation	9
lncRNA_ENSSAUG00010002786	ENSSAUG00010020216	-0.811769691279604	Pearson correlation	9
lncRNA_ENSSAUG00010017089	pih1d1	-0.811772554639075	Pearson correlation	9
lncRNA_ENSSAUG00010001802	slc6a15	-0.811776622349166	Pearson correlation	9
lncRNA_ENSSAUG00010020077	ACTG1.1	-0.811794415825879	Pearson correlation	9
lncRNA_ENSSAUG00010000237	cops5	-0.811803727881208	Pearson correlation	9
lncRNA_ENSSAUG00010001416	hmgb1b	-0.811810650186498	Pearson correlation	9
lncRNA_ENSSAUG00010020077	sgsh	-0.811825202430553	Pearson correlation	9
lncRNA_ENSSAUG00010001694	ENSSAUG00010008268	-0.811840735818737	Pearson correlation	9
lncRNA_ENSSAUG00010016280	CNNM3	-0.811848028381563	Pearson correlation	9
lncRNA_ENSSAUG00010015505	krt5	-0.811851875063635	Pearson correlation	9
lncRNA_ENSSAUG00010012182	RAD23B	-0.811853923287801	Pearson correlation	9
lncRNA_ENSSAUG00010000237	ENSSAUG00010026349	-0.811854518384237	Pearson correlation	9
lncRNA_ENSSAUG00010012228	dera	-0.811860286655016	Pearson correlation	9
lncRNA_ENSSAUG00010000237	ENSSAUG00010024097	-0.811920111000248	Pearson correlation	9
lncRNA_ENSSAUG00010016280	ENSSAUG00010024277	-0.811944684756144	Pearson correlation	9
lncRNA_ENSSAUG00010001802	vps16	-0.811947011865691	Pearson correlation	9
lncRNA_ENSSAUG00010001694	C4orf33	-0.811952990611053	Pearson correlation	9
lncRNA_ENSSAUG00010002786	ch25hl3	-0.811976438586109	Pearson correlation	9
lncRNA_ENSSAUG00010002786	ch25hl3	-0.811976438586109	Pearson correlation	9
lncRNA_ENSSAUG00010001416	ppdpfa	-0.811995393696483	Pearson correlation	9
lncRNA_ENSSAUG00010026349	trim8b	-0.812010029505511	Pearson correlation	9
lncRNA_ENSSAUG00010001416	pelo	-0.812021541129415	Pearson correlation	9
lncRNA_ENSSAUG00010013622	fap	-0.812100964728755	Pearson correlation	9
lncRNA_ENSSAUG00010012228	ube2d4	-0.81211870832585	Pearson correlation	9
lncRNA_ENSSAUG00010001802	tspan36	-0.812124075379247	Pearson correlation	9
lncRNA_ENSSAUG00010017089	papss1	-0.812171003342614	Pearson correlation	9
lncRNA_ENSSAUG00010016143	AMPD3	-0.812197346577492	Pearson correlation	9
lncRNA_ENSSAUG00010010920	cdkn1a	-0.812200639111503	Pearson correlation	9
lncRNA_ENSSAUG00010020704	ppil1	-0.812201544086817	Pearson correlation	9
lncRNA_ENSSAUG00010020704	ppil1	-0.812201544086817	Pearson correlation	9
lncRNA_ENSSAUG00010009596	actn1	-0.81221966046932	Pearson correlation	9
lncRNA_ENSSAUG00010010920	ntn4	-0.812222252904604	Pearson correlation	9
lncRNA_ENSSAUG00010017089	psmb7	-0.812223209163007	Pearson correlation	9
lncRNA_ENSSAUG00010015505	eif4ebp3l	-0.812232848861363	Pearson correlation	9
lncRNA_ENSSAUG00010005522	vps29	-0.812255804838059	Pearson correlation	9
lncRNA_ENSSAUG00010016109	sumf1	-0.8122655444768	Pearson correlation	9
lncRNA_ENSSAUG00010016109	dars1	-0.812270350034195	Pearson correlation	9
lncRNA_ENSSAUG00010000237	hspb7	-0.812270659365286	Pearson correlation	9
lncRNA_ENSSAUG00010000237	sec23ip	-0.812276895037132	Pearson correlation	9
lncRNA_ENSSAUG00010002786	DENND2A	-0.812302619359021	Pearson correlation	9
lncRNA_ENSSAUG00010001694	NAGA	-0.81237068290392	Pearson correlation	9
lncRNA_ENSSAUG00010001694	NAGA	-0.81237068290392	Pearson correlation	9
lncRNA_ENSSAUG00010015505	SAT1	-0.812387720861384	Pearson correlation	9
lncRNA_ENSSAUG00010015505	surf1	-0.812456382754499	Pearson correlation	9
lncRNA_ENSSAUG00010015505	surf1	-0.812456382754499	Pearson correlation	9
lncRNA_ENSSAUG00010001694	mak16	-0.812512104203547	Pearson correlation	9
lncRNA_ENSSAUG00010015789	pdia6	-0.812536915212123	Pearson correlation	9
lncRNA_ENSSAUG00010015505	scpep1	-0.812558389775522	Pearson correlation	9
lncRNA_ENSSAUG00010010920	ENSSAUG00010020118	-0.812560433156612	Pearson correlation	9
lncRNA_ENSSAUG00010020077	atp6v1g1	-0.812563188734335	Pearson correlation	9
lncRNA_ENSSAUG00010000237	stac3	-0.812571757214645	Pearson correlation	9
lncRNA_ENSSAUG00010012228	fbxw7	-0.812574272021322	Pearson correlation	9
lncRNA_ENSSAUG00010016143	sec11a	-0.81257605520606	Pearson correlation	9
lncRNA_ENSSAUG00010016280	tgfb3	-0.8125787198031	Pearson correlation	9
lncRNA_ENSSAUG00010026349	rnf13	-0.812585164616187	Pearson correlation	9
lncRNA_ENSSAUG00010015505	lamtor2	-0.812615309888299	Pearson correlation	9
lncRNA_ENSSAUG00010001802	dram2b	-0.812624531327073	Pearson correlation	9
lncRNA_ENSSAUG00010004711	ENSSAUG00010009449	-0.812636402867809	Pearson correlation	9
lncRNA_ENSSAUG00010016109	anxa1a	-0.81269941306404	Pearson correlation	9
lncRNA_ENSSAUG00010009596	2002-09-01	-0.812735772809355	Pearson correlation	9
lncRNA_ENSSAUG00010012549	erh	-0.812743612610924	Pearson correlation	9
lncRNA_ENSSAUG00010015505	CTSDb.1	-0.812753245644523	Pearson correlation	9
lncRNA_ENSSAUG00010022074	snai1b	-0.812764694085209	Pearson correlation	9
lncRNA_ENSSAUG00010012549	zgc.103759	-0.81282451763778	Pearson correlation	9
lncRNA_ENSSAUG00010012549	actn3b	-0.812850361999155	Pearson correlation	9
lncRNA_ENSSAUG00010004711	myo1ca	-0.812858600852529	Pearson correlation	9
lncRNA_ENSSAUG00010001416	prpf31	-0.812879131245374	Pearson correlation	9
lncRNA_ENSSAUG00010015510	creg2	-0.812880310425629	Pearson correlation	9
lncRNA_ENSSAUG00010001416	rrad	-0.812880679220383	Pearson correlation	9
lncRNA_ENSSAUG00010003663	ENSSAUG00010006765	-0.812891362962429	Pearson correlation	9
lncRNA_ENSSAUG00010001802	ttll12	-0.8128920979923	Pearson correlation	9
lncRNA_ENSSAUG00010001802	ttll12	-0.8128920979923	Pearson correlation	9
lncRNA_ENSSAUG00010002184	uap1l1	-0.812912808854951	Pearson correlation	9
lncRNA_ENSSAUG00010015510	tcp1	-0.812940405278335	Pearson correlation	9
lncRNA_ENSSAUG00010015789	psmd13	-0.812949285207885	Pearson correlation	9
lncRNA_ENSSAUG00010017089	dyrk1b	-0.812950219530279	Pearson correlation	9
lncRNA_ENSSAUG00010015789	rdh12l	-0.812957622568037	Pearson correlation	9
lncRNA_ENSSAUG00010012228	calm3a	-0.813013591036598	Pearson correlation	9
lncRNA_ENSSAUG00010015505	ENSSAUG00010022115	-0.813027718532648	Pearson correlation	9
lncRNA_ENSSAUG00010010920	ENSSAUG00010020216	-0.813037653669592	Pearson correlation	9
lncRNA_ENSSAUG00010013187	zgc.154093	-0.813053596358679	Pearson correlation	9
lncRNA_ENSSAUG00010002786	ece1	-0.813127537119622	Pearson correlation	9
lncRNA_ENSSAUG00010002184	ENSSAUG00010003270	-0.813161354281489	Pearson correlation	9
lncRNA_ENSSAUG00010000237	DHX15	-0.813168039382633	Pearson correlation	9
lncRNA_ENSSAUG00010009717	tsc2	-0.813187196163987	Pearson correlation	9
lncRNA_ENSSAUG00010015504	qars1	-0.813206330159228	Pearson correlation	9
lncRNA_ENSSAUG00010015505	prrx1b	-0.813212467395899	Pearson correlation	9
lncRNA_ENSSAUG00010015505	vps41	-0.813267463493232	Pearson correlation	9
lncRNA_ENSSAUG00010015505	vps41	-0.813267463493232	Pearson correlation	9
lncRNA_ENSSAUG00010026349	ier5l	-0.81328153937069	Pearson correlation	9
lncRNA_ENSSAUG00010002184	bri3	-0.813281573443165	Pearson correlation	9
lncRNA_ENSSAUG00010013187	uqcrc2a	-0.813297877124755	Pearson correlation	9
lncRNA_ENSSAUG00010016280	nubp2	-0.813318729316885	Pearson correlation	9
lncRNA_ENSSAUG00010010920	anxa5b	-0.813347668238249	Pearson correlation	9
lncRNA_ENSSAUG00010010920	ctdspla	-0.813360951055322	Pearson correlation	9
lncRNA_ENSSAUG00010016109	SLC39A1	-0.813394408878684	Pearson correlation	9
lncRNA_ENSSAUG00010016109	SLC39A1	-0.813394408878684	Pearson correlation	9
lncRNA_ENSSAUG00010002786	npr2	-0.813439536858569	Pearson correlation	9
lncRNA_ENSSAUG00010002184	tnfaip8l3	-0.813475009732301	Pearson correlation	9
lncRNA_ENSSAUG00010002184	tnfaip8l3	-0.813475009732301	Pearson correlation	9
lncRNA_ENSSAUG00010002184	gadd45ab	-0.813491664448785	Pearson correlation	9
lncRNA_ENSSAUG00010012549	rad23aa	-0.813498836895465	Pearson correlation	9
lncRNA_ENSSAUG00010013622	ENSSAUG00010004399	-0.813501562725267	Pearson correlation	9
lncRNA_ENSSAUG00010002982	CKM	-0.81350224574655	Pearson correlation	9
lncRNA_ENSSAUG00010015505	flad1	-0.813503897423979	Pearson correlation	9
lncRNA_ENSSAUG00010015505	flad1	-0.813503897423979	Pearson correlation	9
lncRNA_ENSSAUG00010017848	amotl2b	-0.81352269361644	Pearson correlation	9
lncRNA_ENSSAUG00010015941	KIF2A	-0.813524770047639	Pearson correlation	9
lncRNA_ENSSAUG00010010920	krt18b	-0.813536240190151	Pearson correlation	9
lncRNA_ENSSAUG00010001694	jagn1b	-0.813552500216593	Pearson correlation	9
lncRNA_ENSSAUG00010016109	prune	-0.813559529671747	Pearson correlation	9
lncRNA_ENSSAUG00010000237	pabpn1	-0.813583236421098	Pearson correlation	9
lncRNA_ENSSAUG00010013622	mta	-0.813601502300985	Pearson correlation	9
lncRNA_ENSSAUG00010002184	psap	-0.813609460998831	Pearson correlation	9
lncRNA_ENSSAUG00010004711	dnaja3a	-0.813626286851768	Pearson correlation	9
lncRNA_ENSSAUG00010002184	inppl1b	-0.813637969978795	Pearson correlation	9
lncRNA_ENSSAUG00010015941	rbmx	-0.813728705816633	Pearson correlation	9
lncRNA_ENSSAUG00010016143	ppp6c	-0.813757239641978	Pearson correlation	9
lncRNA_ENSSAUG00010015941	xkrx	-0.813791127969045	Pearson correlation	9
lncRNA_ENSSAUG00010016109	atp6v1e1b	-0.813797961380781	Pearson correlation	9
lncRNA_ENSSAUG00010026349	ttc19	-0.813802071046167	Pearson correlation	9
lncRNA_ENSSAUG00010015505	nupr1a	-0.81380246121844	Pearson correlation	9
lncRNA_ENSSAUG00010015789	mid1ip1a	-0.813827528402421	Pearson correlation	9
lncRNA_ENSSAUG00010013187	eno1a	-0.813829646492788	Pearson correlation	9
lncRNA_ENSSAUG00010005522	hgd	-0.813859508504425	Pearson correlation	9
lncRNA_ENSSAUG00010001416	rfc2	-0.813889297748535	Pearson correlation	9
lncRNA_ENSSAUG00010004711	smarcc1b	-0.813894190953579	Pearson correlation	9
lncRNA_ENSSAUG00010013187	b3gnt5a	-0.81389620711467	Pearson correlation	9
lncRNA_ENSSAUG00010013187	b3gnt5a	-0.81389620711467	Pearson correlation	9
lncRNA_ENSSAUG00010001802	pdk2a	-0.813912126029759	Pearson correlation	9
lncRNA_ENSSAUG00010004711	mterf3	-0.813912593813006	Pearson correlation	9
lncRNA_ENSSAUG00010012549	pgm5	-0.813936082738358	Pearson correlation	9
lncRNA_ENSSAUG00010003663	dyrk3	-0.813952925022082	Pearson correlation	9
lncRNA_ENSSAUG00010009717	COBLL1	-0.813975968555079	Pearson correlation	9
lncRNA_ENSSAUG00010001416	plaa	-0.814019254427071	Pearson correlation	9
lncRNA_ENSSAUG00010001416	plaa	-0.814019254427071	Pearson correlation	9
lncRNA_ENSSAUG00010012182	psmc2	-0.814058678486494	Pearson correlation	9
lncRNA_ENSSAUG00010009717	spata5l1	-0.814075354189625	Pearson correlation	9
lncRNA_ENSSAUG00010026349	si.dkey.237j11.3	-0.814098490171893	Pearson correlation	9
lncRNA_ENSSAUG00010012228	arrdc3b	-0.814100482676877	Pearson correlation	9
lncRNA_ENSSAUG00010013622	DIO3	-0.814109100361457	Pearson correlation	9
lncRNA_ENSSAUG00010013622	DIO3	-0.814109100361457	Pearson correlation	9
lncRNA_ENSSAUG00010000237	RBBP7	-0.814109753800075	Pearson correlation	9
lncRNA_ENSSAUG00010020077	runx1	-0.814125857154984	Pearson correlation	9
lncRNA_ENSSAUG00010001802	ch25hl3	-0.814133856962157	Pearson correlation	9
lncRNA_ENSSAUG00010001802	ch25hl3	-0.814133856962157	Pearson correlation	9
lncRNA_ENSSAUG00010004711	si.ch211.107o10.3	-0.814176510169202	Pearson correlation	9
lncRNA_ENSSAUG00010015941	G6PD	-0.81419692759111	Pearson correlation	9
lncRNA_ENSSAUG00010016280	MYOC	-0.814199400621392	Pearson correlation	9
lncRNA_ENSSAUG00010026349	rpz4	-0.814213074277709	Pearson correlation	9
lncRNA_ENSSAUG00010015504	oaz1a	-0.814234955569917	Pearson correlation	9
lncRNA_ENSSAUG00010013622	narfl	-0.814236585377277	Pearson correlation	9
lncRNA_ENSSAUG00010016074	glipr2l	-0.814266862628574	Pearson correlation	9
lncRNA_ENSSAUG00010016074	glipr2l	-0.814266862628574	Pearson correlation	9
lncRNA_ENSSAUG00010020704	DDX39A	-0.814268839071357	Pearson correlation	9
lncRNA_ENSSAUG00010026349	sfrp1a	-0.814282059219513	Pearson correlation	9
lncRNA_ENSSAUG00010013622	gadd45ab	-0.814315842943213	Pearson correlation	9
lncRNA_ENSSAUG00010002982	STAC3	-0.814341699040114	Pearson correlation	9
lncRNA_ENSSAUG00010005522	eif4ebp1	-0.814346799884854	Pearson correlation	9
lncRNA_ENSSAUG00010013622	mterf3	-0.814368397116183	Pearson correlation	9
lncRNA_ENSSAUG00010017089	ivns1abpa	-0.814374355936207	Pearson correlation	9
lncRNA_ENSSAUG00010015504	zgc.154093	-0.814383534598461	Pearson correlation	9
lncRNA_ENSSAUG00010016109	CTSDb	-0.814433948998912	Pearson correlation	9
lncRNA_ENSSAUG00010001802	ENSSAUG00010008470	-0.814445329824069	Pearson correlation	9
lncRNA_ENSSAUG00010003663	srsf11	-0.814470169046307	Pearson correlation	9
lncRNA_ENSSAUG00010015510	coq6	-0.814479681998926	Pearson correlation	9
lncRNA_ENSSAUG00010015505	C11orf54	-0.814480000053023	Pearson correlation	9
lncRNA_ENSSAUG00010000237	PLPP7	-0.81448249580905	Pearson correlation	9
lncRNA_ENSSAUG00010015510	commd9	-0.814506727192252	Pearson correlation	9
lncRNA_ENSSAUG00010012228	gpr183a	-0.814507591785311	Pearson correlation	9
lncRNA_ENSSAUG00010000237	uba1	-0.814550980338258	Pearson correlation	9
lncRNA_ENSSAUG00010001802	ENSSAUG00010012549	-0.814554202062246	Pearson correlation	9
lncRNA_ENSSAUG00010012549	ENSSAUG00010001802	-0.814554202062246	Pearson correlation	9
lncRNA_ENSSAUG00010000237	actr3	-0.814560349547514	Pearson correlation	9
lncRNA_ENSSAUG00010016280	ENSSAUG00010022922	-0.814570822692221	Pearson correlation	9
lncRNA_ENSSAUG00010001416	lsm8	-0.81458359183839	Pearson correlation	9
lncRNA_ENSSAUG00010015941	rdh12	-0.81459786372941	Pearson correlation	9
lncRNA_ENSSAUG00010001802	jund	-0.814603393195135	Pearson correlation	9
lncRNA_ENSSAUG00010017848	pcolcea	-0.814614065932551	Pearson correlation	9
lncRNA_ENSSAUG00010002184	ENSSAUG00010022922	-0.814622603421046	Pearson correlation	9
lncRNA_ENSSAUG00010020704	jun	-0.81467040072109	Pearson correlation	9
lncRNA_ENSSAUG00010017848	ENSSAUG00010008470	-0.814671859406978	Pearson correlation	9
lncRNA_ENSSAUG00010015504	dus2	-0.814709065375521	Pearson correlation	9
lncRNA_ENSSAUG00010015941	MYL2	-0.814723264793318	Pearson correlation	9
lncRNA_ENSSAUG00010002184	retsat	-0.814776057439157	Pearson correlation	9
lncRNA_ENSSAUG00010017848	cyp7b1	-0.814801186524883	Pearson correlation	9
lncRNA_ENSSAUG00010002786	ACTG1.1	-0.814825564541547	Pearson correlation	9
lncRNA_ENSSAUG00010017848	flot2b	-0.814838284138169	Pearson correlation	9
lncRNA_ENSSAUG00010001694	zgc.110843	-0.814888134022597	Pearson correlation	9
lncRNA_ENSSAUG00010010920	ENSSAUG00010022111	-0.814905613959897	Pearson correlation	9
lncRNA_ENSSAUG00010002184	tex264a	-0.814935538570987	Pearson correlation	9
lncRNA_ENSSAUG00010017848	ccdc22	-0.81493647447383	Pearson correlation	9
lncRNA_ENSSAUG00010020077	spata5l1	-0.814937585424267	Pearson correlation	9
lncRNA_ENSSAUG00010016109	nmnat1	-0.814940874131587	Pearson correlation	9
lncRNA_ENSSAUG00010009596	hspa4a	-0.814968755081538	Pearson correlation	9
lncRNA_ENSSAUG00010013187	ENSSAUG00010010354	-0.814972686232828	Pearson correlation	9
lncRNA_ENSSAUG00010000237	srsf7a	-0.815068674545839	Pearson correlation	9
lncRNA_ENSSAUG00010000237	psme3	-0.815079956215628	Pearson correlation	9
lncRNA_ENSSAUG00010012182	psmb9a	-0.815090473103404	Pearson correlation	9
lncRNA_ENSSAUG00010020077	prune	-0.815103573083861	Pearson correlation	9
lncRNA_ENSSAUG00010015504	si.dkey.10o6.2	-0.81511558823187	Pearson correlation	9
lncRNA_ENSSAUG00010010920	neu1	-0.81513738857623	Pearson correlation	9
lncRNA_ENSSAUG00010010920	neu1	-0.81513738857623	Pearson correlation	9
lncRNA_ENSSAUG00010001802	dpt	-0.815142913895264	Pearson correlation	9
lncRNA_ENSSAUG00010016109	nfatc4	-0.815176936877645	Pearson correlation	9
lncRNA_ENSSAUG00010001802	GALNT15	-0.815177346562525	Pearson correlation	9
lncRNA_ENSSAUG00010013622	lamb1a	-0.815208724756967	Pearson correlation	9
lncRNA_ENSSAUG00010002184	ctdspla	-0.815210457323025	Pearson correlation	9
lncRNA_ENSSAUG00010013622	nfu1	-0.815242069259322	Pearson correlation	9
lncRNA_ENSSAUG00010026349	cx28.6	-0.815297734348062	Pearson correlation	9
lncRNA_ENSSAUG00010000237	lmnb1	-0.81529783175594	Pearson correlation	9
lncRNA_ENSSAUG00010015941	abcf2a	-0.815328320405924	Pearson correlation	9
lncRNA_ENSSAUG00010004711	ENSSAUG00010024617	-0.815339619893336	Pearson correlation	9
lncRNA_ENSSAUG00010004711	ENSSAUG00010024617	-0.815339619893336	Pearson correlation	9
lncRNA_ENSSAUG00010000237	fstl3	-0.815352273936225	Pearson correlation	9
lncRNA_ENSSAUG00010026349	tsc2	-0.815377895075617	Pearson correlation	9
lncRNA_ENSSAUG00010015941	vaspb	-0.815390389219266	Pearson correlation	9
lncRNA_ENSSAUG00010026349	ENSSAUG00010014097	-0.815392843862794	Pearson correlation	9
lncRNA_ENSSAUG00010003663	coro6	-0.815424971344355	Pearson correlation	9
lncRNA_ENSSAUG00010012182	nsfl1c	-0.815426169082152	Pearson correlation	9
lncRNA_ENSSAUG00010002184	mrps2	-0.815439794194531	Pearson correlation	9
lncRNA_ENSSAUG00010022074	plxdc1	-0.815440818567556	Pearson correlation	9
lncRNA_ENSSAUG00010016280	inhbb	-0.815501331131509	Pearson correlation	9
lncRNA_ENSSAUG00010002184	atraid	-0.815514310462679	Pearson correlation	9
lncRNA_ENSSAUG00010016074	sema3e	-0.81551761459385	Pearson correlation	9
lncRNA_ENSSAUG00010002184	SDHB	-0.815523947731834	Pearson correlation	9
lncRNA_ENSSAUG00010002184	dnajb1b	-0.815539202045137	Pearson correlation	9
lncRNA_ENSSAUG00010001416	rex1bd	-0.815546512939966	Pearson correlation	9
lncRNA_ENSSAUG00010004711	zgc.110843	-0.815559242371354	Pearson correlation	9
lncRNA_ENSSAUG00010013622	ENSSAUG00010008411	-0.815561213783108	Pearson correlation	9
lncRNA_ENSSAUG00010013622	ENSSAUG00010008411	-0.815561213783108	Pearson correlation	9
lncRNA_ENSSAUG00010001802	SEC61A1	-0.815570823849172	Pearson correlation	9
lncRNA_ENSSAUG00010010920	lgmn	-0.815578839521335	Pearson correlation	9
lncRNA_ENSSAUG00010016280	slc25a55a	-0.815579475775645	Pearson correlation	9
lncRNA_ENSSAUG00010015505	SEC61A1	-0.815584314125178	Pearson correlation	9
lncRNA_ENSSAUG00010002786	tpst1	-0.815586797417806	Pearson correlation	9
lncRNA_ENSSAUG00010017089	ahsa1b	-0.815604283640904	Pearson correlation	9
lncRNA_ENSSAUG00010001416	tpm2	-0.815619054273727	Pearson correlation	9
lncRNA_ENSSAUG00010013622	C11orf54	-0.815620942992435	Pearson correlation	9
lncRNA_ENSSAUG00010002184	rraga	-0.815633999786335	Pearson correlation	9
lncRNA_ENSSAUG00010020077	SEC61A1	-0.815636618815032	Pearson correlation	9
lncRNA_ENSSAUG00010026349	TIPARP	-0.815639879754146	Pearson correlation	9
lncRNA_ENSSAUG00010017848	scamp4	-0.815698340709347	Pearson correlation	9
lncRNA_ENSSAUG00010017089	dyrk3	-0.815707120116391	Pearson correlation	9
lncRNA_ENSSAUG00010016143	drap1	-0.815735246845798	Pearson correlation	9
lncRNA_ENSSAUG00010013622	pard6gb	-0.815739137908023	Pearson correlation	9
lncRNA_ENSSAUG00010001802	mkxb	-0.815740555375998	Pearson correlation	9
lncRNA_ENSSAUG00010002786	COMTD1	-0.815740934957328	Pearson correlation	9
lncRNA_ENSSAUG00010016074	sec11a	-0.815772688821061	Pearson correlation	9
lncRNA_ENSSAUG00010005522	zgc.152830	-0.815774361554884	Pearson correlation	9
lncRNA_ENSSAUG00010001416	tmem45a	-0.815795662945718	Pearson correlation	9
lncRNA_ENSSAUG00010013187	pkma	-0.815798757758561	Pearson correlation	9
lncRNA_ENSSAUG00010012228	gpt2	-0.815837870927871	Pearson correlation	9
lncRNA_ENSSAUG00010012228	adss1	-0.815851210310062	Pearson correlation	9
lncRNA_ENSSAUG00010015505	FUCA1	-0.815861507371988	Pearson correlation	9
lncRNA_ENSSAUG00010020077	as3mt	-0.815861641605207	Pearson correlation	9
lncRNA_ENSSAUG00010016280	timp2b	-0.815898787992293	Pearson correlation	9
lncRNA_ENSSAUG00010024948	mmp19	-0.8159550207711	Pearson correlation	9
lncRNA_ENSSAUG00010020077	iscub	-0.815959698608278	Pearson correlation	9
lncRNA_ENSSAUG00010016074	lcp2a	-0.815966046141644	Pearson correlation	9
lncRNA_ENSSAUG00010001802	chac1	-0.81596834407963	Pearson correlation	9
lncRNA_ENSSAUG00010013622	snx9b	-0.815971809795534	Pearson correlation	9
lncRNA_ENSSAUG00010015505	meox1	-0.815979512850647	Pearson correlation	9
lncRNA_ENSSAUG00010003663	glipr2l	-0.815997000391132	Pearson correlation	9
lncRNA_ENSSAUG00010003663	glipr2l	-0.815997000391132	Pearson correlation	9
lncRNA_ENSSAUG00010026349	ENSSAUG00010019916	-0.816000332475584	Pearson correlation	9
lncRNA_ENSSAUG00010013187	meox1	-0.816052949018736	Pearson correlation	9
lncRNA_ENSSAUG00010016109	ENSSAUG00010000457	-0.816106699742062	Pearson correlation	9
lncRNA_ENSSAUG00010005522	pepd	-0.81610775240463	Pearson correlation	9
lncRNA_ENSSAUG00010016280	uqcrc2a	-0.816125673064846	Pearson correlation	9
lncRNA_ENSSAUG00010002184	zgc.77287	-0.81615275082689	Pearson correlation	9
lncRNA_ENSSAUG00010016109	CDHR1	-0.816171368512667	Pearson correlation	9
lncRNA_ENSSAUG00010016109	CDHR1	-0.816171368512667	Pearson correlation	9
lncRNA_ENSSAUG00010015505	hmces	-0.816172638802863	Pearson correlation	9
lncRNA_ENSSAUG00010013622	hyal1	-0.816176973582734	Pearson correlation	9
lncRNA_ENSSAUG00010016143	cfl1	-0.81621073975001	Pearson correlation	9
lncRNA_ENSSAUG00010020704	tnnc1b	-0.816212889047889	Pearson correlation	9
lncRNA_ENSSAUG00010016109	ASS1	-0.816218206729872	Pearson correlation	9
lncRNA_ENSSAUG00010001802	scamp3	-0.816231647491945	Pearson correlation	9
lncRNA_ENSSAUG00010015789	dnajc11a	-0.816235457015542	Pearson correlation	9
lncRNA_ENSSAUG00010005522	mrps28	-0.816258341542867	Pearson correlation	9
lncRNA_ENSSAUG00010005522	mrps28	-0.816258341542867	Pearson correlation	9
lncRNA_ENSSAUG00010016109	lgals8a	-0.816279319319805	Pearson correlation	9
lncRNA_ENSSAUG00010016109	lgals8a	-0.816279319319805	Pearson correlation	9
lncRNA_ENSSAUG00010017089	riox1	-0.816290542330603	Pearson correlation	9
lncRNA_ENSSAUG00010002786	C4orf33	-0.816295690748098	Pearson correlation	9
lncRNA_ENSSAUG00010013187	PRELID3B	-0.816297972839922	Pearson correlation	9
lncRNA_ENSSAUG00010005522	ddx56	-0.816314407499376	Pearson correlation	9
lncRNA_ENSSAUG00010017089	ENSSAUG00010011204	-0.81635196926118	Pearson correlation	9
lncRNA_ENSSAUG00010003663	hnrnpa3	-0.816359540297999	Pearson correlation	9
lncRNA_ENSSAUG00010016109	pno1	-0.816364078142726	Pearson correlation	9
lncRNA_ENSSAUG00010004711	tcirg1a	-0.816372165344653	Pearson correlation	9
lncRNA_ENSSAUG00010009717	ENSSAUG00010026560	-0.816383272341983	Pearson correlation	9
lncRNA_ENSSAUG00010016280	cebpd	-0.816398158004823	Pearson correlation	9
lncRNA_ENSSAUG00010001416	hdac1	-0.816424921103523	Pearson correlation	9
lncRNA_ENSSAUG00010012549	rsu1	-0.816435506543082	Pearson correlation	9
lncRNA_ENSSAUG00010013622	timm23a	-0.816435991057557	Pearson correlation	9
lncRNA_ENSSAUG00010010920	ENSSAUG00010027380	-0.816444674117282	Pearson correlation	9
lncRNA_ENSSAUG00010026349	pcolcea	-0.81646185855534	Pearson correlation	9
lncRNA_ENSSAUG00010002786	yy1a	-0.816519858772964	Pearson correlation	9
lncRNA_ENSSAUG00010002786	yy1a	-0.816519858772964	Pearson correlation	9
lncRNA_ENSSAUG00010002786	pi4k2a	-0.816523152832819	Pearson correlation	9
lncRNA_ENSSAUG00010015789	prmt5	-0.816529559173113	Pearson correlation	9
lncRNA_ENSSAUG00010000237	TWSG1	-0.816540050839381	Pearson correlation	9
lncRNA_ENSSAUG00010001416	p3h4	-0.816571353112987	Pearson correlation	9
lncRNA_ENSSAUG00010004711	atp6ap1b	-0.81657628102039	Pearson correlation	9
lncRNA_ENSSAUG00010026349	oplah	-0.816589280792126	Pearson correlation	9
lncRNA_ENSSAUG00010012182	abce1	-0.816606490622148	Pearson correlation	9
lncRNA_ENSSAUG00010016109	atf4b	-0.816608955146082	Pearson correlation	9
lncRNA_ENSSAUG00010002786	glb1	-0.816621660695434	Pearson correlation	9
lncRNA_ENSSAUG00010012549	pdlim7	-0.816745761049026	Pearson correlation	9
lncRNA_ENSSAUG00010002184	mettl17	-0.816746205386573	Pearson correlation	9
lncRNA_ENSSAUG00010016109	vps41	-0.816754177869915	Pearson correlation	9
lncRNA_ENSSAUG00010016109	vps41	-0.816754177869915	Pearson correlation	9
lncRNA_ENSSAUG00010001694	taco1	-0.816771566411686	Pearson correlation	9
lncRNA_ENSSAUG00010010920	ENSSAUG00010016858	-0.816811013307582	Pearson correlation	9
lncRNA_ENSSAUG00010010920	ENSSAUG00010016858	-0.816811013307582	Pearson correlation	9
lncRNA_ENSSAUG00010026349	eif4ebp1	-0.81683724769231	Pearson correlation	9
lncRNA_ENSSAUG00010012228	ENSSAUG00010003278	-0.816880387138854	Pearson correlation	9
lncRNA_ENSSAUG00010002786	lamtor5	-0.816905228406724	Pearson correlation	9
lncRNA_ENSSAUG00010009717	cox10	-0.816914282738418	Pearson correlation	9
lncRNA_ENSSAUG00010001694	nupr1a	-0.81691901253203	Pearson correlation	9
lncRNA_ENSSAUG00010004711	ppt1	-0.816933809050803	Pearson correlation	9
lncRNA_ENSSAUG00010004711	ppt1	-0.816933809050803	Pearson correlation	9
lncRNA_ENSSAUG00010002786	bdh1	-0.816944776133382	Pearson correlation	9
lncRNA_ENSSAUG00010004711	spg21	-0.816950737303679	Pearson correlation	9
lncRNA_ENSSAUG00010016143	fstl3	-0.816956448249318	Pearson correlation	9
lncRNA_ENSSAUG00010000237	sae1	-0.816964591740191	Pearson correlation	9
lncRNA_ENSSAUG00010004711	eif3s10	-0.81699222022039	Pearson correlation	9
lncRNA_ENSSAUG00010016280	si.ch211.253b8.5	-0.817015008145913	Pearson correlation	9
lncRNA_ENSSAUG00010000237	sem1	-0.817018071207435	Pearson correlation	9
lncRNA_ENSSAUG00010020704	cdk2ap2	-0.817019768482445	Pearson correlation	9
lncRNA_ENSSAUG00010005522	ENSSAUG00010000457	-0.817050494796462	Pearson correlation	9
lncRNA_ENSSAUG00010017089	wdr18	-0.817072728419137	Pearson correlation	9
lncRNA_ENSSAUG00010016109	idh2	-0.817099236914224	Pearson correlation	9
lncRNA_ENSSAUG00010013622	akr1a1b	-0.817113507617658	Pearson correlation	9
lncRNA_ENSSAUG00010005522	LRRC17	-0.81711921529308	Pearson correlation	9
lncRNA_ENSSAUG00010002983	phlda2	-0.817129037618917	Pearson correlation	9
lncRNA_ENSSAUG00010012182	HNRNPAB.1	-0.817144795874813	Pearson correlation	9
lncRNA_ENSSAUG00010012182	tmem97	-0.817169650439902	Pearson correlation	9
lncRNA_ENSSAUG00010015505	tspan36	-0.817186556097945	Pearson correlation	9
lncRNA_ENSSAUG00010017089	eloca	-0.817189647425619	Pearson correlation	9
lncRNA_ENSSAUG00010015504	ENSSAUG00010024277	-0.817203618427245	Pearson correlation	9
lncRNA_ENSSAUG00010010920	ttc19	-0.817211353153118	Pearson correlation	9
lncRNA_ENSSAUG00010015505	uqcrc2a	-0.817212157472698	Pearson correlation	9
lncRNA_ENSSAUG00010012182	txnl1	-0.817219707667044	Pearson correlation	9
lncRNA_ENSSAUG00010015504	dennd2b	-0.817221848585324	Pearson correlation	9
lncRNA_ENSSAUG00010016143	capzb	-0.817251126697927	Pearson correlation	9
lncRNA_ENSSAUG00010013187	pim1	-0.817276537682319	Pearson correlation	9
lncRNA_ENSSAUG00010013187	ddx56	-0.817293633533809	Pearson correlation	9
lncRNA_ENSSAUG00010010920	atp6v0e1	-0.8173319000096	Pearson correlation	9
lncRNA_ENSSAUG00010016280	lamtor4	-0.817340226021233	Pearson correlation	9
lncRNA_ENSSAUG00010012228	gars1	-0.817377101168602	Pearson correlation	9
lncRNA_ENSSAUG00010017848	eno1a	-0.81739214637195	Pearson correlation	9
lncRNA_ENSSAUG00010017089	ssb	-0.817406681540517	Pearson correlation	9
lncRNA_ENSSAUG00010016280	fhl3b	-0.817422994320241	Pearson correlation	9
lncRNA_ENSSAUG00010009596	nup93	-0.817436915082156	Pearson correlation	9
lncRNA_ENSSAUG00010000237	klhl41a	-0.817447796667694	Pearson correlation	9
lncRNA_ENSSAUG00010001694	metrnlb	-0.817460235465848	Pearson correlation	9
lncRNA_ENSSAUG00010020077	hmces	-0.817487676218212	Pearson correlation	9
lncRNA_ENSSAUG00010012549	TPM1	-0.817498257135398	Pearson correlation	9
lncRNA_ENSSAUG00010012182	ENSSAUG00010024477	-0.81751380972237	Pearson correlation	9
lncRNA_ENSSAUG00010005522	mkrn2	-0.817549463947224	Pearson correlation	9
lncRNA_ENSSAUG00010002786	grsf1	-0.817560916043049	Pearson correlation	9
lncRNA_ENSSAUG00010002786	grsf1	-0.817560916043049	Pearson correlation	9
lncRNA_ENSSAUG00010009596	kpnb1	-0.817638105883681	Pearson correlation	9
lncRNA_ENSSAUG00010017848	wdr91	-0.817653160626771	Pearson correlation	9
lncRNA_ENSSAUG00010017848	rcl1	-0.817657192831876	Pearson correlation	9
lncRNA_ENSSAUG00010004711	ptpmt1	-0.817666285131932	Pearson correlation	9
lncRNA_ENSSAUG00010015789	ENSSAUG00010001172	-0.817677908734179	Pearson correlation	9
lncRNA_ENSSAUG00010017089	ENSSAUG00010023811	-0.817684653388392	Pearson correlation	9
lncRNA_ENSSAUG00010017089	ENSSAUG00010023811	-0.817684653388392	Pearson correlation	9
lncRNA_ENSSAUG00010012228	snai1a	-0.817691830144461	Pearson correlation	9
lncRNA_ENSSAUG00010012228	snai1a	-0.817691830144461	Pearson correlation	9
lncRNA_ENSSAUG00010010920	ENSSAUG00010010072	-0.817701680609412	Pearson correlation	9
lncRNA_ENSSAUG00010015504	si.dkey.16j16.4	-0.817714147367176	Pearson correlation	9
lncRNA_ENSSAUG00010004711	DENND2A	-0.817724091294345	Pearson correlation	9
lncRNA_ENSSAUG00010002184	lamtor3	-0.817747861163059	Pearson correlation	9
lncRNA_ENSSAUG00010005522	msrb1b	-0.817774332156559	Pearson correlation	9
lncRNA_ENSSAUG00010015941	p3h4	-0.817788892940164	Pearson correlation	9
lncRNA_ENSSAUG00010004711	hyi	-0.817798997875951	Pearson correlation	9
lncRNA_ENSSAUG00010010920	mthfs	-0.817835178137489	Pearson correlation	9
lncRNA_ENSSAUG00010002786	snupn	-0.817891144009336	Pearson correlation	9
lncRNA_ENSSAUG00010002786	snupn	-0.817891144009336	Pearson correlation	9
lncRNA_ENSSAUG00010017089	HOMER2	-0.817929154351721	Pearson correlation	9
lncRNA_ENSSAUG00010013187	IDH3A	-0.817946368683575	Pearson correlation	9
lncRNA_ENSSAUG00010001802	tmpoa	-0.81795284375808	Pearson correlation	9
lncRNA_ENSSAUG00010017848	rnasekb	-0.817955312625174	Pearson correlation	9
lncRNA_ENSSAUG00010002184	rbm19	-0.817979916669256	Pearson correlation	9
lncRNA_ENSSAUG00010020077	krt5	-0.818002321504638	Pearson correlation	9
lncRNA_ENSSAUG00010002184	vps16	-0.818009522146158	Pearson correlation	9
lncRNA_ENSSAUG00010015789	polr1d	-0.818013952769669	Pearson correlation	9
lncRNA_ENSSAUG00010015505	dars1	-0.818061164143998	Pearson correlation	9
lncRNA_ENSSAUG00010020077	farsa	-0.818086217754497	Pearson correlation	9
lncRNA_ENSSAUG00010017848	pamr1	-0.81810096680456	Pearson correlation	9
lncRNA_ENSSAUG00010001416	ENSSAUG00010009288	-0.818103463556842	Pearson correlation	9
lncRNA_ENSSAUG00010015941	eif2s2	-0.818138731380771	Pearson correlation	9
lncRNA_ENSSAUG00010026349	SAT1	-0.818150031711313	Pearson correlation	9
lncRNA_ENSSAUG00010002786	AP3S1	-0.818166013739397	Pearson correlation	9
lncRNA_ENSSAUG00010004711	b3gnt5a	-0.818174063569915	Pearson correlation	9
lncRNA_ENSSAUG00010004711	b3gnt5a	-0.818174063569915	Pearson correlation	9
lncRNA_ENSSAUG00010010920	tmem11	-0.818176367700894	Pearson correlation	9
lncRNA_ENSSAUG00010002184	nelfa	-0.818182022150747	Pearson correlation	9
lncRNA_ENSSAUG00010015505	vma21	-0.818183967892404	Pearson correlation	9
lncRNA_ENSSAUG00010016109	atraid	-0.818186239475812	Pearson correlation	9
lncRNA_ENSSAUG00010016209	ENSSAUG00010017187	-0.818195587585358	Pearson correlation	9
lncRNA_ENSSAUG00010013187	gpat3	-0.818215137295445	Pearson correlation	9
lncRNA_ENSSAUG00010016143	si.ch211.131k2.3	-0.818221658852523	Pearson correlation	9
lncRNA_ENSSAUG00010009596	sc5d	-0.818244019910276	Pearson correlation	9
lncRNA_ENSSAUG00010002982	adss1	-0.818264594062731	Pearson correlation	9
lncRNA_ENSSAUG00010005522	gyg1b	-0.818281171230789	Pearson correlation	9
lncRNA_ENSSAUG00010012228	abcf1	-0.818318488573368	Pearson correlation	9
lncRNA_ENSSAUG00010003663	eif3jb	-0.818324521867857	Pearson correlation	9
lncRNA_ENSSAUG00010015941	aagab	-0.81835436402628	Pearson correlation	9
lncRNA_ENSSAUG00010017089	erh	-0.818361409134722	Pearson correlation	9
lncRNA_ENSSAUG00010009596	ENSSAUG00010001172	-0.818375791574704	Pearson correlation	9
lncRNA_ENSSAUG00010001802	creg2	-0.818413164757199	Pearson correlation	9
lncRNA_ENSSAUG00010004711	hgd	-0.818421494743146	Pearson correlation	9
lncRNA_ENSSAUG00010012228	tmem106ba	-0.818433047382884	Pearson correlation	9
lncRNA_ENSSAUG00010012182	PPP1CA	-0.818452111846036	Pearson correlation	9
lncRNA_ENSSAUG00010012549	CAV3	-0.818465415664165	Pearson correlation	9
lncRNA_ENSSAUG00010012182	psmd1	-0.818529312860542	Pearson correlation	9
lncRNA_ENSSAUG00010002184	wdr13	-0.818530321864006	Pearson correlation	9
lncRNA_ENSSAUG00010009717	sec14l1	-0.818588663732974	Pearson correlation	9
lncRNA_ENSSAUG00010002184	hspa8	-0.818623854687403	Pearson correlation	9
lncRNA_ENSSAUG00010015941	pygmb	-0.818638710983873	Pearson correlation	9
lncRNA_ENSSAUG00010017089	pin1	-0.818667363516129	Pearson correlation	9
lncRNA_ENSSAUG00010015504	lamp1a	-0.818688569310835	Pearson correlation	9
lncRNA_ENSSAUG00010009717	itga11b	-0.818711153181345	Pearson correlation	9
lncRNA_ENSSAUG00010012182	mylz3	-0.818716628789782	Pearson correlation	9
lncRNA_ENSSAUG00010017848	ENSSAUG00010012981	-0.818730001824182	Pearson correlation	9
lncRNA_ENSSAUG00010001416	rida	-0.818745829191744	Pearson correlation	9
lncRNA_ENSSAUG00010001416	rida	-0.818745829191744	Pearson correlation	9
lncRNA_ENSSAUG00010012228	hdac7b	-0.818775310300614	Pearson correlation	9
lncRNA_ENSSAUG00010016109	krt18b	-0.818811375018453	Pearson correlation	9
lncRNA_ENSSAUG00010012182	sec13	-0.818828456171208	Pearson correlation	9
lncRNA_ENSSAUG00010002786	lamtor4	-0.818853867136811	Pearson correlation	9
lncRNA_ENSSAUG00010001416	ENSSAUG00010025227	-0.818868976942579	Pearson correlation	9
lncRNA_ENSSAUG00010026349	si.ch73.199g24.2	-0.818880916145361	Pearson correlation	9
lncRNA_ENSSAUG00010002184	cct7	-0.818895875382509	Pearson correlation	9
lncRNA_ENSSAUG00010016280	fap	-0.818925422314175	Pearson correlation	9
lncRNA_ENSSAUG00010010920	anxa4	-0.818938695457244	Pearson correlation	9
lncRNA_ENSSAUG00010001416	mvda	-0.818944983204599	Pearson correlation	9
lncRNA_ENSSAUG00010013187	agtrap	-0.818955231776358	Pearson correlation	9
lncRNA_ENSSAUG00010000237	tars1	-0.81896926327928	Pearson correlation	9
lncRNA_ENSSAUG00010000237	tars1	-0.81896926327928	Pearson correlation	9
lncRNA_ENSSAUG00010016109	cxxc5b	-0.819000724916572	Pearson correlation	9
lncRNA_ENSSAUG00010015505	nmd3	-0.819032778346808	Pearson correlation	9
lncRNA_ENSSAUG00010016280	itga11b	-0.819058788204671	Pearson correlation	9
lncRNA_ENSSAUG00010013187	nfe2l2a	-0.819118356322102	Pearson correlation	9
lncRNA_ENSSAUG00010012549	ACTA1	-0.819145320666609	Pearson correlation	9
lncRNA_ENSSAUG00010015504	metrnlb	-0.819146578930825	Pearson correlation	9
lncRNA_ENSSAUG00010020077	tpi1a	-0.819148856408792	Pearson correlation	9
lncRNA_ENSSAUG00010020077	krt18b	-0.819151821275788	Pearson correlation	9
lncRNA_ENSSAUG00010020077	junba	-0.819156548203259	Pearson correlation	9
lncRNA_ENSSAUG00010015505	tcp1	-0.819157383313296	Pearson correlation	9
lncRNA_ENSSAUG00010001416	cltb	-0.819169657461551	Pearson correlation	9
lncRNA_ENSSAUG00010012228	bag2	-0.819170541039828	Pearson correlation	9
lncRNA_ENSSAUG00010001416	ntmt1	-0.819178420899614	Pearson correlation	9
lncRNA_ENSSAUG00010020077	emp3b	-0.819182731603847	Pearson correlation	9
lncRNA_ENSSAUG00010017848	mecr	-0.819182800670197	Pearson correlation	9
lncRNA_ENSSAUG00010012228	drap1	-0.819217914372407	Pearson correlation	9
lncRNA_ENSSAUG00010001802	mecr	-0.819220872529086	Pearson correlation	9
lncRNA_ENSSAUG00010015504	slc6a14	-0.819243847028761	Pearson correlation	9
lncRNA_ENSSAUG00010020077	ENSSAUG00010002094	-0.81924847720327	Pearson correlation	9
lncRNA_ENSSAUG00010017848	fuca2	-0.819328866124938	Pearson correlation	9
lncRNA_ENSSAUG00010024948	IDH3A	-0.819340222353402	Pearson correlation	9
lncRNA_ENSSAUG00010004711	si.ch211.253b8.5	-0.819346965491359	Pearson correlation	9
lncRNA_ENSSAUG00010013622	dmrt2a	-0.819366270931417	Pearson correlation	9
lncRNA_ENSSAUG00010020704	pwp2h	-0.819370934287908	Pearson correlation	9
lncRNA_ENSSAUG00010016143	ccdc43	-0.819381566794135	Pearson correlation	9
lncRNA_ENSSAUG00010015505	rpz2	-0.819392685685097	Pearson correlation	9
lncRNA_ENSSAUG00010001416	ENSSAUG00010027678	-0.819396515718623	Pearson correlation	9
lncRNA_ENSSAUG00010017848	ANGPTL4	-0.819411897205578	Pearson correlation	9
lncRNA_ENSSAUG00010015505	NAGA	-0.819416794974838	Pearson correlation	9
lncRNA_ENSSAUG00010015505	NAGA	-0.819416794974838	Pearson correlation	9
lncRNA_ENSSAUG00010024948	gadd45bb	-0.819417924324147	Pearson correlation	9
lncRNA_ENSSAUG00010017089	utp11	-0.819449331382987	Pearson correlation	9
lncRNA_ENSSAUG00010016209	plin2	-0.819452470408486	Pearson correlation	9
lncRNA_ENSSAUG00010016209	SAT1	-0.819458049239622	Pearson correlation	9
lncRNA_ENSSAUG00010002184	CDHR1	-0.819552098593764	Pearson correlation	9
lncRNA_ENSSAUG00010002184	CDHR1	-0.819552098593764	Pearson correlation	9
lncRNA_ENSSAUG00010012228	memo1	-0.819561038072487	Pearson correlation	9
lncRNA_ENSSAUG00010010920	ENSSAUG00010014097	-0.819584496284525	Pearson correlation	9
lncRNA_ENSSAUG00010001416	ENSSAUG00010026630	-0.819600229734031	Pearson correlation	9
lncRNA_ENSSAUG00010015504	vac14	-0.819603896064658	Pearson correlation	9
lncRNA_ENSSAUG00010016143	SUMO4	-0.819643471811321	Pearson correlation	9
lncRNA_ENSSAUG00010005522	creg2	-0.819645587321788	Pearson correlation	9
lncRNA_ENSSAUG00010016143	UBL4A	-0.8197129739724	Pearson correlation	9
lncRNA_ENSSAUG00010013187	slc35a2	-0.819743659359904	Pearson correlation	9
lncRNA_ENSSAUG00010015505	C4orf33	-0.819784493453826	Pearson correlation	9
lncRNA_ENSSAUG00010002786	ier5l	-0.819792550699797	Pearson correlation	9
lncRNA_ENSSAUG00010004711	ENSSAUG00010027598	-0.819798535866936	Pearson correlation	9
lncRNA_ENSSAUG00010002786	gadd45ab	-0.819798604108492	Pearson correlation	9
lncRNA_ENSSAUG00010012228	pdcd5	-0.819870535337046	Pearson correlation	9
lncRNA_ENSSAUG00010001416	nccrp1	-0.819876136502772	Pearson correlation	9
lncRNA_ENSSAUG00010015504	dusp16	-0.819923631030989	Pearson correlation	9
lncRNA_ENSSAUG00010016143	srsf11	-0.819966028809881	Pearson correlation	9
lncRNA_ENSSAUG00010016109	ckba	-0.820001584130734	Pearson correlation	9
lncRNA_ENSSAUG00010012182	rad23aa	-0.82003247985624	Pearson correlation	9
lncRNA_ENSSAUG00010000237	chtopa	-0.82004763437884	Pearson correlation	9
lncRNA_ENSSAUG00010017089	atp2a1l	-0.820059655740796	Pearson correlation	9
lncRNA_ENSSAUG00010001416	psmc2	-0.820073560486074	Pearson correlation	9
lncRNA_ENSSAUG00010020704	gspt1l	-0.820077467345451	Pearson correlation	9
lncRNA_ENSSAUG00010017089	sgcd	-0.82008188214962	Pearson correlation	9
lncRNA_ENSSAUG00010009596	abcf3	-0.820086760185433	Pearson correlation	9
lncRNA_ENSSAUG00010013622	atp6ap1b	-0.82012670208713	Pearson correlation	9
lncRNA_ENSSAUG00010002786	hax1	-0.820151925928252	Pearson correlation	9
lncRNA_ENSSAUG00010002786	hax1	-0.820151925928252	Pearson correlation	9
lncRNA_ENSSAUG00010012182	TNNC2	-0.820153356470481	Pearson correlation	9
lncRNA_ENSSAUG00010003663	lcp1	-0.820164205773075	Pearson correlation	9
lncRNA_ENSSAUG00010009717	slc6a14	-0.820165406912939	Pearson correlation	9
lncRNA_ENSSAUG00010002184	dusp1	-0.820166190502413	Pearson correlation	9
lncRNA_ENSSAUG00010017089	lsm3	-0.820197562248039	Pearson correlation	9
lncRNA_ENSSAUG00010002983	selenbp1	-0.82020490537199	Pearson correlation	9
lncRNA_ENSSAUG00010012182	rtraf	-0.82020983068964	Pearson correlation	9
lncRNA_ENSSAUG00010016109	GALNT15	-0.820213738552797	Pearson correlation	9
lncRNA_ENSSAUG00010001416	ENSSAUG00010008695	-0.820218049737843	Pearson correlation	9
lncRNA_ENSSAUG00010020704	nup93	-0.820287464331376	Pearson correlation	9
lncRNA_ENSSAUG00010013622	dram2b	-0.82031057092524	Pearson correlation	9
lncRNA_ENSSAUG00010010920	ENSSAUG00010003565	-0.820341720178364	Pearson correlation	9
lncRNA_ENSSAUG00010012549	ENSSAUG00010019000	-0.820356657699217	Pearson correlation	9
lncRNA_ENSSAUG00010012228	ENSSAUG00010002944	-0.820386309126648	Pearson correlation	9
lncRNA_ENSSAUG00010012228	acbd7	-0.820445823210924	Pearson correlation	9
lncRNA_ENSSAUG00010005522	hspa8	-0.820486910727759	Pearson correlation	9
lncRNA_ENSSAUG00010015941	ENSSAUG00010022548	-0.820495502585266	Pearson correlation	9
lncRNA_ENSSAUG00010015505	amdhd2	-0.82051584767029	Pearson correlation	9
lncRNA_ENSSAUG00010012549	gcat	-0.820521736090502	Pearson correlation	9
lncRNA_ENSSAUG00010026349	qars1	-0.820529218264317	Pearson correlation	9
lncRNA_ENSSAUG00010017089	ENSSAUG00010004265	-0.820652517638728	Pearson correlation	9
lncRNA_ENSSAUG00010004711	rsl1d1	-0.820670018919942	Pearson correlation	9
lncRNA_ENSSAUG00010016143	zgc.162396	-0.820684746710278	Pearson correlation	9
lncRNA_ENSSAUG00010002184	hax1	-0.820699096438965	Pearson correlation	9
lncRNA_ENSSAUG00010002184	hax1	-0.820699096438965	Pearson correlation	9
lncRNA_ENSSAUG00010012228	arpc5b	-0.820723711102382	Pearson correlation	9
lncRNA_ENSSAUG00010009717	ENSSAUG00010017187	-0.820729847528669	Pearson correlation	9
lncRNA_ENSSAUG00010017848	arl8ba	-0.820772174879898	Pearson correlation	9
lncRNA_ENSSAUG00010017848	arl8ba	-0.820772174879898	Pearson correlation	9
lncRNA_ENSSAUG00010024948	SDHA	-0.820845001852717	Pearson correlation	9
lncRNA_ENSSAUG00010013622	ENSSAUG00010021216	-0.820881897310424	Pearson correlation	9
lncRNA_ENSSAUG00010005522	rcl1	-0.820881956333356	Pearson correlation	9
lncRNA_ENSSAUG00010015504	plin2	-0.820886992662646	Pearson correlation	9
lncRNA_ENSSAUG00010017089	memo1	-0.820889241082838	Pearson correlation	9
lncRNA_ENSSAUG00010015941	tmem97	-0.820891350551874	Pearson correlation	9
lncRNA_ENSSAUG00010012228	pbxip1b	-0.820905773285177	Pearson correlation	9
lncRNA_ENSSAUG00010026349	ENSSAUG00010023414	-0.820906189675984	Pearson correlation	9
lncRNA_ENSSAUG00010001416	smyd1b	-0.820919572819215	Pearson correlation	9
lncRNA_ENSSAUG00010002786	osbpl1a	-0.82092083326448	Pearson correlation	9
lncRNA_ENSSAUG00010000237	ldb3b	-0.820938010356634	Pearson correlation	9
lncRNA_ENSSAUG00010000237	ldb3b	-0.820938010356634	Pearson correlation	9
lncRNA_ENSSAUG00010012182	sh3bgr	-0.820956611557765	Pearson correlation	9
lncRNA_ENSSAUG00010016143	SDHAF4	-0.820965729377057	Pearson correlation	9
lncRNA_ENSSAUG00010013187	CTSDb	-0.821002808097699	Pearson correlation	9
lncRNA_ENSSAUG00010001416	gpx7	-0.821003837818344	Pearson correlation	9
lncRNA_ENSSAUG00010013187	nagk	-0.821010044092576	Pearson correlation	9
lncRNA_ENSSAUG00010015941	rapsn	-0.821011336548643	Pearson correlation	9
lncRNA_ENSSAUG00010012228	cd82b	-0.821025476719752	Pearson correlation	9
lncRNA_ENSSAUG00010020704	cyp51	-0.821102593816568	Pearson correlation	9
lncRNA_ENSSAUG00010015505	hexb	-0.821107027503675	Pearson correlation	9
lncRNA_ENSSAUG00010013622	coq6	-0.821115554857488	Pearson correlation	9
lncRNA_ENSSAUG00010017848	ENSSAUG00010018025	-0.821118104992771	Pearson correlation	9
lncRNA_ENSSAUG00010001802	atf4a	-0.821125841646902	Pearson correlation	9
lncRNA_ENSSAUG00010004711	gyg1b	-0.821138135055757	Pearson correlation	9
lncRNA_ENSSAUG00010020704	odc1	-0.821176014678564	Pearson correlation	9
lncRNA_ENSSAUG00010016143	cap2	-0.821180354158535	Pearson correlation	9
lncRNA_ENSSAUG00010012182	wdr18	-0.821181372069829	Pearson correlation	9
lncRNA_ENSSAUG00010026349	prrx1b	-0.821191458160693	Pearson correlation	9
lncRNA_ENSSAUG00010016143	tnnt2c	-0.821198124050202	Pearson correlation	9
lncRNA_ENSSAUG00010015941	p3h1	-0.821227020514743	Pearson correlation	9
lncRNA_ENSSAUG00010010920	prune	-0.821255388445541	Pearson correlation	9
lncRNA_ENSSAUG00010015941	serpinh1b	-0.821257823200706	Pearson correlation	9
lncRNA_ENSSAUG00010001613	cyb5a	-0.821269606113809	Pearson correlation	9
lncRNA_ENSSAUG00010015505	ENSSAUG00010008411	-0.821286418205643	Pearson correlation	9
lncRNA_ENSSAUG00010015505	ENSSAUG00010008411	-0.821286418205643	Pearson correlation	9
lncRNA_ENSSAUG00010002184	cebpd	-0.821294883978554	Pearson correlation	9
lncRNA_ENSSAUG00010016143	plod1a	-0.821304278859364	Pearson correlation	9
lncRNA_ENSSAUG00010010920	si.busm1.57f23.1	-0.821324327170755	Pearson correlation	9
lncRNA_ENSSAUG00010020704	phgdh	-0.821337410079712	Pearson correlation	9
lncRNA_ENSSAUG00010010920	EEF2	-0.821365046373867	Pearson correlation	9
lncRNA_ENSSAUG00010020077	ENSSAUG00010011493	-0.821390282670743	Pearson correlation	9
lncRNA_ENSSAUG00010004711	COMMD10	-0.82140322753936	Pearson correlation	9
lncRNA_ENSSAUG00010013622	SAT1	-0.821404928873939	Pearson correlation	9
lncRNA_ENSSAUG00010000237	dcun1d5	-0.821414981744728	Pearson correlation	9
lncRNA_ENSSAUG00010026349	cryzl1	-0.821416319762434	Pearson correlation	9
lncRNA_ENSSAUG00010012182	sae1	-0.821426405765908	Pearson correlation	9
lncRNA_ENSSAUG00010017089	spcs3	-0.821432770042988	Pearson correlation	9
lncRNA_ENSSAUG00010015505	gadd45ab	-0.821443564393603	Pearson correlation	9
lncRNA_ENSSAUG00010001802	jagn1b	-0.821450219334642	Pearson correlation	9
lncRNA_ENSSAUG00010017089	tnnc1b	-0.821457684919081	Pearson correlation	9
lncRNA_ENSSAUG00010020077	tcn2	-0.82146632328214	Pearson correlation	9
lncRNA_ENSSAUG00010001694	mkrn2	-0.821480747762755	Pearson correlation	9
lncRNA_ENSSAUG00010013622	as3mt	-0.821519312361148	Pearson correlation	9
lncRNA_ENSSAUG00010015504	hgd	-0.821522632064714	Pearson correlation	9
lncRNA_ENSSAUG00010013187	aimp2	-0.82155592790873	Pearson correlation	9
lncRNA_ENSSAUG00010016109	ttc19	-0.821562307148493	Pearson correlation	9
lncRNA_ENSSAUG00010012228	eif4e2	-0.821562780471233	Pearson correlation	9
lncRNA_ENSSAUG00010017089	TWSG1	-0.821632063440047	Pearson correlation	9
lncRNA_ENSSAUG00010015504	tex264a	-0.821665357586745	Pearson correlation	9
lncRNA_ENSSAUG00010012182	ebp	-0.821702285496824	Pearson correlation	9
lncRNA_ENSSAUG00010015505	iscub	-0.821732769567878	Pearson correlation	9
lncRNA_ENSSAUG00010001416	gtf2b	-0.821733552443919	Pearson correlation	9
lncRNA_ENSSAUG00010012182	UCHL3	-0.821784219331284	Pearson correlation	9
lncRNA_ENSSAUG00010024948	oaz1b	-0.821804088853874	Pearson correlation	9
lncRNA_ENSSAUG00010026349	zgc.110591	-0.821810002771901	Pearson correlation	9
lncRNA_ENSSAUG00010016109	metrnla	-0.821829729948737	Pearson correlation	9
lncRNA_ENSSAUG00010013622	abhd4	-0.821869891062855	Pearson correlation	9
lncRNA_ENSSAUG00010026349	xrcc5	-0.821877151126901	Pearson correlation	9
lncRNA_ENSSAUG00010013622	rnf13	-0.821957235394973	Pearson correlation	9
lncRNA_ENSSAUG00010012182	mccc2	-0.821961440960447	Pearson correlation	9
lncRNA_ENSSAUG00010017848	ATP6V1A	-0.821962444087478	Pearson correlation	9
lncRNA_ENSSAUG00010026349	zgc.114045	-0.821968372818527	Pearson correlation	9
lncRNA_ENSSAUG00010001802	nub1	-0.82198689904431	Pearson correlation	9
lncRNA_ENSSAUG00010013187	wdr13	-0.821994291583465	Pearson correlation	9
lncRNA_ENSSAUG00010015504	lhfpl6	-0.822004205423232	Pearson correlation	9
lncRNA_ENSSAUG00010016074	bag2	-0.822014718248622	Pearson correlation	9
lncRNA_ENSSAUG00010026349	nfyc	-0.822019829775039	Pearson correlation	9
lncRNA_ENSSAUG00010012549	ENSSAUG00010019115	-0.822049266751403	Pearson correlation	9
lncRNA_ENSSAUG00010012228	tead3a	-0.82209798183888	Pearson correlation	9
lncRNA_ENSSAUG00010016074	bcl7bb	-0.822118041734243	Pearson correlation	9
lncRNA_ENSSAUG00010020077	rpl3	-0.82211929175822	Pearson correlation	9
lncRNA_ENSSAUG00010002786	SYDE1	-0.822120884968443	Pearson correlation	9
lncRNA_ENSSAUG00010000237	ENSSAUG00010003796	-0.822154028834014	Pearson correlation	9
lncRNA_ENSSAUG00010002184	d2hgdh	-0.82216307122986	Pearson correlation	9
lncRNA_ENSSAUG00010012549	ENSSAUG00010004265	-0.822163880838344	Pearson correlation	9
lncRNA_ENSSAUG00010012228	rnf114	-0.822168695063328	Pearson correlation	9
lncRNA_ENSSAUG00010004711	zgc.114045	-0.822175626937867	Pearson correlation	9
lncRNA_ENSSAUG00010016143	MIR133B	-0.82218482859944	Pearson correlation	9
lncRNA_ENSSAUG00010026349	ttc36	-0.822200807332119	Pearson correlation	9
lncRNA_ENSSAUG00010012182	dcps	-0.822213804626771	Pearson correlation	9
lncRNA_ENSSAUG00010000237	kcnf1a	-0.822214844213607	Pearson correlation	9
lncRNA_ENSSAUG00010009596	arf5	-0.822215571720609	Pearson correlation	9
lncRNA_ENSSAUG00010015504	phykpl	-0.822232818954837	Pearson correlation	9
lncRNA_ENSSAUG00010015505	idh2	-0.822251780941641	Pearson correlation	9
lncRNA_ENSSAUG00010015510	irf5	-0.822264732647182	Pearson correlation	9
lncRNA_ENSSAUG00010015505	scfd2	-0.822302758151791	Pearson correlation	9
lncRNA_ENSSAUG00010013187	trim8b	-0.822308007637438	Pearson correlation	9
lncRNA_ENSSAUG00010009717	ncdn	-0.822309387538265	Pearson correlation	9
lncRNA_ENSSAUG00010015505	mkrn2	-0.82231287560614	Pearson correlation	9
lncRNA_ENSSAUG00010016280	junba	-0.822322197828774	Pearson correlation	9
lncRNA_ENSSAUG00010004711	si.dkey.16j16.4	-0.82234272250155	Pearson correlation	9
lncRNA_ENSSAUG00010012182	uchl5	-0.822348490112656	Pearson correlation	9
lncRNA_ENSSAUG00010012182	uchl5	-0.822348490112656	Pearson correlation	9
lncRNA_ENSSAUG00010015505	ENSSAUG00010003565	-0.822358155412131	Pearson correlation	9
lncRNA_ENSSAUG00010026349	nfkb2	-0.822386155155168	Pearson correlation	9
lncRNA_ENSSAUG00010026349	nfkb2	-0.822386155155168	Pearson correlation	9
lncRNA_ENSSAUG00010015505	krt18b	-0.822407215847423	Pearson correlation	9
lncRNA_ENSSAUG00010020704	CDK2AP1	-0.822419972603383	Pearson correlation	9
lncRNA_ENSSAUG00010020077	ctns	-0.822468523708729	Pearson correlation	9
lncRNA_ENSSAUG00010024948	si.dkey.44g23.5	-0.822480120481395	Pearson correlation	9
lncRNA_ENSSAUG00010016074	pdzrn3b	-0.822504295307514	Pearson correlation	9
lncRNA_ENSSAUG00010016109	si.rp71.1g18.13	-0.822504895439981	Pearson correlation	9
lncRNA_ENSSAUG00010016109	mdh1aa	-0.82253568992645	Pearson correlation	9
lncRNA_ENSSAUG00010001802	ctsla	-0.822561202582516	Pearson correlation	9
lncRNA_ENSSAUG00010002786	nfkb2	-0.822561451343707	Pearson correlation	9
lncRNA_ENSSAUG00010002786	nfkb2	-0.822561451343707	Pearson correlation	9
lncRNA_ENSSAUG00010015941	gnl3	-0.822585582401098	Pearson correlation	9
lncRNA_ENSSAUG00010005522	tomm20b	-0.822596079285404	Pearson correlation	9
lncRNA_ENSSAUG00010015505	ttc36	-0.822626538717372	Pearson correlation	9
lncRNA_ENSSAUG00010016143	arhgap18	-0.822630567085221	Pearson correlation	9
lncRNA_ENSSAUG00010016109	asah1b	-0.822645643497791	Pearson correlation	9
lncRNA_ENSSAUG00010002184	prrx1b	-0.82264827111944	Pearson correlation	9
lncRNA_ENSSAUG00010013187	naga	-0.822675574279953	Pearson correlation	9
lncRNA_ENSSAUG00010016209	dnajc15	-0.822707632968742	Pearson correlation	9
lncRNA_ENSSAUG00010015941	psmb9a	-0.822725917672492	Pearson correlation	9
lncRNA_ENSSAUG00010009596	nploc4	-0.822730827277612	Pearson correlation	9
lncRNA_ENSSAUG00010013187	irf2bp2b	-0.822769035019115	Pearson correlation	9
lncRNA_ENSSAUG00010001416	nsfl1c	-0.822770680386966	Pearson correlation	9
lncRNA_ENSSAUG00010002786	ckba	-0.822780253805966	Pearson correlation	9
lncRNA_ENSSAUG00010012228	ENSSAUG00010018400	-0.822792429211112	Pearson correlation	9
lncRNA_ENSSAUG00010012228	usp14	-0.822800278125865	Pearson correlation	9
lncRNA_ENSSAUG00010013187	gadd45ab	-0.822800714129307	Pearson correlation	9
lncRNA_ENSSAUG00010020704	bxdc2	-0.822807638746174	Pearson correlation	9
lncRNA_ENSSAUG00010002786	dmrt2a	-0.82283339933551	Pearson correlation	9
lncRNA_ENSSAUG00010004711	mrpl15	-0.822844183975819	Pearson correlation	9
lncRNA_ENSSAUG00010009717	znhit1	-0.822852742793501	Pearson correlation	9
lncRNA_ENSSAUG00010015505	mthfs	-0.822862060273728	Pearson correlation	9
lncRNA_ENSSAUG00010026349	pard6gb	-0.822902634994466	Pearson correlation	9
lncRNA_ENSSAUG00010016109	cox10	-0.822916179253168	Pearson correlation	9
lncRNA_ENSSAUG00010009717	ENSSAUG00010010072	-0.822957501801275	Pearson correlation	9
lncRNA_ENSSAUG00010015941	MYL5	-0.82300256405413	Pearson correlation	9
lncRNA_ENSSAUG00010016143	pfdn1	-0.823008748437552	Pearson correlation	9
lncRNA_ENSSAUG00010015789	hspa5	-0.823031662266309	Pearson correlation	9
lncRNA_ENSSAUG00010012549	asb5a	-0.823035165811107	Pearson correlation	9
lncRNA_ENSSAUG00010026349	lamtor2	-0.823039434368864	Pearson correlation	9
lncRNA_ENSSAUG00010010920	si.ch73.199g24.2	-0.823042981533481	Pearson correlation	9
lncRNA_ENSSAUG00010012182	sec11a	-0.823043049944764	Pearson correlation	9
lncRNA_ENSSAUG00010002786	tpd52l1	-0.82305376983719	Pearson correlation	9
lncRNA_ENSSAUG00010026349	ENSSAUG00010020216	-0.823074538027518	Pearson correlation	9
lncRNA_ENSSAUG00010002786	stx12l	-0.823081906038867	Pearson correlation	9
lncRNA_ENSSAUG00010020077	prrx1b	-0.823085536731028	Pearson correlation	9
lncRNA_ENSSAUG00010020077	aimp2	-0.823105516028213	Pearson correlation	9
lncRNA_ENSSAUG00010024948	ccn2a	-0.823112545858908	Pearson correlation	9
lncRNA_ENSSAUG00010013622	tvp23b	-0.823114568915093	Pearson correlation	9
lncRNA_ENSSAUG00010000237	osbpl2a	-0.82315692063265	Pearson correlation	9
lncRNA_ENSSAUG00010024948	zgc.110843	-0.823171925854513	Pearson correlation	9
lncRNA_ENSSAUG00010016280	IDH3A	-0.823178200463387	Pearson correlation	9
lncRNA_ENSSAUG00010015504	srrt	-0.823195595236547	Pearson correlation	9
lncRNA_ENSSAUG00010012228	tpm2	-0.823209223435659	Pearson correlation	9
lncRNA_ENSSAUG00010001694	phlda3	-0.82321184310261	Pearson correlation	9
lncRNA_ENSSAUG00010012228	hnrnpa1b	-0.823281228227344	Pearson correlation	9
lncRNA_ENSSAUG00010020077	ENSSAUG00010008268	-0.823288381823593	Pearson correlation	9
lncRNA_ENSSAUG00010015504	yy1a	-0.823323893252867	Pearson correlation	9
lncRNA_ENSSAUG00010015504	yy1a	-0.823323893252867	Pearson correlation	9
lncRNA_ENSSAUG00010009596	ruvbl1	-0.82332563591356	Pearson correlation	9
lncRNA_ENSSAUG00010001802	si.dkey.16j16.4	-0.823339083533003	Pearson correlation	9
lncRNA_ENSSAUG00010026349	prss16	-0.823341133056794	Pearson correlation	9
lncRNA_ENSSAUG00010015504	cbx7a	-0.823343296795855	Pearson correlation	9
lncRNA_ENSSAUG00010016109	mrpl23	-0.823381050050226	Pearson correlation	9
lncRNA_ENSSAUG00010026349	ctsf	-0.823403606749017	Pearson correlation	9
lncRNA_ENSSAUG00010010920	gpat3	-0.823404936081392	Pearson correlation	9
lncRNA_ENSSAUG00010012182	ewsr1b	-0.823406862762811	Pearson correlation	9
lncRNA_ENSSAUG00010016280	gas1b	-0.823419318929964	Pearson correlation	9
lncRNA_ENSSAUG00010012228	hnrnpk	-0.823475184492111	Pearson correlation	9
lncRNA_ENSSAUG00010012228	hnrnpk	-0.823475184492111	Pearson correlation	9
lncRNA_ENSSAUG00010015941	tars1	-0.823497195553876	Pearson correlation	9
lncRNA_ENSSAUG00010015941	tars1	-0.823497195553876	Pearson correlation	9
lncRNA_ENSSAUG00010015941	tspan18b	-0.823549886199886	Pearson correlation	9
lncRNA_ENSSAUG00010009596	lipg	-0.823560329579616	Pearson correlation	9
lncRNA_ENSSAUG00010015504	ap2m1b	-0.823566245101164	Pearson correlation	9
lncRNA_ENSSAUG00010015505	cxxc5b	-0.823586884497663	Pearson correlation	9
lncRNA_ENSSAUG00010013187	uap1l1	-0.823587356044775	Pearson correlation	9
lncRNA_ENSSAUG00010012228	ENSSAUG00010008679	-0.823598507425148	Pearson correlation	9
lncRNA_ENSSAUG00010017848	tmem182b	-0.823614809837098	Pearson correlation	9
lncRNA_ENSSAUG00010016143	parp1	-0.823638710850618	Pearson correlation	9
lncRNA_ENSSAUG00010026349	ENSSAUG00010027598	-0.823661466588184	Pearson correlation	9
lncRNA_ENSSAUG00010001416	prmt5	-0.823683292211761	Pearson correlation	9
lncRNA_ENSSAUG00010002786	LGR6	-0.823685914318366	Pearson correlation	9
lncRNA_ENSSAUG00010015504	dpp7	-0.823694985516027	Pearson correlation	9
lncRNA_ENSSAUG00010001416	PRDX5	-0.823709783936969	Pearson correlation	9
lncRNA_ENSSAUG00010001416	rdh12l	-0.823714661715718	Pearson correlation	9
lncRNA_ENSSAUG00010013622	oaz1b	-0.823730527891166	Pearson correlation	9
lncRNA_ENSSAUG00010013187	glud1b	-0.823782792327819	Pearson correlation	9
lncRNA_ENSSAUG00010001416	ENSSAUG00010007165	-0.823797337598691	Pearson correlation	9
lncRNA_ENSSAUG00010010920	tsc2	-0.823833272013787	Pearson correlation	9
lncRNA_ENSSAUG00010003663	bcl7bb	-0.823846860541822	Pearson correlation	9
lncRNA_ENSSAUG00010003663	cthrc1b	-0.823849845342181	Pearson correlation	9
lncRNA_ENSSAUG00010013622	tmpoa	-0.823875952037868	Pearson correlation	9
lncRNA_ENSSAUG00010012549	ENSSAUG00010004550	-0.823879553545985	Pearson correlation	9
lncRNA_ENSSAUG00010017848	mrps15	-0.823886638547374	Pearson correlation	9
lncRNA_ENSSAUG00010013187	CTSB	-0.823891711421002	Pearson correlation	9
lncRNA_ENSSAUG00010026349	phlda3	-0.823899302541743	Pearson correlation	9
lncRNA_ENSSAUG00010016109	pard6gb	-0.823914363052909	Pearson correlation	9
lncRNA_ENSSAUG00010001802	ckba	-0.823927812111527	Pearson correlation	9
lncRNA_ENSSAUG00010016143	tgm2b	-0.823936899670734	Pearson correlation	9
lncRNA_ENSSAUG00010001802	itga11b	-0.823952700072225	Pearson correlation	9
lncRNA_ENSSAUG00010001416	adprh	-0.823977405100291	Pearson correlation	9
lncRNA_ENSSAUG00010020077	capn2b	-0.823979514462673	Pearson correlation	9
lncRNA_ENSSAUG00010009717	inppl1b	-0.823990691668893	Pearson correlation	9
lncRNA_ENSSAUG00010015505	hacd2	-0.824008665848462	Pearson correlation	9
lncRNA_ENSSAUG00010001802	osbpl3a	-0.824016763892303	Pearson correlation	9
lncRNA_ENSSAUG00010005522	cct7	-0.824066101909999	Pearson correlation	9
lncRNA_ENSSAUG00010016109	lhfpl6	-0.824069036943442	Pearson correlation	9
lncRNA_ENSSAUG00010016109	CLPB	-0.824080478207395	Pearson correlation	9
lncRNA_ENSSAUG00010020077	tpst1	-0.824127659192487	Pearson correlation	9
lncRNA_ENSSAUG00010012182	dcun1d5	-0.824160965172021	Pearson correlation	9
lncRNA_ENSSAUG00010015504	bloc1s1	-0.824173392324004	Pearson correlation	9
lncRNA_ENSSAUG00010013187	dram2b	-0.824181040618565	Pearson correlation	9
lncRNA_ENSSAUG00010015504	WLs	-0.824242494969739	Pearson correlation	9
lncRNA_ENSSAUG00010015504	WLs	-0.824242494969739	Pearson correlation	9
lncRNA_ENSSAUG00010013187	GALNT15	-0.824245288243372	Pearson correlation	9
lncRNA_ENSSAUG00010001416	tnnc1b	-0.824259872732801	Pearson correlation	9
lncRNA_ENSSAUG00010012182	hmgb1a	-0.824265126076858	Pearson correlation	9
lncRNA_ENSSAUG00010001802	psen2	-0.82428428932506	Pearson correlation	9
lncRNA_ENSSAUG00010016143	ENSSAUG00010026668	-0.824284636230668	Pearson correlation	9
lncRNA_ENSSAUG00010002184	bloc1s1	-0.824307149260848	Pearson correlation	9
lncRNA_ENSSAUG00010013622	bloc1s2	-0.824335726939103	Pearson correlation	9
lncRNA_ENSSAUG00010012228	znf207b	-0.824342764824825	Pearson correlation	9
lncRNA_ENSSAUG00010012228	znf207b	-0.824342764824825	Pearson correlation	9
lncRNA_ENSSAUG00010000237	ACTR2	-0.824354711966109	Pearson correlation	9
lncRNA_ENSSAUG00010001694	cct7	-0.824431506332725	Pearson correlation	9
lncRNA_ENSSAUG00010015505	b3gnt5a	-0.824441235137815	Pearson correlation	9
lncRNA_ENSSAUG00010015505	b3gnt5a	-0.824441235137815	Pearson correlation	9
lncRNA_ENSSAUG00010016109	cct7	-0.824471072478137	Pearson correlation	9
lncRNA_ENSSAUG00010012182	fbxl22	-0.824474160168128	Pearson correlation	9
lncRNA_ENSSAUG00010012549	rrbp1b	-0.824474311052796	Pearson correlation	9
lncRNA_ENSSAUG00010002184	vps29	-0.824476433313411	Pearson correlation	9
lncRNA_ENSSAUG00010002983	p3h3	-0.824481611989924	Pearson correlation	9
lncRNA_ENSSAUG00010020077	tmem11	-0.824488678463089	Pearson correlation	9
lncRNA_ENSSAUG00010015505	dio1	-0.824496339946082	Pearson correlation	9
lncRNA_ENSSAUG00010016143	frzb	-0.824505172588753	Pearson correlation	9
lncRNA_ENSSAUG00010026349	sgsh	-0.824537762341136	Pearson correlation	9
lncRNA_ENSSAUG00010016143	dhx58	-0.824609975668113	Pearson correlation	9
lncRNA_ENSSAUG00010016109	ctsla	-0.824613456474986	Pearson correlation	9
lncRNA_ENSSAUG00010015941	nucks1a	-0.824618098752894	Pearson correlation	9
lncRNA_ENSSAUG00010015941	nucks1a	-0.824618098752894	Pearson correlation	9
lncRNA_ENSSAUG00010017089	srsf11	-0.824619136958848	Pearson correlation	9
lncRNA_ENSSAUG00010002184	hps5	-0.824649647082112	Pearson correlation	9
lncRNA_ENSSAUG00010015789	pus1	-0.824697321288911	Pearson correlation	9
lncRNA_ENSSAUG00010001694	dus2	-0.824708014320987	Pearson correlation	9
lncRNA_ENSSAUG00010020077	ccdc22	-0.824740683470301	Pearson correlation	9
lncRNA_ENSSAUG00010002786	dnaja3a	-0.824793128174514	Pearson correlation	9
lncRNA_ENSSAUG00010009596	rcc1	-0.824808180199272	Pearson correlation	9
lncRNA_ENSSAUG00010013187	atp6v1ba	-0.824813820052175	Pearson correlation	9
lncRNA_ENSSAUG00010003663	eef1akmt2	-0.824841815782325	Pearson correlation	9
lncRNA_ENSSAUG00010012228	fubp1	-0.824842128653137	Pearson correlation	9
lncRNA_ENSSAUG00010015941	ssrp1a	-0.824877662913893	Pearson correlation	9
lncRNA_ENSSAUG00010020077	atxn2l	-0.82488362084123	Pearson correlation	9
lncRNA_ENSSAUG00010024948	snupn	-0.824887852162827	Pearson correlation	9
lncRNA_ENSSAUG00010024948	snupn	-0.824887852162827	Pearson correlation	9
lncRNA_ENSSAUG00010016109	pcolcea	-0.824890361898741	Pearson correlation	9
lncRNA_ENSSAUG00010015941	arrdc3b	-0.824917618787646	Pearson correlation	9
lncRNA_ENSSAUG00010012228	myog	-0.824930488495243	Pearson correlation	9
lncRNA_ENSSAUG00010005522	coq6	-0.824933489972786	Pearson correlation	9
lncRNA_ENSSAUG00010020077	gba	-0.82493934505663	Pearson correlation	9
lncRNA_ENSSAUG00010003663	psmb9a	-0.824953866679455	Pearson correlation	9
lncRNA_ENSSAUG00010016143	kcnf1a	-0.824955352368111	Pearson correlation	9
lncRNA_ENSSAUG00010002184	ENSSAUG00010010072	-0.824973704260787	Pearson correlation	9
lncRNA_ENSSAUG00010012182	lcp2a	-0.824976750722693	Pearson correlation	9
lncRNA_ENSSAUG00010017848	retsat	-0.824982500679688	Pearson correlation	9
lncRNA_ENSSAUG00010012228	p3h3	-0.824993879449325	Pearson correlation	9
lncRNA_ENSSAUG00010015510	tpt1	-0.825056131303935	Pearson correlation	9
lncRNA_ENSSAUG00010016109	tcn2	-0.825094356742834	Pearson correlation	9
lncRNA_ENSSAUG00010015505	gadd45bb	-0.825135273964999	Pearson correlation	9
lncRNA_ENSSAUG00010005522	EEF2	-0.825144212780378	Pearson correlation	9
lncRNA_ENSSAUG00010005522	ahcy	-0.825146922668292	Pearson correlation	9
lncRNA_ENSSAUG00010015941	2002-09-01	-0.825146983609213	Pearson correlation	9
lncRNA_ENSSAUG00010017089	NAA15	-0.82515817392851	Pearson correlation	9
lncRNA_ENSSAUG00010017089	xkrx	-0.825173947014944	Pearson correlation	9
lncRNA_ENSSAUG00010017089	ENSSAUG00010003796	-0.825228201373213	Pearson correlation	9
lncRNA_ENSSAUG00010017089	plaa	-0.82522831457253	Pearson correlation	9
lncRNA_ENSSAUG00010017089	plaa	-0.82522831457253	Pearson correlation	9
lncRNA_ENSSAUG00010013187	xiap	-0.825237533505595	Pearson correlation	9
lncRNA_ENSSAUG00010020077	cog1	-0.825280797068572	Pearson correlation	9
lncRNA_ENSSAUG00010017089	pelo	-0.825289900315599	Pearson correlation	9
lncRNA_ENSSAUG00010012228	ENSSAUG00010026467	-0.825301587219601	Pearson correlation	9
lncRNA_ENSSAUG00010015504	angptl7	-0.825301812477368	Pearson correlation	9
lncRNA_ENSSAUG00010001802	ENSSAUG00010011493	-0.825308946669581	Pearson correlation	9
lncRNA_ENSSAUG00010001416	polr2gl	-0.82534009922078	Pearson correlation	9
lncRNA_ENSSAUG00010016280	mars2	-0.825343766053648	Pearson correlation	9
lncRNA_ENSSAUG00010016280	SDHB	-0.825345208433642	Pearson correlation	9
lncRNA_ENSSAUG00010003663	tspan18b	-0.825366346269925	Pearson correlation	9
lncRNA_ENSSAUG00010002184	chac1	-0.825382356431631	Pearson correlation	9
lncRNA_ENSSAUG00010012228	mylpfb	-0.825417356434043	Pearson correlation	9
lncRNA_ENSSAUG00010012182	ENSSAUG00010010463	-0.825448453111755	Pearson correlation	9
lncRNA_ENSSAUG00010016143	me3	-0.825456922170402	Pearson correlation	9
lncRNA_ENSSAUG00010017089	ENY2	-0.825481247946466	Pearson correlation	9
lncRNA_ENSSAUG00010001802	ciao2a	-0.825485065254381	Pearson correlation	9
lncRNA_ENSSAUG00010005522	ENSSAUG00010002477	-0.825500374413893	Pearson correlation	9
lncRNA_ENSSAUG00010012549	tspan33b	-0.825553407848688	Pearson correlation	9
lncRNA_ENSSAUG00010001416	vcp	-0.825554227818449	Pearson correlation	9
lncRNA_ENSSAUG00010005522	anxa5b	-0.825567954518428	Pearson correlation	9
lncRNA_ENSSAUG00010016109	SAT1	-0.825568502149801	Pearson correlation	9
lncRNA_ENSSAUG00010015505	emp3b	-0.825590235919445	Pearson correlation	9
lncRNA_ENSSAUG00010000237	mdh1ab	-0.825615966045279	Pearson correlation	9
lncRNA_ENSSAUG00010016109	SEC61A1	-0.825620844744619	Pearson correlation	9
lncRNA_ENSSAUG00010013187	atraid	-0.825663482614899	Pearson correlation	9
lncRNA_ENSSAUG00010026349	nfe2l2a	-0.825669663065651	Pearson correlation	9
lncRNA_ENSSAUG00010015510	anxa1a	-0.825680100299325	Pearson correlation	9
lncRNA_ENSSAUG00010013622	stx12l	-0.825714993823485	Pearson correlation	9
lncRNA_ENSSAUG00010015510	sdhaf2	-0.825719145398932	Pearson correlation	9
lncRNA_ENSSAUG00010016280	zmp.0000000936	-0.82574055499562	Pearson correlation	9
lncRNA_ENSSAUG00010002786	coq6	-0.825757987649176	Pearson correlation	9
lncRNA_ENSSAUG00010001416	riox1	-0.825772211361801	Pearson correlation	9
lncRNA_ENSSAUG00010013622	ccdc90b	-0.825782674748573	Pearson correlation	9
lncRNA_ENSSAUG00010002184	glb1l	-0.825800071728031	Pearson correlation	9
lncRNA_ENSSAUG00010002184	glb1l	-0.825800071728031	Pearson correlation	9
lncRNA_ENSSAUG00010016074	erh	-0.825806509627363	Pearson correlation	9
lncRNA_ENSSAUG00010016109	cryzl1	-0.8258317583079	Pearson correlation	9
lncRNA_ENSSAUG00010001416	mettl22	-0.825836539580756	Pearson correlation	9
lncRNA_ENSSAUG00010000237	PSMD12	-0.825849943510438	Pearson correlation	9
lncRNA_ENSSAUG00010016109	ENSSAUG00010011493	-0.825860279414244	Pearson correlation	9
lncRNA_ENSSAUG00010002184	ENSSAUG00010002094	-0.825880514134569	Pearson correlation	9
lncRNA_ENSSAUG00010013622	srrt	-0.825894471436688	Pearson correlation	9
lncRNA_ENSSAUG00010000237	ENSSAUG00010001897	-0.825901615541535	Pearson correlation	9
lncRNA_ENSSAUG00010012228	frzb	-0.825918189874001	Pearson correlation	9
lncRNA_ENSSAUG00010020704	ppid	-0.825927025576685	Pearson correlation	9
lncRNA_ENSSAUG00010009596	ppp5c	-0.825965522845659	Pearson correlation	9
lncRNA_ENSSAUG00010026349	kdm2ba	-0.826029445150127	Pearson correlation	9
lncRNA_ENSSAUG00010012228	NFE2L1	-0.826032382512804	Pearson correlation	9
lncRNA_ENSSAUG00010015941	mybphb	-0.826053804778319	Pearson correlation	9
lncRNA_ENSSAUG00010015789	psmd14	-0.826101504728822	Pearson correlation	9
lncRNA_ENSSAUG00010013187	ttc36	-0.826112144815204	Pearson correlation	9
lncRNA_ENSSAUG00010026349	cct7	-0.826121022400406	Pearson correlation	9
lncRNA_ENSSAUG00010020077	C11orf54	-0.826122215396732	Pearson correlation	9
lncRNA_ENSSAUG00010012228	CYGB	-0.826126310620967	Pearson correlation	9
lncRNA_ENSSAUG00010015505	FH	-0.826137104524583	Pearson correlation	9
lncRNA_ENSSAUG00010015510	hadh	-0.826150760243495	Pearson correlation	9
lncRNA_ENSSAUG00010009717	pamr1	-0.82615159769464	Pearson correlation	9
lncRNA_ENSSAUG00010017089	coro1cb	-0.826176998984399	Pearson correlation	9
lncRNA_ENSSAUG00010004711	pgk1	-0.826192000318614	Pearson correlation	9
lncRNA_ENSSAUG00010005522	ABHD5	-0.8262186133056	Pearson correlation	9
lncRNA_ENSSAUG00010002184	tbc1d17	-0.826219586350339	Pearson correlation	9
lncRNA_ENSSAUG00010013622	ENSSAUG00010016858	-0.826231879924592	Pearson correlation	9
lncRNA_ENSSAUG00010013622	ENSSAUG00010016858	-0.826231879924592	Pearson correlation	9
lncRNA_ENSSAUG00010016143	ENSSAUG00010018400	-0.826270215167179	Pearson correlation	9
lncRNA_ENSSAUG00010013187	prss16	-0.826350854701195	Pearson correlation	9
lncRNA_ENSSAUG00010015505	pmp22a	-0.826393479567058	Pearson correlation	9
lncRNA_ENSSAUG00010013187	optn	-0.826420348203798	Pearson correlation	9
lncRNA_ENSSAUG00010013622	ANPEP	-0.826421309788269	Pearson correlation	9
lncRNA_ENSSAUG00010015789	hspb7	-0.826462354925096	Pearson correlation	9
lncRNA_ENSSAUG00010015504	SRRT	-0.826502759260132	Pearson correlation	9
lncRNA_ENSSAUG00010002184	si.ch211.122f10.4	-0.826510997178758	Pearson correlation	9
lncRNA_ENSSAUG00010017848	rgcc	-0.826530049004497	Pearson correlation	9
lncRNA_ENSSAUG00010017848	rgcc	-0.826530049004497	Pearson correlation	9
lncRNA_ENSSAUG00010020077	gadd45ab	-0.826543544735056	Pearson correlation	9
lncRNA_ENSSAUG00010016109	twistnb	-0.826589075206723	Pearson correlation	9
lncRNA_ENSSAUG00010013622	grsf1	-0.826594948527501	Pearson correlation	9
lncRNA_ENSSAUG00010013622	grsf1	-0.826594948527501	Pearson correlation	9
lncRNA_ENSSAUG00010013622	pigr	-0.826597276195903	Pearson correlation	9
lncRNA_ENSSAUG00010015505	ctsla	-0.82661339837353	Pearson correlation	9
lncRNA_ENSSAUG00010012182	apobec2b	-0.826614135023115	Pearson correlation	9
lncRNA_ENSSAUG00010013187	nub1	-0.826623956555874	Pearson correlation	9
lncRNA_ENSSAUG00010001802	ccdc90b	-0.82663218543006	Pearson correlation	9
lncRNA_ENSSAUG00010001694	hax1	-0.826654934563207	Pearson correlation	9
lncRNA_ENSSAUG00010001694	hax1	-0.826654934563207	Pearson correlation	9
lncRNA_ENSSAUG00010012182	si.ch211.197h24.6	-0.826663011772783	Pearson correlation	9
lncRNA_ENSSAUG00010015789	cetn2	-0.82667082791287	Pearson correlation	9
lncRNA_ENSSAUG00010024948	cbx8b	-0.826676875198163	Pearson correlation	9
lncRNA_ENSSAUG00010010920	capn2b	-0.826680711457034	Pearson correlation	9
lncRNA_ENSSAUG00010017089	lsm6	-0.826692497439477	Pearson correlation	9
lncRNA_ENSSAUG00010002786	nt5c1bb	-0.826713754131819	Pearson correlation	9
lncRNA_ENSSAUG00010009717	washc5	-0.82672039355633	Pearson correlation	9
lncRNA_ENSSAUG00010001802	eif4ebp1	-0.826735709054538	Pearson correlation	9
lncRNA_ENSSAUG00010015504	ENSSAUG00010018408	-0.826749255876781	Pearson correlation	9
lncRNA_ENSSAUG00010016280	dnaja3a	-0.826775650321021	Pearson correlation	9
lncRNA_ENSSAUG00010012228	egr1	-0.826818186540281	Pearson correlation	9
lncRNA_ENSSAUG00010024948	zgc.91890	-0.826825397036425	Pearson correlation	9
lncRNA_ENSSAUG00010012228	tnnt3a	-0.826873939495373	Pearson correlation	9
lncRNA_ENSSAUG00010016280	surf1	-0.826881761718583	Pearson correlation	9
lncRNA_ENSSAUG00010016280	surf1	-0.826881761718583	Pearson correlation	9
lncRNA_ENSSAUG00010001416	ENSSAUG00010008679	-0.826916072749153	Pearson correlation	9
lncRNA_ENSSAUG00010005522	SEC61A1	-0.826955254819145	Pearson correlation	9
lncRNA_ENSSAUG00010013187	oser1	-0.827007645837642	Pearson correlation	9
lncRNA_ENSSAUG00010002184	hexb	-0.827016442394876	Pearson correlation	9
lncRNA_ENSSAUG00010015504	ncdn	-0.827018304353606	Pearson correlation	9
lncRNA_ENSSAUG00010012228	sh3bgr	-0.827020845925763	Pearson correlation	9
lncRNA_ENSSAUG00010001416	DBI	-0.827027625618131	Pearson correlation	9
lncRNA_ENSSAUG00010024948	optn	-0.827038777968398	Pearson correlation	9
lncRNA_ENSSAUG00010001802	atp6v1c1a	-0.82707889691589	Pearson correlation	9
lncRNA_ENSSAUG00010015789	tmem45a	-0.82708706038668	Pearson correlation	9
lncRNA_ENSSAUG00010013622	phykpl	-0.827108312969699	Pearson correlation	9
lncRNA_ENSSAUG00010001694	SAT1	-0.827111500640352	Pearson correlation	9
lncRNA_ENSSAUG00010017848	mta	-0.827115983148025	Pearson correlation	9
lncRNA_ENSSAUG00010000237	prpf39	-0.827117620091254	Pearson correlation	9
lncRNA_ENSSAUG00010000237	prpf39	-0.827117620091254	Pearson correlation	9
lncRNA_ENSSAUG00010013187	polr3h	-0.827119974370706	Pearson correlation	9
lncRNA_ENSSAUG00010001802	tgfb3	-0.827156381030183	Pearson correlation	9
lncRNA_ENSSAUG00010004711	scfd2	-0.827159817072943	Pearson correlation	9
lncRNA_ENSSAUG00010015941	ENSSAUG00010017000	-0.827163837644494	Pearson correlation	9
lncRNA_ENSSAUG00010015941	ENSSAUG00010017000	-0.827163837644494	Pearson correlation	9
lncRNA_ENSSAUG00010012228	RBBP7	-0.827179342738258	Pearson correlation	9
lncRNA_ENSSAUG00010026349	ftr67	-0.827189454749815	Pearson correlation	9
lncRNA_ENSSAUG00010015505	rcl1	-0.827223285052699	Pearson correlation	9
lncRNA_ENSSAUG00010013187	smpd1	-0.827238056665455	Pearson correlation	9
lncRNA_ENSSAUG00010020704	gtf2b	-0.827241135992367	Pearson correlation	9
lncRNA_ENSSAUG00010012228	ivns1abpa	-0.827290114837632	Pearson correlation	9
lncRNA_ENSSAUG00010002786	tex264a	-0.827298333927736	Pearson correlation	9
lncRNA_ENSSAUG00010009717	slc35a5	-0.827310677416357	Pearson correlation	9
lncRNA_ENSSAUG00010000237	cdk2ap2	-0.827313293481987	Pearson correlation	9
lncRNA_ENSSAUG00010009596	zgc.153184	-0.827316619350349	Pearson correlation	9
lncRNA_ENSSAUG00010016280	mrpl15	-0.827319648313061	Pearson correlation	9
lncRNA_ENSSAUG00010013187	tex264a	-0.827366223347181	Pearson correlation	9
lncRNA_ENSSAUG00010012182	SDHAF4	-0.827373667423168	Pearson correlation	9
lncRNA_ENSSAUG00010004711	pdxp	-0.827377766080973	Pearson correlation	9
lncRNA_ENSSAUG00010012182	slc25a20	-0.82738115436188	Pearson correlation	9
lncRNA_ENSSAUG00010003663	ENSSAUG00010017196	-0.827383481591297	Pearson correlation	9
lncRNA_ENSSAUG00010015941	cldn5b	-0.827389490197827	Pearson correlation	9
lncRNA_ENSSAUG00010026349	FAM83G	-0.827417516546096	Pearson correlation	9
lncRNA_ENSSAUG00010002786	mta	-0.827421009613897	Pearson correlation	9
lncRNA_ENSSAUG00010017089	pdcd5	-0.827430969933941	Pearson correlation	9
lncRNA_ENSSAUG00010010920	dus2	-0.827436516549281	Pearson correlation	9
lncRNA_ENSSAUG00010012182	fkbp1b	-0.827456442016583	Pearson correlation	9
lncRNA_ENSSAUG00010005522	mecr	-0.827463950479132	Pearson correlation	9
lncRNA_ENSSAUG00010000237	ACTA1	-0.827492650170947	Pearson correlation	9
lncRNA_ENSSAUG00010013187	hps5	-0.827494782975762	Pearson correlation	9
lncRNA_ENSSAUG00010016109	PDCL3	-0.827498043189751	Pearson correlation	9
lncRNA_ENSSAUG00010000237	AMPD3	-0.827552920965213	Pearson correlation	9
lncRNA_ENSSAUG00010013622	ATP1A1	-0.827565326752111	Pearson correlation	9
lncRNA_ENSSAUG00010015505	uap1l1	-0.827566938765722	Pearson correlation	9
lncRNA_ENSSAUG00010015941	ENSSAUG00010008267	-0.827586192794912	Pearson correlation	9
lncRNA_ENSSAUG00010017089	chmp6a	-0.827609733501762	Pearson correlation	9
lncRNA_ENSSAUG00010000237	mid1ip1l	-0.827659928323195	Pearson correlation	9
lncRNA_ENSSAUG00010001416	TPM1	-0.82766038077491	Pearson correlation	9
lncRNA_ENSSAUG00010001416	etf1a	-0.827687342966842	Pearson correlation	9
lncRNA_ENSSAUG00010024948	aldh3a2b	-0.827692220038107	Pearson correlation	9
lncRNA_ENSSAUG00010024948	atp1b1a	-0.827695373295278	Pearson correlation	9
lncRNA_ENSSAUG00010016143	lancl1	-0.827696111109991	Pearson correlation	9
lncRNA_ENSSAUG00010016143	lancl1	-0.827696111109991	Pearson correlation	9
lncRNA_ENSSAUG00010001416	klhl40b	-0.827703561381687	Pearson correlation	9
lncRNA_ENSSAUG00010001416	sqlea	-0.827756765527919	Pearson correlation	9
lncRNA_ENSSAUG00010013187	lgals8a	-0.827797764741016	Pearson correlation	9
lncRNA_ENSSAUG00010013187	lgals8a	-0.827797764741016	Pearson correlation	9
lncRNA_ENSSAUG00010020704	ENSSAUG00010002560	-0.827799055375727	Pearson correlation	9
lncRNA_ENSSAUG00010004711	mmp19	-0.827877823449283	Pearson correlation	9
lncRNA_ENSSAUG00010016109	rnasekb	-0.827926784408876	Pearson correlation	9
lncRNA_ENSSAUG00010001802	pi4k2a	-0.827932238106596	Pearson correlation	9
lncRNA_ENSSAUG00010001802	SDHD	-0.827960063764235	Pearson correlation	9
lncRNA_ENSSAUG00010026349	nupr1a	-0.827964210214328	Pearson correlation	9
lncRNA_ENSSAUG00010020077	trmt10c	-0.827971517489045	Pearson correlation	9
lncRNA_ENSSAUG00010013622	ENSSAUG00010012007	-0.828027814947823	Pearson correlation	9
lncRNA_ENSSAUG00010013187	ncdn	-0.82803291624855	Pearson correlation	9
lncRNA_ENSSAUG00010001802	dnajc15	-0.82804708799177	Pearson correlation	9
lncRNA_ENSSAUG00010016109	riok1	-0.828049906483704	Pearson correlation	9
lncRNA_ENSSAUG00010001802	tpi1a	-0.828050603713619	Pearson correlation	9
lncRNA_ENSSAUG00010001416	mcm7	-0.828063494940278	Pearson correlation	9
lncRNA_ENSSAUG00010002184	rbm45	-0.828091391471614	Pearson correlation	9
lncRNA_ENSSAUG00010002184	rbm45	-0.828091391471614	Pearson correlation	9
lncRNA_ENSSAUG00010012228	clgn	-0.828116264454751	Pearson correlation	9
lncRNA_ENSSAUG00010001416	tcea1	-0.828117981586171	Pearson correlation	9
lncRNA_ENSSAUG00010000237	gorasp2	-0.828148748608495	Pearson correlation	9
lncRNA_ENSSAUG00010015941	ENSSAUG00010003278	-0.828208178353657	Pearson correlation	9
lncRNA_ENSSAUG00010015941	cyth1b	-0.828222544983424	Pearson correlation	9
lncRNA_ENSSAUG00010016143	ENSSAUG00010009215	-0.828244957594998	Pearson correlation	9
lncRNA_ENSSAUG00010026349	nub1	-0.828293120002005	Pearson correlation	9
lncRNA_ENSSAUG00010004711	dram2b	-0.828309404442019	Pearson correlation	9
lncRNA_ENSSAUG00010000237	ENSSAUG00010019115	-0.828310249877199	Pearson correlation	9
lncRNA_ENSSAUG00010015505	ap5b1	-0.828315305224143	Pearson correlation	9
lncRNA_ENSSAUG00010017089	cdk2ap2	-0.828326770750877	Pearson correlation	9
lncRNA_ENSSAUG00010017848	ENSSAUG00010005740	-0.828393939715838	Pearson correlation	9
lncRNA_ENSSAUG00010026349	EFEMP1	-0.828410729167948	Pearson correlation	9
lncRNA_ENSSAUG00010002184	ddx21	-0.828455591840984	Pearson correlation	9
lncRNA_ENSSAUG00010016143	ENSSAUG00010005167	-0.828487116388005	Pearson correlation	9
lncRNA_ENSSAUG00010015505	msrb1b	-0.828528601905026	Pearson correlation	9
lncRNA_ENSSAUG00010013187	flad1	-0.828549700367113	Pearson correlation	9
lncRNA_ENSSAUG00010013187	flad1	-0.828549700367113	Pearson correlation	9
lncRNA_ENSSAUG00010016109	ENSSAUG00010019286	-0.828639810775975	Pearson correlation	9
lncRNA_ENSSAUG00010012549	ldb3b	-0.828645244576649	Pearson correlation	9
lncRNA_ENSSAUG00010012549	ldb3b	-0.828645244576649	Pearson correlation	9
lncRNA_ENSSAUG00010001416	smdt1b	-0.828700268910676	Pearson correlation	9
lncRNA_ENSSAUG00010015505	ENSSAUG00010005926	-0.828707013890077	Pearson correlation	9
lncRNA_ENSSAUG00010001416	si.ch211.197h24.6	-0.828739363044547	Pearson correlation	9
lncRNA_ENSSAUG00010004711	dnaja3b	-0.828794010302299	Pearson correlation	9
lncRNA_ENSSAUG00010001802	pabpc1a	-0.828805078256009	Pearson correlation	9
lncRNA_ENSSAUG00010017848	dram2b	-0.828814545839468	Pearson correlation	9
lncRNA_ENSSAUG00010016109	sdhaf2	-0.82881712613102	Pearson correlation	9
lncRNA_ENSSAUG00010012228	zgc.162396	-0.82883451820824	Pearson correlation	9
lncRNA_ENSSAUG00010016143	atp2a1l	-0.828872782204499	Pearson correlation	9
lncRNA_ENSSAUG00010020077	ENSSAUG00010003270	-0.828894383741287	Pearson correlation	9
lncRNA_ENSSAUG00010013622	atic	-0.82890296689246	Pearson correlation	9
lncRNA_ENSSAUG00010002786	mgat1a	-0.828908168286862	Pearson correlation	9
lncRNA_ENSSAUG00010017089	sem1	-0.82894870217563	Pearson correlation	9
lncRNA_ENSSAUG00010010920	srrt	-0.828952472883754	Pearson correlation	9
lncRNA_ENSSAUG00010001416	cdk2ap2	-0.828962429059164	Pearson correlation	9
lncRNA_ENSSAUG00010012182	ENSSAUG00010008690	-0.828977786182946	Pearson correlation	9
lncRNA_ENSSAUG00010012182	ENSSAUG00010018330	-0.828996773433711	Pearson correlation	9
lncRNA_ENSSAUG00010015941	ILK	-0.829021421742998	Pearson correlation	9
lncRNA_ENSSAUG00010016109	cog1	-0.829021966915199	Pearson correlation	9
lncRNA_ENSSAUG00010016143	rad23aa	-0.829058265138938	Pearson correlation	9
lncRNA_ENSSAUG00010013187	dusp1	-0.829073645279281	Pearson correlation	9
lncRNA_ENSSAUG00010016143	gstr	-0.829073793581507	Pearson correlation	9
lncRNA_ENSSAUG00010012228	hnrnpa3	-0.829074350622865	Pearson correlation	9
lncRNA_ENSSAUG00010015505	prune	-0.829118961615834	Pearson correlation	9
lncRNA_ENSSAUG00010016109	pgk1	-0.829139354574454	Pearson correlation	9
lncRNA_ENSSAUG00010026349	tnfaip8l3	-0.829180178234738	Pearson correlation	9
lncRNA_ENSSAUG00010026349	tnfaip8l3	-0.829180178234738	Pearson correlation	9
lncRNA_ENSSAUG00010002184	zmp.0000000936	-0.829202947785385	Pearson correlation	9
lncRNA_ENSSAUG00010015504	ndfip1l	-0.82920481157267	Pearson correlation	9
lncRNA_ENSSAUG00010016143	ENSSAUG00010013494	-0.829206205473512	Pearson correlation	9
lncRNA_ENSSAUG00010012228	hs2st1a	-0.829259995601936	Pearson correlation	9
lncRNA_ENSSAUG00010005522	mrpl19	-0.829266684390024	Pearson correlation	9
lncRNA_ENSSAUG00010012182	hspb11	-0.829324908672632	Pearson correlation	9
lncRNA_ENSSAUG00010012228	SCD1a	-0.829377281227404	Pearson correlation	9
lncRNA_ENSSAUG00010000237	tspan33b	-0.829389432604815	Pearson correlation	9
lncRNA_ENSSAUG00010010920	washc4	-0.82942279924493	Pearson correlation	9
lncRNA_ENSSAUG00010003663	ENSSAUG00010010762	-0.829435677385833	Pearson correlation	9
lncRNA_ENSSAUG00010016109	ATP6V0C	-0.829453316568961	Pearson correlation	9
lncRNA_ENSSAUG00010015941	akr1b1.1	-0.829485846305216	Pearson correlation	9
lncRNA_ENSSAUG00010017848	eif3s10	-0.829486553033661	Pearson correlation	9
lncRNA_ENSSAUG00010017848	dusp16	-0.829506709916243	Pearson correlation	9
lncRNA_ENSSAUG00010001416	lss	-0.829516802291924	Pearson correlation	9
lncRNA_ENSSAUG00010004711	nupr1a	-0.82952419614714	Pearson correlation	9
lncRNA_ENSSAUG00010010920	eif3s10	-0.82953497373996	Pearson correlation	9
lncRNA_ENSSAUG00010026349	mrpl19	-0.829535886817564	Pearson correlation	9
lncRNA_ENSSAUG00010015505	ENSSAUG00010020118	-0.829569595438803	Pearson correlation	9
lncRNA_ENSSAUG00010002184	si.ch211.253b8.5	-0.829579519451581	Pearson correlation	9
lncRNA_ENSSAUG00010026349	stk26	-0.82958443781232	Pearson correlation	9
lncRNA_ENSSAUG00010012228	ENSSAUG00010001897	-0.829655573931492	Pearson correlation	9
lncRNA_ENSSAUG00010016074	coro6	-0.829674631404583	Pearson correlation	9
lncRNA_ENSSAUG00010016143	fkbp10b	-0.829675270543978	Pearson correlation	9
lncRNA_ENSSAUG00010012228	ube2h	-0.829682775200711	Pearson correlation	9
lncRNA_ENSSAUG00010010920	ENSSAUG00010000457	-0.829683283785036	Pearson correlation	9
lncRNA_ENSSAUG00010001802	MYOC	-0.82970544640242	Pearson correlation	9
lncRNA_ENSSAUG00010000237	CMPK1	-0.829711331438345	Pearson correlation	9
lncRNA_ENSSAUG00010015941	sqlea	-0.829712777456198	Pearson correlation	9
lncRNA_ENSSAUG00010004711	spata5l1	-0.829732072398802	Pearson correlation	9
lncRNA_ENSSAUG00010002786	rnf13	-0.82973402207912	Pearson correlation	9
lncRNA_ENSSAUG00010002786	pim1	-0.829750746119742	Pearson correlation	9
lncRNA_ENSSAUG00010026349	ENSSAUG00010010354	-0.82979460438127	Pearson correlation	9
lncRNA_ENSSAUG00010004711	tsc2	-0.82979883222643	Pearson correlation	9
lncRNA_ENSSAUG00010001694	si.dkey.44g23.5	-0.829801381369187	Pearson correlation	9
lncRNA_ENSSAUG00010015510	PDCL3	-0.829809697830794	Pearson correlation	9
lncRNA_ENSSAUG00010016143	ENSSAUG00010004550	-0.82982512986288	Pearson correlation	9
lncRNA_ENSSAUG00010002184	ENSSAUG00010000457	-0.829858053678212	Pearson correlation	9
lncRNA_ENSSAUG00010016109	scfd2	-0.829871296355728	Pearson correlation	9
lncRNA_ENSSAUG00010005522	krt18b	-0.829888686778128	Pearson correlation	9
lncRNA_ENSSAUG00010015504	timm23a	-0.829892664610945	Pearson correlation	9
lncRNA_ENSSAUG00010013622	scfd2	-0.829894002792404	Pearson correlation	9
lncRNA_ENSSAUG00010017848	lamtor2	-0.829902713922859	Pearson correlation	9
lncRNA_ENSSAUG00010017089	pdzrn3b	-0.82993747104853	Pearson correlation	9
lncRNA_ENSSAUG00010000237	rtraf	-0.829957767511801	Pearson correlation	9
lncRNA_ENSSAUG00010013622	ENSSAUG00010005959	-0.829979991264378	Pearson correlation	9
lncRNA_ENSSAUG00010013187	cox10	-0.830071056930075	Pearson correlation	9
lncRNA_ENSSAUG00010024948	CNNM3	-0.830080791844948	Pearson correlation	9
lncRNA_ENSSAUG00010012228	sumo3a	-0.830104171797496	Pearson correlation	9
lncRNA_ENSSAUG00010015505	ENSSAUG00010012981	-0.830121263745871	Pearson correlation	9
lncRNA_ENSSAUG00010017848	stxbp6	-0.830148397300431	Pearson correlation	9
lncRNA_ENSSAUG00010015505	rgcc	-0.830151226764847	Pearson correlation	9
lncRNA_ENSSAUG00010015505	rgcc	-0.830151226764847	Pearson correlation	9
lncRNA_ENSSAUG00010004711	mrps28	-0.830174537027718	Pearson correlation	9
lncRNA_ENSSAUG00010004711	mrps28	-0.830174537027718	Pearson correlation	9
lncRNA_ENSSAUG00010015505	si.dkey.237j11.3	-0.830202741313071	Pearson correlation	9
lncRNA_ENSSAUG00010015789	DDX39A	-0.830265493561274	Pearson correlation	9
lncRNA_ENSSAUG00010012182	pgam5	-0.830271283045924	Pearson correlation	9
lncRNA_ENSSAUG00010026349	dcaf13	-0.830278083310732	Pearson correlation	9
lncRNA_ENSSAUG00010020077	aph1b	-0.830306477471917	Pearson correlation	9
lncRNA_ENSSAUG00010001416	polr1d	-0.830310382120368	Pearson correlation	9
lncRNA_ENSSAUG00010012182	phlda2	-0.830319824993661	Pearson correlation	9
lncRNA_ENSSAUG00010001802	ccn2a	-0.830320014038668	Pearson correlation	9
lncRNA_ENSSAUG00010015941	lipg	-0.830332607607291	Pearson correlation	9
lncRNA_ENSSAUG00010016143	myh7	-0.830344131257565	Pearson correlation	9
lncRNA_ENSSAUG00010017848	taco1	-0.830368005742442	Pearson correlation	9
lncRNA_ENSSAUG00010002184	nupr1a	-0.830388489260311	Pearson correlation	9
lncRNA_ENSSAUG00010020077	nagk	-0.830404479784994	Pearson correlation	9
lncRNA_ENSSAUG00010008657	kazald3	-0.83040495657889	Pearson correlation	9
lncRNA_ENSSAUG00010002184	dpp7	-0.830408172924993	Pearson correlation	9
lncRNA_ENSSAUG00010016280	ENSSAUG00010002265	-0.830434194760883	Pearson correlation	9
lncRNA_ENSSAUG00010016280	ENSSAUG00010002265	-0.830434194760883	Pearson correlation	9
lncRNA_ENSSAUG00010016280	dkk2	-0.830495484622258	Pearson correlation	9
lncRNA_ENSSAUG00010000237	tnnt3a	-0.830527654736725	Pearson correlation	9
lncRNA_ENSSAUG00010013187	krt5	-0.830555953440182	Pearson correlation	9
lncRNA_ENSSAUG00010003663	fhl3a	-0.830559316467629	Pearson correlation	9
lncRNA_ENSSAUG00010017848	CTSDb	-0.830577235405958	Pearson correlation	9
lncRNA_ENSSAUG00010026349	atf4b	-0.83059256677992	Pearson correlation	9
lncRNA_ENSSAUG00010015505	cd63	-0.830597440767449	Pearson correlation	9
lncRNA_ENSSAUG00010001802	ftr67	-0.830621660963957	Pearson correlation	9
lncRNA_ENSSAUG00010012228	UBL4A	-0.830636784966486	Pearson correlation	9
lncRNA_ENSSAUG00010000237	snrpd1	-0.830641193999944	Pearson correlation	9
lncRNA_ENSSAUG00010000237	ube2v1	-0.830647907580035	Pearson correlation	9
lncRNA_ENSSAUG00010000237	ube2v1	-0.830647907580035	Pearson correlation	9
lncRNA_ENSSAUG00010016143	trim63a	-0.830650894776636	Pearson correlation	9
lncRNA_ENSSAUG00010000237	mettl22	-0.830652885405403	Pearson correlation	9
lncRNA_ENSSAUG00010016109	phlda3	-0.830708758666421	Pearson correlation	9
lncRNA_ENSSAUG00010012228	PPP1CA	-0.830714791467113	Pearson correlation	9
lncRNA_ENSSAUG00010001416	MYG1	-0.830755524748914	Pearson correlation	9
lncRNA_ENSSAUG00010012228	actl6a	-0.830776381120086	Pearson correlation	9
lncRNA_ENSSAUG00010013187	SGK1	-0.830805220758882	Pearson correlation	9
lncRNA_ENSSAUG00010015504	LRRC17	-0.830831254347252	Pearson correlation	9
lncRNA_ENSSAUG00010002184	cpvl	-0.830834806665052	Pearson correlation	9
lncRNA_ENSSAUG00010000237	txndc15	-0.830846920186445	Pearson correlation	9
lncRNA_ENSSAUG00010001416	ppdpfb	-0.830847099713879	Pearson correlation	9
lncRNA_ENSSAUG00010002184	eif4ebp1	-0.830855960302196	Pearson correlation	9
lncRNA_ENSSAUG00010013622	optn	-0.830871704149678	Pearson correlation	9
lncRNA_ENSSAUG00010015504	ENSSAUG00010022922	-0.830874284577247	Pearson correlation	9
lncRNA_ENSSAUG00010002184	ENSSAUG00010019286	-0.830878165917613	Pearson correlation	9
lncRNA_ENSSAUG00010012228	rbmx	-0.830884794144709	Pearson correlation	9
lncRNA_ENSSAUG00010026349	wdr91	-0.830896603019504	Pearson correlation	9
lncRNA_ENSSAUG00010000237	ENSSAUG00010009205	-0.830920675239563	Pearson correlation	9
lncRNA_ENSSAUG00010001802	CLPB	-0.830927954595859	Pearson correlation	9
lncRNA_ENSSAUG00010020077	rraga	-0.83095601723795	Pearson correlation	9
lncRNA_ENSSAUG00010015505	COMTD1	-0.830976062818302	Pearson correlation	9
lncRNA_ENSSAUG00010012549	COX7a1	-0.831014713765421	Pearson correlation	9
lncRNA_ENSSAUG00010017089	polr1d	-0.831037188914647	Pearson correlation	9
lncRNA_ENSSAUG00010016074	kazald3	-0.831046784245665	Pearson correlation	9
lncRNA_ENSSAUG00010000237	si.dkey.69o16.5	-0.831066153397075	Pearson correlation	9
lncRNA_ENSSAUG00010012228	clic4	-0.831074389340129	Pearson correlation	9
lncRNA_ENSSAUG00010015941	stau1	-0.831084626925477	Pearson correlation	9
lncRNA_ENSSAUG00010005522	hyi	-0.831085541005726	Pearson correlation	9
lncRNA_ENSSAUG00010001802	atp6v1d	-0.831110125061776	Pearson correlation	9
lncRNA_ENSSAUG00010024948	ENSSAUG00010006676	-0.831136404531963	Pearson correlation	9
lncRNA_ENSSAUG00010001416	fdps	-0.831155893243499	Pearson correlation	9
lncRNA_ENSSAUG00010004711	ENSSAUG00010001104	-0.831191883913073	Pearson correlation	9
lncRNA_ENSSAUG00010001416	nsdhl	-0.831252705287846	Pearson correlation	9
lncRNA_ENSSAUG00010001416	bub3	-0.831253583207108	Pearson correlation	9
lncRNA_ENSSAUG00010000237	psmd7	-0.831255026137752	Pearson correlation	9
lncRNA_ENSSAUG00010015510	ENSSAUG00010026616	-0.831258113926211	Pearson correlation	9
lncRNA_ENSSAUG00010002786	hif1aa	-0.831292018775324	Pearson correlation	9
lncRNA_ENSSAUG00010013622	ctsla	-0.831309303856278	Pearson correlation	9
lncRNA_ENSSAUG00010000237	nploc4	-0.831333544020129	Pearson correlation	9
lncRNA_ENSSAUG00010004711	mta	-0.831341439460733	Pearson correlation	9
lncRNA_ENSSAUG00010002786	ATP6V1A	-0.83134324082497	Pearson correlation	9
lncRNA_ENSSAUG00010005522	ENSSAUG00010005926	-0.831344943845874	Pearson correlation	9
lncRNA_ENSSAUG00010000237	pvalb1	-0.831395187089578	Pearson correlation	9
lncRNA_ENSSAUG00010002184	bloc1s2	-0.83145237034448	Pearson correlation	9
lncRNA_ENSSAUG00010013187	cln5	-0.831468584129447	Pearson correlation	9
lncRNA_ENSSAUG00010012182	hs2st1a	-0.831494670826132	Pearson correlation	9
lncRNA_ENSSAUG00010015941	rsu1	-0.831554104419219	Pearson correlation	9
lncRNA_ENSSAUG00010022074	selenbp1	-0.83159124363815	Pearson correlation	9
lncRNA_ENSSAUG00010001416	ENSSAUG00010026467	-0.831610835914439	Pearson correlation	9
lncRNA_ENSSAUG00010002786	rnasekb	-0.831614350226252	Pearson correlation	9
lncRNA_ENSSAUG00010012182	hmgb2a	-0.831620111408755	Pearson correlation	9
lncRNA_ENSSAUG00010016109	mmp19	-0.831626301845628	Pearson correlation	9
lncRNA_ENSSAUG00010020704	srm	-0.831630841869604	Pearson correlation	9
lncRNA_ENSSAUG00010009717	hacd2	-0.831644514278264	Pearson correlation	9
lncRNA_ENSSAUG00010005522	smarcc1b	-0.831652173083465	Pearson correlation	9
lncRNA_ENSSAUG00010016280	tnfaip8l3	-0.831666377083712	Pearson correlation	9
lncRNA_ENSSAUG00010016280	tnfaip8l3	-0.831666377083712	Pearson correlation	9
lncRNA_ENSSAUG00010017089	sae1	-0.831678910758173	Pearson correlation	9
lncRNA_ENSSAUG00010012182	marcksb	-0.83168046697749	Pearson correlation	9
lncRNA_ENSSAUG00010016143	akr1b1.1	-0.831682410133403	Pearson correlation	9
lncRNA_ENSSAUG00010012228	ssb	-0.83168577215813	Pearson correlation	9
lncRNA_ENSSAUG00010001694	mars2	-0.831689383014432	Pearson correlation	9
lncRNA_ENSSAUG00010013622	ENSSAUG00010010968	-0.831712523114786	Pearson correlation	9
lncRNA_ENSSAUG00010015789	ugdh	-0.831718746488662	Pearson correlation	9
lncRNA_ENSSAUG00010002184	dars1	-0.831745644223516	Pearson correlation	9
lncRNA_ENSSAUG00010001802	tmem9b	-0.831746419007227	Pearson correlation	9
lncRNA_ENSSAUG00010017089	PSMA4	-0.831769792820999	Pearson correlation	9
lncRNA_ENSSAUG00010016109	znhit1	-0.831773452593715	Pearson correlation	9
lncRNA_ENSSAUG00010013622	dio1	-0.831799810995545	Pearson correlation	9
lncRNA_ENSSAUG00010010920	lamp1a	-0.831803284918047	Pearson correlation	9
lncRNA_ENSSAUG00010020077	COMTD1	-0.83182316128513	Pearson correlation	9
lncRNA_ENSSAUG00010015504	nr1d2a	-0.831840442125869	Pearson correlation	9
lncRNA_ENSSAUG00010017848	pi4k2a	-0.831868298356951	Pearson correlation	9
lncRNA_ENSSAUG00010004711	anxa2b	-0.831914870095474	Pearson correlation	9
lncRNA_ENSSAUG00010013187	ENSSAUG00010018025	-0.831920021658973	Pearson correlation	9
lncRNA_ENSSAUG00010013622	aars1	-0.831961227262896	Pearson correlation	9
lncRNA_ENSSAUG00010026349	ENSSAUG00010000241	-0.831962408491379	Pearson correlation	9
lncRNA_ENSSAUG00010012182	UBL4A	-0.831966477212809	Pearson correlation	9
lncRNA_ENSSAUG00010000237	hnrnpa1b	-0.831989927681025	Pearson correlation	9
lncRNA_ENSSAUG00010003663	akap8l	-0.832004162664931	Pearson correlation	9
lncRNA_ENSSAUG00010002786	dram2b	-0.832028435661023	Pearson correlation	9
lncRNA_ENSSAUG00010004711	nr1d2b	-0.832034508590379	Pearson correlation	9
lncRNA_ENSSAUG00010002982	mif	-0.832135709363428	Pearson correlation	9
lncRNA_ENSSAUG00010002184	DDX17	-0.832170416821821	Pearson correlation	9
lncRNA_ENSSAUG00010012549	ENSSAUG00010018400	-0.832188926096008	Pearson correlation	9
lncRNA_ENSSAUG00010002184	cog1	-0.832212458980914	Pearson correlation	9
lncRNA_ENSSAUG00010004711	zgc.77287	-0.832230362605261	Pearson correlation	9
lncRNA_ENSSAUG00010026349	mospd1	-0.832240748894303	Pearson correlation	9
lncRNA_ENSSAUG00010026349	mospd1	-0.832240748894303	Pearson correlation	9
lncRNA_ENSSAUG00010009596	api5	-0.832272367721521	Pearson correlation	9
lncRNA_ENSSAUG00010015505	spryd4	-0.83228237002865	Pearson correlation	9
lncRNA_ENSSAUG00010015941	ENSSAUG00010001172	-0.83231867120797	Pearson correlation	9
lncRNA_ENSSAUG00010002184	ENSSAUG00010005926	-0.832320047355247	Pearson correlation	9
lncRNA_ENSSAUG00010012182	tcap	-0.832355467131885	Pearson correlation	9
lncRNA_ENSSAUG00010000237	hsp90aa1.2	-0.832382844466542	Pearson correlation	9
lncRNA_ENSSAUG00010015505	bloc1s3	-0.832422179548243	Pearson correlation	9
lncRNA_ENSSAUG00010001416	ENSSAUG00010015975	-0.832429726158854	Pearson correlation	9
lncRNA_ENSSAUG00010020077	nupr1a	-0.832438729794903	Pearson correlation	9
lncRNA_ENSSAUG00010015941	dynll1	-0.832441558437255	Pearson correlation	9
lncRNA_ENSSAUG00010009596	ppp2r1bb	-0.832460041776174	Pearson correlation	9
lncRNA_ENSSAUG00010013187	gnpda1	-0.832462021890946	Pearson correlation	9
lncRNA_ENSSAUG00010013187	gnpda1	-0.832462021890946	Pearson correlation	9
lncRNA_ENSSAUG00010020077	pno1	-0.832464217034077	Pearson correlation	9
lncRNA_ENSSAUG00010015505	MAF1	-0.832464345921538	Pearson correlation	9
lncRNA_ENSSAUG00010016074	CKM	-0.832467262116798	Pearson correlation	9
lncRNA_ENSSAUG00010002184	wdr91	-0.832474246482862	Pearson correlation	9
lncRNA_ENSSAUG00010026349	llph	-0.832481102380399	Pearson correlation	9
lncRNA_ENSSAUG00010010920	taco1	-0.832534347781182	Pearson correlation	9
lncRNA_ENSSAUG00010016109	ENSSAUG00010002477	-0.832539783506371	Pearson correlation	9
lncRNA_ENSSAUG00010013187	ENSSAUG00010010072	-0.832545109725896	Pearson correlation	9
lncRNA_ENSSAUG00010003663	hp1bp3	-0.832559711347914	Pearson correlation	9
lncRNA_ENSSAUG00010003663	gstz1	-0.832572836758396	Pearson correlation	9
lncRNA_ENSSAUG00010015505	ENSSAUG00010011493	-0.832585998110245	Pearson correlation	9
lncRNA_ENSSAUG00010016143	ENSSAUG00010012118	-0.832600543108108	Pearson correlation	9
lncRNA_ENSSAUG00010001416	dcps	-0.832601680037477	Pearson correlation	9
lncRNA_ENSSAUG00010016074	hpdb	-0.832602860334406	Pearson correlation	9
lncRNA_ENSSAUG00010017089	ube2h	-0.832655998021728	Pearson correlation	9
lncRNA_ENSSAUG00010013622	syngr2b	-0.832662488531295	Pearson correlation	9
lncRNA_ENSSAUG00010016143	mrc2	-0.832668311607534	Pearson correlation	9
lncRNA_ENSSAUG00010016143	CYGB	-0.832684944779756	Pearson correlation	9
lncRNA_ENSSAUG00010009717	abhd4	-0.832688075050092	Pearson correlation	9
lncRNA_ENSSAUG00010012182	ENSSAUG00010009288	-0.832703805891018	Pearson correlation	9
lncRNA_ENSSAUG00010000237	lsm8	-0.832729545473647	Pearson correlation	9
lncRNA_ENSSAUG00010000237	rbm8a	-0.832799245556786	Pearson correlation	9
lncRNA_ENSSAUG00010012182	ckma	-0.8328078614727	Pearson correlation	9
lncRNA_ENSSAUG00010012182	hspb1	-0.832812600893686	Pearson correlation	9
lncRNA_ENSSAUG00010026349	trim8b	-0.832879019384113	Pearson correlation	9
lncRNA_ENSSAUG00010009717	mst1ra	-0.83288830398214	Pearson correlation	9
lncRNA_ENSSAUG00010016143	aagab	-0.83289260086802	Pearson correlation	9
lncRNA_ENSSAUG00010003663	gstr	-0.832901069235274	Pearson correlation	9
lncRNA_ENSSAUG00010015504	zmp.0000000936	-0.832905956255546	Pearson correlation	9
lncRNA_ENSSAUG00010001694	hspa8	-0.832925449183863	Pearson correlation	9
lncRNA_ENSSAUG00010016143	ENSSAUG00010010762	-0.832969317746052	Pearson correlation	9
lncRNA_ENSSAUG00010005522	wasf3b	-0.83297364963856	Pearson correlation	9
lncRNA_ENSSAUG00010016109	lamtor2	-0.832979224528262	Pearson correlation	9
lncRNA_ENSSAUG00010026349	tpst1	-0.832989845499753	Pearson correlation	9
lncRNA_ENSSAUG00010012182	dnajc2	-0.83302470507197	Pearson correlation	9
lncRNA_ENSSAUG00010015505	ENSSAUG00010000241	-0.83302525019686	Pearson correlation	9
lncRNA_ENSSAUG00010013187	metrnla	-0.83303657445189	Pearson correlation	9
lncRNA_ENSSAUG00010001416	psmd11a	-0.833061631610969	Pearson correlation	9
lncRNA_ENSSAUG00010020704	txnl1	-0.833099724386481	Pearson correlation	9
lncRNA_ENSSAUG00010012182	pus1	-0.833108668684666	Pearson correlation	9
lncRNA_ENSSAUG00010012228	ctnnd1	-0.833195977969167	Pearson correlation	9
lncRNA_ENSSAUG00010000237	tma7	-0.833211521321834	Pearson correlation	9
lncRNA_ENSSAUG00010026349	prune	-0.833221656948459	Pearson correlation	9
lncRNA_ENSSAUG00010004711	krt18a.1	-0.833253106825868	Pearson correlation	9
lncRNA_ENSSAUG00010016209	cyp1a1	-0.833272476046992	Pearson correlation	9
lncRNA_ENSSAUG00010016280	TIPARP	-0.833283589530609	Pearson correlation	9
lncRNA_ENSSAUG00010009596	tex10	-0.833293490253108	Pearson correlation	9
lncRNA_ENSSAUG00010015941	snrpd3	-0.83331393133285	Pearson correlation	9
lncRNA_ENSSAUG00010016143	ldb3a	-0.833318871447685	Pearson correlation	9
lncRNA_ENSSAUG00010004711	isg20	-0.833328544396739	Pearson correlation	9
lncRNA_ENSSAUG00010002786	ctsc	-0.83333073093354	Pearson correlation	9
lncRNA_ENSSAUG00010016074	acbd7	-0.833332732177169	Pearson correlation	9
lncRNA_ENSSAUG00010000237	ENSSAUG00010011204	-0.833348265744682	Pearson correlation	9
lncRNA_ENSSAUG00010017089	sf3a2	-0.833349060975625	Pearson correlation	9
lncRNA_ENSSAUG00010002983	mif	-0.833421650518897	Pearson correlation	9
lncRNA_ENSSAUG00010016109	hmces	-0.83344009398099	Pearson correlation	9
lncRNA_ENSSAUG00010004711	vps18	-0.833473644706339	Pearson correlation	9
lncRNA_ENSSAUG00010010920	trmt10c	-0.83348617178387	Pearson correlation	9
lncRNA_ENSSAUG00010017089	eif4e1c	-0.833486632522498	Pearson correlation	9
lncRNA_ENSSAUG00010013622	mars2	-0.833509630354987	Pearson correlation	9
lncRNA_ENSSAUG00010002184	atp6v1d	-0.833560106472723	Pearson correlation	9
lncRNA_ENSSAUG00010001802	atraid	-0.83356245208846	Pearson correlation	9
lncRNA_ENSSAUG00010016280	ccn1	-0.833569775909526	Pearson correlation	9
lncRNA_ENSSAUG00010012182	tuba1a	-0.833581758961011	Pearson correlation	9
lncRNA_ENSSAUG00010004711	lamb1a	-0.83358463111374	Pearson correlation	9
lncRNA_ENSSAUG00010010920	sulf1	-0.833633099943446	Pearson correlation	9
lncRNA_ENSSAUG00010013187	ENSSAUG00010004399	-0.833634492651373	Pearson correlation	9
lncRNA_ENSSAUG00010015505	pno1	-0.833673135525658	Pearson correlation	9
[truncated: 5,489 more rows]
