# Supplementary material for: Exploring the Integrated Role of miRNAs and lncRNAs in Regulating the Transcriptional Response to Amino Acids and Insulin-like Growth Factor 1 in Gilthead Sea Bream (Sparus aurata) Myoblasts
Source: Int J Mol Sci. 2024 Mar 31;25(7):3894. doi: 10.3390/ijms25073894 (PMC11011856; doi:10.3390/ijms25073894)
Supplement: Supplementary file 1 [file ijms-25-03894-s001.zip › Supplementary_File_S5.xlsx]

## Sheet: Interactions_miRNA_mRNA
Predicted interactions_miRNA-mRNA
Version: RNAhybrid 2.2
Command line:/vol/bioapps/bin/RNAhybrid.bin -q /var/bibiserv2/anonymous/rnahybrid/21/08/23/bibiserv2_2022-12-21_082313_Pi024/rnahybrid_input_mirna_sequences.file -m 25842 -t /var/bibiserv2/anonymous/rnahybrid/21/08/23/bibiserv2_2022-12-21_082313_Pi024/rnahybrid_input_target_rna_sequences_.file -D -b 1 -e -28 -n 62
searching
dataset: 1
mde of let-7a-3-3p: -40.399998			mde: Maximal possible interaction for each individual miRNA, expressed as kcal/mol.
mde of let-7a-3-p3: -41.399998
mde of let-7g-2-p3: -43.700005
mde of miR-203a: -44.200001
mde of miR-203a-3p: -42.000000
mde of miR-203b-3p: -42.000000
mde of miR-206-5p: -45.899994
mde of miR-216a: -45.499996
mde of mir-216a-p3: -46.799995
mde of mir-217-p3: -45.600002
mde of miR-2187b: -45.200001
mde of miR-22b: -47.099998
mde of miR-26a-3-3p: -37.899998
mde of miR-27d-3p: -45.300003
mde of mir-29d-p5: -49.199997
mde of miR-301a: -44.500008
mde of miR-301a-5p: -39.400002
mde of mir-301a-p5: -42.399998
mde of mir-338-2-p5: -43.200001
mde of miR-33a-3p: -40.300003
mde of miR-33b-3p: -43.200005
mde of miR-375-3-5p: -49.700001
mde of miR-7133: -38.099995
mde of miR-7133-3p: -39.600002
mde of miR-7147: -47.100002
mde of miR-8160b: -46.899998
mde of miR-454-5p: -49.300007
mde of miR-499-3p: -42.600006
mde of miR-499b-3p: -41.700005
mde of miR-499: -39.200001
mde of miR-1-5p: -40.700001
mde of miR-1: -40.399994
mde of mir-106-p3: -47.500004
mde of miR-122: -45.400002
mde of mir-128-2-p5: -55.099998
mde of miR-133a_L+1R-2: -47.000004
mde of miR-133b: -47.000004
mde of miR-133a-2-5p_R+1: -41.400002
mde of miR-133b-5p_1ss11TC: -47.699997
mde of miR-137b: -43.399998
mde of miR-1388: -48.400002
mde of miR-146a-5p_R+2: -49.799999
mde of mir-17a-1-p3: -96.400002
mde of miR-181b-3p_R-1: -41.800003
mde of miR-181c_R+1: -49.199997
mde of miR-19a-5p_L+1R-1: -41.299999
mde of miR-19c-4-5p_R+1: -43.799999
mde of miR-203a-5p: -45.100002
mde of miR-206-3p: -50.299999
mde of miR-212a-3p: -46.599998
mde of miR-217: -53.399998
mde of miR-221: -45.599998
mde of miR-27a-3p: -47.600002
mde of mir-27a-p5: -54.499996
mde of miR-27c-3p: -47.000004
mde of miR-27c-5p: -41.699997
mde of miR-301b: -42.700001
mde of miR-301b-5p: -44.200001
mde of miR-301b-5p: -46.399998
mde of miR-31: -48.500000
mde of miR-338-3p: -44.800003
mde of miR-338a-4-5p: -55.500004
mde of miR-34: -47.700001
mde of miR-722: -38.500000
mde of miR-722-5p: -34.599998
mde of miR-729-3p: -45.500000
mde of miR-92a: -49.900002
mde of miR-92a-3p: -51.000000
mde of miR-92a-3p: -52.400005
mde of miR-101b-5p: -52.100002
mde of miR-125a: -50.499996
mde of mir-128-1-p5: -61.299999
mde of miR-133a-2-5p: -41.400002
mde of miR-15c-5p: -42.400005
mde of mir-18a-2-p3: -47.100002
mde of miR-18b-3p: -47.100002
mde of miR-19a-5p: -41.299999
mde of mir-19b-1-p5: -44.000000
mde of miR-19d_R+1: -47.500004
------------------------------------------------------------
dataset: 1
target: ENSSAUG00010012926|ENSSAUT00010031831|cdkl5
length: 4613
miRNA : let-7a-3-p3
length: 21
mfe: -28.4 kcal/mol
p-value: undefined
position 1418
target 5' C A A G 3'
GG AAGGCAGUGGAC UGUG
CC UUCCGUUAUCUG ACAU
miRNA 3' AUC 5'
------------------------------------------------------------
dataset: 1
target: ENSSAUG00010011900|ENSSAUT00010030509|man2b2
length: 2910
miRNA : let-7a-3-p3
length: 21
mfe: -28.2 kcal/mol
p-value: undefined
position 2482
target 5' A G C 3'
GGGAGGCGAUAGA CUG
CCUUCCGUUAUCU GAC
miRNA 3' AUAUC 5'
------------------------------------------------------------
dataset: 1
target: ENSSAUG00010009189|ENSSAUT00010026929|dmgdh
length: 2786
miRNA : let-7a-3-p3
length: 21
mfe: -28.8 kcal/mol
p-value: undefined
position 2265
target 5' C CG C U 3'
GAAGGCAA AGAC GUGUGG
CUUCCGUU UCUG CAUAUC
miRNA 3' C A A 5'
------------------------------------------------------------
dataset: 1
target: ENSSAUG00010009189|ENSSAUT00010025840|dmgdh
length: 2415
miRNA : let-7a-3-p3
length: 21
mfe: -28.8 kcal/mol
p-value: undefined
position 2160
target 5' C CG C U 3'
GAAGGCAA AGAC GUGUGG
CUUCCGUU UCUG CAUAUC
miRNA 3' C A A 5'
------------------------------------------------------------
dataset: 1
target: ENSSAUG00010011900|ENSSAUT00010031003|man2b2
length: 2928
miRNA : let-7a-3-p3
length: 21
mfe: -28.2 kcal/mol
p-value: undefined
position 2479
target 5' A G C 3'
GGGAGGCGAUAGA CUG
CCUUCCGUUAUCU GAC
miRNA 3' AUAUC 5'
------------------------------------------------------------
dataset: 1
target: ENSSAUG00010012926|ENSSAUT00010031819|cdkl5
length: 4673
miRNA : let-7a-3-p3
length: 21
mfe: -28.4 kcal/mol
p-value: undefined
position 1418
target 5' C A A G 3'
GG AAGGCAGUGGAC UGUG
CC UUCCGUUAUCUG ACAU
miRNA 3' AUC 5'
------------------------------------------------------------
dataset: 1
target: ENSSAUG00010009189|ENSSAUT00010026990|dmgdh
length: 2720
miRNA : let-7a-3-p3
length: 21
mfe: -28.8 kcal/mol
p-value: undefined
position 2199
target 5' C CG C U 3'
GAAGGCAA AGAC GUGUGG
CUUCCGUU UCUG CAUAUC
miRNA 3' C A A 5'
------------------------------------------------------------
dataset: 1
target: ENSSAUG00010011900|ENSSAUT00010030735|man2b2
length: 2892
miRNA : let-7a-3-p3
length: 21
mfe: -28.2 kcal/mol
p-value: undefined
position 2413
target 5' A G C 3'
GGGAGGCGAUAGA CUG
CCUUCCGUUAUCU GAC
miRNA 3' AUAUC 5'
------------------------------------------------------------
dataset: 1
target: ENSSAUG00010009189|ENSSAUT00010026788|dmgdh
length: 2846
miRNA : let-7a-3-p3
length: 21
mfe: -28.8 kcal/mol
p-value: undefined
position 2325
target 5' C CG C U 3'
GAAGGCAA AGAC GUGUGG
CUUCCGUU UCUG CAUAUC
miRNA 3' C A A 5'
------------------------------------------------------------
dataset: 1
target: ENSSAUG00010009189|ENSSAUT00010026888|dmgdh
length: 2864
miRNA : let-7a-3-p3
length: 21
mfe: -28.8 kcal/mol
p-value: undefined
position 2343
target 5' C CG C U 3'
GAAGGCAA AGAC GUGUGG
CUUCCGUU UCUG CAUAUC
miRNA 3' C A A 5'
------------------------------------------------------------
dataset: 1
target: ENSSAUG00010009189|ENSSAUT00010026937|dmgdh
length: 2549
miRNA : let-7a-3-p3
length: 21
mfe: -28.8 kcal/mol
p-value: undefined
position 2028
target 5' C CG C U 3'
GAAGGCAA AGAC GUGUGG
CUUCCGUU UCUG CAUAUC
miRNA 3' C A A 5'
------------------------------------------------------------
dataset: 1
target: ENSSAUG00010011900|ENSSAUT00010030964|man2b2
length: 3078
miRNA : let-7a-3-p3
length: 21
mfe: -28.2 kcal/mol
p-value: undefined
position 2542
target 5' A G C 3'
GGGAGGCGAUAGA CUG
CCUUCCGUUAUCU GAC
miRNA 3' AUAUC 5'
------------------------------------------------------------
dataset: 1
target: ENSSAUG00010009189|ENSSAUT00010026715|dmgdh
length: 2936
miRNA : let-7a-3-p3
length: 21
mfe: -28.8 kcal/mol
p-value: undefined
position 2415
target 5' C CG C U 3'
GAAGGCAA AGAC GUGUGG
CUUCCGUU UCUG CAUAUC
miRNA 3' C A A 5'
------------------------------------------------------------
dataset: 1
target: ENSSAUG00010012926|ENSSAUT00010031812|cdkl5
length: 4775
miRNA : let-7a-3-p3
length: 21
mfe: -28.4 kcal/mol
p-value: undefined
position 1418
target 5' C A A G 3'
GG AAGGCAGUGGAC UGUG
CC UUCCGUUAUCUG ACAU
miRNA 3' AUC 5'
------------------------------------------------------------
dataset: 1
target: ENSSAUG00010009189|ENSSAUT00010026822|dmgdh
length: 2852
miRNA : let-7a-3-p3
length: 21
mfe: -28.8 kcal/mol
p-value: undefined
position 2331
target 5' C CG C U 3'
GAAGGCAA AGAC GUGUGG
CUUCCGUU UCUG CAUAUC
miRNA 3' C A A 5'
------------------------------------------------------------
dataset: 1
target: ENSSAUG00010011900|ENSSAUT00010030968|man2b2
length: 3075
miRNA : let-7a-3-p3
length: 21
mfe: -28.2 kcal/mol
p-value: undefined
position 2554
target 5' A G C 3'
GGGAGGCGAUAGA CUG
CCUUCCGUUAUCU GAC
miRNA 3' AUAUC 5'
------------------------------------------------------------
dataset: 1
target: ENSSAUG00010011900|ENSSAUT00010030974|man2b2
length: 2967
miRNA : let-7a-3-p3
length: 21
mfe: -28.2 kcal/mol
p-value: undefined
position 2470
target 5' A G C 3'
GGGAGGCGAUAGA CUG
CCUUCCGUUAUCU GAC
miRNA 3' AUAUC 5'
------------------------------------------------------------
dataset: 1
target: ENSSAUG00010009189|ENSSAUT00010026897|dmgdh
length: 2765
miRNA : let-7a-3-p3
length: 21
mfe: -28.8 kcal/mol
p-value: undefined
position 2244
target 5' C CG C U 3'
GAAGGCAA AGAC GUGUGG
CUUCCGUU UCUG CAUAUC
miRNA 3' C A A 5'
------------------------------------------------------------
dataset: 1
target: ENSSAUG00010013883|ENSSAUT00010051745|SLC12A6
length: 5018
miRNA : let-7a-3-p3
length: 21
mfe: -30.2 kcal/mol
p-value: undefined
position 1318
target 5' G GG C U 3'
GG GGCGGUGGGC UGUGU
CC CCGUUAUCUG ACAUA
miRNA 3' UU UC 5'
------------------------------------------------------------
dataset: 1
target: ENSSAUG00010011221|ENSSAUT00010034979|top2a
length: 3939
miRNA : let-7a-3-p3
length: 21
mfe: -29.4 kcal/mol
p-value: undefined
position 984
target 5' A C A C 3'
GGGAGGCA GUGGACU UGUGG
CCUUCCGU UAUCUGA AUAUC
miRNA 3' C 5'
------------------------------------------------------------
dataset: 1
target: ENSSAUG00010013883|ENSSAUT00010051718|SLC12A6
length: 5087
miRNA : let-7a-3-p3
length: 21
mfe: -30.2 kcal/mol
p-value: undefined
position 1327
target 5' G GG C U 3'
GG GGCGGUGGGC UGUGU
CC CCGUUAUCUG ACAUA
miRNA 3' UU UC 5'
------------------------------------------------------------
dataset: 1
target: ENSSAUG00010011221|ENSSAUT00010034920|top2a
length: 4627
miRNA : let-7a-3-p3
length: 21
mfe: -29.4 kcal/mol
p-value: undefined
position 1279
target 5' A C A C 3'
GGGAGGCA GUGGACU UGUGG
CCUUCCGU UAUCUGA AUAUC
miRNA 3' C 5'
------------------------------------------------------------
dataset: 1
target: ENSSAUG00010011221|ENSSAUT00010034956|top2a
length: 4236
miRNA : let-7a-3-p3
length: 21
mfe: -29.4 kcal/mol
p-value: undefined
position 966
target 5' A C A C 3'
GGGAGGCA GUGGACU UGUGG
CCUUCCGU UAUCUGA AUAUC
miRNA 3' C 5'
------------------------------------------------------------
dataset: 1
target: ENSSAUG00010013883|ENSSAUT00010051639|SLC12A6
length: 5228
miRNA : let-7a-3-p3
length: 21
mfe: -30.2 kcal/mol
p-value: undefined
position 1327
target 5' G GG C U 3'
GG GGCGGUGGGC UGUGU
CC CCGUUAUCUG ACAUA
miRNA 3' UU UC 5'
------------------------------------------------------------
dataset: 1
target: ENSSAUG00010017176|ENSSAUT00010043281|mcm3
length: 2925
miRNA : let-7a-3-p3
length: 21
mfe: -29.6 kcal/mol
p-value: undefined
position 2549
target 5' A GGAACAC A 3'
GGGAGGCGA GACUGUGUG
CCUUCCGUU CUGACAUAU
miRNA 3' AU C 5'
------------------------------------------------------------
dataset: 1
target: ENSSAUG00010013883|ENSSAUT00010051644|SLC12A6
length: 5153
miRNA : let-7a-3-p3
length: 21
mfe: -30.2 kcal/mol
p-value: undefined
position 1327
target 5' G GG C U 3'
GG GGCGGUGGGC UGUGU
CC CCGUUAUCUG ACAUA
miRNA 3' UU UC 5'
------------------------------------------------------------
dataset: 1
target: ENSSAUG00010015195|ENSSAUT00010037866|CDKL5
length: 3137
miRNA : let-7a-3-p3
length: 21
mfe: -31.1 kcal/mol
p-value: undefined
position 723
target 5' G A G 3'
GGAAGGCGGUGGAC UGUG
CCUUCCGUUAUCUG ACAU
miRNA 3' AUC 5'
------------------------------------------------------------
dataset: 1
target: ENSSAUG00010017176|ENSSAUT00010043447|mcm3
length: 2830
miRNA : let-7a-3-p3
length: 21
mfe: -29.6 kcal/mol
p-value: undefined
position 2454
target 5' A GGAACAC A 3'
GGGAGGCGA GACUGUGUG
CCUUCCGUU CUGACAUAU
miRNA 3' AU C 5'
------------------------------------------------------------
dataset: 1
target: ENSSAUG00010017176|ENSSAUT00010043328|mcm3
length: 2934
miRNA : let-7a-3-p3
length: 21
mfe: -29.6 kcal/mol
p-value: undefined
position 2558
target 5' A GGAACAC A 3'
GGGAGGCGA GACUGUGUG
CCUUCCGUU CUGACAUAU
miRNA 3' AU C 5'
------------------------------------------------------------
dataset: 1
target: ENSSAUG00010015195|ENSSAUT00010037859|CDKL5
length: 3158
miRNA : let-7a-3-p3
length: 21
mfe: -31.1 kcal/mol
p-value: undefined
position 723
target 5' G A G 3'
GGAAGGCGGUGGAC UGUG
CCUUCCGUUAUCUG ACAU
miRNA 3' AUC 5'
------------------------------------------------------------
dataset: 1
target: ENSSAUG00010011221|ENSSAUT00010034925|top2a
length: 4489
miRNA : let-7a-3-p3
length: 21
mfe: -29.4 kcal/mol
p-value: undefined
position 1279
target 5' A C A C 3'
GGGAGGCA GUGGACU UGUGG
CCUUCCGU UAUCUGA AUAUC
miRNA 3' C 5'
------------------------------------------------------------
dataset: 1
target: ENSSAUG00010011221|ENSSAUT00010034881|top2a
length: 5495
miRNA : let-7a-3-p3
length: 21
mfe: -29.4 kcal/mol
p-value: undefined
position 1279
target 5' A C A C 3'
GGGAGGCA GUGGACU UGUGG
CCUUCCGU UAUCUGA AUAUC
miRNA 3' C 5'
------------------------------------------------------------
dataset: 1
target: ENSSAUG00010011221|ENSSAUT00010034971|top2a
length: 4276
miRNA : let-7a-3-p3
length: 21
mfe: -29.4 kcal/mol
p-value: undefined
position 1279
target 5' A C A C 3'
GGGAGGCA GUGGACU UGUGG
CCUUCCGU UAUCUGA AUAUC
miRNA 3' C 5'
------------------------------------------------------------
dataset: 1
target: ENSSAUG00010014329|ENSSAUT00010035625|ALAS1
length: 2979
miRNA : let-7a-3-p3
length: 21
mfe: -29.6 kcal/mol
p-value: undefined
position 2226
target 5' U C UUU G 3'
GG AAGGCA GGCUGUGUGG
CC UUCCGU CUGACAUAUC
miRNA 3' UAU 5'
------------------------------------------------------------
dataset: 1
target: ENSSAUG00010011221|ENSSAUT00010034926|top2a
length: 4465
miRNA : let-7a-3-p3
length: 21
mfe: -29.4 kcal/mol
p-value: undefined
position 1255
target 5' A C A C 3'
GGGAGGCA GUGGACU UGUGG
CCUUCCGU UAUCUGA AUAUC
miRNA 3' C 5'
------------------------------------------------------------
dataset: 1
target: ENSSAUG00010013883|ENSSAUT00010051796|SLC12A6
length: 4361
miRNA : let-7a-3-p3
length: 21
mfe: -30.2 kcal/mol
p-value: undefined
position 757
target 5' G GG C U 3'
GG GGCGGUGGGC UGUGU
CC CCGUUAUCUG ACAUA
miRNA 3' UU UC 5'
------------------------------------------------------------
dataset: 1
target: ENSSAUG00010015195|ENSSAUT00010037875|CDKL5
length: 2856
miRNA : let-7a-3-p3
length: 21
mfe: -31.1 kcal/mol
p-value: undefined
position 562
target 5' G A G 3'
GGAAGGCGGUGGAC UGUG
CCUUCCGUUAUCUG ACAU
miRNA 3' AUC 5'
------------------------------------------------------------
dataset: 1
target: ENSSAUG00010014687|ENSSAUT00010036560|TYMP
length: 1550
miRNA : let-7a-3-p3
length: 21
mfe: -28.0 kcal/mol
p-value: undefined
position 778
target 5' C GG CUUA A 3'
G GGCGGUG GCUGUAUGG
C CCGUUAU UGACAUAUC
miRNA 3' C UU C 5'
------------------------------------------------------------
dataset: 1
target: ENSSAUG00010014687|ENSSAUT00010036564|TYMP
length: 1575
miRNA : let-7a-3-p3
length: 21
mfe: -28.0 kcal/mol
p-value: undefined
position 803
target 5' C GG CUUA A 3'
G GGCGGUG GCUGUAUGG
C CCGUUAU UGACAUAUC
miRNA 3' C UU C 5'
------------------------------------------------------------
dataset: 1
target: ENSSAUG00010011221|ENSSAUT00010034899|top2a
length: 4822
miRNA : let-7a-3-p3
length: 21
mfe: -29.4 kcal/mol
p-value: undefined
position 1279
target 5' A C A C 3'
GGGAGGCA GUGGACU UGUGG
CCUUCCGU UAUCUGA AUAUC
miRNA 3' C 5'
------------------------------------------------------------
dataset: 1
target: ENSSAUG00010013883|ENSSAUT00010051754|SLC12A6
length: 4868
miRNA : let-7a-3-p3
length: 21
mfe: -30.2 kcal/mol
p-value: undefined
position 1318
target 5' G GG C U 3'
GG GGCGGUGGGC UGUGU
CC CCGUUAUCUG ACAUA
miRNA 3' UU UC 5'
------------------------------------------------------------
dataset: 1
target: ENSSAUG00010013883|ENSSAUT00010051751|SLC12A6
length: 4880
miRNA : let-7a-3-p3
length: 21
mfe: -30.2 kcal/mol
p-value: undefined
position 1318
target 5' G GG C U 3'
GG GGCGGUGGGC UGUGU
CC CCGUUAUCUG ACAUA
miRNA 3' UU UC 5'
------------------------------------------------------------
dataset: 1
target: ENSSAUG00010014687|ENSSAUT00010036561|TYMP
length: 1641
miRNA : let-7a-3-p3
length: 21
mfe: -28.0 kcal/mol
p-value: undefined
position 869
target 5' C GG CUUA A 3'
G GGCGGUG GCUGUAUGG
C CCGUUAU UGACAUAUC
miRNA 3' C UU C 5'
------------------------------------------------------------
dataset: 1
target: ENSSAUG00010014329|ENSSAUT00010035620|ALAS1
length: 3066
miRNA : let-7a-3-p3
length: 21
mfe: -29.6 kcal/mol
p-value: undefined
position 2313
target 5' U C UUU G 3'
GG AAGGCA GGCUGUGUGG
CC UUCCGU CUGACAUAUC
miRNA 3' UAU 5'
------------------------------------------------------------
dataset: 1
target: ENSSAUG00010013883|ENSSAUT00010051748|SLC12A6
length: 4883
miRNA : let-7a-3-p3
length: 21
mfe: -30.2 kcal/mol
p-value: undefined
position 1318
target 5' G GG C U 3'
GG GGCGGUGGGC UGUGU
CC CCGUUAUCUG ACAUA
miRNA 3' UU UC 5'
------------------------------------------------------------
dataset: 1
target: ENSSAUG00010011221|ENSSAUT00010034965|top2a
length: 4375
miRNA : let-7a-3-p3
length: 21
mfe: -29.4 kcal/mol
p-value: undefined
position 1333
target 5' A C A C 3'
GGGAGGCA GUGGACU UGUGG
CCUUCCGU UAUCUGA AUAUC
miRNA 3' C 5'
------------------------------------------------------------
dataset: 1
target: ENSSAUG00010015195|ENSSAUT00010037854|CDKL5
length: 3260
miRNA : let-7a-3-p3
length: 21
mfe: -31.1 kcal/mol
p-value: undefined
position 723
target 5' G A G 3'
GGAAGGCGGUGGAC UGUG
CCUUCCGUUAUCUG ACAU
miRNA 3' AUC 5'
------------------------------------------------------------
dataset: 1
target: ENSSAUG00010013883|ENSSAUT00010051755|SLC12A6
length: 4772
miRNA : let-7a-3-p3
length: 21
mfe: -30.2 kcal/mol
p-value: undefined
position 1327
target 5' G GG C U 3'
GG GGCGGUGGGC UGUGU
CC CCGUUAUCUG ACAUA
miRNA 3' UU UC 5'
------------------------------------------------------------
dataset: 1
target: ENSSAUG00010015195|ENSSAUT00010037873|CDKL5
length: 3099
miRNA : let-7a-3-p3
length: 21
mfe: -31.1 kcal/mol
p-value: undefined
position 562
target 5' G A G 3'
GGAAGGCGGUGGAC UGUG
CCUUCCGUUAUCUG ACAU
miRNA 3' AUC 5'
------------------------------------------------------------
dataset: 1
target: ENSSAUG00010024478|ENSSAUT00010063342|agtr2
length: 1260
miRNA : let-7a-3-p3
length: 21
mfe: -28.4 kcal/mol
p-value: undefined
position 854
target 5' U GG G 3'
GGAGGGCA GGGCUG
CCUUCCGU UCUGAC
miRNA 3' UA AUAUC 5'
------------------------------------------------------------
dataset: 1
target: ENSSAUG00010011221|ENSSAUT00010034909|top2a
length: 4428
miRNA : let-7a-3-p3
length: 21
mfe: -29.4 kcal/mol
p-value: undefined
position 924
target 5' A C A C 3'
GGGAGGCA GUGGACU UGUGG
CCUUCCGU UAUCUGA AUAUC
miRNA 3' C 5'
------------------------------------------------------------
dataset: 1
target: ENSSAUG00010013883|ENSSAUT00010051746|SLC12A6
length: 4889
miRNA : let-7a-3-p3
length: 21
mfe: -30.2 kcal/mol
p-value: undefined
position 1318
target 5' G GG C U 3'
GG GGCGGUGGGC UGUGU
CC CCGUUAUCUG ACAUA
miRNA 3' UU UC 5'
------------------------------------------------------------
dataset: 1
target: ENSSAUG00010024684|ENSSAUT00010063992|lnx1
length: 3592
miRNA : let-7a-3-p3
length: 21
mfe: -28.5 kcal/mol
p-value: undefined
position 2960
target 5' U AGCUU GC A 3'
GGAAGGCAG UGGACUG UG
CCUUCCGUU AUCUGAC AU
miRNA 3' AU C 5'
------------------------------------------------------------
dataset: 1
target: ENSSAUG00010024684|ENSSAUT00010063991|lnx1
length: 3622
miRNA : let-7a-3-p3
length: 21
mfe: -28.5 kcal/mol
p-value: undefined
position 2990
target 5' U AGCUU GC A 3'
GGAAGGCAG UGGACUG UG
CCUUCCGUU AUCUGAC AU
miRNA 3' AU C 5'
------------------------------------------------------------
dataset: 1
target: ENSSAUG00010001827|ENSSAUT00010003732|camk2a
length: 2009
miRNA : let-7g-2-p3
length: 22
mfe: -29.4 kcal/mol
p-value: undefined
position 261
target 5' G UG AG A 3'
AGGGAG GGUGGGC GUGG
UCUUUC UCAUCCG UAUC
miRNA 3' UG ACA 5'
------------------------------------------------------------
dataset: 1
target: ENSSAUG00010001529|ENSSAUT00010003572|kif20a
length: 3031
miRNA : let-7g-2-p3
length: 22
mfe: -29.3 kcal/mol
p-value: undefined
position 575
target 5' G AGGAGAAGAACA C 3'
AGAGAGGCAG GGGUUGUGUGG
UCUUUCUGUC UCCGACAUAUC
miRNA 3' A 5'
------------------------------------------------------------
dataset: 1
target: ENSSAUG00010001827|ENSSAUT00010003725|camk2a
length: 2081
miRNA : let-7g-2-p3
length: 22
mfe: -29.4 kcal/mol
p-value: undefined
position 261
target 5' G UG AG A 3'
AGGGAG GGUGGGC GUGG
UCUUUC UCAUCCG UAUC
miRNA 3' UG ACA 5'
------------------------------------------------------------
dataset: 1
target: ENSSAUG00010001529|ENSSAUT00010003632|kif20a
length: 2899
miRNA : let-7g-2-p3
length: 22
mfe: -29.3 kcal/mol
p-value: undefined
position 575
target 5' G AGGAGAAGAACA C 3'
AGAGAGGCAG GGGUUGUGUGG
UCUUUCUGUC UCCGACAUAUC
miRNA 3' A 5'
------------------------------------------------------------
dataset: 1
target: ENSSAUG00010001827|ENSSAUT00010003714|camk2a
length: 2593
miRNA : let-7g-2-p3
length: 22
mfe: -29.4 kcal/mol
p-value: undefined
position 261
target 5' G UG AG A 3'
AGGGAG GGUGGGC GUGG
UCUUUC UCAUCCG UAUC
miRNA 3' UG ACA 5'
------------------------------------------------------------
dataset: 1
target: ENSSAUG00010005799|ENSSAUT00010012964|fhod3b
length: 5297
miRNA : let-7g-2-p3
length: 22
mfe: -28.0 kcal/mol
p-value: undefined
position 2201
target 5' C AGA ACA GAG G 3'
AGAGAGG GGU AGGCUGUG AG
UCUUUCU UCA UCCGACAU UC
miRNA 3' G A 5'
------------------------------------------------------------
dataset: 1
target: ENSSAUG00010002943|ENSSAUT00010018053|myom1b
length: 3933
miRNA : let-7g-2-p3
length: 22
mfe: -28.7 kcal/mol
p-value: undefined
position 3561
target 5' G C A C U 3'
AGGAGGAC GUGG GCUGU UGG
UCUUUCUG CAUC CGACA AUC
miRNA 3' U U 5'
------------------------------------------------------------
dataset: 1
target: ENSSAUG00010002943|ENSSAUT00010017631|myom1b
length: 4320
miRNA : let-7g-2-p3
length: 22
mfe: -28.7 kcal/mol
p-value: undefined
position 3915
target 5' G C A C U 3'
AGGAGGAC GUGG GCUGU UGG
UCUUUCUG CAUC CGACA AUC
miRNA 3' U U 5'
------------------------------------------------------------
dataset: 1
target: ENSSAUG00010005991|ENSSAUT00010013479|uhrf1
length: 2302
miRNA : let-7g-2-p3
length: 22
mfe: -31.3 kcal/mol
p-value: undefined
position 158
target 5' C UCUACC C 3'
AGAGAGGCAG AGGCUGU GUGG
UCUUUCUGUC UCCGACA UAUC
miRNA 3' A 5'
------------------------------------------------------------
dataset: 1
target: ENSSAUG00010005991|ENSSAUT00010013473|uhrf1
length: 2482
miRNA : let-7g-2-p3
length: 22
mfe: -31.3 kcal/mol
p-value: undefined
position 158
target 5' C UCUACC C 3'
AGAGAGGCAG AGGCUGU GUGG
UCUUUCUGUC UCCGACA UAUC
miRNA 3' A 5'
------------------------------------------------------------
dataset: 1
target: ENSSAUG00010005991|ENSSAUT00010013455|uhrf1
length: 2488
miRNA : let-7g-2-p3
length: 22
mfe: -31.3 kcal/mol
p-value: undefined
position 158
target 5' C UCUACC C 3'
AGAGAGGCAG AGGCUGU GUGG
UCUUUCUGUC UCCGACA UAUC
miRNA 3' A 5'
------------------------------------------------------------
dataset: 1
target: ENSSAUG00010005799|ENSSAUT00010012975|fhod3b
length: 4613
miRNA : let-7g-2-p3
length: 22
mfe: -28.0 kcal/mol
p-value: undefined
position 1517
target 5' C AGA ACA GAG G 3'
AGAGAGG GGU AGGCUGUG AG
UCUUUCU UCA UCCGACAU UC
miRNA 3' G A 5'
------------------------------------------------------------
dataset: 1
target: ENSSAUG00010005799|ENSSAUT00010012954|fhod3b
length: 5363
miRNA : let-7g-2-p3
length: 22
mfe: -28.0 kcal/mol
p-value: undefined
position 2267
target 5' C AGA ACA GAG G 3'
AGAGAGG GGU AGGCUGUG AG
UCUUUCU UCA UCCGACAU UC
miRNA 3' G A 5'
------------------------------------------------------------
dataset: 1
target: ENSSAUG00010007431|ENSSAUT00010017050|NASP
length: 1646
miRNA : let-7g-2-p3
length: 22
mfe: -28.0 kcal/mol
p-value: undefined
position 427
target 5' G GUGA A 3'
AGAAGGACG AGGCUG UGUAG
UCUUUCUGU UCCGAC AUAUC
miRNA 3' CA 5'
------------------------------------------------------------
dataset: 1
target: ENSSAUG00010005991|ENSSAUT00010013406|uhrf1
length: 2416
miRNA : let-7g-2-p3
length: 22
mfe: -31.3 kcal/mol
p-value: undefined
position 155
target 5' C UCUACC C 3'
AGAGAGGCAG AGGCUGU GUGG
UCUUUCUGUC UCCGACA UAUC
miRNA 3' A 5'
------------------------------------------------------------
dataset: 1
target: ENSSAUG00010002943|ENSSAUT00010017652|myom1b
length: 4440
miRNA : let-7g-2-p3
length: 22
mfe: -28.7 kcal/mol
p-value: undefined
position 4029
target 5' G C A C U 3'
AGGAGGAC GUGG GCUGU UGG
UCUUUCUG CAUC CGACA AUC
miRNA 3' U U 5'
------------------------------------------------------------
dataset: 1
target: ENSSAUG00010002943|ENSSAUT00010017732|myom1b
length: 4236
miRNA : let-7g-2-p3
length: 22
mfe: -28.7 kcal/mol
p-value: undefined
position 3888
target 5' G C A C U 3'
AGGAGGAC GUGG GCUGU UGG
UCUUUCUG CAUC CGACA AUC
miRNA 3' U U 5'
------------------------------------------------------------
dataset: 1
target: ENSSAUG00010002943|ENSSAUT00010017549|myom1b
length: 5928
miRNA : let-7g-2-p3
length: 22
mfe: -28.7 kcal/mol
p-value: undefined
position 4856
target 5' G C A C U 3'
AGGAGGAC GUGG GCUGU UGG
UCUUUCUG CAUC CGACA AUC
miRNA 3' U U 5'
------------------------------------------------------------
dataset: 1
target: ENSSAUG00010002943|ENSSAUT00010018031|myom1b
length: 4272
miRNA : let-7g-2-p3
length: 22
mfe: -28.7 kcal/mol
p-value: undefined
position 3924
target 5' G C A C U 3'
AGGAGGAC GUGG GCUGU UGG
UCUUUCUG CAUC CGACA AUC
miRNA 3' U U 5'
------------------------------------------------------------
dataset: 1
target: ENSSAUG00010002943|ENSSAUT00010017563|myom1b
length: 5910
miRNA : let-7g-2-p3
length: 22
mfe: -28.7 kcal/mol
p-value: undefined
position 4838
target 5' G C A C U 3'
AGGAGGAC GUGG GCUGU UGG
UCUUUCUG CAUC CGACA AUC
miRNA 3' U U 5'
------------------------------------------------------------
dataset: 1
target: ENSSAUG00010002943|ENSSAUT00010018010|myom1b
length: 4188
miRNA : let-7g-2-p3
length: 22
mfe: -28.7 kcal/mol
p-value: undefined
position 3723
target 5' G C A C U 3'
AGGAGGAC GUGG GCUGU UGG
UCUUUCUG CAUC CGACA AUC
miRNA 3' U U 5'
------------------------------------------------------------
dataset: 1
target: ENSSAUG00010006599|ENSSAUT00010014917|fbxl22
length: 3887
miRNA : let-7g-2-p3
length: 22
mfe: -28.0 kcal/mol
p-value: undefined
position 3413
target 5' C CGACU U A 3'
GGAGAGACAG AGGCU GU UAG
UCUUUCUGUC UCCGA CA AUC
miRNA 3' A U 5'
------------------------------------------------------------
dataset: 1
target: ENSSAUG00010002943|ENSSAUT00010017552|myom1b
length: 5913
miRNA : let-7g-2-p3
length: 22
mfe: -28.7 kcal/mol
p-value: undefined
position 4841
target 5' G C A C U 3'
AGGAGGAC GUGG GCUGU UGG
UCUUUCUG CAUC CGACA AUC
miRNA 3' U U 5'
------------------------------------------------------------
dataset: 1
target: ENSSAUG00010005991|ENSSAUT00010013463|uhrf1
length: 2485
miRNA : let-7g-2-p3
length: 22
mfe: -31.3 kcal/mol
p-value: undefined
position 158
target 5' C UCUACC C 3'
AGAGAGGCAG AGGCUGU GUGG
UCUUUCUGUC UCCGACA UAUC
miRNA 3' A 5'
------------------------------------------------------------
dataset: 1
target: ENSSAUG00010002943|ENSSAUT00010017575|myom1b
length: 5195
miRNA : let-7g-2-p3
length: 22
mfe: -28.7 kcal/mol
p-value: undefined
position 4781
target 5' G C A C U 3'
AGGAGGAC GUGG GCUGU UGG
UCUUUCUG CAUC CGACA AUC
miRNA 3' U U 5'
------------------------------------------------------------
dataset: 1
target: ENSSAUG00010005991|ENSSAUT00010013401|uhrf1
length: 2446
miRNA : let-7g-2-p3
length: 22
mfe: -31.3 kcal/mol
p-value: undefined
position 206
target 5' C UCUACC C 3'
AGAGAGGCAG AGGCUGU GUGG
UCUUUCUGUC UCCGACA UAUC
miRNA 3' A 5'
------------------------------------------------------------
dataset: 1
target: ENSSAUG00010012839|ENSSAUT00010031507|eme1
length: 2691
miRNA : let-7g-2-p3
length: 22
mfe: -28.7 kcal/mol
p-value: undefined
position 1378
target 5' U UG A GG G 3'
GGAGAG AGUGGGC G GG
UCUUUC UCAUCCG C UC
miRNA 3' UG A AUA 5'
------------------------------------------------------------
dataset: 1
target: ENSSAUG00010009233|ENSSAUT00010021890|CDIN1
length: 2192
miRNA : let-7g-2-p3
length: 22
mfe: -28.1 kcal/mol
p-value: undefined
position 1786
target 5' A GU CCGG G A 3'
AGAGAG GCGGU GGGCUG GUGG
UCUUUC UGUCA UCCGAC UAUC
miRNA 3' A 5'
------------------------------------------------------------
dataset: 1
target: ENSSAUG00010012535|ENSSAUT00010030740|wdhd1
length: 3714
miRNA : let-7g-2-p3
length: 22
mfe: -30.1 kcal/mol
p-value: undefined
position 2430
target 5' U G UUC A 3'
GGAGAGA AGU GCUGUGUGG
UCUUUCU UCA CGACAUAUC
miRNA 3' G UC 5'
------------------------------------------------------------
dataset: 1
target: ENSSAUG00010010207|ENSSAUT00010026511|sulf2a
length: 2763
miRNA : let-7g-2-p3
length: 22
mfe: -28.0 kcal/mol
p-value: undefined
position 759
target 5' G UG C G 3'
AGGGAG GGUAG GCUG
UCUUUC UCAUC CGAC
miRNA 3' UG AUAUC 5'
------------------------------------------------------------
dataset: 1
target: ENSSAUG00010012535|ENSSAUT00010030749|wdhd1
length: 2965
miRNA : let-7g-2-p3
length: 22
mfe: -30.1 kcal/mol
p-value: undefined
position 2463
target 5' U G UUC A 3'
GGAGAGA AGU GCUGUGUGG
UCUUUCU UCA CGACAUAUC
miRNA 3' G UC 5'
------------------------------------------------------------
dataset: 1
target: ENSSAUG00010012535|ENSSAUT00010030744|wdhd1
length: 3705
miRNA : let-7g-2-p3
length: 22
mfe: -30.1 kcal/mol
p-value: undefined
position 2421
target 5' U G UUC A 3'
GGAGAGA AGU GCUGUGUGG
UCUUUCU UCA CGACAUAUC
miRNA 3' G UC 5'
------------------------------------------------------------
dataset: 1
target: ENSSAUG00010012535|ENSSAUT00010030746|wdhd1
length: 3214
miRNA : let-7g-2-p3
length: 22
mfe: -30.1 kcal/mol
p-value: undefined
position 2454
target 5' U G UUC A 3'
GGAGAGA AGU GCUGUGUGG
UCUUUCU UCA CGACAUAUC
miRNA 3' G UC 5'
------------------------------------------------------------
dataset: 1
target: ENSSAUG00010010207|ENSSAUT00010026400|sulf2a
length: 2838
miRNA : let-7g-2-p3
length: 22
mfe: -28.0 kcal/mol
p-value: undefined
position 759
target 5' G UG C G 3'
AGGGAG GGUAG GCUG
UCUUUC UCAUC CGAC
miRNA 3' UG AUAUC 5'
------------------------------------------------------------
dataset: 1
target: ENSSAUG00010013580|ENSSAUT00010033604|svilc
length: 5465
miRNA : let-7g-2-p3
length: 22
mfe: -28.5 kcal/mol
p-value: undefined
position 1501
target 5' C U A A 3'
AGAA GGCGG AGGCUGUG GG
UCUU CUGUC UCCGACAU UC
miRNA 3' U A A 5'
------------------------------------------------------------
dataset: 1
target: ENSSAUG00010008184|ENSSAUT00010019114|acod1
length: 1967
miRNA : let-7g-2-p3
length: 22
mfe: -28.6 kcal/mol
p-value: undefined
position 1246
target 5' U UUU G 3'
GGA GGACAGUGGGCU UGG
UCU UCUGUCAUCCGA AUC
miRNA 3' U CAU 5'
------------------------------------------------------------
dataset: 1
target: ENSSAUG00010010207|ENSSAUT00010026398|sulf2a
length: 2829
miRNA : let-7g-2-p3
length: 22
mfe: -28.0 kcal/mol
p-value: undefined
position 759
target 5' G UG C G 3'
AGGGAG GGUAG GCUG
UCUUUC UCAUC CGAC
miRNA 3' UG AUAUC 5'
------------------------------------------------------------
dataset: 1
target: ENSSAUG00010012839|ENSSAUT00010031504|eme1
length: 2716
miRNA : let-7g-2-p3
length: 22
mfe: -28.7 kcal/mol
p-value: undefined
position 1378
target 5' U UG A GG G 3'
GGAGAG AGUGGGC G GG
UCUUUC UCAUCCG C UC
miRNA 3' UG A AUA 5'
------------------------------------------------------------
dataset: 1
target: ENSSAUG00010012535|ENSSAUT00010030736|wdhd1
length: 3831
miRNA : let-7g-2-p3
length: 22
mfe: -30.1 kcal/mol
p-value: undefined
position 2484
target 5' U G UUC A 3'
GGAGAGA AGU GCUGUGUGG
UCUUUCU UCA CGACAUAUC
miRNA 3' G UC 5'
------------------------------------------------------------
dataset: 1
target: ENSSAUG00010008184|ENSSAUT00010019115|acod1
length: 1422
miRNA : let-7g-2-p3
length: 22
mfe: -28.6 kcal/mol
p-value: undefined
position 701
target 5' U UUU G 3'
GGA GGACAGUGGGCU UGG
UCU UCUGUCAUCCGA AUC
miRNA 3' U CAU 5'
------------------------------------------------------------
dataset: 1
target: ENSSAUG00010010207|ENSSAUT00010026508|sulf2a
length: 2898
miRNA : let-7g-2-p3
length: 22
mfe: -28.0 kcal/mol
p-value: undefined
position 759
target 5' G UG C G 3'
AGGGAG GGUAG GCUG
UCUUUC UCAUC CGAC
miRNA 3' UG AUAUC 5'
------------------------------------------------------------
dataset: 1
target: ENSSAUG00010010207|ENSSAUT00010026565|sulf2a
length: 2523
miRNA : let-7g-2-p3
length: 22
mfe: -28.0 kcal/mol
p-value: undefined
position 474
target 5' G UG C G 3'
AGGGAG GGUAG GCUG
UCUUUC UCAUC CGAC
miRNA 3' UG AUAUC 5'
------------------------------------------------------------
dataset: 1
target: ENSSAUG00010010207|ENSSAUT00010026501|sulf2a
length: 2799
miRNA : let-7g-2-p3
length: 22
mfe: -28.0 kcal/mol
p-value: undefined
position 759
target 5' G UG C G 3'
AGGGAG GGUAG GCUG
UCUUUC UCAUC CGAC
miRNA 3' UG AUAUC 5'
------------------------------------------------------------
dataset: 1
target: ENSSAUG00010010207|ENSSAUT00010026499|sulf2a
length: 2826
miRNA : let-7g-2-p3
length: 22
mfe: -28.0 kcal/mol
p-value: undefined
position 759
target 5' G UG C G 3'
AGGGAG GGUAG GCUG
UCUUUC UCAUC CGAC
miRNA 3' UG AUAUC 5'
------------------------------------------------------------
dataset: 1
target: ENSSAUG00010010207|ENSSAUT00010026567|sulf2a
length: 2571
miRNA : let-7g-2-p3
length: 22
mfe: -28.0 kcal/mol
p-value: undefined
position 474
target 5' G UG C G 3'
AGGGAG GGUAG GCUG
UCUUUC UCAUC CGAC
miRNA 3' UG AUAUC 5'
------------------------------------------------------------
dataset: 1
target: ENSSAUG00010010207|ENSSAUT00010026393|sulf2a
length: 3042
miRNA : let-7g-2-p3
length: 22
mfe: -28.0 kcal/mol
p-value: undefined
position 759
target 5' G UG C G 3'
AGGGAG GGUAG GCUG
UCUUUC UCAUC CGAC
miRNA 3' UG AUAUC 5'
------------------------------------------------------------
dataset: 1
target: ENSSAUG00010012535|ENSSAUT00010030747|wdhd1
length: 3199
miRNA : let-7g-2-p3
length: 22
mfe: -30.1 kcal/mol
p-value: undefined
position 2463
target 5' U G UUC A 3'
GGAGAGA AGU GCUGUGUGG
UCUUUCU UCA CGACAUAUC
miRNA 3' G UC 5'
------------------------------------------------------------
dataset: 1
target: ENSSAUG00010010207|ENSSAUT00010026506|sulf2a
length: 2790
miRNA : let-7g-2-p3
length: 22
mfe: -28.0 kcal/mol
p-value: undefined
position 759
target 5' G UG C G 3'
AGGGAG GGUAG GCUG
UCUUUC UCAUC CGAC
miRNA 3' UG AUAUC 5'
------------------------------------------------------------
dataset: 1
target: ENSSAUG00010017698|ENSSAUT00010045057|ablim1a
length: 2653
miRNA : let-7g-2-p3
length: 22
mfe: -28.9 kcal/mol
p-value: undefined
position 1664
target 5' C GU GAG A 3'
GAGAGA GUGGGC GUA
CUUUCU CAUCCG CAU
miRNA 3' U GU A AUC 5'
------------------------------------------------------------
dataset: 1
target: ENSSAUG00010024334|ENSSAUT00010063083|coro1a
length: 1524
miRNA : let-7g-2-p3
length: 22
mfe: -29.6 kcal/mol
p-value: undefined
position 894
target 5' C G C G 3'
GAGAGACA GUGG GCUGUG
CUUUCUGU CAUC CGACAU
miRNA 3' U AUC 5'
------------------------------------------------------------
dataset: 1
target: ENSSAUG00010022474|ENSSAUT00010057376|pif1
length: 1878
miRNA : let-7g-2-p3
length: 22
mfe: -30.3 kcal/mol
p-value: undefined
position 1210
target 5' G AUUCUCGCGACC C 3'
AGAGGGACGGU AGGCUGUG
UCUUUCUGUCA UCCGACAU
miRNA 3' AUC 5'
------------------------------------------------------------
dataset: 1
target: ENSSAUG00010013883|ENSSAUT00010051745|SLC12A6
length: 5018
miRNA : let-7g-2-p3
length: 22
mfe: -32.3 kcal/mol
p-value: undefined
position 1317
target 5' U GG C U 3'
GG GGGCGGUGGGC UGUGU
UC UCUGUCAUCCG ACAUA
miRNA 3' UU UC 5'
------------------------------------------------------------
dataset: 1
target: ENSSAUG00010013173|ENSSAUT00010034133|kif1aa
length: 9308
miRNA : let-7g-2-p3
length: 22
mfe: -31.4 kcal/mol
p-value: undefined
position 2964
target 5' G G CU A 3'
GGAAAGA AG GGCUGUGUGG
UCUUUCU UC CCGACAUAUC
miRNA 3' G AU 5'
------------------------------------------------------------
dataset: 1
target: ENSSAUG00010014404|ENSSAUT00010036973|samhd1
length: 1998
miRNA : let-7g-2-p3
length: 22
mfe: -29.3 kcal/mol
p-value: undefined
position 1559
target 5' G G U GA C 3'
GGAGAGA AGU GGCU GUGUAG
UCUUUCU UCA CCGA CAUAUC
miRNA 3' G U 5'
------------------------------------------------------------
dataset: 1
target: ENSSAUG00010013883|ENSSAUT00010051718|SLC12A6
length: 5087
miRNA : let-7g-2-p3
length: 22
mfe: -32.3 kcal/mol
p-value: undefined
position 1326
target 5' U GG C U 3'
GG GGGCGGUGGGC UGUGU
UC UCUGUCAUCCG ACAUA
miRNA 3' UU UC 5'
------------------------------------------------------------
dataset: 1
target: ENSSAUG00010017698|ENSSAUT00010045123|ablim1a
length: 2467
miRNA : let-7g-2-p3
length: 22
mfe: -28.9 kcal/mol
p-value: undefined
position 1664
target 5' C GU GAG A 3'
GAGAGA GUGGGC GUA
CUUUCU CAUCCG CAU
miRNA 3' U GU A AUC 5'
------------------------------------------------------------
dataset: 1
target: ENSSAUG00010013173|ENSSAUT00010034199|kif1aa
length: 8915
miRNA : let-7g-2-p3
length: 22
mfe: -31.4 kcal/mol
p-value: undefined
position 2904
target 5' G G CU A 3'
GGAAAGA AG GGCUGUGUGG
UCUUUCU UC CCGACAUAUC
miRNA 3' G AU 5'
------------------------------------------------------------
dataset: 1
target: ENSSAUG00010013751|ENSSAUT00010034134|ppm1k
length: 2033
miRNA : let-7g-2-p3
length: 22
mfe: -28.8 kcal/mol
p-value: undefined
position 1162
target 5' U GGCAUUGAGCUUGU A G 3'
GAGGGAC AGUGGGC GUGUGG
CUUUCUG UCAUCCG CAUAUC
miRNA 3' U A 5'
------------------------------------------------------------
dataset: 1
target: ENSSAUG00010013173|ENSSAUT00010034174|kif1aa
length: 9014
miRNA : let-7g-2-p3
length: 22
mfe: -31.4 kcal/mol
p-value: undefined
position 2964
target 5' G G CU A 3'
GGAAAGA AG GGCUGUGUGG
UCUUUCU UC CCGACAUAUC
miRNA 3' G AU 5'
------------------------------------------------------------
dataset: 1
target: ENSSAUG00010023844|ENSSAUT00010061281|chs1
length: 4212
miRNA : let-7g-2-p3
length: 22
mfe: -29.2 kcal/mol
p-value: undefined
position 2341
target 5' G C U C 3'
GGGAGGAU GU GGCUGUGUA
UCUUUCUG CA CCGACAUAU
miRNA 3' U U C 5'
------------------------------------------------------------
dataset: 1
target: ENSSAUG00010024298|ENSSAUT00010062764|igfbp6a
length: 1376
miRNA : let-7g-2-p3
length: 22
mfe: -28.1 kcal/mol
p-value: undefined
position 541
target 5' C AC UG A 3'
AGAAGGGCGG UGGGUUGU AG
UCUUUCUGUC AUCCGACA UC
miRNA 3' UA 5'
------------------------------------------------------------
dataset: 1
target: ENSSAUG00010014404|ENSSAUT00010036970|samhd1
length: 1986
miRNA : let-7g-2-p3
length: 22
mfe: -29.3 kcal/mol
p-value: undefined
position 1592
target 5' G G U GA C 3'
GGAGAGA AGU GGCU GUGUAG
UCUUUCU UCA CCGA CAUAUC
miRNA 3' G U 5'
------------------------------------------------------------
dataset: 1
target: ENSSAUG00010018695|ENSSAUT00010047044|ccnb2
length: 1289
miRNA : let-7g-2-p3
length: 22
mfe: -28.9 kcal/mol
p-value: undefined
position 1162
target 5' G AA UCC A A 3'
GGGAAGAC AGU AGGCUGUG AG
UCUUUCUG UCA UCCGACAU UC
miRNA 3' A 5'
------------------------------------------------------------
dataset: 1
target: ENSSAUG00010013173|ENSSAUT00010034113|kif1aa
length: 9332
miRNA : let-7g-2-p3
length: 22
mfe: -31.4 kcal/mol
p-value: undefined
position 2964
target 5' G G CU A 3'
GGAAAGA AG GGCUGUGUGG
UCUUUCU UC CCGACAUAUC
miRNA 3' G AU 5'
------------------------------------------------------------
dataset: 1
target: ENSSAUG00010013883|ENSSAUT00010051639|SLC12A6
length: 5228
miRNA : let-7g-2-p3
length: 22
mfe: -32.3 kcal/mol
p-value: undefined
position 1326
target 5' U GG C U 3'
GG GGGCGGUGGGC UGUGU
UC UCUGUCAUCCG ACAUA
miRNA 3' UU UC 5'
------------------------------------------------------------
dataset: 1
target: ENSSAUG00010017101|ENSSAUT00010042894|ncaph
length: 2558
miRNA : let-7g-2-p3
length: 22
mfe: -31.1 kcal/mol
p-value: undefined
position 1676
target 5' A AAG CC A 3'
AGAAGGGCAG AGGCUGU GG
UCUUUCUGUC UCCGACA UC
miRNA 3' A UA 5'
------------------------------------------------------------
dataset: 1
target: ENSSAUG00010013173|ENSSAUT00010034142|kif1aa
length: 9305
miRNA : let-7g-2-p3
length: 22
mfe: -31.4 kcal/mol
p-value: undefined
position 2964
target 5' G G CU A 3'
GGAAAGA AG GGCUGUGUGG
UCUUUCU UC CCGACAUAUC
miRNA 3' G AU 5'
------------------------------------------------------------
dataset: 1
target: ENSSAUG00010017101|ENSSAUT00010042916|ncaph
length: 2559
miRNA : let-7g-2-p3
length: 22
mfe: -31.1 kcal/mol
p-value: undefined
position 1676
target 5' A AAG CC A 3'
AGAAGGGCAG AGGCUGU GG
UCUUUCUGUC UCCGACA UC
miRNA 3' A UA 5'
------------------------------------------------------------
dataset: 1
target: ENSSAUG00010023844|ENSSAUT00010061280|chs1
length: 5530
miRNA : let-7g-2-p3
length: 22
mfe: -29.2 kcal/mol
p-value: undefined
position 3039
target 5' G C U C 3'
GGGAGGAU GU GGCUGUGUA
UCUUUCUG CA CCGACAUAU
miRNA 3' U U C 5'
------------------------------------------------------------
dataset: 1
target: ENSSAUG00010023633|ENSSAUT00010060882|chrd
length: 4380
miRNA : let-7g-2-p3
length: 22
mfe: -28.4 kcal/mol
p-value: undefined
position 259
target 5' C U A 3'
AGAAAGACAGU GGCU
UCUUUCUGUCA CCGA
miRNA 3' U CAUAUC 5'
------------------------------------------------------------
dataset: 1
target: ENSSAUG00010013883|ENSSAUT00010051644|SLC12A6
length: 5153
miRNA : let-7g-2-p3
length: 22
mfe: -32.3 kcal/mol
p-value: undefined
position 1326
target 5' U GG C U 3'
GG GGGCGGUGGGC UGUGU
UC UCUGUCAUCCG ACAUA
miRNA 3' UU UC 5'
------------------------------------------------------------
dataset: 1
target: ENSSAUG00010013173|ENSSAUT00010034148|kif1aa
length: 9293
miRNA : let-7g-2-p3
length: 22
mfe: -31.4 kcal/mol
p-value: undefined
position 2925
target 5' G G CU A 3'
GGAAAGA AG GGCUGUGUGG
UCUUUCU UC CCGACAUAUC
miRNA 3' G AU 5'
------------------------------------------------------------
dataset: 1
target: ENSSAUG00010013751|ENSSAUT00010034137|ppm1k
length: 1467
miRNA : let-7g-2-p3
length: 22
mfe: -28.8 kcal/mol
p-value: undefined
position 596
target 5' U GGCAUUGAGCUUGU A G 3'
GAGGGAC AGUGGGC GUGUGG
CUUUCUG UCAUCCG CAUAUC
miRNA 3' U A 5'
------------------------------------------------------------
dataset: 1
target: ENSSAUG00010017698|ENSSAUT00010045132|ablim1a
length: 1953
miRNA : let-7g-2-p3
length: 22
mfe: -28.9 kcal/mol
p-value: undefined
position 1150
target 5' C GU GAG A 3'
GAGAGA GUGGGC GUA
CUUUCU CAUCCG CAU
miRNA 3' U GU A AUC 5'
------------------------------------------------------------
dataset: 1
target: ENSSAUG00010013173|ENSSAUT00010034192|kif1aa
length: 8951
miRNA : let-7g-2-p3
length: 22
mfe: -31.4 kcal/mol
p-value: undefined
position 2877
target 5' G G CU A 3'
GGAAAGA AG GGCUGUGUGG
UCUUUCU UC CCGACAUAUC
miRNA 3' G AU 5'
------------------------------------------------------------
dataset: 1
target: ENSSAUG00010024334|ENSSAUT00010063058|coro1a
length: 1386
miRNA : let-7g-2-p3
length: 22
mfe: -29.6 kcal/mol
p-value: undefined
position 771
target 5' C G C G 3'
GAGAGACA GUGG GCUGUG
CUUUCUGU CAUC CGACAU
miRNA 3' U AUC 5'
------------------------------------------------------------
dataset: 1
target: ENSSAUG00010013580|ENSSAUT00010033611|svilc
length: 5402
miRNA : let-7g-2-p3
length: 22
mfe: -28.5 kcal/mol
p-value: undefined
position 1501
target 5' C U A A 3'
AGAA GGCGG AGGCUGUG GG
UCUU CUGUC UCCGACAU UC
miRNA 3' U A A 5'
------------------------------------------------------------
dataset: 1
target: ENSSAUG00010014007|ENSSAUT00010034804|cd109
length: 5449
miRNA : let-7g-2-p3
length: 22
mfe: -28.0 kcal/mol
p-value: undefined
position 4261
target 5' C G A A 3'
GGAGGACGGU AGG UGUAUA
CUUUCUGUCA UCC ACAUAU
miRNA 3' U G C 5'
------------------------------------------------------------
dataset: 1
target: ENSSAUG00010017101|ENSSAUT00010042901|ncaph
length: 2913
miRNA : let-7g-2-p3
length: 22
mfe: -31.1 kcal/mol
p-value: undefined
position 1676
target 5' A AAG CC A 3'
AGAAGGGCAG AGGCUGU GG
UCUUUCUGUC UCCGACA UC
miRNA 3' A UA 5'
------------------------------------------------------------
dataset: 1
target: ENSSAUG00010019305|ENSSAUT00010048672|ccnb2
length: 1294
miRNA : let-7g-2-p3
length: 22
mfe: -28.9 kcal/mol
p-value: undefined
position 1164
target 5' G AA UCC A A 3'
GGGAAGAC AGU AGGCUGUG AG
UCUUUCUG UCA UCCGACAU UC
miRNA 3' A 5'
------------------------------------------------------------
dataset: 1
target: ENSSAUG00010024334|ENSSAUT00010063056|coro1a
length: 1449
miRNA : let-7g-2-p3
length: 22
mfe: -29.6 kcal/mol
p-value: undefined
position 834
target 5' C G C G 3'
GAGAGACA GUGG GCUGUG
CUUUCUGU CAUC CGACAU
miRNA 3' U AUC 5'
------------------------------------------------------------
dataset: 1
target: ENSSAUG00010014404|ENSSAUT00010037000|samhd1
length: 1548
miRNA : let-7g-2-p3
length: 22
mfe: -29.3 kcal/mol
p-value: undefined
position 1109
target 5' G G U GA C 3'
GGAGAGA AGU GGCU GUGUAG
UCUUUCU UCA CCGA CAUAUC
miRNA 3' G U 5'
------------------------------------------------------------
dataset: 1
target: ENSSAUG00010024178|ENSSAUT00010062420|xkr9
length: 1919
miRNA : let-7g-2-p3
length: 22
mfe: -28.1 kcal/mol
p-value: undefined
position 530
target 5' A A 3'
AGAGAGACAGU UUGUGUGG
UCUUUCUGUCA GACAUAUC
miRNA 3' UCC 5'
------------------------------------------------------------
dataset: 1
target: ENSSAUG00010022474|ENSSAUT00010057362|pif1
length: 2166
miRNA : let-7g-2-p3
length: 22
mfe: -30.3 kcal/mol
p-value: undefined
position 1201
target 5' G AUUCUCGCGACC C 3'
AGAGGGACGGU AGGCUGUG
UCUUUCUGUCA UCCGACAU
miRNA 3' AUC 5'
------------------------------------------------------------
dataset: 1
target: ENSSAUG00010017698|ENSSAUT00010045141|ablim1a
length: 1758
miRNA : let-7g-2-p3
length: 22
mfe: -28.9 kcal/mol
p-value: undefined
position 1150
target 5' C GU GAG A 3'
GAGAGA GUGGGC GUA
CUUUCU CAUCCG CAU
miRNA 3' U GU A AUC 5'
------------------------------------------------------------
dataset: 1
target: ENSSAUG00010024334|ENSSAUT00010063020|coro1a
length: 1382
miRNA : let-7g-2-p3
length: 22
mfe: -29.6 kcal/mol
p-value: undefined
position 788
target 5' C G C G 3'
GAGAGACA GUGG GCUGUG
CUUUCUGU CAUC CGACAU
miRNA 3' U AUC 5'
------------------------------------------------------------
dataset: 1
target: ENSSAUG00010023633|ENSSAUT00010060889|chrd
length: 3731
miRNA : let-7g-2-p3
length: 22
mfe: -28.4 kcal/mol
p-value: undefined
position 259
target 5' C U A 3'
AGAAAGACAGU GGCU
UCUUUCUGUCA CCGA
miRNA 3' U CAUAUC 5'
------------------------------------------------------------
dataset: 1
target: ENSSAUG00010020260|ENSSAUT00010051137|kremen1
length: 5093
miRNA : let-7g-2-p3
length: 22
mfe: -30.4 kcal/mol
p-value: undefined
position 3358
target 5' G GG GCA CAGUGACCUCAGU G 3'
AG GGACAG GGGCUGU GUGG
UC UCUGUC UCCGACA UAUC
miRNA 3' UU A 5'
------------------------------------------------------------
dataset: 1
target: ENSSAUG00010013173|ENSSAUT00010034157|kif1aa
length: 9281
miRNA : let-7g-2-p3
length: 22
mfe: -31.4 kcal/mol
p-value: undefined
position 2964
target 5' G G CU A 3'
GGAAAGA AG GGCUGUGUGG
UCUUUCU UC CCGACAUAUC
miRNA 3' G AU 5'
------------------------------------------------------------
dataset: 1
target: ENSSAUG00010015562|ENSSAUT00010038836|map1aa
length: 8626
miRNA : let-7g-2-p3
length: 22
mfe: -28.4 kcal/mol
p-value: undefined
position 1054
target 5' C G 3'
AGGGAGACGG GGGCUG
UCUUUCUGUC UCCGAC
miRNA 3' A AUAUC 5'
------------------------------------------------------------
dataset: 1
target: ENSSAUG00010017101|ENSSAUT00010042904|ncaph
length: 2148
miRNA : let-7g-2-p3
length: 22
mfe: -31.1 kcal/mol
p-value: undefined
position 1676
target 5' A AAG CC A 3'
AGAAGGGCAG AGGCUGU GG
UCUUUCUGUC UCCGACA UC
miRNA 3' A UA 5'
------------------------------------------------------------
dataset: 1
target: ENSSAUG00010017101|ENSSAUT00010042898|ncaph
length: 2913
miRNA : let-7g-2-p3
length: 22
mfe: -31.1 kcal/mol
p-value: undefined
position 1676
target 5' A AAG CC A 3'
AGAAGGGCAG AGGCUGU GG
UCUUUCUGUC UCCGACA UC
miRNA 3' A UA 5'
------------------------------------------------------------
dataset: 1
target: ENSSAUG00010014329|ENSSAUT00010035625|ALAS1
length: 2979
miRNA : let-7g-2-p3
length: 22
mfe: -28.2 kcal/mol
p-value: undefined
position 2226
target 5' U C UUU G 3'
GG AAGGCA GGCUGUGUGG
UC UUCUGU CCGACAUAUC
miRNA 3' U CAU 5'
------------------------------------------------------------
dataset: 1
target: ENSSAUG00010013883|ENSSAUT00010051796|SLC12A6
length: 4361
miRNA : let-7g-2-p3
[truncated: 337,507+ more rows]

## Sheet: Interactions_miRNA_lncRNA
Predicted interactions_miRNA-lncRNA
Version: RNAhybrid 2.2
Command line:/vol/bioapps/bin/RNAhybrid.bin -e -25 -D -b 1 -t /var/bibiserv2/anonymous/rnahybrid/02/12/55/bibiserv2_2022-03-02_125518_aOTda/rnahybrid_input_target_rna_sequences_.file -q /var/bibiserv2/anonymous/rnahybrid/02/12/55/bibiserv2_2022-03-02_125518_aOTda/rnahybrid_input_mirna_sequences.file -n 25 -m 7528
searching
dataset: 1
mde of dre-miR-181b-3p_R-1_2ss9TA11AG: -41.800003					mde: Maximal possible interaction for each individual miRNA, expressed as kcal/mol.
mde of oni-miR-8160ba: -46.899998
mde of PC-5p-30147_54: -49.400002
mde of oni-miR-1: -38.299995
mde of oni-mir-217-p3: -45.600002
mde of dre-miR-133a-2-5p_R+1: -41.400002
mde of dre-miR-1_R+1: -40.399994
mde of PC-3p-5483_456: -42.700005
mde of ssa-miR-1-5p: -40.700001
mde of dre-miR-206-5p_1ss17GC: -45.899994
mde of dre-miR-122: -45.400002
mde of oni-miR-203a_L+1: -42.000000
mde of PC-3p-41976_30: -41.699997
mde of oni-let-7g-2-p3: -43.700005
mde of abu-miR-7133-3p: -39.600002
mde of oni-mir-128-2-p5: -55.099998
mde of ssa-miR-145-3p_L+2R-1: -43.699997
mde of ssa-miR-454-5p_R+1_1ss12AG: -49.300007
mde of oni-miR-7133_R-1: -38.099995
mde of oni-mir-17a-1-p3: -49.500000
mde of ssa-miR-125b-3-3p_L-1_1ss11AT: -49.199997
mde of ssa-miR-125b-2-3p_R+1: -49.199997
mde of PC-3p-19263_104: -41.299999
mde of PC-3p-47371_23: -44.899998
mde of dre-miR-92a-3p_R+1_1ss22TC: -52.400005
mde of ssa-miR-26a-3-3p_1ss4GA: -37.899998
mde of PC-3p-18663_108: -49.899998
mde of oni-mir-216a-p3: -46.799995
mde of oni-mir-106-p3: -47.500004
mde of oni-miR-7147_R-1: -47.100002
mde of ssa-let-7a-3-3p: -40.399998
mde of oni-mir-29d-p5: -49.199997
mde of oni-miR-33b-3p: -43.200005
mde of dre-miR-203a-3p_L-1R+1: -42.000000
mde of dre-miR-203b-3p_L-1R+1_1ss11CT: -42.000000
mde of PC-3p-34167_44: -32.799999
mde of ssa-miR-301b-5p: -44.200001
mde of oni-mir-29a-1-p5: -49.799999
mde of PC-5p-13322_163: -48.000004
mde of PC-3p-40508_32: -55.900002
mde of oni-miR-130a: -38.699997
mde of ssa-miR-722-5p_L-1R+1: -34.599998
mde of oni-miR-34: -47.700001
mde of oni-mir-365-p5: -52.300003
mde of dre-miR-133b-5p_1ss11TC: -47.699997
mde of PC-3p-12825_171: -44.999996
mde of oni-miR-22b_R+1: -47.099998
mde of oni-mir-27a-p5: -54.499996
mde of oni-mir-301a-p5_1ss11CT: -42.399998
mde of oni-mir-216b-p3: -46.400002
mde of PC-3p-5929_417: -45.500004
mde of oni-miR-31: -48.500000
mde of PC-3p-22787_83: -36.399998
mde of ssa-let-7g-3p_1ss22CT: -42.200005
mde of ssa-miR-499b-3p: -41.700005
mde of oni-miR-10926_1ss9GA: -43.899998
mde of abu-mir-29b-1-p5: -48.599998
mde of PC-5p-19480_103: -49.799999
mde of PC-5p-20310_97: -44.600002
mde of abu-miR-15c-5p_R+1: -42.400005
mde of ssa-miR-19c-4-5p_R+1: -43.799999
mde of oni-miR-25: -47.399998
mde of dre-miR-19a-5p_L+1R-1: -41.299999
mde of oni-mir-15a-p3: -52.200008
mde of oni-miR-10926: -46.000000
mde of oni-miR-133a_L+1R-2: -47.000004
mde of oni-miR-133b: -47.000004
mde of dre-miR-7a_R+2: -45.199997
mde of dre-miR-338-3p: -45.100006
mde of abu-miR-2187b-3p_R+1_1ss20AG: -45.200001
mde of oni-miR-551_R-1_1ss14TA: -43.000000
mde of PC-3p-33837_44: -47.399998
mde of abu-mir-338-2-p5: -43.200001
mde of ssa-miR-29b-1-5p_1ss18TC: -45.200001
mde of ssa-miR-27c-5p: -41.699997
mde of oni-miR-27d-3p_R+1_2ss19GT20TG: -45.300003
mde of ssa-miR-26b-3p_2ss8TC10CG: -47.099998
mde of oni-miR-7550_L-1R+1_3: -44.399994
mde of oni-miR-7550_L-1R+1_2: -45.199993
mde of oni-miR-7550_L-1R+1_1: -43.999996
mde of oni-miR-736: -37.899998
mde of PC-5p-12922_169: -41.500000
mde of PC-3p-32668_47: -46.600002
mde of ssa-miR-730a-3p_R-1: -48.399994
mde of dre-miR-30e-3p_R+1: -48.500004
mde of oni-mir-128-1-p5: -61.299999
mde of ssa-miR-125a-2-3p: -53.199997
mde of oni-miR-10b: -46.999996
mde of oni-miR-16b: -42.499996
mde of PC-3p-39601_33: -53.800007
mde of oni-mir-19b-1-p5: -44.000000
mde of PC-5p-16250_129: -39.000000
mde of oni-miR-499: -39.200001
mde of oni-miR-10d_L+1R-1_1ss16AG: -47.299999
mde of oni-miR-10c: -47.299999
mde of PC-5p-21316_91: -53.800003
mde of PC-3p-23590_79: -54.399998
mde of ssa-miR-30a-4-3p: -52.000000
mde of oni-miR-139: -50.000000
mde of PC-5p-44509_26: -45.599995
mde of ssa-miR-7a-3-3p: -42.300003
mde of PC-5p-41777_30: -53.700001
mde of ssa-miR-22b-5p_R+1: -44.400005
mde of PC-5p-8494_273: -47.299995
Individual hits
------------------------------------------------------------
dataset: 1
target: ENSSAUG00010001416
length: 2815
miRNA : dre-miR-181b-3p_R-1_2ss9TA11AG
length: 21
mfe: -25.8 kcal/mol
p-value: undefined
position 55
target 5' C GC C GU U 3'
UGCA UUCA UUGUU GUGAG
ACGU AAGU AGCAA CACUC
miRNA 3' A GU 5'
------------------------------------------------------------
dataset: 1
target: ENSSAUG00010010920
length: 2412
miRNA : oni-miR-8160ba
length: 22
mfe: -25.9 kcal/mol
p-value: undefined
position 328
target 5' G GAUU C G 3'
GACCGG UUGC GGCG GUUC
CUGGCU GACG CCGU UAAG
miRNA 3' A AA A 5'
------------------------------------------------------------
dataset: 1
target: ENSSAUG00010002786
length: 4497
miRNA : oni-miR-8160ba
length: 22
mfe: -26.3 kcal/mol
p-value: undefined
position 400
target 5' U G CGAG A 3'
GGCUGAU GCUGGUA UC
CUGGCUG CGACCGU AG
miRNA 3' A AAUA A 5'
------------------------------------------------------------
dataset: 1
target: ENSSAUG00010015941
length: 4547
miRNA : oni-miR-8160ba
length: 22
mfe: -25.8 kcal/mol
p-value: undefined
position 3611
target 5' U GUU G 3'
GAUUGGCUG UGGCG UUGUUU
CUGGCUGAC ACCGU AAUAAG
miRNA 3' G A 5'
------------------------------------------------------------
dataset: 1
target: ENSSAUG00010010920
length: 3227
miRNA : oni-miR-8160ba
length: 22
mfe: -25.9 kcal/mol
p-value: undefined
position 328
target 5' G GAUU C G 3'
GACCGG UUGC GGCG GUUC
CUGGCU GACG CCGU UAAG
miRNA 3' A AA A 5'
------------------------------------------------------------
dataset: 1
target: ENSSAUG00010002786
length: 4453
miRNA : oni-miR-8160ba
length: 22
mfe: -26.3 kcal/mol
p-value: undefined
position 496
target 5' U G CGAG A 3'
GGCUGAU GCUGGUA UC
CUGGCUG CGACCGU AG
miRNA 3' A AAUA A 5'
------------------------------------------------------------
dataset: 1
target: ENSSAUG00010010920
length: 5015
miRNA : oni-miR-8160ba
length: 22
mfe: -26.9 kcal/mol
p-value: undefined
position 4031
target 5' C GAG C 3'
ACUGGCUGCU GCAU UC
UGGCUGACGA CGUA AG
miRNA 3' C C AUA A 5'
------------------------------------------------------------
dataset: 1
target: ENSSAUG00010015505
length: 3943
miRNA : oni-miR-8160ba
length: 22
mfe: -29.2 kcal/mol
p-value: undefined
position 1113
target 5' U U G G G 3'
ACCGG C GCUGGCA GUUCU
UGGCU G CGACCGU UAAGA
miRNA 3' C A AA 5'
------------------------------------------------------------
dataset: 1
target: ENSSAUG00010012228
length: 4180
miRNA : oni-miR-8160ba
length: 22
mfe: -25.7 kcal/mol
p-value: undefined
position 584
target 5' U GUGGA UGAACA A 3'
GACCGGCUGUU GGC UC
CUGGCUGACGA CCG AG
miRNA 3' UAAUA A 5'
------------------------------------------------------------
dataset: 1
target: ENSSAUG00010004711
length: 1781
miRNA : oni-miR-8160ba
length: 22
mfe: -27.1 kcal/mol
p-value: undefined
position 730
target 5' A GAA G 3'
CG CUGCUGGCGU GUUU
GC GACGACCGUA UAAG
miRNA 3' CUG U A A 5'
------------------------------------------------------------
dataset: 1
target: ENSSAUG00010013622
length: 2998
miRNA : oni-miR-8160ba
length: 22
mfe: -25.2 kcal/mol
p-value: undefined
position 432
target 5' A A C U CAGU G 3'
AC GACUGCU GGC GUUA UUCU
UG CUGACGA CCG UAAU AAGA
miRNA 3' C G 5'
------------------------------------------------------------
dataset: 1
target: ENSSAUG00010015505
length: 1635
miRNA : oni-miR-8160ba
length: 22
mfe: -29.2 kcal/mol
p-value: undefined
position 930
target 5' U U G G G 3'
ACCGG C GCUGGCA GUUCU
UGGCU G CGACCGU UAAGA
miRNA 3' C A AA 5'
------------------------------------------------------------
dataset: 1
target: ENSSAUG00010010920
length: 4997
miRNA : oni-miR-8160ba
length: 22
mfe: -26.9 kcal/mol
p-value: undefined
position 4013
target 5' C GAG C 3'
ACUGGCUGCU GCAU UC
UGGCUGACGA CGUA AG
miRNA 3' C C AUA A 5'
------------------------------------------------------------
dataset: 1
target: ENSSAUG00010003663
length: 1157
miRNA : oni-miR-8160ba
length: 22
mfe: -28.4 kcal/mol
p-value: undefined
position 579
target 5' C UG CAG A 3'
CCG UGC GGCAUUA UC
GGC ACG CCGUAAU AG
miRNA 3' CU UG A A A 5'
------------------------------------------------------------
dataset: 1
target: ENSSAUG00010010920
length: 4961
miRNA : oni-miR-8160ba
length: 22
mfe: -27.8 kcal/mol
p-value: undefined
position 290
target 5' C CCA A CAGAGCC G 3'
ACCGAC GCUGG CGUUGU UCU
UGGCUG CGACC GUAAUA AGA
miRNA 3' C A 5'
------------------------------------------------------------
dataset: 1
target: ENSSAUG00010016074
length: 1195
miRNA : oni-miR-8160ba
length: 22
mfe: -25.4 kcal/mol
p-value: undefined
position 491
target 5' G UC G 3'
GAUUGA CUGCUGGU UUCU
CUGGCU GACGACCG AAGA
miRNA 3' UAAU 5'
------------------------------------------------------------
dataset: 1
target: ENSSAUG00010015505
length: 1572
miRNA : oni-miR-8160ba
length: 22
mfe: -29.2 kcal/mol
p-value: undefined
position 930
target 5' U U G G G 3'
ACCGG C GCUGGCA GUUCU
UGGCU G CGACCGU UAAGA
miRNA 3' C A AA 5'
------------------------------------------------------------
dataset: 1
target: ENSSAUG00010024948
length: 2869
miRNA : oni-miR-8160ba
length: 22
mfe: -25.0 kcal/mol
p-value: undefined
position 178
target 5' U GA AU C 3'
GCCGA GC UGGCAU
UGGCU CG ACCGUA
miRNA 3' C GA AUAAGA 5'
------------------------------------------------------------
dataset: 1
target: ENSSAUG00010022074
length: 4870
miRNA : oni-miR-8160ba
length: 22
mfe: -27.0 kcal/mol
p-value: undefined
position 639
target 5' A ACAGA U G C 3'
GGC GGCUG CUGGCAU UC
CUG CUGAC GACCGUA AG
miRNA 3' G AUA A 5'
------------------------------------------------------------
dataset: 1
target: ENSSAUG00010017089
length: 3290
miRNA : oni-miR-8160ba
length: 22
mfe: -25.4 kcal/mol
p-value: undefined
position 2492
target 5' C GCUGUCAC UGCCCU C 3'
ACCGACUGU GGC GUUGUUUU
UGGCUGACG CCG UAAUAAGA
miRNA 3' C A 5'
------------------------------------------------------------
dataset: 1
target: ENSSAUG00010020704
length: 3171
miRNA : oni-miR-8160ba
length: 22
mfe: -27.9 kcal/mol
p-value: undefined
position 1354
target 5' U G UG UCUC A 3'
GCC G UGCUGGC UUC
UGG C ACGACCG AAG
miRNA 3' C UG UAAU A 5'
------------------------------------------------------------
dataset: 1
target: ENSSAUG00010016109
length: 3175
miRNA : oni-miR-8160ba
length: 22
mfe: -25.9 kcal/mol
p-value: undefined
position 2902
target 5' C AU A 3'
AC GCUGCUGGCA
UG UGACGACCGU
miRNA 3' C GC AAUAAGA 5'
------------------------------------------------------------
dataset: 1
target: ENSSAUG00010020704
length: 3171
miRNA : oni-miR-8160ba
length: 22
mfe: -27.9 kcal/mol
p-value: undefined
position 1354
target 5' U G UG UCUC A 3'
GCC G UGCUGGC UUC
UGG C ACGACCG AAG
miRNA 3' C UG UAAU A 5'
------------------------------------------------------------
dataset: 1
target: ENSSAUG00010016209
length: 947
miRNA : oni-miR-8160ba
length: 22
mfe: -25.2 kcal/mol
p-value: undefined
position 769
target 5' U UG GAAUG G 3'
GGCUG UG UGGCA UC
CUGGC AC ACCGU AG
miRNA 3' UG G AAUA A 5'
------------------------------------------------------------
dataset: 1
target: ENSSAUG00010016280
length: 2123
miRNA : oni-miR-8160ba
length: 22
mfe: -26.9 kcal/mol
p-value: undefined
position 1720
target 5' U A GACAUG G 3'
GCCG CUGCUG GCA UC
UGGC GACGAC CGU AG
miRNA 3' C U AAUA A 5'
------------------------------------------------------------
dataset: 1
target: ENSSAUG00010020704
length: 3816
miRNA : oni-miR-8160ba
length: 22
mfe: -27.9 kcal/mol
p-value: undefined
position 1999
target 5' U G UG UCUC A 3'
GCC G UGCUGGC UUC
UGG C ACGACCG AAG
miRNA 3' C UG UAAU A 5'
------------------------------------------------------------
dataset: 1
target: ENSSAUG00010022074
length: 4328
miRNA : oni-miR-8160ba
length: 22
mfe: -27.0 kcal/mol
p-value: undefined
position 97
target 5' A ACAGA U G C 3'
GGC GGCUG CUGGCAU UC
CUG CUGAC GACCGUA AG
miRNA 3' G AUA A 5'
------------------------------------------------------------
dataset: 1
target: ENSSAUG00010016280
length: 2447
miRNA : oni-miR-8160ba
length: 22
mfe: -26.9 kcal/mol
p-value: undefined
position 2044
target 5' U A GACAUG G 3'
GCCG CUGCUG GCA UC
UGGC GACGAC CGU AG
miRNA 3' C U AAUA A 5'
------------------------------------------------------------
dataset: 1
target: ENSSAUG00010001802
length: 1196
miRNA : PC-5p-30147_54
length: 22
mfe: -26.1 kcal/mol
p-value: undefined
position 1142
target 5' U AAAU U U 3'
GUU GUUGUGGGGUUU UUUC
CGA CAAUACCCCAGG AAAG
miRNA 3' U C C 5'
------------------------------------------------------------
dataset: 1
target: ENSSAUG00010010920
length: 2412
miRNA : PC-5p-30147_54
length: 22
mfe: -25.6 kcal/mol
p-value: undefined
position 1450
target 5' U CUGAAGAGG U C A 3'
GCUGGUU AUG GGG CC UUC
CGACCAA UAC CCC GG AAG
miRNA 3' U A CA 5'
------------------------------------------------------------
dataset: 1
target: ENSSAUG00010013187
length: 4204
miRNA : PC-5p-30147_54
length: 22
mfe: -30.4 kcal/mol
p-value: undefined
position 2311
target 5' A CAGG G 3'
GGUUG GGGGUCCGU
CCAAU CCCCAGGCA
miRNA 3' UCGA A AAG 5'
------------------------------------------------------------
dataset: 1
target: ENSSAUG00010002786
length: 4497
miRNA : PC-5p-30147_54
length: 22
mfe: -26.1 kcal/mol
p-value: undefined
position 163
target 5' A GUUUGGA C U GUUCAAA G 3'
GGCUGGU UGUG GG GUC CGUUUU
UCGACCA AUAC CC CAG GCAAAG
miRNA 3' 5'
------------------------------------------------------------
dataset: 1
target: ENSSAUG00010002983
length: 1203
miRNA : PC-5p-30147_54
length: 22
mfe: -27.6 kcal/mol
p-value: undefined
position 10
target 5' C CCAC GG A A 3'
AGC GGU G GGGUCCGU
UCG CCA C CCCAGGCA
miRNA 3' A AUA AAG 5'
------------------------------------------------------------
dataset: 1
target: ENSSAUG00010005522
length: 2072
miRNA : PC-5p-30147_54
length: 22
mfe: -27.4 kcal/mol
p-value: undefined
position 1852
target 5' C CU U GUCUGG A 3'
UUGGU UGGGGUC CG UC
GACCA ACCCCAG GC AG
miRNA 3' UC AU AA 5'
------------------------------------------------------------
dataset: 1
target: ENSSAUG00010010920
length: 3227
miRNA : PC-5p-30147_54
length: 22
mfe: -25.6 kcal/mol
p-value: undefined
position 1396
target 5' U CUGAAGAGG U C A 3'
GCUGGUU AUG GGG CC UUC
CGACCAA UAC CCC GG AAG
miRNA 3' U A CA 5'
------------------------------------------------------------
dataset: 1
target: ENSSAUG00010000237
length: 1249
miRNA : PC-5p-30147_54
length: 22
mfe: -25.5 kcal/mol
p-value: undefined
position 1129
target 5' C A U 3'
AGCUG AUGGGG UCC
UCGAC UACCCC AGG
miRNA 3' CAA CAAAG 5'
------------------------------------------------------------
dataset: 1
target: ENSSAUG00010002786
length: 4453
miRNA : PC-5p-30147_54
length: 22
mfe: -26.1 kcal/mol
p-value: undefined
position 163
target 5' A GUUUGGA C U GUUCAAA G 3'
GGCUGGU UGUG GG GUC CGUUUU
UCGACCA AUAC CC CAG GCAAAG
miRNA 3' 5'
------------------------------------------------------------
dataset: 1
target: ENSSAUG00010010920
length: 5015
miRNA : PC-5p-30147_54
length: 22
mfe: -28.0 kcal/mol
p-value: undefined
position 966
target 5' U CCUCAAACCAACG U 3'
GCUGGU GGGGUCC
CGACCA CCCCAGG
miRNA 3' U AUA CAAAG 5'
------------------------------------------------------------
dataset: 1
target: ENSSAUG00010014899
length: 1019
miRNA : PC-5p-30147_54
length: 22
mfe: -25.3 kcal/mol
p-value: undefined
position 756
target 5' A C C U G 3'
GGCUG G UUGUG GG CUGUUUU
UCGAC C AAUAC CC GGCAAAG
miRNA 3' C A 5'
------------------------------------------------------------
dataset: 1
target: ENSSAUG00010015505
length: 3943
miRNA : PC-5p-30147_54
length: 22
mfe: -27.4 kcal/mol
p-value: undefined
position 1314
target 5' U GC U G G 3'
GCUGGU UGG GGU CUG
CGACCA ACC CCA GGC
miRNA 3' U AU AAAG 5'
------------------------------------------------------------
dataset: 1
target: ENSSAUG00010015505
length: 1635
miRNA : PC-5p-30147_54
length: 22
mfe: -27.4 kcal/mol
p-value: undefined
position 1131
target 5' U GC U G G 3'
GCUGGU UGG GGU CUG
CGACCA ACC CCA GGC
miRNA 3' U AU AAAG 5'
------------------------------------------------------------
dataset: 1
target: ENSSAUG00010013187
length: 4141
miRNA : PC-5p-30147_54
length: 22
mfe: -30.4 kcal/mol
p-value: undefined
position 2248
target 5' A CAGG G 3'
GGUUG GGGGUCCGU
CCAAU CCCCAGGCA
miRNA 3' UCGA A AAG 5'
------------------------------------------------------------
dataset: 1
target: ENSSAUG00010010920
length: 4997
miRNA : PC-5p-30147_54
length: 22
mfe: -28.0 kcal/mol
p-value: undefined
position 948
target 5' U CCUCAAACCAACG U 3'
GCUGGU GGGGUCC
CGACCA CCCCAGG
miRNA 3' U AUA CAAAG 5'
------------------------------------------------------------
dataset: 1
target: ENSSAUG00010010920
length: 4961
miRNA : PC-5p-30147_54
length: 22
mfe: -28.0 kcal/mol
p-value: undefined
position 912
target 5' U CCUCAAACCAACG U 3'
GCUGGU GGGGUCC
CGACCA CCCCAGG
miRNA 3' U AUA CAAAG 5'
------------------------------------------------------------
dataset: 1
target: ENSSAUG00010015505
length: 1572
miRNA : PC-5p-30147_54
length: 22
mfe: -27.4 kcal/mol
p-value: undefined
position 1131
target 5' U GC U G G 3'
GCUGGU UGG GGU CUG
CGACCA ACC CCA GGC
miRNA 3' U AU AAAG 5'
------------------------------------------------------------
dataset: 1
target: ENSSAUG00010016209
length: 955
miRNA : PC-5p-30147_54
length: 22
mfe: -25.0 kcal/mol
p-value: undefined
position 729
target 5' C CC C C 3'
AGCUGGUU GGG CUG
UCGACCAA CCC GGC
miRNA 3' UAC A AAAG 5'
------------------------------------------------------------
dataset: 1
target: ENSSAUG00010017848
length: 5595
miRNA : PC-5p-30147_54
length: 22
mfe: -27.5 kcal/mol
p-value: undefined
position 4424
target 5' U GUGGAGCC C C 3'
GCUGGU GGGG CCG
CGACCA CCCC GGC
miRNA 3' U AUA A AAAG 5'
------------------------------------------------------------
dataset: 1
target: ENSSAUG00010020704
length: 3171
miRNA : PC-5p-30147_54
length: 22
mfe: -26.5 kcal/mol
p-value: undefined
position 1748
target 5' A A GGAGG A 3'
GG CUGGU GGGGUC
UC GACCA CCCCAG
miRNA 3' AUA GCAAAG 5'
------------------------------------------------------------
dataset: 1
target: ENSSAUG00010016109
length: 3175
miRNA : PC-5p-30147_54
length: 22
mfe: -25.5 kcal/mol
p-value: undefined
position 1529
target 5' U GAA C 3'
GCUGG UAUG GGGUCU
CGACC AUAC CCCAGG
miRNA 3' U A CAAAG 5'
------------------------------------------------------------
dataset: 1
target: ENSSAUG00010020704
length: 3171
miRNA : PC-5p-30147_54
length: 22
mfe: -26.5 kcal/mol
p-value: undefined
position 1748
target 5' A A GGAGG A 3'
GG CUGGU GGGGUC
UC GACCA CCCCAG
miRNA 3' AUA GCAAAG 5'
------------------------------------------------------------
dataset: 1
target: ENSSAUG00010016280
length: 2123
miRNA : PC-5p-30147_54
length: 22
mfe: -27.2 kcal/mol
p-value: undefined
position 621
target 5' U G U 3'
AGUUGG GGGGU GUUUC
UCGACC CCCCA CAAAG
miRNA 3' AAUA GG 5'
------------------------------------------------------------
dataset: 1
target: ENSSAUG00010020704
length: 3816
miRNA : PC-5p-30147_54
length: 22
mfe: -26.5 kcal/mol
p-value: undefined
position 2393
target 5' A A GGAGG A 3'
GG CUGGU GGGGUC
UC GACCA CCCCAG
miRNA 3' AUA GCAAAG 5'
------------------------------------------------------------
dataset: 1
target: ENSSAUG00010016280
length: 2447
miRNA : PC-5p-30147_54
length: 22
mfe: -27.2 kcal/mol
p-value: undefined
position 621
target 5' U G U 3'
AGUUGG GGGGU GUUUC
UCGACC CCCCA CAAAG
miRNA 3' AAUA GG 5'
------------------------------------------------------------
dataset: 1
target: ENSSAUG00010016143
length: 738
miRNA : PC-5p-30147_54
length: 22
mfe: -26.3 kcal/mol
p-value: undefined
position 427
target 5' C ACG U A G 3'
GGCUG GUGG GGUC CG
UCGAC UACC CCAG GC
miRNA 3' CAA AAAG 5'
------------------------------------------------------------
dataset: 1
target: ENSSAUG00010026349
length: 1150
miRNA : PC-5p-30147_54
length: 22
mfe: -25.1 kcal/mol
p-value: undefined
position 150
target 5' U AA G G 3'
GC GGUUG GGGGU UGU
CG CCAAU CCCCA GCA
miRNA 3' U A A G AAG 5'
------------------------------------------------------------
dataset: 1
target: ENSSAUG00010001416
length: 2815
miRNA : oni-mir-217-p3
length: 22
mfe: -25.8 kcal/mol
p-value: undefined
position 411
target 5' A UCC U C 3'
GGC UAUCAG GUAUUGUUG
CCG GUAGUC CAUGACAAC
miRNA 3' UUAC 5'
------------------------------------------------------------
dataset: 1
target: ENSSAUG00010000237
length: 1249
miRNA : oni-mir-217-p3
length: 22
mfe: -27.5 kcal/mol
p-value: undefined
position 626
target 5' G UGAU CUACAUGA C 3'
GGC UGC AGGUACUGUUG
CCG ACG UCCAUGACAAC
miRNA 3' UU UAG 5'
------------------------------------------------------------
dataset: 1
target: ENSSAUG00010010920
length: 5015
miRNA : oni-mir-217-p3
length: 22
mfe: -26.3 kcal/mol
p-value: undefined
position 440
target 5' A C A 3'
GGUGA GC UCAGGUGCU
CCGUU CG AGUCCAUGA
miRNA 3' A U CAAC 5'
------------------------------------------------------------
dataset: 1
target: ENSSAUG00010001694
length: 2721
miRNA : oni-mir-217-p3
length: 22
mfe: -26.2 kcal/mol
p-value: undefined
position 2386
target 5' A A U A C 3'
GG CAGUGC UCA UGCUGUUG
CC GUUACG AGU AUGACAAC
miRNA 3' U CC 5'
------------------------------------------------------------
dataset: 1
target: ENSSAUG00010015510
length: 755
miRNA : oni-mir-217-p3
length: 22
mfe: -30.6 kcal/mol
p-value: undefined
position 637
target 5' C C GA A 3'
GC GUGCAU GGGUGCUGUU
CG UACGUA UCCAUGACAA
miRNA 3' C U G C 5'
------------------------------------------------------------
dataset: 1
target: ENSSAUG00010001416
length: 4358
miRNA : oni-mir-217-p3
length: 22
mfe: -25.8 kcal/mol
p-value: undefined
position 448
target 5' A UCC U C 3'
GGC UAUCAG GUAUUGUUG
CCG GUAGUC CAUGACAAC
miRNA 3' UUAC 5'
------------------------------------------------------------
dataset: 1
target: ENSSAUG00010016109
length: 3060
miRNA : oni-mir-217-p3
length: 22
mfe: -25.3 kcal/mol
p-value: undefined
position 525
target 5' U U AG G 3'
GG CAAUGUG CAGG ACUGU
CC GUUACGU GUCC UGACA
miRNA 3' A A AC 5'
------------------------------------------------------------
dataset: 1
target: ENSSAUG00010015505
length: 3943
miRNA : oni-mir-217-p3
length: 22
mfe: -28.7 kcal/mol
p-value: undefined
position 1467
target 5' C UGGU G 3'
GGUAGUGC GGUACUG
CCGUUACG CCAUGAC
miRNA 3' UAGU AAC 5'
------------------------------------------------------------
dataset: 1
target: ENSSAUG00010012228
length: 4180
miRNA : oni-mir-217-p3
length: 22
mfe: -29.0 kcal/mol
p-value: undefined
position 2537
target 5' U UUCU U A 3'
GGUGAUGU UC AGGUGCUGU
CCGUUACG AG UCCAUGACA
miRNA 3' U AC 5'
------------------------------------------------------------
dataset: 1
target: ENSSAUG00010015505
length: 1635
miRNA : oni-mir-217-p3
length: 22
mfe: -28.7 kcal/mol
p-value: undefined
position 1284
target 5' C UGGU G 3'
GGUAGUGC GGUACUG
CCGUUACG CCAUGAC
miRNA 3' UAGU AAC 5'
------------------------------------------------------------
dataset: 1
target: ENSSAUG00010015510
length: 796
miRNA : oni-mir-217-p3
length: 22
mfe: -30.6 kcal/mol
p-value: undefined
position 678
target 5' C C GA A 3'
GC GUGCAU GGGUGCUGUU
CG UACGUA UCCAUGACAA
miRNA 3' C U G C 5'
------------------------------------------------------------
dataset: 1
target: ENSSAUG00010016074
length: 1195
miRNA : oni-mir-217-p3
length: 22
mfe: -27.6 kcal/mol
p-value: undefined
position 297
target 5' A G A 3'
GGUAGUG GUCAGGUG
CCGUUAC UAGUCCAU
miRNA 3' G GACAAC 5'
------------------------------------------------------------
dataset: 1
target: ENSSAUG00010015505
length: 1572
miRNA : oni-mir-217-p3
length: 22
mfe: -28.7 kcal/mol
p-value: undefined
position 1284
target 5' C UGGU G 3'
GGUAGUGC GGUACUG
CCGUUACG CCAUGAC
miRNA 3' UAGU AAC 5'
------------------------------------------------------------
dataset: 1
target: ENSSAUG00010016209
length: 955
miRNA : oni-mir-217-p3
length: 22
mfe: -25.7 kcal/mol
p-value: undefined
position 197
target 5' A GGGACUGGAACU CAGG CAAAG U 3'
GGCA GUGCAUCAGG GC UGUU
CCGU UACGUAGUCC UG ACAA
miRNA 3' A C 5'
------------------------------------------------------------
dataset: 1
target: ENSSAUG00010024948
length: 2869
miRNA : oni-mir-217-p3
length: 22
mfe: -27.1 kcal/mol
p-value: undefined
position 245
target 5' U A A 3'
GGCAG GCGUCA UGCUGU
CCGUU CGUAGU AUGACA
miRNA 3' A CC AC 5'
------------------------------------------------------------
dataset: 1
target: ENSSAUG00010022074
length: 4870
miRNA : oni-mir-217-p3
length: 22
mfe: -26.8 kcal/mol
p-value: undefined
position 4724
target 5' U CUGCUCAAAAA GAU G A 3'
GGCA GUGCA UCAGGUG UG
CCGU UACGU AGUCCAU AC
miRNA 3' G AAC 5'
------------------------------------------------------------
dataset: 1
target: ENSSAUG00010016109
length: 1976
miRNA : oni-mir-217-p3
length: 22
mfe: -25.3 kcal/mol
p-value: undefined
position 940
target 5' U U AG G 3'
GG CAAUGUG CAGG ACUGU
CC GUUACGU GUCC UGACA
miRNA 3' A A AC 5'
------------------------------------------------------------
dataset: 1
target: ENSSAUG00010016209
length: 947
miRNA : oni-mir-217-p3
length: 22
mfe: -25.7 kcal/mol
p-value: undefined
position 197
target 5' A GGGACUGGAACU CAGG CAAAG U 3'
GGCA GUGCAUCAGG GC UGUU
CCGU UACGUAGUCC UG ACAA
miRNA 3' A C 5'
------------------------------------------------------------
dataset: 1
target: ENSSAUG00010016280
length: 2123
miRNA : oni-mir-217-p3
length: 22
mfe: -25.1 kcal/mol
p-value: undefined
position 155
target 5' U GGGG G G 3'
GCGGUGCA GGGUG UG
CGUUACGU UCCAU AC
miRNA 3' C AG G AAC 5'
------------------------------------------------------------
dataset: 1
target: ENSSAUG00010022074
length: 4328
miRNA : oni-mir-217-p3
length: 22
mfe: -26.8 kcal/mol
p-value: undefined
position 4182
target 5' U CUGCUCAAAAA GAU G A 3'
GGCA GUGCA UCAGGUG UG
CCGU UACGU AGUCCAU AC
miRNA 3' G AAC 5'
------------------------------------------------------------
dataset: 1
target: ENSSAUG00010016280
length: 2447
miRNA : oni-mir-217-p3
length: 22
mfe: -25.1 kcal/mol
p-value: undefined
position 155
target 5' U GGGG G G 3'
GCGGUGCA GGGUG UG
CGUUACGU UCCAU AC
miRNA 3' C AG G AAC 5'
------------------------------------------------------------
dataset: 1
target: ENSSAUG00010015505
length: 1594
miRNA : dre-miR-133a-2-5p_R+1
length: 22
mfe: -25.2 kcal/mol
p-value: undefined
position 716
target 5' C GAAAC U A 3'
GGUUCCA ACC GCU
CCAAGGU UGG CGA
miRNA 3' UAAA AAAA U 5'
------------------------------------------------------------
dataset: 1
target: ENSSAUG00010009717
length: 60
miRNA : dre-miR-133a-2-5p_R+1
length: 22
mfe: -26.8 kcal/mol
p-value: undefined
position 37
target 5' G C C CA A 3'
GUUUGGU CC UU ACCAGCU
UAAACCA GG AA UGGUCGA
miRNA 3' A U AA 5'
------------------------------------------------------------
dataset: 1
target: ENSSAUG00010015505
length: 3943
miRNA : dre-miR-133a-2-5p_R+1
length: 22
mfe: -25.2 kcal/mol
p-value: undefined
position 3065
target 5' C GAAAC U A 3'
GGUUCCA ACC GCU
CCAAGGU UGG CGA
miRNA 3' UAAA AAAA U 5'
------------------------------------------------------------
dataset: 1
target: ENSSAUG00010016209
length: 955
miRNA : dre-miR-133a-2-5p_R+1
length: 22
mfe: -28.6 kcal/mol
p-value: undefined
position 732
target 5' C GGCC G 3'
UGGUUCCG UGCUAGCU
ACCAAGGU AUGGUCGA
miRNA 3' UAA AAA 5'
------------------------------------------------------------
dataset: 1
target: ENSSAUG00010022074
length: 4870
miRNA : dre-miR-133a-2-5p_R+1
length: 22
mfe: -28.0 kcal/mol
p-value: undefined
position 2479
target 5' G GG GC G 3'
UGG CCGU UUUACUAGCU
ACC GGUA AAAUGGUCGA
miRNA 3' UAA AA 5'
------------------------------------------------------------
dataset: 1
target: ENSSAUG00010022074
length: 4328
miRNA : dre-miR-133a-2-5p_R+1
length: 22
mfe: -28.0 kcal/mol
p-value: undefined
position 1937
target 5' G GG GC G 3'
UGG CCGU UUUACUAGCU
ACC GGUA AAAUGGUCGA
miRNA 3' UAA AA 5'
------------------------------------------------------------
dataset: 1
target: ENSSAUG00010001416
length: 2815
miRNA : PC-3p-5483_456
length: 22
mfe: -25.8 kcal/mol
p-value: undefined
position 55
target 5' C GC C GU U 3'
UGCA UUCA UUGUU GUGAG
ACGU AAGU AGCAA CACUC
miRNA 3' AA GU 5'
------------------------------------------------------------
dataset: 1
target: ENSSAUG00010022074
length: 4870
miRNA : PC-3p-5483_456
length: 22
mfe: -25.5 kcal/mol
p-value: undefined
position 3230
target 5' A UCU C UGUUGAACCCAGUGU G 3'
UUGC UU CAUC GUUCAGUGAG
AACG AA GUAG CAAGUCACUC
miRNA 3' A U 5'
------------------------------------------------------------
dataset: 1
target: ENSSAUG00010022074
length: 4328
miRNA : PC-3p-5483_456
length: 22
mfe: -25.5 kcal/mol
p-value: undefined
position 2688
target 5' A UCU C UGUUGAACCCAGUGU G 3'
UUGC UU CAUC GUUCAGUGAG
AACG AA GUAG CAAGUCACUC
miRNA 3' A U 5'
------------------------------------------------------------
dataset: 1
target: ENSSAUG00010015504
length: 1590
miRNA : ssa-miR-1-5p
length: 22
mfe: -25.5 kcal/mol
p-value: undefined
position 1495
target 5' A G C 3'
GGGUGCA GAAGAGG AUG
CCCAUGU UUUCUUC UAC
miRNA 3' UA A A A 5'
------------------------------------------------------------
dataset: 1
target: ENSSAUG00010001416
length: 4358
miRNA : ssa-miR-1-5p
length: 22
mfe: -25.2 kcal/mol
p-value: undefined
position 1776
target 5' C CC CG GG C G 3'
AUGGGU AC GAAG G GUG
UACCCA UG UUUC C UAC
miRNA 3' UA UU A A 5'
------------------------------------------------------------
dataset: 1
target: ENSSAUG00010026349
length: 1150
miRNA : ssa-miR-1-5p
length: 22
mfe: -26.9 kcal/mol
p-value: undefined
position 142
target 5' U CU AGGUU GG G 3'
GUGGGU GCA GG GUGUGU
UACCCA UGU UC CAUACA
miRNA 3' AUU UU 5'
------------------------------------------------------------
dataset: 1
target: ENSSAUG00010005522
length: 2711
miRNA : dre-miR-206-5p_1ss17GC
length: 23
mfe: -28.1 kcal/mol
p-value: undefined
position 894
target 5' G GGGUG AA G 3'
GGGGGUG GAGGA AGCA
CCCCUAU UUCCU UCGU
miRNA 3' AUA A ACA 5'
------------------------------------------------------------
dataset: 1
target: ENSSAUG00010015941
length: 4547
miRNA : dre-miR-206-5p_1ss17GC
length: 23
mfe: -26.4 kcal/mol
p-value: undefined
position 1902
target 5' A U U UUAUAC A 3'
AUGGG GAUAUAG GGA AGCA
UACCC CUAUAUU CCU UCGU
miRNA 3' A ACA 5'
------------------------------------------------------------
dataset: 1
target: ENSSAUG00010002983
length: 1203
miRNA : dre-miR-206-5p_1ss17GC
length: 23
mfe: -27.0 kcal/mol
p-value: undefined
position 138
target 5' A A CUGGGCUACA GG U 3'
GUGGGGA GU AAGG GC
UACCCCU UA UUCC CG
miRNA 3' A A UU UACA 5'
------------------------------------------------------------
dataset: 1
target: ENSSAUG00010005522
length: 2072
miRNA : dre-miR-206-5p_1ss17GC
length: 23
mfe: -28.1 kcal/mol
p-value: undefined
position 894
target 5' G GGGUG AA G 3'
GGGGGUG GAGGA AGCA
CCCCUAU UUCCU UCGU
miRNA 3' AUA A ACA 5'
------------------------------------------------------------
dataset: 1
target: ENSSAUG00010005522
length: 7054
miRNA : dre-miR-206-5p_1ss17GC
length: 23
mfe: -28.1 kcal/mol
p-value: undefined
position 420
target 5' G GGGUG AA G 3'
GGGGGUG GAGGA AGCA
CCCCUAU UUCCU UCGU
miRNA 3' AUA A ACA 5'
------------------------------------------------------------
dataset: 1
target: ENSSAUG00010005522
length: 2357
miRNA : dre-miR-206-5p_1ss17GC
length: 23
mfe: -28.1 kcal/mol
p-value: undefined
position 496
target 5' G GGGUG AA G 3'
GGGGGUG GAGGA AGCA
CCCCUAU UUCCU UCGU
miRNA 3' AUA A ACA 5'
------------------------------------------------------------
dataset: 1
target: ENSSAUG00010002982
length: 1020
miRNA : dre-miR-206-5p_1ss17GC
length: 23
mfe: -27.7 kcal/mol
p-value: undefined
position 774
target 5' G G ACCUCAACA C C 3'
GGGGAU AUA GGGAAGC UGU
CCCCUA UAU UCCUUCG ACA
miRNA 3' AUA U 5'
------------------------------------------------------------
dataset: 1
target: ENSSAUG00010010920
length: 5015
miRNA : dre-miR-206-5p_1ss17GC
length: 23
mfe: -28.4 kcal/mol
p-value: undefined
position 129
target 5' U A CU GG AUU G 3'
UAUGG GGAU GUAAGG G GUG
AUACC CCUA UAUUCC C UAC
miRNA 3' UU G A 5'
------------------------------------------------------------
dataset: 1
target: ENSSAUG00010009596
length: 1577
miRNA : dre-miR-206-5p_1ss17GC
length: 23
mfe: -25.0 kcal/mol
p-value: undefined
position 819
target 5' C GG GG G U 3'
GGGGG GGGG G AU
CCCCU UUCC C UA
miRNA 3' AUA AUA UU G CA 5'
------------------------------------------------------------
dataset: 1
target: ENSSAUG00010015510
length: 573
miRNA : dre-miR-206-5p_1ss17GC
length: 23
mfe: -25.8 kcal/mol
p-value: undefined
position 318
target 5' A A GGAAGCGGAAGUG G 3'
GG GGGUAU GAGGAGGCG
CC CCUAUA UUCCUUCGU
miRNA 3' AUA ACA 5'
------------------------------------------------------------
dataset: 1
target: ENSSAUG00010015510
length: 755
miRNA : dre-miR-206-5p_1ss17GC
length: 23
mfe: -25.8 kcal/mol
p-value: undefined
position 374
target 5' A A GGAAGCGGAAGUG G 3'
GG GGGUAU GAGGAGGCG
CC CCUAUA UUCCUUCGU
miRNA 3' AUA ACA 5'
------------------------------------------------------------
dataset: 1
target: ENSSAUG00010016109
length: 3060
miRNA : dre-miR-206-5p_1ss17GC
length: 23
mfe: -26.9 kcal/mol
p-value: undefined
position 1802
target 5' G A UCUGGAG U 3'
AUGGG GGUG AAGGAGGU GUGU
UACCC CUAU UUCCUUCG UACA
miRNA 3' A A 5'
------------------------------------------------------------
dataset: 1
target: ENSSAUG00010012228
length: 4180
miRNA : dre-miR-206-5p_1ss17GC
length: 23
mfe: -28.6 kcal/mol
p-value: undefined
position 869
target 5' A GCGUGUUGU GAAGACUCGCUGU C 3'
GGGGA UGUGGGGA GGCGUGU
CCCCU AUAUUCCU UCGUACA
miRNA 3' AUA 5'
------------------------------------------------------------
dataset: 1
target: ENSSAUG00010008657
length: 3049
miRNA : dre-miR-206-5p_1ss17GC
length: 23
mfe: -26.2 kcal/mol
p-value: undefined
position 117
target 5' G A C 3'
UGUGGGGG GGGGGAG CA
AUACCCCU UUCCUUC GU
miRNA 3' AUA ACA 5'
------------------------------------------------------------
dataset: 1
target: ENSSAUG00010005522
length: 7130
miRNA : dre-miR-206-5p_1ss17GC
length: 23
mfe: -28.1 kcal/mol
p-value: undefined
position 496
target 5' G GGGUG AA G 3'
GGGGGUG GAGGA AGCA
CCCCUAU UUCCU UCGU
miRNA 3' AUA A ACA 5'
------------------------------------------------------------
dataset: 1
target: ENSSAUG00010002184
length: 5178
miRNA : dre-miR-206-5p_1ss17GC
length: 23
mfe: -26.9 kcal/mol
p-value: undefined
position 1236
target 5' G G GG GGAGG G 3'
GGGGA GAGGA AGCG GU
CCCCU UUCCU UCGU CA
miRNA 3' AUA AUA A 5'
------------------------------------------------------------
dataset: 1
target: ENSSAUG00010010920
length: 4997
miRNA : dre-miR-206-5p_1ss17GC
length: 23
mfe: -28.1 kcal/mol
p-value: undefined
position 4865
target 5' U U G A U 3'
UGG GGA AAGGAGG CGUGU
ACC CCU UUCCUUC GUACA
miRNA 3' AU AUA 5'
------------------------------------------------------------
dataset: 1
target: ENSSAUG00010005522
length: 7528
miRNA : dre-miR-206-5p_1ss17GC
length: 23
mfe: -28.1 kcal/mol
p-value: undefined
position 894
target 5' G GGGUG AA G 3'
GGGGGUG GAGGA AGCA
CCCCUAU UUCCU UCGU
miRNA 3' AUA A ACA 5'
------------------------------------------------------------
dataset: 1
target: ENSSAUG00010015510
length: 796
miRNA : dre-miR-206-5p_1ss17GC
length: 23
mfe: -25.8 kcal/mol
p-value: undefined
position 415
target 5' A A GGAAGCGGAAGUG G 3'
GG GGGUAU GAGGAGGCG
CC CCUAUA UUCCUUCGU
miRNA 3' AUA ACA 5'
------------------------------------------------------------
dataset: 1
target: ENSSAUG00010003663
length: 1157
miRNA : dre-miR-206-5p_1ss17GC
length: 23
mfe: -25.1 kcal/mol
p-value: undefined
position 764
target 5' U CU GGCUU ACUG G G 3'
UGUGGGGA UG AGGA AG GUG
AUACCCCU AU UCCU UC UAC
miRNA 3' AU G A 5'
------------------------------------------------------------
dataset: 1
target: ENSSAUG00010010920
length: 4961
miRNA : dre-miR-206-5p_1ss17GC
length: 23
mfe: -28.1 kcal/mol
p-value: undefined
position 4829
target 5' U U G A U 3'
UGG GGA AAGGAGG CGUGU
ACC CCU UUCCUUC GUACA
miRNA 3' AU AUA 5'
------------------------------------------------------------
dataset: 1
target: ENSSAUG00010017848
length: 5595
miRNA : dre-miR-206-5p_1ss17GC
length: 23
mfe: -26.3 kcal/mol
p-value: undefined
position 5016
target 5' C UG U U 3'
GGGG GUGGG GGAGCAU
CCCC UAUUC CUUCGUA
miRNA 3' AUA UA CA 5'
------------------------------------------------------------
dataset: 1
target: ENSSAUG00010024948
length: 2869
miRNA : dre-miR-206-5p_1ss17GC
length: 23
mfe: -25.0 kcal/mol
p-value: undefined
position 299
target 5' C C AGAGGAUC C 3'
GGG GGUGUGA GGAGGCG
CCC CUAUAUU CCUUCGU
miRNA 3' AUA ACA 5'
------------------------------------------------------------
dataset: 1
target: ENSSAUG00010022074
length: 4870
miRNA : dre-miR-206-5p_1ss17GC
length: 23
mfe: -25.2 kcal/mol
p-value: undefined
position 3786
target 5' C U GC A 3'
AUGGG GA AGGAAGUA
UACCC CU UCCUUCGU
miRNA 3' A AUAU ACA 5'
------------------------------------------------------------
dataset: 1
target: ENSSAUG00010016109
length: 1468
miRNA : dre-miR-206-5p_1ss17GC
length: 23
mfe: -26.9 kcal/mol
p-value: undefined
position 210
target 5' G A UCUGGAG U 3'
AUGGG GGUG AAGGAGGU GUGU
UACCC CUAU UUCCUUCG UACA
miRNA 3' A A 5'
------------------------------------------------------------
dataset: 1
target: ENSSAUG00010017089
length: 3290
miRNA : dre-miR-206-5p_1ss17GC
length: 23
mfe: -28.6 kcal/mol
p-value: undefined
position 700
target 5' A AAGUUAAACUU CCGUCUUCCUCAUG A 3'
UGUGGGGA UGU AGGGAGGUAUG
AUACCCCU AUA UUCCUUCGUAC
miRNA 3' A 5'
------------------------------------------------------------
dataset: 1
target: ENSSAUG00010020704
length: 3171
miRNA : dre-miR-206-5p_1ss17GC
length: 23
mfe: -28.8 kcal/mol
p-value: undefined
position 64
target 5' A G GG U 3'
GGGGG GGGG GCGU
CCCCU UUCC CGUA
miRNA 3' AUA AUA UU CA 5'
------------------------------------------------------------
dataset: 1
target: ENSSAUG00010016109
length: 1976
miRNA : dre-miR-206-5p_1ss17GC
length: 23
mfe: -25.0 kcal/mol
p-value: undefined
position 448
target 5' G AAAAUCCCCAUCC CAUU C 3'
AUGGG GG UAUAAGGAGGCA
UACCC CU AUAUUCCUUCGU
miRNA 3' A ACA 5'
------------------------------------------------------------
dataset: 1
target: ENSSAUG00010020704
length: 3171
miRNA : dre-miR-206-5p_1ss17GC
length: 23
mfe: -28.8 kcal/mol
p-value: undefined
position 64
target 5' A G GG U 3'
GGGGG GGGG GCGU
CCCCU UUCC CGUA
miRNA 3' AUA AUA UU CA 5'
------------------------------------------------------------
dataset: 1
target: ENSSAUG00010016280
length: 2123
miRNA : dre-miR-206-5p_1ss17GC
length: 23
mfe: -26.2 kcal/mol
p-value: undefined
position 475
target 5' A CACCCUGAAU G 3'
GGGGGUGU GG GAGCGUG
CCCCUAUA CC UUCGUAC
miRNA 3' AUA UU A 5'
------------------------------------------------------------
dataset: 1
target: ENSSAUG00010020704
length: 3816
miRNA : dre-miR-206-5p_1ss17GC
length: 23
mfe: -28.8 kcal/mol
p-value: undefined
position 64
target 5' A G GG U 3'
GGGGG GGGG GCGU
CCCCU UUCC CGUA
miRNA 3' AUA AUA UU CA 5'
------------------------------------------------------------
dataset: 1
target: ENSSAUG00010022074
length: 4328
miRNA : dre-miR-206-5p_1ss17GC
length: 23
mfe: -25.2 kcal/mol
p-value: undefined
position 3244
target 5' C U GC A 3'
AUGGG GA AGGAAGUA
UACCC CU UCCUUCGU
miRNA 3' A AUAU ACA 5'
------------------------------------------------------------
dataset: 1
target: ENSSAUG00010016280
length: 2447
miRNA : dre-miR-206-5p_1ss17GC
length: 23
mfe: -26.2 kcal/mol
p-value: undefined
position 475
target 5' A CACCCUGAAU G 3'
GGGGGUGU GG GAGCGUG
CCCCUAUA CC UUCGUAC
miRNA 3' AUA UU A 5'
------------------------------------------------------------
dataset: 1
target: ENSSAUG00010026349
length: 1150
miRNA : dre-miR-206-5p_1ss17GC
length: 23
mfe: -25.9 kcal/mol
p-value: undefined
position 157
target 5' U UGUGU G 3'
UGGGGGUGUG GUGUGU
ACCCCUAUAU CGUACA
miRNA 3' AU UCCUU 5'
------------------------------------------------------------
dataset: 1
target: ENSSAUG00010013187
length: 4204
miRNA : dre-miR-122
length: 22
mfe: -27.5 kcal/mol
p-value: undefined
position 3764
target 5' U CC G G 3'
GGCGCC UGUUGCA UCCA
UUGUGG ACAGUGU AGGU
miRNA 3' GU UA G 5'
------------------------------------------------------------
dataset: 1
target: ENSSAUG00010015789
length: 957
miRNA : dre-miR-122
length: 22
mfe: -32.0 kcal/mol
p-value: undefined
position 395
target 5' A G CAG G 3'
CAGACA UA GUCACGCUCCA
GUUUGU GU CAGUGUGAGGU
miRNA 3' G AA 5'
------------------------------------------------------------
dataset: 1
target: ENSSAUG00010002786
length: 4497
miRNA : dre-miR-122
length: 22
mfe: -26.5 kcal/mol
p-value: undefined
position 641
target 5' G CA UCCCAG U 3'
AAAUACC UGUC GCGCUCC
UUUGUGG ACAG UGUGAGG
miRNA 3' G UA U 5'
------------------------------------------------------------
dataset: 1
target: ENSSAUG00010015941
length: 4547
miRNA : dre-miR-122
length: 22
mfe: -25.0 kcal/mol
p-value: undefined
position 1629
target 5' A UG UG A U 3'
CAGAC U UGUCGC CUC CA
GUUUG G ACAGUG GAG GU
miRNA 3' UG UA U 5'
------------------------------------------------------------
dataset: 1
target: ENSSAUG00010015789
length: 873
miRNA : dre-miR-122
length: 22
mfe: -32.0 kcal/mol
p-value: undefined
position 395
target 5' A G CAG G 3'
CAGACA UA GUCACGCUCCA
GUUUGU GU CAGUGUGAGGU
miRNA 3' G AA 5'
------------------------------------------------------------
dataset: 1
target: ENSSAUG00010015789
length: 837
miRNA : dre-miR-122
length: 22
mfe: -32.0 kcal/mol
p-value: undefined
position 395
target 5' A G CAG G 3'
CAGACA UA GUCACGCUCCA
GUUUGU GU CAGUGUGAGGU
miRNA 3' G AA 5'
------------------------------------------------------------
dataset: 1
target: ENSSAUG00010005522
length: 7054
miRNA : dre-miR-122
length: 22
mfe: -25.5 kcal/mol
p-value: undefined
position 2260
target 5' A GG GCGAUGGGAGGC C 3'
GAACACCAU CACA CUCC
UUUGUGGUA GUGU GAGG
miRNA 3' G ACA U 5'
------------------------------------------------------------
dataset: 1
target: ENSSAUG00010002786
length: 4453
miRNA : dre-miR-122
length: 22
mfe: -26.5 kcal/mol
p-value: undefined
position 597
target 5' G CA UCCCAG U 3'
AAAUACC UGUC GCGCUCC
UUUGUGG ACAG UGUGAGG
miRNA 3' G UA U 5'
------------------------------------------------------------
dataset: 1
target: ENSSAUG00010015789
length: 901
miRNA : dre-miR-122
length: 22
mfe: -32.0 kcal/mol
p-value: undefined
position 395
target 5' A G CAG G 3'
CAGACA UA GUCACGCUCCA
GUUUGU GU CAGUGUGAGGU
miRNA 3' G AA 5'
------------------------------------------------------------
dataset: 1
target: ENSSAUG00010010920
length: 5015
miRNA : dre-miR-122
length: 22
mfe: -25.4 kcal/mol
p-value: undefined
position 2479
target 5' A CC UCAU UG U 3'
GAACACCA UGUU GC UUCA
UUUGUGGU ACAG UG AGGU
miRNA 3' G A UG 5'
------------------------------------------------------------
dataset: 1
target: ENSSAUG00010016109
length: 3060
miRNA : dre-miR-122
length: 22
mfe: -27.1 kcal/mol
p-value: undefined
position 457
target 5' A G CCA C C 3'
CAAGCAUCA UGUC GCAC UCC
GUUUGUGGU ACAG UGUG AGG
miRNA 3' A U 5'
------------------------------------------------------------
dataset: 1
target: ENSSAUG00010012228
length: 4180
miRNA : dre-miR-122
length: 22
mfe: -25.4 kcal/mol
p-value: undefined
position 604
target 5' U GGGAGC GCAGCA C 3'
GAACAUCA UGUCA GCUCCG
UUUGUGGU ACAGU UGAGGU
miRNA 3' G A G 5'
------------------------------------------------------------
dataset: 1
target: ENSSAUG00010013622
length: 2998
miRNA : dre-miR-122
length: 22
mfe: -25.8 kcal/mol
p-value: undefined
position 2456
target 5' U UG A 3'
CACCAUUGUUAC U
GUGGUAACAGUG A
miRNA 3' GUUU UG GGU 5'
------------------------------------------------------------
dataset: 1
target: ENSSAUG00010005522
length: 7130
miRNA : dre-miR-122
length: 22
mfe: -25.5 kcal/mol
p-value: undefined
position 2336
target 5' A GG GCGAUGGGAGGC C 3'
GAACACCAU CACA CUCC
UUUGUGGUA GUGU GAGG
miRNA 3' G ACA U 5'
------------------------------------------------------------
dataset: 1
target: ENSSAUG00010002184
length: 5178
miRNA : dre-miR-122
length: 22
mfe: -26.5 kcal/mol
p-value: undefined
position 2653
target 5' C C C 3'
GACGCC UGUCGC CUCC
UUGUGG ACAGUG GAGG
miRNA 3' GU UA U U 5'
------------------------------------------------------------
dataset: 1
target: ENSSAUG00010013187
length: 4141
miRNA : dre-miR-122
length: 22
mfe: -27.5 kcal/mol
p-value: undefined
position 3701
target 5' U CC G G 3'
GGCGCC UGUUGCA UCCA
UUGUGG ACAGUGU AGGU
miRNA 3' GU UA G 5'
------------------------------------------------------------
dataset: 1
target: ENSSAUG00010010920
length: 4997
miRNA : dre-miR-122
length: 22
mfe: -25.4 kcal/mol
p-value: undefined
position 2461
target 5' A CC UCAU UG U 3'
GAACACCA UGUU GC UUCA
UUUGUGGU ACAG UG AGGU
miRNA 3' G A UG 5'
------------------------------------------------------------
dataset: 1
target: ENSSAUG00010001613
length: 1821
miRNA : dre-miR-122
length: 22
mfe: -25.4 kcal/mol
p-value: undefined
position 628
target 5' A UGGAU GUG G 3'
UAGGC CCAUUGU CACAUUCU
GUUUG GGUAACA GUGUGAGG
miRNA 3' U U 5'
------------------------------------------------------------
dataset: 1
target: ENSSAUG00010005522
length: 7528
miRNA : dre-miR-122
length: 22
mfe: -25.5 kcal/mol
p-value: undefined
position 2734
target 5' A GG GCGAUGGGAGGC C 3'
GAACACCAU CACA CUCC
UUUGUGGUA GUGU GAGG
miRNA 3' G ACA U 5'
------------------------------------------------------------
dataset: 1
target: ENSSAUG00010010920
length: 4961
miRNA : dre-miR-122
length: 22
mfe: -25.4 kcal/mol
p-value: undefined
position 2425
target 5' A CC UCAU UG U 3'
GAACACCA UGUU GC UUCA
UUUGUGGU ACAG UG AGGU
miRNA 3' G A UG 5'
------------------------------------------------------------
dataset: 1
target: ENSSAUG00010016074
length: 1195
miRNA : dre-miR-122
length: 22
mfe: -26.4 kcal/mol
p-value: undefined
position 976
target 5' C GAGACA UACAACCU A 3'
AGCACCA GUCACAU UCCA
UUGUGGU CAGUGUG AGGU
miRNA 3' GU AA 5'
------------------------------------------------------------
dataset: 1
target: ENSSAUG00010017848
length: 5595
miRNA : dre-miR-122
length: 22
mfe: -26.7 kcal/mol
p-value: undefined
position 3402
target 5' A ACA G C G 3'
UAGACAUCA UGUCA GC UCCG
GUUUGUGGU ACAGU UG AGGU
miRNA 3' A G 5'
------------------------------------------------------------
dataset: 1
target: ENSSAUG00010024948
length: 2869
miRNA : dre-miR-122
length: 22
mfe: -26.0 kcal/mol
p-value: undefined
position 93
target 5' G UAU C 3'
AAGCGCCGU GUC CUCC
UUUGUGGUA CAG GAGG
miRNA 3' G A UGU U 5'
------------------------------------------------------------
dataset: 1
target: ENSSAUG00010017089
length: 3290
miRNA : dre-miR-122
[truncated: 45,912 more rows]

## Sheet: AA_vs_CT_mRNAdown_miRNAup (1)
Version: RNAhybrid 2.2
Command line:/vol/bioapps/bin/RNAhybrid.bin -b 1 -D -q /var/bibiserv2/anonymous/rnahybrid/21/11/40/bibiserv2_2022-11-21_114006_Odx8L/rnahybrid_input_mirna_sequences.file -t /var/bibiserv2/anonymous/rnahybrid/21/11/40/bibiserv2_2022-11-21_114006_Odx8L/rnahybrid_input_target_rna_sequences_.file -e -28 -m 24248 -n 26
searching
dataset: 1
mde of dre-miR-181b-3p_R-1_2ss9TA11AG: -41.800003					mde: Maximal possible interaction for each individual miRNA, expressed as kcal/mol.
mde of PC-3p-41976_30: -41.699997
mde of PC-5p-58604_15: -53.200001
mde of abu-miR-7133-3p: -39.600002
mde of abu-miR-2187b-3p_R+1_1ss20AG: -45.200001
mde of PC-3p-39790_33: -56.599998
mde of PC-5p-16250_129: -39.000000
mde of PC-3p-32668_47: -46.600002
mde of PC-3p-67586_11: -46.400009
mde of oni-miR-7133_R-1: -38.099995
mde of dre-miR-499-3p_R+1: -42.600006
mde of oni-miR-1: -38.299995
mde of PC-5p-44509_26: -45.599995
mde of PC-3p-5483_456: -42.700005
mde of oni-miR-133a_L+1R-2: -47.000004
mde of oni-miR-133b: -47.000004
mde of oni-miR-301a_R+1_1ss1TC: -44.500008
mde of ssa-miR-146a-5p_R+2: -49.799999
mde of dre-miR-133a-2-5p_R+1: -41.400002
mde of PC-3p-18663_108: -49.899998
mde of oni-mir-106-p3: -47.500004
mde of oni-miR-33b-3p: -43.200005
mde of oni-miR-7147_R-1: -47.100002
mde of oni-mir-217-p3: -45.600002
mde of PC-5p-11296_197: -35.400002
mde of ssa-miR-1-5p: -40.700001
mde of ssa-miR-499b-3p: -41.700005
mde of oni-miR-137b: -43.399998
mde of ssa-miR-454-5p_R+1_1ss12AG: -49.300007
mde of dre-miR-206-5p_1ss17GC: -45.899994
mde of dre-miR-1_R+1: -40.399994
mde of PC-5p-7698_304: -50.299999
mde of ssa-let-7a-3-3p: -40.399998
mde of PC-3p-5929_417: -45.500004
mde of PC-5p-2402_1316: -52.000008
mde of oni-miR-499: -39.200001
mde of oni-miR-33a-3p_1ss20TC: -44.900005
mde of oni-mir-301a-p5_1ss11CT: -42.399998
mde of oni-let-7a-3-p3: -41.399998
mde of oni-miR-1388: -48.400002
mde of oni-mir-17a-1-p3: -49.500000
mde of ssa-miR-19c-4-5p_R+1: -43.799999
mde of oni-mir-216a-p3: -46.799995
mde of dre-miR-19a-5p_L+1R-1: -41.299999
mde of ssa-let-7g-3p_1ss22CT: -42.200005
mde of oni-mir-128-2-p5: -55.099998
mde of PC-5p-8494_273: -47.299995
mde of PC-3p-30182_54: -47.800003
mde of abu-mir-338-2-p5: -43.200001
mde of PC-3p-12825_171: -44.999996
mde of dre-miR-133b-5p_1ss11TC: -47.699997
mde of PC-5p-45446_25: -44.199997
mde of PC-5p-41777_30: -53.700001
mde of PC-5p-13322_163: -48.000004
Individual hits
------------------------------------------------------------
dataset: 1
target: ENSSAUG00010008874|ENSSAUT00010020993
length: 2877
miRNA : dre-miR-181b-3p_R-1_2ss9TA11AG
length: 21
mfe: -28.2 kcal/mol
p-value: undefined
position 2088
target 5' C G UCAAAUCUCC C 3'
UGCA UCAUUGU UCAGUGAG
ACGU AGUAGCA AGUCACUC
miRNA 3' A A 5'
------------------------------------------------------------
dataset: 1
target: ENSSAUG00010008874|ENSSAUT00010020975
length: 2544
miRNA : dre-miR-181b-3p_R-1_2ss9TA11AG
length: 21
mfe: -28.2 kcal/mol
p-value: undefined
position 1756
target 5' C G UCAAAUCUCC C 3'
UGCA UCAUUGU UCAGUGAG
ACGU AGUAGCA AGUCACUC
miRNA 3' A A 5'
------------------------------------------------------------
dataset: 1
target: ENSSAUG00010008874|ENSSAUT00010020988
length: 2545
miRNA : dre-miR-181b-3p_R-1_2ss9TA11AG
length: 21
mfe: -28.2 kcal/mol
p-value: undefined
position 1756
target 5' C G UCAAAUCUCC C 3'
UGCA UCAUUGU UCAGUGAG
ACGU AGUAGCA AGUCACUC
miRNA 3' A A 5'
------------------------------------------------------------
dataset: 1
target: ENSSAUG00010008874|ENSSAUT00010021009
length: 2422
miRNA : dre-miR-181b-3p_R-1_2ss9TA11AG
length: 21
mfe: -28.2 kcal/mol
p-value: undefined
position 1633
target 5' C G UCAAAUCUCC C 3'
UGCA UCAUUGU UCAGUGAG
ACGU AGUAGCA AGUCACUC
miRNA 3' A A 5'
------------------------------------------------------------
dataset: 1
target: ENSSAUG00010008874|ENSSAUT00010020979
length: 2876
miRNA : dre-miR-181b-3p_R-1_2ss9TA11AG
length: 21
mfe: -28.2 kcal/mol
p-value: undefined
position 2088
target 5' C G UCAAAUCUCC C 3'
UGCA UCAUUGU UCAGUGAG
ACGU AGUAGCA AGUCACUC
miRNA 3' A A 5'
------------------------------------------------------------
dataset: 1
target: ENSSAUG00010008874|ENSSAUT00010020976
length: 2876
miRNA : dre-miR-181b-3p_R-1_2ss9TA11AG
length: 21
mfe: -28.2 kcal/mol
p-value: undefined
position 2088
target 5' C G UCAAAUCUCC C 3'
UGCA UCAUUGU UCAGUGAG
ACGU AGUAGCA AGUCACUC
miRNA 3' A A 5'
------------------------------------------------------------
dataset: 1
target: ENSSAUG00010013563|ENSSAUT00010033577|megf6b
length: 3774
miRNA : dre-miR-181b-3p_R-1_2ss9TA11AG
length: 21
mfe: -28.3 kcal/mol
p-value: undefined
position 2916
target 5' C CG GUG U A 3'
UGU UCAUCG UCAGUG G
ACG AGUAGC AGUCAC C
miRNA 3' A UA A U 5'
------------------------------------------------------------
dataset: 1
target: ENSSAUG00010013563|ENSSAUT00010033557|megf6b
length: 6648
miRNA : dre-miR-181b-3p_R-1_2ss9TA11AG
length: 21
mfe: -28.3 kcal/mol
p-value: undefined
position 3822
target 5' C CG GUG U A 3'
UGU UCAUCG UCAGUG G
ACG AGUAGC AGUCAC C
miRNA 3' A UA A U 5'
------------------------------------------------------------
dataset: 1
target: ENSSAUG00010013563|ENSSAUT00010033587|megf6b
length: 5686
miRNA : dre-miR-181b-3p_R-1_2ss9TA11AG
length: 21
mfe: -28.3 kcal/mol
p-value: undefined
position 2860
target 5' C CG GUG U A 3'
UGU UCAUCG UCAGUG G
ACG AGUAGC AGUCAC C
miRNA 3' A UA A U 5'
------------------------------------------------------------
dataset: 1
target: ENSSAUG00010013563|ENSSAUT00010033600|megf6b
length: 3707
miRNA : dre-miR-181b-3p_R-1_2ss9TA11AG
length: 21
mfe: -28.3 kcal/mol
p-value: undefined
position 2435
target 5' C CG GUG U A 3'
UGU UCAUCG UCAGUG G
ACG AGUAGC AGUCAC C
miRNA 3' A UA A U 5'
------------------------------------------------------------
dataset: 1
target: ENSSAUG00010021005|ENSSAUT00010054763|PTGS1
length: 1731
miRNA : dre-miR-181b-3p_R-1_2ss9TA11AG
length: 21
mfe: -28.4 kcal/mol
p-value: undefined
position 1341
target 5' G ACG C U 3'
GCGU CAUCGUUCAG GAG
CGUA GUAGCAAGUC CUC
miRNA 3' AA A A 5'
------------------------------------------------------------
dataset: 1
target: ENSSAUG00010021005|ENSSAUT00010054813|PTGS1
length: 1734
miRNA : dre-miR-181b-3p_R-1_2ss9TA11AG
length: 21
mfe: -28.4 kcal/mol
p-value: undefined
position 1344
target 5' G ACG C U 3'
GCGU CAUCGUUCAG GAG
CGUA GUAGCAAGUC CUC
miRNA 3' AA A A 5'
------------------------------------------------------------
dataset: 1
target: ENSSAUG00010021005|ENSSAUT00010054776|PTGS1
length: 1758
miRNA : dre-miR-181b-3p_R-1_2ss9TA11AG
length: 21
mfe: -28.4 kcal/mol
p-value: undefined
position 1368
target 5' G ACG C U 3'
GCGU CAUCGUUCAG GAG
CGUA GUAGCAAGUC CUC
miRNA 3' AA A A 5'
------------------------------------------------------------
dataset: 1
target: ENSSAUG00010021005|ENSSAUT00010054629|PTGS1
length: 1698
miRNA : dre-miR-181b-3p_R-1_2ss9TA11AG
length: 21
mfe: -28.4 kcal/mol
p-value: undefined
position 1341
target 5' G ACG C U 3'
GCGU CAUCGUUCAG GAG
CGUA GUAGCAAGUC CUC
miRNA 3' AA A A 5'
------------------------------------------------------------
dataset: 1
target: ENSSAUG00010021005|ENSSAUT00010054761|PTGS1
length: 1752
miRNA : dre-miR-181b-3p_R-1_2ss9TA11AG
length: 21
mfe: -28.4 kcal/mol
p-value: undefined
position 1362
target 5' G ACG C U 3'
GCGU CAUCGUUCAG GAG
CGUA GUAGCAAGUC CUC
miRNA 3' AA A A 5'
------------------------------------------------------------
dataset: 1
target: ENSSAUG00010021005|ENSSAUT00010054818|PTGS1
length: 1770
miRNA : dre-miR-181b-3p_R-1_2ss9TA11AG
length: 21
mfe: -28.4 kcal/mol
p-value: undefined
position 1380
target 5' G ACG C U 3'
GCGU CAUCGUUCAG GAG
CGUA GUAGCAAGUC CUC
miRNA 3' AA A A 5'
------------------------------------------------------------
dataset: 1
target: ENSSAUG00010021005|ENSSAUT00010054783|PTGS1
length: 1737
miRNA : dre-miR-181b-3p_R-1_2ss9TA11AG
length: 21
mfe: -28.4 kcal/mol
p-value: undefined
position 1347
target 5' G ACG C U 3'
GCGU CAUCGUUCAG GAG
CGUA GUAGCAAGUC CUC
miRNA 3' AA A A 5'
------------------------------------------------------------
dataset: 1
target: ENSSAUG00010021005|ENSSAUT00010054758|PTGS1
length: 1812
miRNA : dre-miR-181b-3p_R-1_2ss9TA11AG
length: 21
mfe: -28.4 kcal/mol
p-value: undefined
position 1422
target 5' G ACG C U 3'
GCGU CAUCGUUCAG GAG
CGUA GUAGCAAGUC CUC
miRNA 3' AA A A 5'
------------------------------------------------------------
dataset: 1
target: ENSSAUG00010021005|ENSSAUT00010054863|PTGS1
length: 1722
miRNA : dre-miR-181b-3p_R-1_2ss9TA11AG
length: 21
mfe: -28.4 kcal/mol
p-value: undefined
position 1332
target 5' G ACG C U 3'
GCGU CAUCGUUCAG GAG
CGUA GUAGCAAGUC CUC
miRNA 3' AA A A 5'
------------------------------------------------------------
dataset: 1
target: ENSSAUG00010015941|ENSSAUT00010039739
length: 4547
miRNA : PC-3p-41976_30
length: 22
mfe: -28.0 kcal/mol
p-value: undefined
position 3609
target 5' A UUG U G 3'
GUGA GCUGUGGCGG UUUGUUU
CACU UGACAUCGUU AAACGAA
miRNA 3' C 5'
------------------------------------------------------------
dataset: 1
target: ENSSAUG00010012649|ENSSAUT00010031087|gnptab
length: 3879
miRNA : PC-3p-41976_30
length: 22
mfe: -29.6 kcal/mol
p-value: undefined
position 1710
target 5' A AGG C A 3'
GGUGGAC UGUGGCAGUU GC
CCACUUG ACAUCGUUAA CG
miRNA 3' A AA 5'
------------------------------------------------------------
dataset: 1
target: ENSSAUG00010012649|ENSSAUT00010031073|gnptab
length: 4181
miRNA : PC-3p-41976_30
length: 22
mfe: -29.6 kcal/mol
p-value: undefined
position 1716
target 5' A AGG C A 3'
GGUGGAC UGUGGCAGUU GC
CCACUUG ACAUCGUUAA CG
miRNA 3' A AA 5'
------------------------------------------------------------
dataset: 1
target: ENSSAUG00010012649|ENSSAUT00010031082|gnptab
length: 3864
miRNA : PC-3p-41976_30
length: 22
mfe: -29.6 kcal/mol
p-value: undefined
position 1656
target 5' A AGG C A 3'
GGUGGAC UGUGGCAGUU GC
CCACUUG ACAUCGUUAA CG
miRNA 3' A AA 5'
------------------------------------------------------------
dataset: 1
target: ENSSAUG00010012649|ENSSAUT00010031083|gnptab
length: 3891
miRNA : PC-3p-41976_30
length: 22
mfe: -29.6 kcal/mol
p-value: undefined
position 1665
target 5' A AGG C A 3'
GGUGGAC UGUGGCAGUU GC
CCACUUG ACAUCGUUAA CG
miRNA 3' A AA 5'
------------------------------------------------------------
dataset: 1
target: ENSSAUG00010012649|ENSSAUT00010031088|gnptab
length: 2643
miRNA : PC-3p-41976_30
length: 22
mfe: -29.6 kcal/mol
p-value: undefined
position 1119
target 5' A AGG C A 3'
GGUGGAC UGUGGCAGUU GC
CCACUUG ACAUCGUUAA CG
miRNA 3' A AA 5'
------------------------------------------------------------
dataset: 1
target: ENSSAUG00010021285|ENSSAUT00010053859
length: 2195
miRNA : PC-3p-41976_30
length: 22
mfe: -28.0 kcal/mol
p-value: undefined
position 1515
target 5' U CCAUCAUG C 3'
GUGGGCUGUAGCAA GCU
CACUUGACAUCGUU CGA
miRNA 3' C AAA A 5'
------------------------------------------------------------
dataset: 1
target: ENSSAUG00010023400|ENSSAUT00010060013|cyp1a1
length: 2065
miRNA : PC-3p-41976_30
length: 22
mfe: -28.3 kcal/mol
p-value: undefined
position 732
target 5' U U UG C 3'
GUGA CUGUGGCA UGCUU
CACU GACAUCGU ACGAA
miRNA 3' C U UAA 5'
------------------------------------------------------------
dataset: 1
target: ENSSAUG00010021285|ENSSAUT00010053860
length: 2355
miRNA : PC-3p-41976_30
length: 22
mfe: -28.0 kcal/mol
p-value: undefined
position 1675
target 5' U CCAUCAUG C 3'
GUGGGCUGUAGCAA GCU
CACUUGACAUCGUU CGA
miRNA 3' C AAA A 5'
------------------------------------------------------------
dataset: 1
target: ENSSAUG00010021570|ENSSAUT00010054620
length: 1746
miRNA : PC-3p-41976_30
length: 22
mfe: -28.5 kcal/mol
p-value: undefined
position 920
target 5' U GGCGGGUCAAGUUU GG A 3'
GGUGAAC UGUGGCA GUUUGC
CCACUUG ACAUCGU UAAACG
miRNA 3' AA 5'
------------------------------------------------------------
dataset: 1
target: ENSSAUG00010018543|ENSSAUT00010046625|slc17a5
length: 2515
miRNA : PC-3p-41976_30
length: 22
mfe: -28.1 kcal/mol
p-value: undefined
position 194
target 5' G CUCAG GGUGGACA A 3'
GGUGAAC UGUGGCGAU UGCUU
CCACUUG ACAUCGUUA ACGAA
miRNA 3' A 5'
------------------------------------------------------------
dataset: 1
target: ENSSAUG00010021595|ENSSAUT00010054764|tpra1
length: 1331
miRNA : PC-3p-41976_30
length: 22
mfe: -28.3 kcal/mol
p-value: undefined
position 185
target 5' A CU UA C 3'
GUGA GCUGUGGU GGUUUGCU
CACU UGACAUCG UUAAACGA
miRNA 3' C A 5'
------------------------------------------------------------
dataset: 1
target: ENSSAUG00010023400|ENSSAUT00010060014|cyp1a1
length: 2041
miRNA : PC-3p-41976_30
length: 22
mfe: -28.3 kcal/mol
p-value: undefined
position 732
target 5' U U UG C 3'
GUGA CUGUGGCA UGCUU
CACU GACAUCGU ACGAA
miRNA 3' C U UAA 5'
------------------------------------------------------------
dataset: 1
target: ENSSAUG00010021595|ENSSAUT00010054751|tpra1
length: 3105
miRNA : PC-3p-41976_30
length: 22
mfe: -28.3 kcal/mol
p-value: undefined
position 185
target 5' A CU UA C 3'
GUGA GCUGUGGU GGUUUGCU
CACU UGACAUCG UUAAACGA
miRNA 3' C A 5'
------------------------------------------------------------
dataset: 1
target: ENSSAUG00010021570|ENSSAUT00010054619
length: 1854
miRNA : PC-3p-41976_30
length: 22
mfe: -28.5 kcal/mol
p-value: undefined
position 923
target 5' U GGCGGGUCAAGUUU GG A 3'
GGUGAAC UGUGGCA GUUUGC
CCACUUG ACAUCGU UAAACG
miRNA 3' AA 5'
------------------------------------------------------------
dataset: 1
target: ENSSAUG00010021285|ENSSAUT00010053864
length: 1714
miRNA : PC-3p-41976_30
length: 22
mfe: -28.0 kcal/mol
p-value: undefined
position 1151
target 5' U CCAUCAUG C 3'
GUGGGCUGUAGCAA GCU
CACUUGACAUCGUU CGA
miRNA 3' C AAA A 5'
------------------------------------------------------------
dataset: 1
target: ENSSAUG00010021570|ENSSAUT00010054614
length: 1164
miRNA : PC-3p-41976_30
length: 22
mfe: -28.5 kcal/mol
p-value: undefined
position 938
target 5' U GGCGGGUCAAGUUU GG A 3'
GGUGAAC UGUGGCA GUUUGC
CCACUUG ACAUCGU UAAACG
miRNA 3' AA 5'
------------------------------------------------------------
dataset: 1
target: ENSSAUG00010021285|ENSSAUT00010053856
length: 2239
miRNA : PC-3p-41976_30
length: 22
mfe: -28.0 kcal/mol
p-value: undefined
position 1559
target 5' U CCAUCAUG C 3'
GUGGGCUGUAGCAA GCU
CACUUGACAUCGUU CGA
miRNA 3' C AAA A 5'
------------------------------------------------------------
dataset: 1
target: ENSSAUG00010021570|ENSSAUT00010054617
length: 2394
miRNA : PC-3p-41976_30
length: 22
mfe: -28.5 kcal/mol
p-value: undefined
position 950
target 5' U GGCGGGUCAAGUUU GG A 3'
GGUGAAC UGUGGCA GUUUGC
CCACUUG ACAUCGU UAAACG
miRNA 3' AA 5'
------------------------------------------------------------
dataset: 1
target: ENSSAUG00010026566|ENSSAUT00010069834|slc25a55a
length: 1452
miRNA : PC-3p-41976_30
length: 22
mfe: -29.9 kcal/mol
p-value: undefined
position 1180
target 5' A CAAC A 3'
GUGGGCUGUGGC GUUUGC
CACUUGACAUCG UAAACG
miRNA 3' C U AA 5'
------------------------------------------------------------
dataset: 1
target: ENSSAUG00010026566|ENSSAUT00010069831|slc25a55a
length: 1643
miRNA : PC-3p-41976_30
length: 22
mfe: -29.9 kcal/mol
p-value: undefined
position 1371
target 5' A CAAC A 3'
GUGGGCUGUGGC GUUUGC
CACUUGACAUCG UAAACG
miRNA 3' C U AA 5'
------------------------------------------------------------
dataset: 1
target: ENSSAUG00010018543|ENSSAUT00010046638|slc17a5
length: 2428
miRNA : PC-3p-41976_30
length: 22
mfe: -28.1 kcal/mol
p-value: undefined
position 107
target 5' G CUCAG GGUGGACA A 3'
GGUGAAC UGUGGCGAU UGCUU
CCACUUG ACAUCGUUA ACGAA
miRNA 3' A 5'
------------------------------------------------------------
dataset: 1
target: ENSSAUG00010000033|ENSSAUT00010000088|capn8
length: 2067
miRNA : PC-5p-58604_15
length: 22
mfe: -30.0 kcal/mol
p-value: undefined
position 1278
target 5' G CUGCUGA C 3'
GAUGUC GGAGGGCGG
CUACAG UCUCCCGCC
miRNA 3' GCACACA 5'
------------------------------------------------------------
dataset: 1
target: ENSSAUG00010000033|ENSSAUT00010000090|capn8
length: 1926
miRNA : PC-5p-58604_15
length: 22
mfe: -30.0 kcal/mol
p-value: undefined
position 1146
target 5' G CUGCUGA C 3'
GAUGUC GGAGGGCGG
CUACAG UCUCCCGCC
miRNA 3' GCACACA 5'
------------------------------------------------------------
dataset: 1
target: ENSSAUG00010000033|ENSSAUT00010000085|capn8
length: 2052
miRNA : PC-5p-58604_15
length: 22
mfe: -30.0 kcal/mol
p-value: undefined
position 1335
target 5' G CUGCUGA C 3'
GAUGUC GGAGGGCGG
CUACAG UCUCCCGCC
miRNA 3' GCACACA 5'
------------------------------------------------------------
dataset: 1
target: ENSSAUG00010000244|ENSSAUT00010000435
length: 1083
miRNA : PC-5p-58604_15
length: 22
mfe: -29.7 kcal/mol
p-value: undefined
position 158
target 5' G C A A 3'
CGUG UGUG GUCGGAG GGC
GCAC ACAC CAGUCUC CCG
miRNA 3' UA CC 5'
------------------------------------------------------------
dataset: 1
target: ENSSAUG00010000313|ENSSAUT00010000570|si:ch73-206d17.1
length: 2097
miRNA : PC-5p-58604_15
length: 22
mfe: -28.6 kcal/mol
p-value: undefined
position 761
target 5' C GG C 3'
GA CAGAGGGCGG
CU GUCUCCCGCC
miRNA 3' GCACACA ACA 5'
------------------------------------------------------------
dataset: 1
target: ENSSAUG00010000033|ENSSAUT00010000084|capn8
length: 2203
miRNA : PC-5p-58604_15
length: 22
mfe: -30.0 kcal/mol
p-value: undefined
position 1341
target 5' G CUGCUGA C 3'
GAUGUC GGAGGGCGG
CUACAG UCUCCCGCC
miRNA 3' GCACACA 5'
------------------------------------------------------------
dataset: 1
target: ENSSAUG00010000013|ENSSAUT00010000024
length: 1530
miRNA : PC-5p-58604_15
length: 22
mfe: -30.5 kcal/mol
p-value: undefined
position 1070
target 5' C CAC A A 3'
UGUGU UGUCAGG GGCGG
ACACA ACAGUCU CCGCC
miRNA 3' GC CU C 5'
------------------------------------------------------------
dataset: 1
target: ENSSAUG00010000313|ENSSAUT00010000575|si:ch73-206d17.1
length: 2266
miRNA : PC-5p-58604_15
length: 22
mfe: -28.6 kcal/mol
p-value: undefined
position 930
target 5' C GG C 3'
GA CAGAGGGCGG
CU GUCUCCCGCC
miRNA 3' GCACACA ACA 5'
------------------------------------------------------------
dataset: 1
target: ENSSAUG00010000092|ENSSAUT00010000209|si:ch211-250e5.2
length: 2829
miRNA : PC-5p-58604_15
length: 22
mfe: -31.0 kcal/mol
p-value: undefined
position 38
target 5' U CUCUCACGC CAG C 3'
UGUGUGA UG AGAGGGCGG
ACACACU AC UCUCCCGCC
miRNA 3' GC AG 5'
------------------------------------------------------------
dataset: 1
target: ENSSAUG00010000033|ENSSAUT00010000087|capn8
length: 2097
miRNA : PC-5p-58604_15
length: 22
mfe: -30.0 kcal/mol
p-value: undefined
position 1341
target 5' G CUGCUGA C 3'
GAUGUC GGAGGGCGG
CUACAG UCUCCCGCC
miRNA 3' GCACACA 5'
------------------------------------------------------------
dataset: 1
target: ENSSAUG00010000033|ENSSAUT00010000089|capn8
length: 2046
miRNA : PC-5p-58604_15
length: 22
mfe: -30.0 kcal/mol
p-value: undefined
position 1332
target 5' G CUGCUGA C 3'
GAUGUC GGAGGGCGG
CUACAG UCUCCCGCC
miRNA 3' GCACACA 5'
------------------------------------------------------------
dataset: 1
target: ENSSAUG00010000333|ENSSAUT00010000661|abcc5
length: 4183
miRNA : PC-5p-58604_15
length: 22
mfe: -32.1 kcal/mol
p-value: undefined
position 1806
target 5' A C AA C 3'
GUGUGG UGUCAGAGG GG
CACACU ACAGUCUCC CC
miRNA 3' GCA CG 5'
------------------------------------------------------------
dataset: 1
target: ENSSAUG00010000333|ENSSAUT00010000752|abcc5
length: 4337
miRNA : PC-5p-58604_15
length: 22
mfe: -33.8 kcal/mol
p-value: undefined
position 183
target 5' U U U A 3'
GUGUGUG AUGUCAGGG GC
CACACAC UACAGUCUC CG
miRNA 3' G C CC 5'
------------------------------------------------------------
dataset: 1
target: ENSSAUG00010000333|ENSSAUT00010000689|abcc5
length: 4097
miRNA : PC-5p-58604_15
length: 22
mfe: -32.1 kcal/mol
p-value: undefined
position 1702
target 5' A C AA C 3'
GUGUGG UGUCAGAGG GG
CACACU ACAGUCUCC CC
miRNA 3' GCA CG 5'
------------------------------------------------------------
dataset: 1
target: ENSSAUG00010000333|ENSSAUT00010000718|abcc5
length: 3986
miRNA : PC-5p-58604_15
length: 22
mfe: -32.1 kcal/mol
p-value: undefined
position 1621
target 5' A C AA C 3'
GUGUGG UGUCAGAGG GG
CACACU ACAGUCUCC CC
miRNA 3' GCA CG 5'
------------------------------------------------------------
dataset: 1
target: ENSSAUG00010000393|ENSSAUT00010000762|PPTC7
length: 1475
miRNA : PC-5p-58604_15
length: 22
mfe: -32.6 kcal/mol
p-value: undefined
position 149
target 5' U UAU GU UGCGU C 3'
GUGUGUG GUGU GAG GGCGG
CACACAC UACA CUC CCGCC
miRNA 3' G GU 5'
------------------------------------------------------------
dataset: 1
target: ENSSAUG00010000333|ENSSAUT00010000630|abcc5
length: 4294
miRNA : PC-5p-58604_15
length: 22
mfe: -32.1 kcal/mol
p-value: undefined
position 1818
target 5' A C AA C 3'
GUGUGG UGUCAGAGG GG
CACACU ACAGUCUCC CC
miRNA 3' GCA CG 5'
------------------------------------------------------------
dataset: 1
target: ENSSAUG00010000333|ENSSAUT00010000748|abcc5
length: 4193
miRNA : PC-5p-58604_15
length: 22
mfe: -32.1 kcal/mol
p-value: undefined
position 1798
target 5' A C AA C 3'
GUGUGG UGUCAGAGG GG
CACACU ACAGUCUCC CC
miRNA 3' GCA CG 5'
------------------------------------------------------------
dataset: 1
target: ENSSAUG00010000496|ENSSAUT00010002126|slc6a6b
length: 5537
miRNA : PC-5p-58604_15
length: 22
mfe: -29.5 kcal/mol
p-value: undefined
position 1524
target 5' G CCU U U C 3'
GUGUGUG UC G GGGUGG
CACACAC AG C CCCGCC
miRNA 3' G UAC U U 5'
------------------------------------------------------------
dataset: 1
target: ENSSAUG00010000769|ENSSAUT00010001889|EML6
length: 5868
miRNA : PC-5p-58604_15
length: 22
mfe: -31.6 kcal/mol
p-value: undefined
position 3723
target 5' A C C U G 3'
GUG UG UGUCGG GGGUGG
CAC AC ACAGUC CCCGCC
miRNA 3' GCA U U 5'
------------------------------------------------------------
dataset: 1
target: ENSSAUG00010000496|ENSSAUT00010002147|slc6a6b
length: 2030
miRNA : PC-5p-58604_15
length: 22
mfe: -29.5 kcal/mol
p-value: undefined
position 1527
target 5' G CCU U U C 3'
GUGUGUG UC G GGGUGG
CACACAC AG C CCCGCC
miRNA 3' G UAC U U 5'
------------------------------------------------------------
dataset: 1
target: ENSSAUG00010000333|ENSSAUT00010000781|abcc5
length: 4199
miRNA : PC-5p-58604_15
length: 22
mfe: -32.1 kcal/mol
p-value: undefined
position 1804
target 5' A C AA C 3'
GUGUGG UGUCAGAGG GG
CACACU ACAGUCUCC CC
miRNA 3' GCA CG 5'
------------------------------------------------------------
dataset: 1
target: ENSSAUG00010000496|ENSSAUT00010002272|slc6a6b
length: 1836
miRNA : PC-5p-58604_15
length: 22
mfe: -29.5 kcal/mol
p-value: undefined
position 1348
target 5' G CCU U U C 3'
GUGUGUG UC G GGGUGG
CACACAC AG C CCCGCC
miRNA 3' G UAC U U 5'
------------------------------------------------------------
dataset: 1
target: ENSSAUG00010000769|ENSSAUT00010001892|EML6
length: 5847
miRNA : PC-5p-58604_15
length: 22
mfe: -31.6 kcal/mol
p-value: undefined
position 3723
target 5' A C C U G 3'
GUG UG UGUCGG GGGUGG
CAC AC ACAGUC CCCGCC
miRNA 3' GCA U U 5'
------------------------------------------------------------
dataset: 1
target: ENSSAUG00010000496|ENSSAUT00010002262|slc6a6b
length: 1917
miRNA : PC-5p-58604_15
length: 22
mfe: -29.5 kcal/mol
p-value: undefined
position 1492
target 5' G CCU U U C 3'
GUGUGUG UC G GGGUGG
CACACAC AG C CCCGCC
miRNA 3' G UAC U U 5'
------------------------------------------------------------
dataset: 1
target: ENSSAUG00010000496|ENSSAUT00010002218|slc6a6b
length: 1794
miRNA : PC-5p-58604_15
length: 22
mfe: -29.5 kcal/mol
p-value: undefined
position 1390
target 5' G CCU U U C 3'
GUGUGUG UC G GGGUGG
CACACAC AG C CCCGCC
miRNA 3' G UAC U U 5'
------------------------------------------------------------
dataset: 1
target: ENSSAUG00010000496|ENSSAUT00010002151|slc6a6b
length: 1913
miRNA : PC-5p-58604_15
length: 22
mfe: -29.5 kcal/mol
p-value: undefined
position 1527
target 5' G CCU U U C 3'
GUGUGUG UC G GGGUGG
CACACAC AG C CCCGCC
miRNA 3' G UAC U U 5'
------------------------------------------------------------
dataset: 1
target: ENSSAUG00010001091|ENSSAUT00010002337|fuk
length: 2961
miRNA : PC-5p-58604_15
length: 22
mfe: -29.2 kcal/mol
p-value: undefined
position 1572
target 5' G C G GA G 3'
GUGUG AUG CGGGGGG GG
CACAC UAC GUCUCCC CC
miRNA 3' GCA A G 5'
------------------------------------------------------------
dataset: 1
target: ENSSAUG00010000906|ENSSAUT00010001903|trmt10c
length: 1521
miRNA : PC-5p-58604_15
length: 22
mfe: -31.7 kcal/mol
p-value: undefined
position 577
target 5' G AA G 3'
GUG GUGAUG CAGAGG GG
CAC CACUAC GUCUCC CC
miRNA 3' G A A CG 5'
------------------------------------------------------------
dataset: 1
target: ENSSAUG00010000496|ENSSAUT00010002200|slc6a6b
length: 1793
miRNA : PC-5p-58604_15
length: 22
mfe: -29.5 kcal/mol
p-value: undefined
position 1524
target 5' G CCU U U C 3'
GUGUGUG UC G GGGUGG
CACACAC AG C CCCGCC
miRNA 3' G UAC U U 5'
------------------------------------------------------------
dataset: 1
target: ENSSAUG00010001009|ENSSAUT00010002101|AOPEP
length: 3591
miRNA : PC-5p-58604_15
length: 22
mfe: -28.4 kcal/mol
p-value: undefined
position 3365
target 5' A C U A 3'
UGUGUGG UG CGGAGG GUG
ACACACU AC GUCUCC CGC
miRNA 3' GC A C 5'
------------------------------------------------------------
dataset: 1
target: ENSSAUG00010000496|ENSSAUT00010002177|slc6a6b
length: 1928
miRNA : PC-5p-58604_15
length: 22
mfe: -29.5 kcal/mol
p-value: undefined
position 1524
target 5' G CCU U U C 3'
GUGUGUG UC G GGGUGG
CACACAC AG C CCCGCC
miRNA 3' G UAC U U 5'
------------------------------------------------------------
dataset: 1
target: ENSSAUG00010001091|ENSSAUT00010002331|fuk
length: 3252
miRNA : PC-5p-58604_15
length: 22
mfe: -29.2 kcal/mol
p-value: undefined
position 1863
target 5' G C G GA G 3'
GUGUG AUG CGGGGGG GG
CACAC UAC GUCUCCC CC
miRNA 3' GCA A G 5'
------------------------------------------------------------
dataset: 1
target: ENSSAUG00010000901|ENSSAUT00010003946|cemip
length: 4039
miRNA : PC-5p-58604_15
length: 22
mfe: -30.7 kcal/mol
p-value: undefined
position 1402
target 5' A GAUGG GAUAU A 3'
GUG GGUG GAGGGCGG
CAC CUAC CUCCCGCC
miRNA 3' G ACA AGU 5'
------------------------------------------------------------
dataset: 1
target: ENSSAUG00010001201|ENSSAUT00010003136
length: 2745
miRNA : PC-5p-58604_15
length: 22
mfe: -31.6 kcal/mol
p-value: undefined
position 2472
target 5' G AC G CC A 3'
GUGU GUGGUG AGA GGGCGG
CACA CACUAC UCU CCCGCC
miRNA 3' G AG 5'
------------------------------------------------------------
dataset: 1
target: ENSSAUG00010000901|ENSSAUT00010004271|cemip
length: 3375
miRNA : PC-5p-58604_15
length: 22
mfe: -30.7 kcal/mol
p-value: undefined
position 1119
target 5' A GAUGG GAUAU A 3'
GUG GGUG GAGGGCGG
CAC CUAC CUCCCGCC
miRNA 3' G ACA AGU 5'
------------------------------------------------------------
dataset: 1
target: ENSSAUG00010001201|ENSSAUT00010003232
length: 2691
miRNA : PC-5p-58604_15
length: 22
mfe: -31.6 kcal/mol
p-value: undefined
position 2418
target 5' G AC G CC A 3'
GUGU GUGGUG AGA GGGCGG
CACA CACUAC UCU CCCGCC
miRNA 3' G AG 5'
------------------------------------------------------------
dataset: 1
target: ENSSAUG00010001091|ENSSAUT00010002341|fuk
length: 3126
miRNA : PC-5p-58604_15
length: 22
mfe: -29.2 kcal/mol
p-value: undefined
position 1770
target 5' G C G GA G 3'
GUGUG AUG CGGGGGG GG
CACAC UAC GUCUCCC CC
miRNA 3' GCA A G 5'
------------------------------------------------------------
dataset: 1
target: ENSSAUG00010001966|ENSSAUT00010004026|slc10a7
length: 3302
miRNA : PC-5p-58604_15
length: 22
mfe: -28.5 kcal/mol
p-value: undefined
position 27
target 5' U U GU C U U 3'
GUGUGUG GUGU G AGG GUG
CACACAC UACA C UCC CGC
miRNA 3' G GU C 5'
------------------------------------------------------------
dataset: 1
target: ENSSAUG00010000901|ENSSAUT00010003970|cemip
length: 4053
miRNA : PC-5p-58604_15
length: 22
mfe: -30.7 kcal/mol
p-value: undefined
position 1407
target 5' A GAUGG GAUAU A 3'
GUG GGUG GAGGGCGG
CAC CUAC CUCCCGCC
miRNA 3' G ACA AGU 5'
------------------------------------------------------------
dataset: 1
target: ENSSAUG00010001201|ENSSAUT00010003072
length: 4347
miRNA : PC-5p-58604_15
length: 22
mfe: -31.6 kcal/mol
p-value: undefined
position 2493
target 5' G AC G CC A 3'
GUGU GUGGUG AGA GGGCGG
CACA CACUAC UCU CCCGCC
miRNA 3' G AG 5'
------------------------------------------------------------
dataset: 1
target: ENSSAUG00010002279|ENSSAUT00010004744|stx12l
length: 843
miRNA : PC-5p-58604_15
length: 22
mfe: -29.8 kcal/mol
p-value: undefined
position 372
target 5' G CGC C 3'
GUGGUG CAG AGGGCGG
CACUAC GUC UCCCGCC
miRNA 3' GCACA A 5'
------------------------------------------------------------
dataset: 1
target: ENSSAUG00010002279|ENSSAUT00010004745|stx12l
length: 855
miRNA : PC-5p-58604_15
length: 22
mfe: -29.8 kcal/mol
p-value: undefined
position 372
target 5' G CGC C 3'
GUGGUG CAG AGGGCGG
CACUAC GUC UCCCGCC
miRNA 3' GCACA A 5'
------------------------------------------------------------
dataset: 1
target: ENSSAUG00010001992|ENSSAUT00010004107|spata5l1
length: 2698
miRNA : PC-5p-58604_15
length: 22
mfe: -32.1 kcal/mol
p-value: undefined
position 1163
target 5' C G C 3'
UG GUGGUG UCAGAGGGC
AC CACUAC AGUCUCCCG
miRNA 3' GC A CC 5'
------------------------------------------------------------
dataset: 1
target: ENSSAUG00010001432|ENSSAUT00010003021
length: 4529
miRNA : PC-5p-58604_15
length: 22
mfe: -30.0 kcal/mol
p-value: undefined
position 2745
target 5' G GC A 3'
G GUCGGAGGGUGG
C CAGUCUCCCGCC
miRNA 3' GCACACA UA 5'
------------------------------------------------------------
dataset: 1
target: ENSSAUG00010000901|ENSSAUT00010004291|cemip
length: 4117
miRNA : PC-5p-58604_15
length: 22
mfe: -30.7 kcal/mol
p-value: undefined
position 1480
target 5' A GAUGG GAUAU A 3'
GUG GGUG GAGGGCGG
CAC CUAC CUCCCGCC
miRNA 3' G ACA AGU 5'
------------------------------------------------------------
dataset: 1
target: ENSSAUG00010001226|ENSSAUT00010002650|tfpi2
length: 990
miRNA : PC-5p-58604_15
length: 22
mfe: -31.5 kcal/mol
p-value: undefined
position 860
target 5' U AG C GA A 3'
GUGUGUGG G CGGAG GGUGG
CACACACU C GUCUC CCGCC
miRNA 3' G A A 5'
------------------------------------------------------------
dataset: 1
target: ENSSAUG00010000901|ENSSAUT00010003932|cemip
length: 4608
miRNA : PC-5p-58604_15
length: 22
mfe: -30.7 kcal/mol
p-value: undefined
position 1971
target 5' A GAUGG GAUAU A 3'
GUG GGUG GAGGGCGG
CAC CUAC CUCCCGCC
miRNA 3' G ACA AGU 5'
------------------------------------------------------------
dataset: 1
target: ENSSAUG00010000901|ENSSAUT00010004443|cemip
length: 3511
miRNA : PC-5p-58604_15
length: 22
mfe: -30.7 kcal/mol
p-value: undefined
position 1153
target 5' A GAUGG GAUAU A 3'
GUG GGUG GAGGGCGG
CAC CUAC CUCCCGCC
miRNA 3' G ACA AGU 5'
------------------------------------------------------------
dataset: 1
target: ENSSAUG00010000901|ENSSAUT00010003963|cemip
length: 4023
miRNA : PC-5p-58604_15
length: 22
mfe: -30.7 kcal/mol
p-value: undefined
position 1386
target 5' A GAUGG GAUAU A 3'
GUG GGUG GAGGGCGG
CAC CUAC CUCCCGCC
miRNA 3' G ACA AGU 5'
------------------------------------------------------------
dataset: 1
target: ENSSAUG00010001966|ENSSAUT00010004028|slc10a7
length: 3254
miRNA : PC-5p-58604_15
length: 22
mfe: -28.5 kcal/mol
p-value: undefined
position 27
target 5' U U GU C U U 3'
GUGUGUG GUGU G AGG GUG
CACACAC UACA C UCC CGC
miRNA 3' G GU C 5'
------------------------------------------------------------
dataset: 1
target: ENSSAUG00010001201|ENSSAUT00010003282
length: 2892
miRNA : PC-5p-58604_15
length: 22
mfe: -31.6 kcal/mol
p-value: undefined
position 2520
target 5' G AC G CC A 3'
GUGU GUGGUG AGA GGGCGG
CACA CACUAC UCU CCCGCC
miRNA 3' G AG 5'
------------------------------------------------------------
dataset: 1
target: ENSSAUG00010001733|ENSSAUT00010003539|sntb1
length: 3405
miRNA : PC-5p-58604_15
length: 22
mfe: -32.0 kcal/mol
p-value: undefined
position 798
target 5' U U GU U AGA G 3'
GUGUGUG GUGU G GGG GG
CACACAC UACA C CCC CC
miRNA 3' G GU U G 5'
------------------------------------------------------------
dataset: 1
target: ENSSAUG00010000901|ENSSAUT00010004415|cemip
length: 3655
miRNA : PC-5p-58604_15
length: 22
mfe: -30.7 kcal/mol
p-value: undefined
position 1153
target 5' A GAUGG GAUAU A 3'
GUG GGUG GAGGGCGG
CAC CUAC CUCCCGCC
miRNA 3' G ACA AGU 5'
------------------------------------------------------------
dataset: 1
target: ENSSAUG00010001966|ENSSAUT00010004024|slc10a7
length: 4036
miRNA : PC-5p-58604_15
length: 22
mfe: -28.5 kcal/mol
p-value: undefined
position 27
target 5' U U GU C U U 3'
GUGUGUG GUGU G AGG GUG
CACACAC UACA C UCC CGC
miRNA 3' G GU C 5'
------------------------------------------------------------
dataset: 1
target: ENSSAUG00010002917|ENSSAUT00010006315|krt98
length: 1245
miRNA : PC-5p-58604_15
length: 22
mfe: -28.7 kcal/mol
p-value: undefined
position 698
target 5' G U A 3'
GA GUCAGA GGGCGG
CU CAGUCU CCCGCC
miRNA 3' GCACACA A 5'
------------------------------------------------------------
dataset: 1
target: ENSSAUG00010004304|ENSSAUT00010009261
length: 2355
miRNA : PC-5p-58604_15
length: 22
mfe: -28.9 kcal/mol
p-value: undefined
position 2176
target 5' A U A A 3'
GUGUGAU UC GAGGG GG
CACACUA AG CUCCC CC
miRNA 3' GCA C U G 5'
------------------------------------------------------------
dataset: 1
target: ENSSAUG00010003247|ENSSAUT00010006889
length: 2839
miRNA : PC-5p-58604_15
length: 22
mfe: -34.3 kcal/mol
p-value: undefined
position 2022
target 5' U UUGCGAGGC A A 3'
GUGUGUG GUCGGAG GGUGG
CACACAC CAGUCUC CCGCC
miRNA 3' G UA 5'
------------------------------------------------------------
dataset: 1
target: ENSSAUG00010002926|ENSSAUT00010007910|slc24a4b
length: 4830
miRNA : PC-5p-58604_15
length: 22
mfe: -30.9 kcal/mol
p-value: undefined
position 265
target 5' G CUUCAUCACCCACG G 3'
GUGU GUGAUGU GGGGGUGG
CACA CACUACA CUCCCGCC
miRNA 3' G GU 5'
------------------------------------------------------------
dataset: 1
target: ENSSAUG00010004397|ENSSAUT00010009454|nkx6.3
length: 1584
miRNA : PC-5p-58604_15
length: 22
mfe: -28.3 kcal/mol
p-value: undefined
position 995
target 5' G U ACCGACGCACCAA U A 3'
GUGUGGU UCAGA G GGCGG
CACACUA AGUCU C CCGCC
miRNA 3' GCA C 5'
------------------------------------------------------------
dataset: 1
target: ENSSAUG00010003067|ENSSAUT00010006487|HMOX1
length: 957
miRNA : PC-5p-58604_15
length: 22
mfe: -29.6 kcal/mol
p-value: undefined
position 500
target 5' C G CC U A U 3'
UG GUGA UGUC GGAGGGC GG
AC CACU ACAG UCUCCCG CC
miRNA 3' GC A 5'
------------------------------------------------------------
dataset: 1
target: ENSSAUG00010002926|ENSSAUT00010007917|slc24a4b
length: 4944
miRNA : PC-5p-58604_15
length: 22
mfe: -30.9 kcal/mol
p-value: undefined
position 325
target 5' G CUUCAUCACCCACG G 3'
GUGU GUGAUGU GGGGGUGG
CACA CACUACA CUCCCGCC
miRNA 3' G GU 5'
------------------------------------------------------------
dataset: 1
target: ENSSAUG00010003966|ENSSAUT00010008560|pip4p2
length: 2993
miRNA : PC-5p-58604_15
length: 22
mfe: -31.0 kcal/mol
p-value: undefined
position 569
target 5' C G C CGA G 3'
CG GU AUGUCAG GGGGCGG
GC CA UACAGUC UCCCGCC
miRNA 3' ACA C 5'
------------------------------------------------------------
dataset: 1
target: ENSSAUG00010003459|ENSSAUT00010007406|aanat1
length: 876
miRNA : PC-5p-58604_15
length: 22
mfe: -28.1 kcal/mol
p-value: undefined
position 80
target 5' A C GUGAGACAGAGG A A 3'
CGU UGUGGUG CAGAGG GC
GCA ACACUAC GUCUCC CG
miRNA 3' C A CC 5'
------------------------------------------------------------
dataset: 1
target: ENSSAUG00010003459|ENSSAUT00010007409|aanat1
length: 933
miRNA : PC-5p-58604_15
length: 22
mfe: -28.1 kcal/mol
p-value: undefined
position 80
target 5' A C GUGAGACAGAGG A A 3'
CGU UGUGGUG CAGAGG GC
GCA ACACUAC GUCUCC CG
miRNA 3' C A CC 5'
------------------------------------------------------------
dataset: 1
target: ENSSAUG00010004304|ENSSAUT00010009265
length: 2355
miRNA : PC-5p-58604_15
length: 22
mfe: -28.9 kcal/mol
p-value: undefined
position 2176
target 5' A U A A 3'
GUGUGAU UC GAGGG GG
CACACUA AG CUCCC CC
miRNA 3' GCA C U G 5'
------------------------------------------------------------
dataset: 1
target: ENSSAUG00010002926|ENSSAUT00010007797|slc24a4b
length: 4881
miRNA : PC-5p-58604_15
length: 22
mfe: -30.9 kcal/mol
p-value: undefined
position 505
target 5' G CUUCAUCACCCACG G 3'
GUGU GUGAUGU GGGGGUGG
CACA CACUACA CUCCCGCC
miRNA 3' G GU 5'
------------------------------------------------------------
dataset: 1
target: ENSSAUG00010003797|ENSSAUT00010012539|camk4
length: 1737
miRNA : PC-5p-58604_15
length: 22
mfe: -34.0 kcal/mol
p-value: undefined
position 19
target 5' U C UUCC A A 3'
GUGUGU GAUGUC AGAGG GCG
CACACA CUACAG UCUCC CGC
miRNA 3' G C 5'
------------------------------------------------------------
dataset: 1
target: ENSSAUG00010002926|ENSSAUT00010007844|slc24a4b
length: 4884
miRNA : PC-5p-58604_15
length: 22
mfe: -30.9 kcal/mol
p-value: undefined
position 265
target 5' G CUUCAUCACCCACG G 3'
GUGU GUGAUGU GGGGGUGG
CACA CACUACA CUCCCGCC
miRNA 3' G GU 5'
------------------------------------------------------------
dataset: 1
target: ENSSAUG00010005600|ENSSAUT00010012395
length: 2890
miRNA : PC-5p-58604_15
length: 22
mfe: -28.5 kcal/mol
p-value: undefined
position 51
target 5' G U C U A 3'
GUGUGUG UUAG AGG GUGG
CACACAC AGUC UCC CGCC
miRNA 3' G UAC 5'
------------------------------------------------------------
dataset: 1
target: ENSSAUG00010004304|ENSSAUT00010009250
length: 3543
miRNA : PC-5p-58604_15
length: 22
mfe: -29.6 kcal/mol
p-value: undefined
position 2154
target 5' A A UC G 3'
GUGA GUCA GGGGCGG
CACU CAGU UCCCGCC
miRNA 3' GCACA A C 5'
------------------------------------------------------------
dataset: 1
target: ENSSAUG00010003067|ENSSAUT00010006481|HMOX1
length: 957
miRNA : PC-5p-58604_15
length: 22
mfe: -29.6 kcal/mol
p-value: undefined
position 500
target 5' C G CC U A U 3'
UG GUGA UGUC GGAGGGC GG
AC CACU ACAG UCUCCCG CC
miRNA 3' GC A 5'
------------------------------------------------------------
dataset: 1
target: ENSSAUG00010004304|ENSSAUT00010009257
length: 3543
miRNA : PC-5p-58604_15
length: 22
mfe: -29.6 kcal/mol
p-value: undefined
position 2154
target 5' A A UC G 3'
GUGA GUCA GGGGCGG
CACU CAGU UCCCGCC
miRNA 3' GCACA A C 5'
------------------------------------------------------------
dataset: 1
target: ENSSAUG00010004727|ENSSAUT00010010242|fosaa
length: 2057
miRNA : PC-5p-58604_15
length: 22
mfe: -30.6 kcal/mol
p-value: undefined
position 1492
target 5' C CCA U A U A 3'
CGUGUG GAUGUCAGA G GC GG
GCACAC CUACAGUCU C CG CC
miRNA 3' A C 5'
------------------------------------------------------------
dataset: 1
target: ENSSAUG00010004983|ENSSAUT00010010816
length: 1791
miRNA : PC-5p-58604_15
length: 22
mfe: -28.3 kcal/mol
p-value: undefined
position 419
target 5' A GCC U CACU A A 3'
UGUG UGUGAUGUC G GGG GG
GCAC ACACUACAG C CCC CC
miRNA 3' U U G 5'
------------------------------------------------------------
dataset: 1
target: ENSSAUG00010005487|ENSSAUT00010012106|tspan36
length: 1260
miRNA : PC-5p-58604_15
length: 22
mfe: -29.2 kcal/mol
p-value: undefined
position 989
target 5' U CACCUGCAAAACC GCAAC A C 3'
GUGUGUGAU G CGGAGG GUGG
CACACACUA C GUCUCC CGCC
miRNA 3' G A 5'
------------------------------------------------------------
dataset: 1
target: ENSSAUG00010003247|ENSSAUT00010006875
length: 3840
miRNA : PC-5p-58604_15
length: 22
mfe: -34.3 kcal/mol
p-value: undefined
position 1079
target 5' U UUGCGAGGC A A 3'
GUGUGUG GUCGGAG GGUGG
CACACAC CAGUCUC CCGCC
miRNA 3' G UA 5'
------------------------------------------------------------
dataset: 1
target: ENSSAUG00010002926|ENSSAUT00010007922|slc24a4b
length: 4866
miRNA : PC-5p-58604_15
length: 22
mfe: -30.9 kcal/mol
p-value: undefined
position 247
target 5' G CUUCAUCACCCACG G 3'
GUGU GUGAUGU GGGGGUGG
CACA CACUACA CUCCCGCC
miRNA 3' G GU 5'
------------------------------------------------------------
dataset: 1
target: ENSSAUG00010005600|ENSSAUT00010012385
length: 2992
miRNA : PC-5p-58604_15
length: 22
mfe: -28.5 kcal/mol
p-value: undefined
position 51
target 5' G U C U A 3'
GUGUGUG UUAG AGG GUGG
CACACAC AGUC UCC CGCC
miRNA 3' G UAC 5'
------------------------------------------------------------
dataset: 1
target: ENSSAUG00010004215|ENSSAUT00010009031|ptpmt1
length: 640
miRNA : PC-5p-58604_15
length: 22
mfe: -28.1 kcal/mol
p-value: undefined
position 95
target 5' A GC C A 3'
GUG GUG UG CAG GGGUGG
CAC CAC AC GUC CCCGCC
miRNA 3' G A U A U 5'
------------------------------------------------------------
dataset: 1
target: ENSSAUG00010002709|ENSSAUT00010006463|spata13
length: 4345
miRNA : PC-5p-58604_15
length: 22
mfe: -28.1 kcal/mol
p-value: undefined
position 2718
target 5' G A A AGGA A 3'
CGUG GUGA G GGAGGGC
GCAC CACU C UCUCCCG
miRNA 3' A A AG CC 5'
------------------------------------------------------------
dataset: 1
target: ENSSAUG00010003797|ENSSAUT00010012380|camk4
length: 1782
miRNA : PC-5p-58604_15
length: 22
mfe: -34.0 kcal/mol
p-value: undefined
position 64
target 5' U C UUCC A A 3'
GUGUGU GAUGUC AGAGG GCG
CACACA CUACAG UCUCC CGC
miRNA 3' G C 5'
------------------------------------------------------------
dataset: 1
target: ENSSAUG00010003233|ENSSAUT00010011040|glb1
length: 1956
miRNA : PC-5p-58604_15
length: 22
mfe: -28.3 kcal/mol
p-value: undefined
position 1301
target 5' G CC CAGAGCGUAUG UGAAC C 3'
CGU GUGA UGUCAG GGGGUGG
GCA CACU ACAGUC UCCCGCC
miRNA 3' CA 5'
------------------------------------------------------------
dataset: 1
target: ENSSAUG00010003233|ENSSAUT00010010880|glb1
length: 2034
miRNA : PC-5p-58604_15
length: 22
mfe: -28.3 kcal/mol
p-value: undefined
position 1319
target 5' G CC CAGAGCGUAUG UGAAC C 3'
CGU GUGA UGUCAG GGGGUGG
GCA CACU ACAGUC UCCCGCC
miRNA 3' CA 5'
------------------------------------------------------------
dataset: 1
target: ENSSAUG00010003797|ENSSAUT00010012721|camk4
length: 999
miRNA : PC-5p-58604_15
length: 22
mfe: -34.0 kcal/mol
p-value: undefined
position 19
target 5' U C UUCC A A 3'
GUGUGU GAUGUC AGAGG GCG
CACACA CUACAG UCUCC CGC
miRNA 3' G C 5'
------------------------------------------------------------
dataset: 1
target: ENSSAUG00010002370|ENSSAUT00010005266|zranb1b
length: 2627
miRNA : PC-5p-58604_15
length: 22
mfe: -35.3 kcal/mol
p-value: undefined
position 2134
target 5' C A 3'
UGUGUGA CGGAGGGCGG
ACACACU GUCUCCCGCC
miRNA 3' GC ACA 5'
------------------------------------------------------------
dataset: 1
target: ENSSAUG00010002926|ENSSAUT00010007747|slc24a4b
length: 5037
miRNA : PC-5p-58604_15
length: 22
mfe: -30.9 kcal/mol
p-value: undefined
position 505
target 5' G CUUCAUCACCCACG G 3'
GUGU GUGAUGU GGGGGUGG
CACA CACUACA CUCCCGCC
miRNA 3' G GU 5'
------------------------------------------------------------
dataset: 1
target: ENSSAUG00010002709|ENSSAUT00010006471|spata13
length: 3378
miRNA : PC-5p-58604_15
length: 22
mfe: -28.1 kcal/mol
p-value: undefined
position 1751
target 5' G A A AGGA A 3'
CGUG GUGA G GGAGGGC
GCAC CACU C UCUCCCG
miRNA 3' A A AG CC 5'
------------------------------------------------------------
dataset: 1
target: ENSSAUG00010005737|ENSSAUT00010012735|F2R
length: 1101
miRNA : PC-5p-58604_15
length: 22
mfe: -28.6 kcal/mol
p-value: undefined
position 1007
target 5' G GAA UC G 3'
GUGUGA CA AGGGCGG
CACACU GU UCCCGCC
miRNA 3' GCA ACA C 5'
------------------------------------------------------------
dataset: 1
target: ENSSAUG00010004304|ENSSAUT00010009235
length: 3738
miRNA : PC-5p-58604_15
length: 22
mfe: -29.6 kcal/mol
p-value: undefined
position 2349
target 5' A A UC G 3'
GUGA GUCA GGGGCGG
CACU CAGU UCCCGCC
miRNA 3' GCACA A C 5'
------------------------------------------------------------
dataset: 1
target: ENSSAUG00010003815|ENSSAUT00010008196|fuca1.2
length: 1614
miRNA : PC-5p-58604_15
length: 22
mfe: -31.5 kcal/mol
p-value: undefined
position 953
target 5' U GA G AU U 3'
CGU GUGUGGUG CA GGGCGG
GCA CACACUAC GU CCCGCC
miRNA 3' A CU 5'
------------------------------------------------------------
dataset: 1
target: ENSSAUG00010002353|ENSSAUT00010004936|PPM1K
length: 1506
miRNA : PC-5p-58604_15
length: 22
mfe: -28.0 kcal/mol
p-value: undefined
position 776
target 5' A A CC A 3'
GUGU UGGUG CAG GGGCG
CACA ACUAC GUC CCCGC
miRNA 3' G C A U C 5'
------------------------------------------------------------
dataset: 1
target: ENSSAUG00010005487|ENSSAUT00010012102|tspan36
length: 1116
miRNA : PC-5p-58604_15
length: 22
mfe: -29.2 kcal/mol
p-value: undefined
position 845
target 5' U CACCUGCAAAACC GCAAC A C 3'
GUGUGUGAU G CGGAGG GUGG
CACACACUA C GUCUCC CGCC
miRNA 3' G A 5'
------------------------------------------------------------
dataset: 1
target: ENSSAUG00010002370|ENSSAUT00010005260|zranb1b
length: 2705
miRNA : PC-5p-58604_15
length: 22
mfe: -35.3 kcal/mol
p-value: undefined
position 2212
target 5' C A 3'
UGUGUGA CGGAGGGCGG
ACACACU GUCUCCCGCC
miRNA 3' GC ACA 5'
------------------------------------------------------------
dataset: 1
target: ENSSAUG00010002709|ENSSAUT00010006303|spata13
length: 4510
miRNA : PC-5p-58604_15
length: 22
mfe: -28.1 kcal/mol
p-value: undefined
position 2718
target 5' G A A AGGA A 3'
CGUG GUGA G GGAGGGC
GCAC CACU C UCUCCCG
miRNA 3' A A AG CC 5'
------------------------------------------------------------
dataset: 1
target: ENSSAUG00010002709|ENSSAUT00010006477|spata13
length: 3438
miRNA : PC-5p-58604_15
length: 22
mfe: -28.1 kcal/mol
p-value: undefined
position 1811
target 5' G A A AGGA A 3'
CGUG GUGA G GGAGGGC
GCAC CACU C UCUCCCG
miRNA 3' A A AG CC 5'
------------------------------------------------------------
dataset: 1
target: ENSSAUG00010004215|ENSSAUT00010009025|ptpmt1
length: 1180
miRNA : PC-5p-58604_15
length: 22
mfe: -28.1 kcal/mol
p-value: undefined
position 635
target 5' A GC C A 3'
GUG GUG UG CAG GGGUGG
CAC CAC AC GUC CCCGCC
miRNA 3' G A U A U 5'
------------------------------------------------------------
dataset: 1
target: ENSSAUG00010004304|ENSSAUT00010009243
length: 3543
miRNA : PC-5p-58604_15
length: 22
mfe: -29.6 kcal/mol
p-value: undefined
position 2154
target 5' A A UC G 3'
GUGA GUCA GGGGCGG
CACU CAGU UCCCGCC
miRNA 3' GCACA A C 5'
------------------------------------------------------------
dataset: 1
target: ENSSAUG00010003121|ENSSAUT00010006616|ngfrb
length: 3027
miRNA : PC-5p-58604_15
length: 22
mfe: -31.9 kcal/mol
p-value: undefined
position 208
target 5' U U GCG U U 3'
GUGUGUG GUGU UAG GGGCG
CACACAC UACA GUC CCCGC
miRNA 3' G U C 5'
------------------------------------------------------------
dataset: 1
target: ENSSAUG00010002917|ENSSAUT00010006265|krt98
length: 1335
miRNA : PC-5p-58604_15
length: 22
mfe: -28.7 kcal/mol
p-value: undefined
position 635
target 5' G U A 3'
GA GUCAGA GGGCGG
CU CAGUCU CCCGCC
miRNA 3' GCACACA A 5'
------------------------------------------------------------
dataset: 1
target: ENSSAUG00010002386|ENSSAUT00010005031
length: 1524
miRNA : PC-5p-58604_15
length: 22
mfe: -29.0 kcal/mol
p-value: undefined
position 577
target 5' C CAG U AGAUGUUA U 3'
UGUG GAUGUC GAGGG CGG
ACAC CUACAG CUCCC GCC
miRNA 3' GC A U 5'
------------------------------------------------------------
dataset: 1
target: ENSSAUG00010003797|ENSSAUT00010012563|camk4
length: 1380
miRNA : PC-5p-58604_15
length: 22
mfe: -34.0 kcal/mol
p-value: undefined
position 64
target 5' U C UUCC A A 3'
GUGUGU GAUGUC AGAGG GCG
CACACA CUACAG UCUCC CGC
miRNA 3' G C 5'
------------------------------------------------------------
dataset: 1
target: ENSSAUG00010003233|ENSSAUT00010011035|glb1
length: 2004
miRNA : PC-5p-58604_15
length: 22
mfe: -28.3 kcal/mol
p-value: undefined
position 1319
target 5' G CC CAGAGCGUAUG UGAAC C 3'
CGU GUGA UGUCAG GGGGUGG
GCA CACU ACAGUC UCCCGCC
miRNA 3' CA 5'
------------------------------------------------------------
dataset: 1
target: ENSSAUG00010004304|ENSSAUT00010009269
length: 2160
miRNA : PC-5p-58604_15
length: 22
mfe: -28.9 kcal/mol
p-value: undefined
position 1981
target 5' A U A A 3'
GUGUGAU UC GAGGG GG
CACACUA AG CUCCC CC
miRNA 3' GCA C U G 5'
------------------------------------------------------------
dataset: 1
target: ENSSAUG00010002370|ENSSAUT00010005277|zranb1b
length: 2539
miRNA : PC-5p-58604_15
length: 22
mfe: -35.3 kcal/mol
p-value: undefined
position 2046
target 5' C A 3'
UGUGUGA CGGAGGGCGG
ACACACU GUCUCCCGCC
miRNA 3' GC ACA 5'
------------------------------------------------------------
dataset: 1
target: ENSSAUG00010003966|ENSSAUT00010008559|pip4p2
length: 3068
miRNA : PC-5p-58604_15
length: 22
mfe: -31.0 kcal/mol
p-value: undefined
position 569
target 5' C G C CGA G 3'
CG GU AUGUCAG GGGGCGG
GC CA UACAGUC UCCCGCC
miRNA 3' ACA C 5'
------------------------------------------------------------
dataset: 1
target: ENSSAUG00010002917|ENSSAUT00010006286|krt98
length: 1311
miRNA : PC-5p-58604_15
length: 22
mfe: -28.7 kcal/mol
p-value: undefined
position 635
target 5' G U A 3'
GA GUCAGA GGGCGG
CU CAGUCU CCCGCC
miRNA 3' GCACACA A 5'
------------------------------------------------------------
dataset: 1
target: ENSSAUG00010008059|ENSSAUT00010021200|SLC5A10
length: 1893
miRNA : PC-5p-58604_15
length: 22
mfe: -29.3 kcal/mol
p-value: undefined
position 1001
target 5' A CGA G CCGA G 3'
GUGUGUG GUGU UGGAG GGUGG
CACACAC UACA GUCUC CCGCC
miRNA 3' G 5'
------------------------------------------------------------
dataset: 1
target: ENSSAUG00010006180|ENSSAUT00010013791|zgc:73226
length: 1195
[truncated: 318,272+ more rows]

## Sheet: AA_vs_CT_mRNAdown_miRNAup (2)
GENE AND MIRNAS INTERACIONS (HERE ARE REPRESENTED THE MIRNAs PREDICTED TO SIGNFICANTLY INTERACT WITH THE GIVEN GENE AND HAVE A STRONG CORRELATION)
agtrap	miR-7147_R-1
amdhd2	mir-217-p3	miR-1388	mir-128-2-p5	PC-3p-30182_54	PC-5p-41777_30	PC-3p-39790_33
angptl7	PC-3p-67586_11	miR-133a_L+1R-2	miR-133b	PC-5p-2402_1316	miR-33a-3p_1ss20TC	mir-17a-1-p3	mir-216a-p3	mir-128-2-p5	PC-5p-41777_30
asah1b	mir-106-p3	PC-3p-5929_417	PC-5p-2402_1316
atp6ap2	miR-33a-3p_1ss20TC		miR-1388	mir-17a-1-p3	mir-128-2-p5	miR-133b-5p_1ss11TC		PC-5p-41777_30	PC-5p-58604_15	PC-5p-2402_1316
ATP6V1A	mir-17a-1-p3	mir-216a-p3	mir-128-2-p5	PC-5p-8494_273	PC-5p-41777_30	PC-5p-58604_15	PC-3p-39790_33	PC-3p-67586_11	PC-5p-44509_26	miR-133a_L+1R-2		miR-133b	miR-146a-5p_R+2		miR-7147_R-1	miR-454-5p_R+1_1ss12AG
atp6v1d	mir-128-2-p5		PC-5p-41777_30		PC-5p-2402_1316
atraid	miR-1388	miR-19c-4-5p_R+1		miR-19a-5p_L+1R-1		mir-128-2-p5	PC-5p-8494_273	PC-5p-41777_30	PC-3p-39790_33	PC-3p-18663_108	miR-454-5p_R+1_1ss12AG			miR-206-5p_1ss17GC		miR-1388	miR-19c-4-5p_R+1
bloc1s2	mir-128-2-p5	PC-5p-41777_30	PC-5p-58604_15	miR-454-5p_R+1_1ss12AG		PC-5p-2402_1316	miR-19c-4-5p_R+1
bloc1s3	PC-5p-41777_30	PC-3p-67586_11	PC-5p-44509_26	miR-7147_R-1
bri3	PC-5p-41777_30	PC-5p-13322_163	PC-5p-58604_15	PC-3p-39790_33		mir-216a-p3		mir-128-2-p5
cbx7a	PC-5p-13322_163		PC-5p-58604_15	PC-3p-39790_33	PC-3p-32668_47		miR-206-5p_1ss17GC		miR-33a-3p_1ss20TC		mir-17a-1-p3	mir-128-2-p5
ccn2a	miR-454-5p_R+1_1ss12AG			miR-206-5p_1ss17GC		mir-17a-1-p3		miR-19a-5p_L+1R-1		mir-128-2-p5
ccn4a	miR-7147_R-1		mir-17a-1-p3		mir-128-2-p5
cebpd	miR-133a_L+1R-2		miR-133b		mir-106-p3	miR-454-5p_R+1_1ss12AG		mir-17a-1-p3
chac1	mir-128-2-p5
chrd	miR-1388	mir-17a-1-p3		miR-19a-5p_L+1R-1		mir-128-2-p5		mir-106-p3		miR-7147_R-1	miR-454-5p_R+1_1ss12AG		miR-206-5p_1ss17GC
CHRNA1	mir-17a-1-p3		mir-128-2-p5
cln5	miR-19c-4-5p_R+1		mir-128-2-p5
CLPB	miR-19c-4-5p_R+1		mir-128-2-p5		miR-133a_L+1R-2		miR-133b		miR-7147_R-1		mir-17a-1-p3
cryzl1	mir-128-2-p5		miR-133a_L+1R-2		miR-133b
ctns	miR-133a_L+1R-2		miR-133b	miR-33a-3p_1ss20TC
CTSB	miR-133a_L+1R-2		miR-133b	miR-7147_R-1		miR-206-5p_1ss17GC		mir-128-2-p5
cx28.6	mir-216a-p3		mir-128-2-p5
cyb5a	miR-33a-3p_1ss20TC
cyp1a1	mir-128-2-p5
dab2	mir-128-2-p5		miR-133a_L+1R-2		miR-133b		miR-454-5p_R+1_1ss12AG			mir-17a-1-p3		sa-miR-19c-4-5p_R+1		mir-216a-p3
ddx21	mir-128-2-p5		miR-146a-5p_R+2		miR-7147_R-1		miR-454-5p_R+1_1ss12AG			miR-206-5p_1ss17GC		miR-19c-4-5p_R+1		mir-216a-p3
DENND2A	mir-128-2-p5		miR-2187b-3p_R+1_1ss20AG			miR-133a_L+1R-2		miR-133b	miR-454-5p_R+1_1ss12AG			miR-206-5p_1ss17GC		miR-33a-3p_1ss20TC		let-7a-3-p3	mir-17a-1-p3		mir-216a-p3
dkk2	mir-106-p3		miR-454-5p_R+1_1ss12AG			mir-17a-1-p3		let-7g-3p_1ss22CT		mir-128-2-p5		miR-133b-5p_1ss11TC
dmrt2a	miR-454-5p_R+1_1ss12AG			miR-206-5p_1ss17GC			miR-33a-3p_1ss20TC		mir-128-2-p5
ece1	miR-133a_L+1R-2		miR-133b		mir-106-p3		miR-454-5p_R+1_1ss12AG			miR-1388		mir-17a-1-p3		mir-216a-p3		mir-128-2-p5
elk3	miR-133b		mir-301a-p5_1ss11CT			mir-128-2-p5
fap	miR-33a-3p_1ss20TC		mir-17a-1-p3		miR-19c-4-5p_R+1		mir-128-2-p5		miR-1-5p		miR-454-5p_R+1_1ss12A
flot2b	miR-133a_L+1R-2		miR-133b	miR-7147_R-1		miR-454-5p_R+1_1ss12AG			miR-33a-3p_1ss20TC		mir-17a-1-p3	miR-19c-4-5p_R+1		mir-216a-p3		mir-128-2-p5
fn1b	miR-133b	miR-301a_R+1_1ss1TC		miR-7147_R-1		mir-217-p3		miR-454-5p_R+1_1ss12AG			mir-301a-p5_1ss11CT		miR-1388	mir-17a-1-p3		mir-216a-p3		mir-128-2-p5
fuca1.2	miR-454-5p_R+1_1ss12AG			miR-206-5p_1ss17GC		miR-33a-3p_1ss20TC		mir-128-2-p5		miR-133a_L+1R-2		miR-133b
fuca2	miR-7147_R-1		mir-128-2-p5		miR-2187b-3p_R+1_1ss20AG
GALNT15	miR-206-5p_1ss17GC		miR-33a-3p_1ss20TC		mir-17a-1-p3		miR-19c-4-5p_R+1		mir-216a-p3		mir-128-2-p5		miR-133a_L+1R-2		miR-133b
GJB4	mir-106-p3		miR-7147_R-1
glb1	miR-454-5p_R+1_1ss12AG			mir-17a-1-p3		mir-128-2-p5		mir-106-p3
gnpda1	miR-33a-3p_1ss20TC		mir-128-2-p5		miR-133a_L+1R-2		miR-133b
gpat3	mir-17a-1-p3		mir-216a-p3		mir-128-2-p5		miR-7147_R-1		miR-454-5p_R+1_1ss12AG
hexb	mir-128-2-p5		miR-133a_L+1R-2		miR-133b		mir-106-p3		miR-301a_R+1_1ss1TC			miR-454-5p_R+1_1ss12AG
hmces	miR-19c-4-5p_R+1		mir-216a-p3		mir-128-2-p5		miR-7147_R-1
hps5	miR-1388	mir-17a-1-p3		mir-128-2-p5		miR-133a_L+1R-2		miR-133b		mir-106-p3		miR-7147_R-1		mir-217-p3		miR-206-5p_1ss17GC		mir-301a-p5_1ss11CT		miR-1388
igfbp6a	miR-206-5p_1ss17GC		mir-17a-1-p3		mir-128-2-p5
igfbp6b	miR-206-5p_1ss17GC		mir-17a-1-p3		mir-128-2-p5
inhbb	miR-133a_L+1R-2		miR-133b		sa-miR-454-5p_R+1_1ss12AG			miR-206-5p_1ss17GC		let-7a-3-p3	miR-33a-3p_1ss20TC		mir-17a-1-p3		mir-128-2-p5
ist1	miR-7147_R-1		miR-499b-3p
JUND	miR-7147_R-1		miR-19c-4-5p_R+1		mir-128-2-p5
krt18b	mir-128-2-p5		miR-133a_L+1R-2		miR-133b
LGR6	miR-133a_L+1R-2		miR-133b	miR-454-5p_R+1_1ss12AG			miR-33a-3p_1ss20TC		miR-1388	mir-17a-1-p3		mir-216a-p3		mir-128-2-p5
lhfpl6	mir-106-p3	miR-7147_R-1		miR-454-5p_R+1_1ss12AG			mir-17a-1-p3		miR-33a-3p_1ss20TC		mir-128-2-p5
lnx1	miR-133a_L+1R-2		miR-133b	mir-106-p3		miR-7147_R-1		miR-454-5p_R+1_1ss12AG	miR-33a-3p_1ss20TC		let-7a-3-p3	mir-17a-1-p3	mir-128-2-p5
lonrf1l	mir-106-p3	miR-7147_R-1	miR-33a-3p_1ss20TC		mir-17a-1-p3	mir-128-2-p5
mars2	miR-33a-3p_1ss20TC		let-7a-3-p3	miR-1388		miR-19c-4-5p_R+1		miR-19a-5p_L+1R-1
mkrn2	mir-106-p3		miR-33b-3p	miR-7147_R-1	miR-454-5p_R+1_1ss12AG		mir-17a-1-p3	miR-19c-4-5p_R+1	mir-216a-p3	mir-128-2-p5
mmp19	miR-454-5p_R+1_1ss12AG	mir-216a-p3	miR-19a-5p_L+1R-1	mir-128-2-p5	miR-499-3p_R+1
mst1ra	miR-454-5p_R+1_1ss12AG	miR-33a-3p_1ss20TC	miR-1388	mir-17a-1-p3	mir-216a-p3	mir-128-2-p5		miR-133a_L+1R-2	miR-133b	miR-146a-5p_R+2	mir-106-p3
MYOC	miR-19c-4-5p_R+1	mir-128-2-p5	miR-2187b-3p_R+1_1ss20AG		miR-7147_R-1
negative coorelation/downmRNA_upmiRNA
nelfa	mir-216a-p3		mir-128-2-p5		mir-106-p3		miR-33a-3p_1ss20TC		miR-19c-4-5p_R+1
nfatc4	mir-128-2-p5		miR-133a_L+1R-2		miR-133b		mir-106-p3		miR-1388		mir-17a-1-p3
nmd3	miR-7147_R-1		mir-17a-1-p3		mir-128-2-p5
noctb	miR-33a-3p_1ss20TC		mir-17a-1-p3		mir-128-2-p5
npl	mir-301a-p5_1ss11CT		mir-128-2-p5	mir-217-p3		miR-33a-3p_1ss20TC
nr1d2a	mir-17a-1-p3	mir-128-2-p5		miR-7147_R-1
ntn4	mir-17a-1-p3		mir-128-2-p5		miR-454-5p_R+1_1ss12AG
oaz2a	miR-2187b-3p_R+1_1ss20AG		miR-133a_L+1R-2	miR-133b		miR-206-5p_1ss17GC		mir-128-2-p5		miR-2187b-3p_R+1_1ss20AG
oplah	miR-133b		mir-106-p3	miR-7147_R-1		mir-217-p3	miR-454-5p_R+1_1ss12AG		miR-33a-3p_1ss20TC	miR-1388	mir-17a-1-p3		mir-128-2-p5	miR-133b-5p_1ss11TC	miR-133a_L+1R-2
osbpl1a	miR-133b		mir-106-p3	miR-7147_R-1		mir-217-p3	miR-454-5p_R+1_1ss12AG		miR-33a-3p_1ss20TC	miR-1388	mir-17a-1-p3		mir-128-2-p5	miR-133b-5p_1ss11TC	miR-133a_L+1R-2
ostm1	miR-454-5p_R+1_1ss12AG		miR-206-5p_1ss17GC		mir-17a-1-p3		miR-133a_L+1R-2		miR-133b
pard6gb	miR-206-5p_1ss17GC		miR-19c-4-5p_R+1	mir-128-2-p5		miR-133a_L+1R-2		miR-133b	mir-106-p3	miR-7147_R-1	miR-454-5p_R+1_1ss12AG
pcolcea	mir-216a-p3		mir-128-2-p5		miR-133a_L+1R-2		miR-133b
phlda3	miR-454-5p_R+1_1ss12AG	miR-33a-3p_1ss20TC	mir-17a-1-p3
pla2g15	miR-133a_L+1R-2		miR-133b	mir-106-p3		miR-7147_R-1		miR-33a-3p_1ss20TC		mir-128-2-p5
plin2	miR-133a_L+1R-2		miR-133b	miR-33a-3p_1ss20TC		miR-19c-4-5p_R+1	mir-128-2-p5
plvapb	miR-19c-4-5p_R+1		mir-216a-p3		mir-128-2-p5
PRELID3B	mir-128-2-p5		miR-454-5p_R+1_1ss12AG		let-7a-3-p3		mir-128-2-p5
prrx1b	mir-128-2-p5		miR-133a_L+1R-2		miR-133b		miR-454-5p_R+1_1ss12AG
prss16	miR-7147_R-1		mir-128-2-p5
prune	miR-454-5p_R+1_1ss12AG		miR-33a-3p_1ss20TC		mir-17a-1-p3	miR-19c-4-5p_R+1	mir-128-2-p5		mir-106-p3	miR-7147_R-1
psap
psen2	mir-17a-1-p3		mir-128-2-p5		miR-133a_L+1R-2		miR-133b		miR-454-5p_R+1_1ss12AG
ptpmt1	mir-106-p3		miR-1388
qpct	miR-33a-3p_1ss20TC		mir-17a-1-p3		mir-128-2-p5
RAB38	mir-17a-1-p3		mir-128-2-p5		miR-7147_R-1		miR-206-5p_1ss17GC		mir-17a-1-p3
rgcc	miR-206-5p_1ss17GC		mir-128-2-p5
rnasekb	miR-33a-3p_1ss20TC
rpz2	mir-106-p3
SDHB	miR-7147_R-1		miR-33a-3p_1ss20TC		mir-17a-1-p3		mir-216a-p3		mir-128-2-p5
SGK1	miR-7147_R-1		miR-454-5p_R+1_1ss12AG		miR-33a-3p_1ss20TC		mir-17a-1-p3		let-7g-3p_1ss22CT		mir-128-2-p5	miR-133a_L+1R-2		miR-133b	mir-106-p3
slc10a7	mir-128-2-p5		miR-7147_R-1
slc25a55a	miR-7147_R-1		miR-454-5p_R+1_1ss12AG			miR-33a-3p_1ss20TC		mir-17a-1-p3		mir-128-2-p5
SLC39A1	miR-19c-4-5p_R+1		mir-128-2-p5		miR-133a_L+1R-2		miR-133b		mir-106-p3
slc5a3b	miR-454-5p_R+1_1ss12AG
slc6a14	miR-33a-3p_1ss20TC		miR-19c-4-5p_R+1		mir-128-2-p5		miR-146a-5p_R+2		miR-7147_R-1
smpd1	miR-33a-3p_1ss20TC			mir-17a-1-p3		miR-19c-4-5p_R+1		mir-128-2-p5		miR-133a_L+1R-2		miR-133b	mir-106-p3	miR-206-5p_1ss17GC
spata5l1	mir-128-2-p5		miR-2187b-3p_R+1_1ss20AG			miR-133a_L+1R-2		miR-133b	mir-106-p3	miR-33a-3p_1ss20TC		mir-301a-p5_1ss11CT		mir-17a-1-p3	mir-128-2-p5
stx12l	miR-7147_R-1		miR-454-5p_R+1_1ss12AG			mir-17a-1-p3		miR-19c-4-5p_R+1
stxbp6	miR-33a-3p_1ss20TC		mir-128-2-p5		miR-133a_L+1R-2		miR-133b	miR-206-5p_1ss17GC
tbc1d17	miR-19c-4-5p_R+1		mir-216a-p3		mir-128-2-p5		miR-133a_L+1R-2		miR-133b	miR-206-5p_1ss17GC		miR-499	miR-19c-4-5p_R+1
tcn2	mir-128-2-p5		mir-106-p3
tcp11l2	mir-106-p3		miR-454-5p_R+1_1ss12AG			miR-33a-3p_1ss20TC		mir-17a-1-p3		miR-146a-5p_R+2
tfpi2	mir-128-2-p5
tgfb3	miR-33a-3p_1ss20TC
tmem11	miR-7147_R-1
tmem9b	miR-19c-4-5p_R+1		mir-17a-1-p3		mir-128-2-p5		mir-106-p3
tpd52l1	mir-128-2-p5		miR-499
tpra1	mir-17a-1-p3		mir-216a-p3		mir-128-2-p5
tpst1	miR-19c-4-5p_R+1		mir-128-2-p5		miR-454-5p_R+1_1ss12AG			mir-17a-1-p3
trib3	mir-128-2-p5		miR-2187b-3p_R+1_1ss20AG			miR-7147_R-1		mir-217-p3	miR-1388	mir-17a-1-p3
trmt10c	miR-133a_L+1R-2		miR-133b	miR-454-5p_R+1_1ss12AG			miR-206-5p_1ss17GC		mir-17a-1-p3	mir-128-2-p5
tspan36	miR-146a-5p_R+2		miR-7147_R-1		miR-7147_R-1		miR-454-5p_R+1_1ss12AG		mir-216a-p3		miR-19a-5p_L+1R-1
ttc19	miR-454-5p_R+1_1ss12AG			miR-19c-4-5p_R+1		mir-128-2-p5
ttc36	miR-454-5p_R+1_1ss12AG			mir-17a-1-p3		mir-128-2-p5
twist1b	mir-128-2-p5
uap1l1	mir-106-p3		miR-7147_R-1		miR-33a-3p_1ss20TC
vps18	mir-17a-1-p3		mir-128-2-p5		mir-106-p3		miR-7147_R-1		miR-206-5p_1ss17GC
vps33a	miR-33b-3p		mir-217-p3		mir-17a-1-p3		mir-128-2-p5
vps41	miR-7147_R-1		miR-454-5p_R+1_1ss12AG			miR-33a-3p_1ss20TC		mir-17a-1-p3		mir-128-2-p5		miR-146a-5p_R+2
washc4	mir-217-p3		miR-206-5p_1ss17GC		miR-33a-3p_1ss20TC		mir-17a-1-p3		sa-miR-19c-4-5p_R+1		mir-128-2-p5		miR-133b-5p_1ss11TC		miR-133a_L+1R-2		miR-133b		mir-106-p3		miR-7147_R-1
wdr41	miR-454-5p_R+1_1ss12AG			miR-33a-3p_1ss20TC		mir-17a-1-p3		mir-128-2-p5	mir-338-2-p5
wdr91	miR-454-5p_R+1_1ss12AG
wsb2	miR-206-5p_1ss17GC		mir-17a-1-p3		mir-128-2-p5		miR-133a_L+1R-2		miR-133b	miR-7147_R-1

## Sheet: AA_vs_CT_miRNAdown_mRNAup (1)
Version: RNAhybrid 2.2
Command line:/vol/bioapps/bin/RNAhybrid.bin -t /var/bibiserv2/anonymous/rnahybrid/21/15/04/bibiserv2_2022-11-21_150412_BR6Jq/rnahybrid_input_target_rna_sequences_.file -q /var/bibiserv2/anonymous/rnahybrid/21/15/04/bibiserv2_2022-11-21_150412_BR6Jq/rnahybrid_input_mirna_sequences.file -m 25842 -b 1 -n 24 -e -28 -D
searching
dataset: 1
mde of oni-miR-8160b: -46.899998					mde: Maximal possible interaction for each individual miRNA, expressed as kcal/mol.
mde of dre-miR-122: -45.400002
mde of dre-miR-203a-3p_L-1R+1: -42.000000
mde of dre-miR-203b-3p_L-1R+1_1ss11CT: -42.000000
mde of ssa-miR-26a-3-3p_1ss4GA: -37.899998
mde of oni-miR-203a_L+1: -42.000000
mde of oni-miR-16b: -42.499996
mde of PC-3p-22787_83: -36.399998
mde of dre-miR-92a-3p_R+1_1ss22TC: -52.400005
mde of dre-miR-23a-3-5p: -44.200001
mde of abu-mir-29b-1-p5: -48.599998
mde of oni-mir-196b-p3: -46.700001
mde of oni-miR-22b_R+1: -47.099998
mde of oni-mir-27a-p5: -54.499996
mde of oni-miR-27d-3p_R+1_2ss19GT20TG: -45.300003
mde of oni-mir-29d-p5: -49.199997
mde of ssa-miR-29b-1-5p_1ss18TC: -45.200001
mde of PC-3p-408_18423: -48.199997
mde of oni-miR-181c_R+1: -49.199997
mde of ssa-miR-181a-5p: -49.199997
mde of dre-miR-181a-5p: -49.199997
mde of oni-miR-92a: -49.900002
mde of oni-miR-10d_L+1R-1_1ss16AG: -47.299999
mde of oni-miR-10c: -47.299999
mde of oni-miR-184b_R-1: -44.000000
mde of oni-miR-375: -46.799999
Individual hits
------------------------------------------------------------
dataset: 1
target: ENSSAUG00010000874|ENSSAUT00010001885|tpp2
length: 3943
miRNA : oni-miR-8160b
length: 22
mfe: -28.9 kcal/mol
p-value: undefined
position 773
target 5' U G C 3'
CCGA CUGCUGGCGU
GGCU GACGACCGUA
miRNA 3' CU AUAAGA 5'
------------------------------------------------------------
dataset: 1
target: ENSSAUG00010000874|ENSSAUT00010001879|tpp2
length: 4132
miRNA : oni-miR-8160b
length: 22
mfe: -28.9 kcal/mol
p-value: undefined
position 773
target 5' U G C 3'
CCGA CUGCUGGCGU
GGCU GACGACCGUA
miRNA 3' CU AUAAGA 5'
------------------------------------------------------------
dataset: 1
target: ENSSAUG00010000874|ENSSAUT00010001883|tpp2
length: 3898
miRNA : oni-miR-8160b
length: 22
mfe: -28.9 kcal/mol
p-value: undefined
position 773
target 5' U G C 3'
CCGA CUGCUGGCGU
GGCU GACGACCGUA
miRNA 3' CU AUAAGA 5'
------------------------------------------------------------
dataset: 1
target: ENSSAUG00010001215|ENSSAUT00010002618|frzb
length: 1846
miRNA : oni-miR-8160b
length: 22
mfe: -29.6 kcal/mol
p-value: undefined
position 643
target 5' U GGUCCG GCG C 3'
GGCCGGCUGC GGCG UC
CUGGCUGACG CCGU AG
miRNA 3' A AAUA A 5'
------------------------------------------------------------
dataset: 1
target: ENSSAUG00010000874|ENSSAUT00010001882|tpp2
length: 4030
miRNA : oni-miR-8160b
length: 22
mfe: -28.9 kcal/mol
p-value: undefined
position 677
target 5' U G C 3'
CCGA CUGCUGGCGU
GGCU GACGACCGUA
miRNA 3' CU AUAAGA 5'
------------------------------------------------------------
dataset: 1
target: ENSSAUG00010000874|ENSSAUT00010001876|tpp2
length: 4295
miRNA : oni-miR-8160b
length: 22
mfe: -28.9 kcal/mol
p-value: undefined
position 773
target 5' U G C 3'
CCGA CUGCUGGCGU
GGCU GACGACCGUA
miRNA 3' CU AUAAGA 5'
------------------------------------------------------------
dataset: 1
target: ENSSAUG00010000874|ENSSAUT00010001869|tpp2
length: 6395
miRNA : oni-miR-8160b
length: 22
mfe: -28.9 kcal/mol
p-value: undefined
position 773
target 5' U G C 3'
CCGA CUGCUGGCGU
GGCU GACGACCGUA
miRNA 3' CU AUAAGA 5'
------------------------------------------------------------
dataset: 1
target: ENSSAUG00010001215|ENSSAUT00010002621|frzb
length: 1786
miRNA : oni-miR-8160b
length: 22
mfe: -29.6 kcal/mol
p-value: undefined
position 643
target 5' U GGUCCG GCG C 3'
GGCCGGCUGC GGCG UC
CUGGCUGACG CCGU AG
miRNA 3' A AAUA A 5'
------------------------------------------------------------
dataset: 1
target: ENSSAUG00010000874|ENSSAUT00010001863|tpp2
length: 6434
miRNA : oni-miR-8160b
length: 22
mfe: -28.9 kcal/mol
p-value: undefined
position 773
target 5' U G C 3'
CCGA CUGCUGGCGU
GGCU GACGACCGUA
miRNA 3' CU AUAAGA 5'
------------------------------------------------------------
dataset: 1
target: ENSSAUG00010001215|ENSSAUT00010002623|frzb
length: 1780
miRNA : oni-miR-8160b
length: 22
mfe: -29.6 kcal/mol
p-value: undefined
position 643
target 5' U GGUCCG GCG C 3'
GGCCGGCUGC GGCG UC
CUGGCUGACG CCGU AG
miRNA 3' A AAUA A 5'
------------------------------------------------------------
dataset: 1
target: ENSSAUG00010000680|ENSSAUT00010001343|NBL1
length: 1922
miRNA : oni-miR-8160b
length: 22
mfe: -29.3 kcal/mol
p-value: undefined
position 707
target 5' G UG UUUG G 3'
CG UGCUGGCGUU CU
GC ACGACCGUAA GA
miRNA 3' CUG UG UAA 5'
------------------------------------------------------------
dataset: 1
target: ENSSAUG00010001827|ENSSAUT00010003732|camk2a
length: 2009
miRNA : oni-miR-8160b
length: 22
mfe: -28.0 kcal/mol
p-value: undefined
position 55
target 5' U GA G G 3'
CUGA GCUGGCA UGUUU
GGCU CGACCGU AUAAG
miRNA 3' CU GA A A 5'
------------------------------------------------------------
dataset: 1
target: ENSSAUG00010001827|ENSSAUT00010003725|camk2a
length: 2081
miRNA : oni-miR-8160b
length: 22
mfe: -28.0 kcal/mol
p-value: undefined
position 55
target 5' U GA G G 3'
CUGA GCUGGCA UGUUU
GGCU CGACCGU AUAAG
miRNA 3' CU GA A A 5'
------------------------------------------------------------
dataset: 1
target: ENSSAUG00010001827|ENSSAUT00010003714|camk2a
length: 2593
miRNA : oni-miR-8160b
length: 22
mfe: -28.0 kcal/mol
p-value: undefined
position 55
target 5' U GA G G 3'
CUGA GCUGGCA UGUUU
GGCU CGACCGU AUAAG
miRNA 3' CU GA A A 5'
------------------------------------------------------------
dataset: 1
target: ENSSAUG00010001306|ENSSAUT00010002799
length: 5873
miRNA : oni-miR-8160b
length: 22
mfe: -29.9 kcal/mol
p-value: undefined
position 2788
target 5' C G 3'
CCGAC GCUGGCGUUG
GGCUG CGACCGUAAU
miRNA 3' CU A AAGA 5'
------------------------------------------------------------
dataset: 1
target: ENSSAUG00010003671|ENSSAUT00010007889|si:ch211-241j12.3
length: 5851
miRNA : oni-miR-8160b
length: 22
mfe: -29.7 kcal/mol
p-value: undefined
position 3236
target 5' A GAG G 3'
GCUGACU GCUGGUGUUGUU
UGGCUGA CGACCGUAAUAA
miRNA 3' C GA 5'
------------------------------------------------------------
dataset: 1
target: ENSSAUG00010003671|ENSSAUT00010007928|si:ch211-241j12.3
length: 5030
miRNA : oni-miR-8160b
length: 22
mfe: -29.7 kcal/mol
p-value: undefined
position 2415
target 5' A GAG G 3'
GCUGACU GCUGGUGUUGUU
UGGCUGA CGACCGUAAUAA
miRNA 3' C GA 5'
------------------------------------------------------------
dataset: 1
target: ENSSAUG00010003388|ENSSAUT00010007466|mdh1ab
length: 1154
miRNA : oni-miR-8160b
length: 22
mfe: -29.1 kcal/mol
p-value: undefined
position 85
target 5' U GC G GAUAGCC C 3'
GACCG GCUGCU GGCA UAUUC
CUGGC UGACGA CCGU AUAAG
miRNA 3' A A 5'
------------------------------------------------------------
dataset: 1
target: ENSSAUG00010003388|ENSSAUT00010007471|mdh1ab
length: 1128
miRNA : oni-miR-8160b
length: 22
mfe: -29.1 kcal/mol
p-value: undefined
position 59
target 5' U GC G GAUAGCC C 3'
GACCG GCUGCU GGCA UAUUC
CUGGC UGACGA CCGU AUAAG
miRNA 3' A A 5'
------------------------------------------------------------
dataset: 1
target: ENSSAUG00010003671|ENSSAUT00010007907|si:ch211-241j12.3
length: 5620
miRNA : oni-miR-8160b
length: 22
mfe: -29.7 kcal/mol
p-value: undefined
position 3005
target 5' A GAG G 3'
GCUGACU GCUGGUGUUGUU
UGGCUGA CGACCGUAAUAA
miRNA 3' C GA 5'
------------------------------------------------------------
dataset: 1
target: ENSSAUG00010002424|ENSSAUT00010005154|angpt2b
length: 3292
miRNA : oni-miR-8160b
length: 22
mfe: -29.0 kcal/mol
p-value: undefined
position 799
target 5' G C C 3'
GGCCG CUGCUGGC
CUGGC GACGACCG
miRNA 3' U UAAUAAGA 5'
------------------------------------------------------------
dataset: 1
target: ENSSAUG00010003388|ENSSAUT00010007524|mdh1ab
length: 1095
miRNA : oni-miR-8160b
length: 22
mfe: -29.1 kcal/mol
p-value: undefined
position 26
target 5' U GC G GAUAGCC C 3'
GACCG GCUGCU GGCA UAUUC
CUGGC UGACGA CCGU AUAAG
miRNA 3' A A 5'
------------------------------------------------------------
dataset: 1
target: ENSSAUG00010003671|ENSSAUT00010007884|si:ch211-241j12.3
length: 5942
miRNA : oni-miR-8160b
length: 22
mfe: -29.7 kcal/mol
p-value: undefined
position 3327
target 5' A GAG G 3'
GCUGACU GCUGGUGUUGUU
UGGCUGA CGACCGUAAUAA
miRNA 3' C GA 5'
------------------------------------------------------------
dataset: 1
target: ENSSAUG00010003245|ENSSAUT00010007033|tonsl
length: 4053
miRNA : oni-miR-8160b
length: 22
mfe: -31.4 kcal/mol
p-value: undefined
position 2928
target 5' G U G C 3'
GACC GCUGCUGGCA UC
CUGG UGACGACCGU AG
miRNA 3' C AAUA A 5'
------------------------------------------------------------
dataset: 1
target: ENSSAUG00010003014|ENSSAUT00010006352|cenpk
length: 1676
miRNA : oni-miR-8160b
length: 22
mfe: -31.6 kcal/mol
p-value: undefined
position 670
target 5' A AA GAAA G 3'
GCCGA UUGCUGGCA AUUCU
UGGCU GACGACCGU UAAGA
miRNA 3' C AA 5'
------------------------------------------------------------
dataset: 1
target: ENSSAUG00010003671|ENSSAUT00010007896|si:ch211-241j12.3
length: 5734
miRNA : oni-miR-8160b
length: 22
mfe: -29.7 kcal/mol
p-value: undefined
position 3119
target 5' A GAG G 3'
GCUGACU GCUGGUGUUGUU
UGGCUGA CGACCGUAAUAA
miRNA 3' C GA 5'
------------------------------------------------------------
dataset: 1
target: ENSSAUG00010003245|ENSSAUT00010007017|tonsl
length: 6253
miRNA : oni-miR-8160b
length: 22
mfe: -31.4 kcal/mol
p-value: undefined
position 4074
target 5' G U G C 3'
GACC GCUGCUGGCA UC
CUGG UGACGACCGU AG
miRNA 3' C AAUA A 5'
------------------------------------------------------------
dataset: 1
target: ENSSAUG00010002550|ENSSAUT00010005418
length: 1337
miRNA : oni-miR-8160b
length: 22
mfe: -29.6 kcal/mol
p-value: undefined
position 152
target 5' C U UCC G 3'
GCCG GCUGCUGGC UCU
UGGC UGACGACCG AGA
miRNA 3' C UAAUA 5'
------------------------------------------------------------
dataset: 1
target: ENSSAUG00010003245|ENSSAUT00010007019|tonsl
length: 5152
miRNA : oni-miR-8160b
length: 22
mfe: -31.4 kcal/mol
p-value: undefined
position 2973
target 5' G U G C 3'
GACC GCUGCUGGCA UC
CUGG UGACGACCGU AG
miRNA 3' C AAUA A 5'
------------------------------------------------------------
dataset: 1
target: ENSSAUG00010003245|ENSSAUT00010007006|tonsl
length: 6292
miRNA : oni-miR-8160b
length: 22
mfe: -31.4 kcal/mol
p-value: undefined
position 4113
target 5' G U G C 3'
GACC GCUGCUGGCA UC
CUGG UGACGACCGU AG
miRNA 3' C AAUA A 5'
------------------------------------------------------------
dataset: 1
target: ENSSAUG00010003014|ENSSAUT00010006344|cenpk
length: 1766
miRNA : oni-miR-8160b
length: 22
mfe: -31.6 kcal/mol
p-value: undefined
position 760
target 5' A AA GAAA G 3'
GCCGA UUGCUGGCA AUUCU
UGGCU GACGACCGU UAAGA
miRNA 3' C AA 5'
------------------------------------------------------------
dataset: 1
target: ENSSAUG00010003595|ENSSAUT00010007709
length: 1297
miRNA : oni-miR-8160b
length: 22
mfe: -29.3 kcal/mol
p-value: undefined
position 658
target 5' A AA CGGAGA A 3'
GACC GCUGCUGGCGU UCU
CUGG UGACGACCGUA AGA
miRNA 3' C AUA 5'
------------------------------------------------------------
dataset: 1
target: ENSSAUG00010003041|ENSSAUT00010006397
length: 1302
miRNA : oni-miR-8160b
length: 22
mfe: -28.8 kcal/mol
p-value: undefined
position 366
target 5' A AGGC G GA C 3'
GACUG GCUGC GGCA AUUCU
CUGGC UGACG CCGU UAAGA
miRNA 3' A AA 5'
------------------------------------------------------------
dataset: 1
target: ENSSAUG00010003041|ENSSAUT00010006401
length: 1182
miRNA : oni-miR-8160b
length: 22
mfe: -28.8 kcal/mol
p-value: undefined
position 366
target 5' A AGGC G GA C 3'
GACUG GCUGC GGCA AUUCU
CUGGC UGACG CCGU UAAGA
miRNA 3' A AA 5'
------------------------------------------------------------
dataset: 1
target: ENSSAUG00010002424|ENSSAUT00010005153|angpt2b
length: 3544
miRNA : oni-miR-8160b
length: 22
mfe: -29.0 kcal/mol
p-value: undefined
position 799
target 5' G C C 3'
GGCCG CUGCUGGC
CUGGC GACGACCG
miRNA 3' U UAAUAAGA 5'
------------------------------------------------------------
dataset: 1
target: ENSSAUG00010002670|ENSSAUT00010005705
length: 5954
miRNA : oni-miR-8160b
length: 22
mfe: -28.2 kcal/mol
p-value: undefined
position 3101
target 5' C UG UA A 3'
GCCG UGCUG GU UUCU
UGGC ACGAC UA AAGA
miRNA 3' C UG CG AU 5'
------------------------------------------------------------
dataset: 1
target: ENSSAUG00010002670|ENSSAUT00010005703
length: 5991
miRNA : oni-miR-8160b
length: 22
mfe: -28.2 kcal/mol
p-value: undefined
position 3138
target 5' C UG UA A 3'
GCCG UGCUG GU UUCU
UGGC ACGAC UA AAGA
miRNA 3' C UG CG AU 5'
------------------------------------------------------------
dataset: 1
target: ENSSAUG00010002424|ENSSAUT00010005158|angpt2b
length: 2703
miRNA : oni-miR-8160b
length: 22
mfe: -29.0 kcal/mol
p-value: undefined
position 3
target 5' G C C 3'
GGCCG CUGCUGGC
CUGGC GACGACCG
miRNA 3' U UAAUAAGA 5'
------------------------------------------------------------
dataset: 1
target: ENSSAUG00010005507|ENSSAUT00010012248|smarcad1a
length: 3780
miRNA : oni-miR-8160b
length: 22
mfe: -28.8 kcal/mol
p-value: undefined
position 2483
target 5' U A GG G 3'
GACCG CUGCUG GCA GU
CUGGC GACGAC CGU UA
miRNA 3' U AA AGA 5'
------------------------------------------------------------
dataset: 1
target: ENSSAUG00010004372|ENSSAUT00010013039|kntc1
length: 5649
miRNA : oni-miR-8160b
length: 22
mfe: -28.3 kcal/mol
p-value: undefined
position 831
target 5' A UU GAG AC G 3'
GCC GGC GCUGGCA AUUCU
UGG CUG CGACCGU UAAGA
miRNA 3' C A AA 5'
------------------------------------------------------------
dataset: 1
target: ENSSAUG00010005991|ENSSAUT00010013463|uhrf1
length: 2485
miRNA : oni-miR-8160b
length: 22
mfe: -28.9 kcal/mol
p-value: undefined
position 387
target 5' G A C CG G 3'
GGCC GACUGC GGCA UCU
CUGG CUGACG CCGU AGA
miRNA 3' A AAUA 5'
------------------------------------------------------------
dataset: 1
target: ENSSAUG00010005221|ENSSAUT00010011486|tbcela
length: 1760
miRNA : oni-miR-8160b
length: 22
mfe: -28.9 kcal/mol
p-value: undefined
position 1253
target 5' A UG AG C 3'
G CGGCUGC GGCAUU
C GCUGACG CCGUAA
miRNA 3' UG A UAAGA 5'
------------------------------------------------------------
dataset: 1
target: ENSSAUG00010006132|ENSSAUT00010013723
length: 1129
miRNA : oni-miR-8160b
length: 22
mfe: -31.0 kcal/mol
p-value: undefined
position 908
target 5' G G A U 3'
GG UGGCUGCUGGUGUUGU UCU
CU GCUGACGACCGUAAUA AGA
miRNA 3' G 5'
------------------------------------------------------------
dataset: 1
target: ENSSAUG00010004792|ENSSAUT00010010378|bard1
length: 2550
miRNA : oni-miR-8160b
length: 22
mfe: -30.4 kcal/mol
p-value: undefined
position 1917
target 5' U GU GUCAA A 3'
GCUGGCUGCUGG U AUUC
UGGCUGACGACC A UAAG
miRNA 3' C GU A A 5'
------------------------------------------------------------
dataset: 1
target: ENSSAUG00010003927|ENSSAUT00010008461|fhod3a
length: 5363
miRNA : oni-miR-8160b
length: 22
mfe: -28.9 kcal/mol
p-value: undefined
position 266
target 5' G CU C 3'
GACCGGCUGCUG GCG
CUGGCUGACGAC CGU
miRNA 3' AAUAAGA 5'
------------------------------------------------------------
dataset: 1
target: ENSSAUG00010004243|ENSSAUT00010009201|prc1b
length: 1785
miRNA : oni-miR-8160b
length: 22
mfe: -28.8 kcal/mol
p-value: undefined
position 744
target 5' G A G 3'
GACCGACUGC GGU
CUGGCUGACG CCG
miRNA 3' A UAAUAAGA 5'
------------------------------------------------------------
dataset: 1
target: ENSSAUG00010005106|ENSSAUT00010013563|iqgap3
length: 5343
miRNA : oni-miR-8160b
length: 22
mfe: -29.1 kcal/mol
p-value: undefined
position 2913
target 5' C G GA UCCUGCUGCUGCAGC A 3'
GACCGGC G GGCGU UGUUC
CUGGCUG C CCGUA AUAAG
miRNA 3' A GA A 5'
------------------------------------------------------------
dataset: 1
target: ENSSAUG00010004372|ENSSAUT00010013059|kntc1
length: 2982
miRNA : oni-miR-8160b
length: 22
mfe: -28.3 kcal/mol
p-value: undefined
position 1266
target 5' A UU GAG AC G 3'
GCC GGC GCUGGCA AUUCU
UGG CUG CGACCGU UAAGA
miRNA 3' C A AA 5'
------------------------------------------------------------
dataset: 1
target: ENSSAUG00010005991|ENSSAUT00010013473|uhrf1
length: 2482
miRNA : oni-miR-8160b
length: 22
mfe: -28.9 kcal/mol
p-value: undefined
position 387
target 5' G A C CG G 3'
GGCC GACUGC GGCA UCU
CUGG CUGACG CCGU AGA
miRNA 3' A AAUA 5'
------------------------------------------------------------
dataset: 1
target: ENSSAUG00010005106|ENSSAUT00010013241|iqgap3
length: 5559
miRNA : oni-miR-8160b
length: 22
mfe: -29.1 kcal/mol
p-value: undefined
position 3114
target 5' C G GA UCCUGCUGCUGCAGC A 3'
GACCGGC G GGCGU UGUUC
CUGGCUG C CCGUA AUAAG
miRNA 3' A GA A 5'
------------------------------------------------------------
dataset: 1
target: ENSSAUG00010005991|ENSSAUT00010013479|uhrf1
length: 2302
miRNA : oni-miR-8160b
length: 22
mfe: -28.9 kcal/mol
p-value: undefined
position 387
target 5' G A C CG G 3'
GGCC GACUGC GGCA UCU
CUGG CUGACG CCGU AGA
miRNA 3' A AAUA 5'
------------------------------------------------------------
dataset: 1
target: ENSSAUG00010002754|ENSSAUT00010009958|tbc1d22b
length: 1476
miRNA : oni-miR-8160b
length: 22
mfe: -28.9 kcal/mol
p-value: undefined
position 511
target 5' C GACAAAUUCAAGCA UA A 3'
GGCUG GCUGCUGGC GUUCU
CUGGC UGACGACCG UAAGA
miRNA 3' UAA 5'
------------------------------------------------------------
dataset: 1
target: ENSSAUG00010005991|ENSSAUT00010013455|uhrf1
length: 2488
miRNA : oni-miR-8160b
length: 22
mfe: -28.9 kcal/mol
p-value: undefined
position 387
target 5' G A C CG G 3'
GGCC GACUGC GGCA UCU
CUGG CUGACG CCGU AGA
miRNA 3' A AAUA 5'
------------------------------------------------------------
dataset: 1
target: ENSSAUG00010006132|ENSSAUT00010013724
length: 1046
miRNA : oni-miR-8160b
length: 22
mfe: -28.0 kcal/mol
p-value: undefined
position 905
target 5' G A U 3'
UCG CUGCUGGUGUUGU UCU
GGC GACGACCGUAAUA AGA
miRNA 3' CU U 5'
------------------------------------------------------------
dataset: 1
target: ENSSAUG00010007272|ENSSAUT00010016657|aplnra
length: 1173
miRNA : oni-miR-8160b
length: 22
mfe: -29.0 kcal/mol
p-value: undefined
position 562
target 5' U C C 3'
CCGG CUGCUGGC UAUUC
GGCU GACGACCG AUAAG
miRNA 3' CU UA A 5'
------------------------------------------------------------
dataset: 1
target: ENSSAUG00010005779|ENSSAUT00010012835|tent5c
length: 1161
miRNA : oni-miR-8160b
length: 22
mfe: -28.1 kcal/mol
p-value: undefined
position 1016
target 5' U G G 3'
CCGA UGCUGGCG
GGCU ACGACCGU
miRNA 3' CU G AAUAAGA 5'
------------------------------------------------------------
dataset: 1
target: ENSSAUG00010006132|ENSSAUT00010013715
length: 1129
miRNA : oni-miR-8160b
length: 22
mfe: -31.0 kcal/mol
p-value: undefined
position 908
target 5' G G A U 3'
GG UGGCUGCUGGUGUUGU UCU
CU GCUGACGACCGUAAUA AGA
miRNA 3' G 5'
------------------------------------------------------------
dataset: 1
target: ENSSAUG00010006132|ENSSAUT00010013713
length: 1064
miRNA : oni-miR-8160b
length: 22
mfe: -31.9 kcal/mol
p-value: undefined
position 923
target 5' A A U 3'
CGGCUGCUGGUGUUGU UCU
GCUGACGACCGUAAUA AGA
miRNA 3' CUG 5'
------------------------------------------------------------
dataset: 1
target: ENSSAUG00010002754|ENSSAUT00010009967|tbc1d22b
length: 1440
miRNA : oni-miR-8160b
length: 22
mfe: -28.9 kcal/mol
p-value: undefined
position 475
target 5' C GACAAAUUCAAGCA UA A 3'
GGCUG GCUGCUGGC GUUCU
CUGGC UGACGACCG UAAGA
miRNA 3' UAA 5'
------------------------------------------------------------
dataset: 1
target: ENSSAUG00010004372|ENSSAUT00010013026|kntc1
length: 5892
miRNA : oni-miR-8160b
length: 22
mfe: -28.3 kcal/mol
p-value: undefined
position 1230
target 5' A UU GAG AC G 3'
GCC GGC GCUGGCA AUUCU
UGG CUG CGACCGU UAAGA
miRNA 3' C A AA 5'
------------------------------------------------------------
dataset: 1
target: ENSSAUG00010004243|ENSSAUT00010009093|prc1b
length: 2581
miRNA : oni-miR-8160b
length: 22
mfe: -28.8 kcal/mol
p-value: undefined
position 744
target 5' G A G 3'
GACCGACUGC GGU
CUGGCUGACG CCG
miRNA 3' A UAAUAAGA 5'
------------------------------------------------------------
dataset: 1
target: ENSSAUG00010004935|ENSSAUT00010010728|prr33
length: 3273
miRNA : oni-miR-8160b
length: 22
mfe: -30.6 kcal/mol
p-value: undefined
position 3094
target 5' U C U U A 3'
ACCGGCUGC UG GC GUUGUUC
UGGCUGACG AC CG UAAUAAG
miRNA 3' C A 5'
------------------------------------------------------------
dataset: 1
target: ENSSAUG00010005106|ENSSAUT00010012228|iqgap3
length: 5331
miRNA : oni-miR-8160b
length: 22
mfe: -29.1 kcal/mol
p-value: undefined
position 2886
target 5' C G GA UCCUGCUGCUGCAGC A 3'
GACCGGC G GGCGU UGUUC
CUGGCUG C CCGUA AUAAG
miRNA 3' A GA A 5'
------------------------------------------------------------
dataset: 1
target: ENSSAUG00010002754|ENSSAUT00010009972|tbc1d22b
length: 1113
miRNA : oni-miR-8160b
length: 22
mfe: -28.9 kcal/mol
p-value: undefined
position 148
target 5' C GACAAAUUCAAGCA UA A 3'
GGCUG GCUGCUGGC GUUCU
CUGGC UGACGACCG UAAGA
miRNA 3' UAA 5'
------------------------------------------------------------
dataset: 1
target: ENSSAUG00010006132|ENSSAUT00010013710
length: 1064
miRNA : oni-miR-8160b
length: 22
mfe: -31.9 kcal/mol
p-value: undefined
position 923
target 5' A A U 3'
CGGCUGCUGGUGUUGU UCU
GCUGACGACCGUAAUA AGA
miRNA 3' CUG 5'
------------------------------------------------------------
dataset: 1
target: ENSSAUG00010005507|ENSSAUT00010012239|smarcad1a
length: 4422
miRNA : oni-miR-8160b
length: 22
mfe: -28.8 kcal/mol
p-value: undefined
position 3125
target 5' U A GG G 3'
GACCG CUGCUG GCA GU
CUGGC GACGAC CGU UA
miRNA 3' U AA AGA 5'
------------------------------------------------------------
dataset: 1
target: ENSSAUG00010003894|ENSSAUT00010008375|znf704
length: 2569
miRNA : oni-miR-8160b
length: 22
mfe: -28.3 kcal/mol
p-value: undefined
position 1010
target 5' U GG A GCC C 3'
GGCCGAC GCUG GCA UCU
CUGGCUG CGAC CGU AGA
miRNA 3' A AAUA 5'
------------------------------------------------------------
dataset: 1
target: ENSSAUG00010004243|ENSSAUT00010009096|prc1b
length: 2549
miRNA : oni-miR-8160b
length: 22
mfe: -28.8 kcal/mol
p-value: undefined
position 744
target 5' G A G 3'
GACCGACUGC GGU
CUGGCUGACG CCG
miRNA 3' A UAAUAAGA 5'
------------------------------------------------------------
dataset: 1
target: ENSSAUG00010004243|ENSSAUT00010009197|prc1b
length: 1797
miRNA : oni-miR-8160b
length: 22
mfe: -28.8 kcal/mol
p-value: undefined
position 738
target 5' G A G 3'
GACCGACUGC GGU
CUGGCUGACG CCG
miRNA 3' A UAAUAAGA 5'
------------------------------------------------------------
dataset: 1
target: ENSSAUG00010005221|ENSSAUT00010011489|tbcela
length: 1634
miRNA : oni-miR-8160b
length: 22
mfe: -28.9 kcal/mol
p-value: undefined
position 1127
target 5' A UG AG C 3'
G CGGCUGC GGCAUU
C GCUGACG CCGUAA
miRNA 3' UG A UAAGA 5'
------------------------------------------------------------
dataset: 1
target: ENSSAUG00010004372|ENSSAUT00010013000|kntc1
length: 6045
miRNA : oni-miR-8160b
length: 22
mfe: -28.3 kcal/mol
p-value: undefined
position 1275
target 5' A UU GAG AC G 3'
GCC GGC GCUGGCA AUUCU
UGG CUG CGACCGU UAAGA
miRNA 3' C A AA 5'
------------------------------------------------------------
dataset: 1
target: ENSSAUG00010004372|ENSSAUT00010013006|kntc1
length: 5928
miRNA : oni-miR-8160b
length: 22
mfe: -28.3 kcal/mol
p-value: undefined
position 1167
target 5' A UU GAG AC G 3'
GCC GGC GCUGGCA AUUCU
UGG CUG CGACCGU UAAGA
miRNA 3' C A AA 5'
------------------------------------------------------------
dataset: 1
target: ENSSAUG00010006132|ENSSAUT00010013734
length: 1020
miRNA : oni-miR-8160b
length: 22
mfe: -30.2 kcal/mol
p-value: undefined
position 751
target 5' A A U 3'
UGGCUGCUGGUGUUGU UCU
GCUGACGACCGUAAUA AGA
miRNA 3' CUG 5'
------------------------------------------------------------
dataset: 1
target: ENSSAUG00010005106|ENSSAUT00010013481|iqgap3
length: 5364
miRNA : oni-miR-8160b
length: 22
mfe: -29.1 kcal/mol
p-value: undefined
position 2919
target 5' C G GA UCCUGCUGCUGCAGC A 3'
GACCGGC G GGCGU UGUUC
CUGGCUG C CCGUA AUAAG
miRNA 3' A GA A 5'
------------------------------------------------------------
dataset: 1
target: ENSSAUG00010004243|ENSSAUT00010009191|prc1b
length: 1833
miRNA : oni-miR-8160b
length: 22
mfe: -28.8 kcal/mol
p-value: undefined
position 744
target 5' G A G 3'
GACCGACUGC GGU
CUGGCUGACG CCG
miRNA 3' A UAAUAAGA 5'
------------------------------------------------------------
dataset: 1
target: ENSSAUG00010004243|ENSSAUT00010009204|prc1b
length: 1635
miRNA : oni-miR-8160b
length: 22
mfe: -28.8 kcal/mol
p-value: undefined
position 744
target 5' G A G 3'
GACCGACUGC GGU
CUGGCUGACG CCG
miRNA 3' A UAAUAAGA 5'
------------------------------------------------------------
dataset: 1
target: ENSSAUG00010002754|ENSSAUT00010009932|tbc1d22b
length: 1488
miRNA : oni-miR-8160b
length: 22
mfe: -28.9 kcal/mol
p-value: undefined
position 523
target 5' C GACAAAUUCAAGCA UA A 3'
GGCUG GCUGCUGGC GUUCU
CUGGC UGACGACCG UAAGA
miRNA 3' UAA 5'
------------------------------------------------------------
dataset: 1
target: ENSSAUG00010005106|ENSSAUT00010012366|iqgap3
length: 5403
miRNA : oni-miR-8160b
length: 22
mfe: -29.1 kcal/mol
p-value: undefined
position 2958
target 5' C G GA UCCUGCUGCUGCAGC A 3'
GACCGGC G GGCGU UGUUC
CUGGCUG C CCGUA AUAAG
miRNA 3' A GA A 5'
------------------------------------------------------------
dataset: 1
target: ENSSAUG00010003927|ENSSAUT00010008462|fhod3a
length: 5261
miRNA : oni-miR-8160b
length: 22
mfe: -28.9 kcal/mol
p-value: undefined
position 266
target 5' G CU C 3'
GACCGGCUGCUG GCG
CUGGCUGACGAC CGU
miRNA 3' AAUAAGA 5'
------------------------------------------------------------
dataset: 1
target: ENSSAUG00010004372|ENSSAUT00010012994|kntc1
length: 6090
miRNA : oni-miR-8160b
length: 22
mfe: -28.3 kcal/mol
p-value: undefined
position 1329
target 5' A UU GAG AC G 3'
GCC GGC GCUGGCA AUUCU
UGG CUG CGACCGU UAAGA
miRNA 3' C A AA 5'
------------------------------------------------------------
dataset: 1
target: ENSSAUG00010004792|ENSSAUT00010010382|bard1
length: 2556
miRNA : oni-miR-8160b
length: 22
mfe: -30.4 kcal/mol
p-value: undefined
position 1923
target 5' U GU GUCAA A 3'
GCUGGCUGCUGG U AUUC
UGGCUGACGACC A UAAG
miRNA 3' C GU A A 5'
------------------------------------------------------------
dataset: 1
target: ENSSAUG00010005106|ENSSAUT00010011494|iqgap3
length: 5415
miRNA : oni-miR-8160b
length: 22
mfe: -29.1 kcal/mol
p-value: undefined
position 2970
target 5' C G GA UCCUGCUGCUGCAGC A 3'
GACCGGC G GGCGU UGUUC
CUGGCUG C CCGUA AUAAG
miRNA 3' A GA A 5'
------------------------------------------------------------
dataset: 1
target: ENSSAUG00010006132|ENSSAUT00010013727
length: 1046
miRNA : oni-miR-8160b
length: 22
mfe: -28.0 kcal/mol
p-value: undefined
position 905
target 5' G A U 3'
UCG CUGCUGGUGUUGU UCU
GGC GACGACCGUAAUA AGA
miRNA 3' CU U 5'
------------------------------------------------------------
dataset: 1
target: ENSSAUG00010005914|ENSSAUT00010017178|fancd2
length: 4047
miRNA : oni-miR-8160b
length: 22
mfe: -31.7 kcal/mol
p-value: undefined
position 1112
target 5' U C C A 3'
GAUCGA CUGCUGGUG UGUUC
CUGGCU GACGACCGU AUAAG
miRNA 3' A A 5'
------------------------------------------------------------
dataset: 1
target: ENSSAUG00010005106|ENSSAUT00010012581|iqgap3
length: 5418
miRNA : oni-miR-8160b
length: 22
mfe: -29.1 kcal/mol
p-value: undefined
position 2973
target 5' C G GA UCCUGCUGCUGCAGC A 3'
GACCGGC G GGCGU UGUUC
CUGGCUG C CCGUA AUAAG
miRNA 3' A GA A 5'
------------------------------------------------------------
dataset: 1
target: ENSSAUG00010007431|ENSSAUT00010017050|NASP
length: 1646
miRNA : oni-miR-8160b
length: 22
mfe: -28.5 kcal/mol
p-value: undefined
position 907
target 5' A C UGAGAC A 3'
GCCG CUGCUGGC UC
UGGC GACGACCG AG
miRNA 3' C U UAAUA A 5'
------------------------------------------------------------
dataset: 1
target: ENSSAUG00010004243|ENSSAUT00010009203|prc1b
length: 1695
miRNA : oni-miR-8160b
length: 22
mfe: -28.8 kcal/mol
p-value: undefined
position 723
target 5' G A G 3'
GACCGACUGC GGU
CUGGCUGACG CCG
miRNA 3' A UAAUAAGA 5'
------------------------------------------------------------
dataset: 1
target: ENSSAUG00010004252|ENSSAUT00010009100
length: 2449
miRNA : oni-miR-8160b
length: 22
mfe: -28.3 kcal/mol
p-value: undefined
position 107
target 5' C UC C 3'
GCUG CUGCUGGU UGUUC
UGGC GACGACCG AUAAG
miRNA 3' C U UA A 5'
------------------------------------------------------------
dataset: 1
target: ENSSAUG00010005653|ENSSAUT00010012487|cbarpb
length: 3794
miRNA : oni-miR-8160b
length: 22
mfe: -28.1 kcal/mol
p-value: undefined
position 1047
target 5' C UC GCG A 3'
CC CUGCUGGCGUUG C
GG GACGACCGUAAU G
miRNA 3' CU CU AA A 5'
------------------------------------------------------------
dataset: 1
target: ENSSAUG00010004372|ENSSAUT00010012717|kntc1
length: 6138
miRNA : oni-miR-8160b
length: 22
mfe: -28.3 kcal/mol
p-value: undefined
position 1152
target 5' A UU GAG AC G 3'
GCC GGC GCUGGCA AUUCU
UGG CUG CGACCGU UAAGA
miRNA 3' C A AA 5'
------------------------------------------------------------
dataset: 1
target: ENSSAUG00010005914|ENSSAUT00010017621|fancd2
length: 4158
miRNA : oni-miR-8160b
length: 22
mfe: -31.7 kcal/mol
p-value: undefined
position 1070
target 5' U C C A 3'
GAUCGA CUGCUGGUG UGUUC
CUGGCU GACGACCGU AUAAG
miRNA 3' A A 5'
------------------------------------------------------------
dataset: 1
target: ENSSAUG00010009800|ENSSAUT00010023448|si:ch211-87j1.4
length: 1563
miRNA : oni-miR-8160b
length: 22
mfe: -29.7 kcal/mol
p-value: undefined
position 798
target 5' G UCAC UGG C 3'
GGCC GCUGCUGGC GUUC
CUGG UGACGACCG UAAG
miRNA 3' C UAA A 5'
------------------------------------------------------------
dataset: 1
target: ENSSAUG00010009231|ENSSAUT00010021941|PGM1
length: 1878
miRNA : oni-miR-8160b
length: 22
mfe: -28.2 kcal/mol
p-value: undefined
position 1196
target 5' G GG G 3'
GGCCG UGCUGGCAU CU
CUGGC ACGACCGUA GA
miRNA 3' UG AUAA 5'
------------------------------------------------------------
dataset: 1
target: ENSSAUG00010011888|ENSSAUT00010029012|TMCC1
length: 3373
miRNA : oni-miR-8160b
length: 22
mfe: -29.3 kcal/mol
p-value: undefined
position 661
target 5' G UG GGGG GGC G 3'
G UGAC GCUGGCG GUUC
C GCUG CGACCGU UAAG
miRNA 3' UG A AA A 5'
------------------------------------------------------------
dataset: 1
target: ENSSAUG00010009127|ENSSAUT00010021630|ank1a
length: 7498
miRNA : oni-miR-8160b
length: 22
mfe: -28.9 kcal/mol
p-value: undefined
position 7202
target 5' U UG C A 3'
GACUG UGUUG GUGUUGUUU
CUGGC ACGAC CGUAAUAAG
miRNA 3' UG A 5'
------------------------------------------------------------
dataset: 1
target: ENSSAUG00010009189|ENSSAUT00010026822|dmgdh
length: 2852
miRNA : oni-miR-8160b
length: 22
mfe: -28.9 kcal/mol
p-value: undefined
position 582
target 5' U C 3'
CUGGCUGCUGGCG
GGCUGACGACCGU
miRNA 3' CU AAUAAGA 5'
------------------------------------------------------------
dataset: 1
target: ENSSAUG00010009127|ENSSAUT00010021680|ank1a
length: 6901
miRNA : oni-miR-8160b
length: 22
mfe: -28.9 kcal/mol
p-value: undefined
position 6605
target 5' U UG C A 3'
GACUG UGUUG GUGUUGUUU
CUGGC ACGAC CGUAAUAAG
miRNA 3' UG A 5'
------------------------------------------------------------
dataset: 1
target: ENSSAUG00010009127|ENSSAUT00010021637|ank1a
length: 7351
miRNA : oni-miR-8160b
length: 22
mfe: -28.9 kcal/mol
p-value: undefined
position 7055
target 5' U UG C A 3'
GACUG UGUUG GUGUUGUUU
CUGGC ACGAC CGUAAUAAG
miRNA 3' UG A 5'
------------------------------------------------------------
dataset: 1
target: ENSSAUG00010009258|ENSSAUT00010022060
length: 2262
miRNA : oni-miR-8160b
length: 22
mfe: -28.9 kcal/mol
p-value: undefined
position 1955
target 5' U ACCA A 3'
GAUCGAC UGCUGGCGU
CUGGCUG ACGACCGUA
miRNA 3' AUAAGA 5'
------------------------------------------------------------
dataset: 1
target: ENSSAUG00010010904|ENSSAUT00010026323
length: 2741
miRNA : oni-miR-8160b
length: 22
mfe: -32.4 kcal/mol
p-value: undefined
position 634
target 5' A C 3'
GGCCGACUGCUGGU
CUGGCUGACGACCG
miRNA 3' UAAUAAGA 5'
------------------------------------------------------------
dataset: 1
target: ENSSAUG00010012325|ENSSAUT00010030297|aspm
length: 9781
miRNA : oni-miR-8160b
length: 22
mfe: -30.1 kcal/mol
p-value: undefined
position 3238
target 5' A U C C 3'
GACC GCUGCUGGC UUCU
CUGG UGACGACCG AAGA
miRNA 3' C UAAU 5'
------------------------------------------------------------
dataset: 1
target: ENSSAUG00010004401|ENSSAUT00010018444|lrp4
length: 7144
miRNA : oni-miR-8160b
length: 22
mfe: -30.0 kcal/mol
p-value: undefined
position 2759
target 5' G G 3'
GGCCGA UGCUGGCAU
CUGGCU ACGACCGUA
miRNA 3' G AUAAGA 5'
------------------------------------------------------------
dataset: 1
target: ENSSAUG00010009217|ENSSAUT00010025417|ppfia4
length: 4946
miRNA : oni-miR-8160b
length: 22
mfe: -28.4 kcal/mol
p-value: undefined
position 3101
target 5' A A G 3'
ACCGACUGU GGCA
UGGCUGACG CCGU
miRNA 3' C A AAUAAGA 5'
------------------------------------------------------------
dataset: 1
target: ENSSAUG00010009003|ENSSAUT00010021349|eogt
length: 3007
miRNA : oni-miR-8160b
length: 22
mfe: -28.2 kcal/mol
p-value: undefined
position 1492
target 5' U U GG C 3'
GGC CGGCUGC GGCAUU
CUG GCUGACG CCGUAA
miRNA 3' A UAAGA 5'
------------------------------------------------------------
dataset: 1
target: ENSSAUG00010005914|ENSSAUT00010017814|fancd2
length: 4260
miRNA : oni-miR-8160b
length: 22
mfe: -31.7 kcal/mol
p-value: undefined
position 1070
target 5' U C C A 3'
GAUCGA CUGCUGGUG UGUUC
CUGGCU GACGACCGU AUAAG
miRNA 3' A A 5'
------------------------------------------------------------
dataset: 1
target: ENSSAUG00010011359|ENSSAUT00010027610
length: 2389
miRNA : oni-miR-8160b
length: 22
mfe: -29.1 kcal/mol
p-value: undefined
position 1996
target 5' A GCCCUG G 3'
GCUGGCUGCUGGUG CU
UGGCUGACGACCGU GA
miRNA 3' C AAUAA 5'
------------------------------------------------------------
dataset: 1
target: ENSSAUG00010009031|ENSSAUT00010021405|ccnb3
length: 1973
miRNA : oni-miR-8160b
length: 22
mfe: -28.5 kcal/mol
p-value: undefined
position 1326
target 5' C CCG A 3'
GCUGACU CUGGC GUUCU
UGGCUGA GACCG UAAGA
miRNA 3' C C UAA 5'
------------------------------------------------------------
dataset: 1
target: ENSSAUG00010009031|ENSSAUT00010021392|ccnb3
length: 2054
miRNA : oni-miR-8160b
length: 22
mfe: -28.5 kcal/mol
p-value: undefined
position 1407
target 5' C CCG A 3'
GCUGACU CUGGC GUUCU
UGGCUGA GACCG UAAGA
miRNA 3' C C UAA 5'
------------------------------------------------------------
dataset: 1
target: ENSSAUG00010010218|ENSSAUT00010024796|greb1
length: 7290
miRNA : oni-miR-8160b
length: 22
mfe: -28.2 kcal/mol
p-value: undefined
position 3861
target 5' G UAUCUAGUGCG GAG A 3'
GACUGGCUGCU GGCA UC
CUGGCUGACGA CCGU AG
miRNA 3' AAUA A 5'
------------------------------------------------------------
dataset: 1
target: ENSSAUG00010009217|ENSSAUT00010025544|ppfia4
length: 4104
miRNA : oni-miR-8160b
length: 22
mfe: -28.4 kcal/mol
p-value: undefined
position 2891
target 5' A A G 3'
ACCGACUGU GGCA
UGGCUGACG CCGU
miRNA 3' C A AAUAAGA 5'
------------------------------------------------------------
dataset: 1
target: ENSSAUG00010010218|ENSSAUT00010024816|greb1
length: 6400
miRNA : oni-miR-8160b
length: 22
mfe: -28.2 kcal/mol
p-value: undefined
position 2911
target 5' G UAUCUAGUGCG GAG A 3'
GACUGGCUGCU GGCA UC
CUGGCUGACGA CCGU AG
miRNA 3' AAUA A 5'
------------------------------------------------------------
dataset: 1
target: ENSSAUG00010004401|ENSSAUT00010018543|lrp4
length: 7183
miRNA : oni-miR-8160b
length: 22
mfe: -30.0 kcal/mol
p-value: undefined
position 2720
target 5' G G 3'
GGCCGA UGCUGGCAU
CUGGCU ACGACCGUA
miRNA 3' G AUAAGA 5'
------------------------------------------------------------
dataset: 1
target: ENSSAUG00010010218|ENSSAUT00010024791|greb1
length: 7770
miRNA : oni-miR-8160b
length: 22
mfe: -28.2 kcal/mol
p-value: undefined
position 4131
target 5' G UAUCUAGUGCG GAG A 3'
GACUGGCUGCU GGCA UC
CUGGCUGACGA CCGU AG
miRNA 3' AAUA A 5'
------------------------------------------------------------
dataset: 1
target: ENSSAUG00010009231|ENSSAUT00010022001|PGM1
length: 1756
miRNA : oni-miR-8160b
length: 22
mfe: -28.2 kcal/mol
p-value: undefined
position 1263
target 5' G GG G 3'
GGCCG UGCUGGCAU CU
CUGGC ACGACCGUA GA
miRNA 3' UG AUAA 5'
------------------------------------------------------------
dataset: 1
target: ENSSAUG00010009031|ENSSAUT00010021384|ccnb3
length: 2111
miRNA : oni-miR-8160b
length: 22
mfe: -28.5 kcal/mol
p-value: undefined
position 1464
target 5' C CCG A 3'
GCUGACU CUGGC GUUCU
UGGCUGA GACCG UAAGA
miRNA 3' C C UAA 5'
------------------------------------------------------------
dataset: 1
target: ENSSAUG00010004401|ENSSAUT00010018601|lrp4
length: 7228
miRNA : oni-miR-8160b
length: 22
mfe: -30.0 kcal/mol
p-value: undefined
position 2717
target 5' G G 3'
GGCCGA UGCUGGCAU
CUGGCU ACGACCGUA
miRNA 3' G AUAAGA 5'
------------------------------------------------------------
dataset: 1
target: ENSSAUG00010004401|ENSSAUT00010018595|lrp4
length: 7282
miRNA : oni-miR-8160b
length: 22
mfe: -30.0 kcal/mol
p-value: undefined
position 2759
target 5' G G 3'
GGCCGA UGCUGGCAU
CUGGCU ACGACCGUA
miRNA 3' G AUAAGA 5'
------------------------------------------------------------
dataset: 1
target: ENSSAUG00010004401|ENSSAUT00010018472|lrp4
length: 7075
miRNA : oni-miR-8160b
length: 22
mfe: -30.0 kcal/mol
p-value: undefined
position 2759
target 5' G G 3'
GGCCGA UGCUGGCAU
CUGGCU ACGACCGUA
miRNA 3' G AUAAGA 5'
------------------------------------------------------------
dataset: 1
target: ENSSAUG00010011440|ENSSAUT00010027838|ccne2
length: 3062
miRNA : oni-miR-8160b
length: 22
mfe: -28.8 kcal/mol
p-value: undefined
position 1000
target 5' G AGG A 3'
GACUGGCUGCUGG UG
CUGGCUGACGACC AU
miRNA 3' GUA AAGA 5'
------------------------------------------------------------
dataset: 1
target: ENSSAUG00010010218|ENSSAUT00010024812|greb1
length: 6406
miRNA : oni-miR-8160b
length: 22
mfe: -28.2 kcal/mol
p-value: undefined
position 2890
target 5' G UAUCUAGUGCG GAG A 3'
GACUGGCUGCU GGCA UC
CUGGCUGACGA CCGU AG
miRNA 3' AAUA A 5'
------------------------------------------------------------
dataset: 1
target: ENSSAUG00010009189|ENSSAUT00010026715|dmgdh
length: 2936
miRNA : oni-miR-8160b
length: 22
mfe: -28.9 kcal/mol
p-value: undefined
position 666
target 5' U C 3'
CUGGCUGCUGGCG
GGCUGACGACCGU
miRNA 3' CU AAUAAGA 5'
------------------------------------------------------------
dataset: 1
target: ENSSAUG00010009231|ENSSAUT00010021999|PGM1
length: 1945
miRNA : oni-miR-8160b
length: 22
mfe: -28.2 kcal/mol
p-value: undefined
position 1263
target 5' G GG G 3'
GGCCG UGCUGGCAU CU
CUGGC ACGACCGUA GA
miRNA 3' UG AUAA 5'
------------------------------------------------------------
dataset: 1
target: ENSSAUG00010009189|ENSSAUT00010025840|dmgdh
length: 2415
miRNA : oni-miR-8160b
length: 22
mfe: -28.9 kcal/mol
p-value: undefined
position 411
target 5' U C 3'
CUGGCUGCUGGCG
GGCUGACGACCGU
miRNA 3' CU AAUAAGA 5'
------------------------------------------------------------
dataset: 1
target: ENSSAUG00010009189|ENSSAUT00010026788|dmgdh
length: 2846
miRNA : oni-miR-8160b
length: 22
mfe: -28.9 kcal/mol
p-value: undefined
position 636
target 5' U C 3'
CUGGCUGCUGGCG
GGCUGACGACCGU
miRNA 3' CU AAUAAGA 5'
------------------------------------------------------------
dataset: 1
target: ENSSAUG00010009231|ENSSAUT00010021955|PGM1
length: 1863
miRNA : oni-miR-8160b
length: 22
mfe: -28.2 kcal/mol
p-value: undefined
position 1181
target 5' G GG G 3'
GGCCG UGCUGGCAU CU
CUGGC ACGACCGUA GA
miRNA 3' UG AUAA 5'
------------------------------------------------------------
dataset: 1
target: ENSSAUG00010004401|ENSSAUT00010018408|lrp4
length: 7150
miRNA : oni-miR-8160b
length: 22
mfe: -30.0 kcal/mol
p-value: undefined
position 2747
target 5' G G 3'
GGCCGA UGCUGGCAU
CUGGCU ACGACCGUA
miRNA 3' G AUAAGA 5'
------------------------------------------------------------
dataset: 1
target: ENSSAUG00010005914|ENSSAUT00010017740|fancd2
length: 4335
miRNA : oni-miR-8160b
length: 22
mfe: -31.7 kcal/mol
p-value: undefined
position 1082
target 5' U C C A 3'
GAUCGA CUGCUGGUG UGUUC
CUGGCU GACGACCGU AUAAG
miRNA 3' A A 5'
------------------------------------------------------------
dataset: 1
target: ENSSAUG00010009061|ENSSAUT00010024529|fn1a
length: 7773
miRNA : oni-miR-8160b
length: 22
mfe: -28.4 kcal/mol
p-value: undefined
position 5766
target 5' A A C 3'
ACCGACUG CUGGC
UGGCUGAC GACCG
miRNA 3' C UAAUAAGA 5'
------------------------------------------------------------
dataset: 1
target: ENSSAUG00010009031|ENSSAUT00010021408|ccnb3
length: 1847
miRNA : oni-miR-8160b
length: 22
mfe: -28.5 kcal/mol
p-value: undefined
position 1200
target 5' C CCG A 3'
GCUGACU CUGGC GUUCU
UGGCUGA GACCG UAAGA
miRNA 3' C C UAA 5'
------------------------------------------------------------
dataset: 1
target: ENSSAUG00010009189|ENSSAUT00010026929|dmgdh
length: 2786
miRNA : oni-miR-8160b
length: 22
mfe: -28.9 kcal/mol
p-value: undefined
position 576
target 5' U C 3'
CUGGCUGCUGGCG
GGCUGACGACCGU
miRNA 3' CU AAUAAGA 5'
------------------------------------------------------------
dataset: 1
target: ENSSAUG00010008164|ENSSAUT00010019063|cmya5
length: 4941
miRNA : oni-miR-8160b
length: 22
mfe: -28.3 kcal/mol
p-value: undefined
position 3262
target 5' C A U 3'
GACUGGCUGCUG GC
CUGGCUGACGAC CG
miRNA 3' UAAUAAGA 5'
------------------------------------------------------------
dataset: 1
target: ENSSAUG00010002943|ENSSAUT00010017575|myom1b
length: 5195
miRNA : oni-miR-8160b
length: 22
mfe: -29.1 kcal/mol
p-value: undefined
position 930
target 5' A UAUA G 3'
GCCGA CUGCUGGCA
UGGCU GACGACCGU
miRNA 3' C AAUAAGA 5'
------------------------------------------------------------
dataset: 1
target: ENSSAUG00010011888|ENSSAUT00010029016|TMCC1
length: 4013
miRNA : oni-miR-8160b
length: 22
mfe: -29.3 kcal/mol
p-value: undefined
position 1301
target 5' G UG GGGG GGC G 3'
G UGAC GCUGGCG GUUC
C GCUG CGACCGU UAAG
miRNA 3' UG A AA A 5'
------------------------------------------------------------
dataset: 1
target: ENSSAUG00010007996|ENSSAUT00010018523|exo1
length: 3284
miRNA : oni-miR-8160b
length: 22
mfe: -29.5 kcal/mol
p-value: undefined
position 1294
target 5' U C UGG G 3'
CUGA CUGCUGGCAUU CU
GGCU GACGACCGUAA GA
miRNA 3' CU UAA 5'
------------------------------------------------------------
dataset: 1
target: ENSSAUG00010002943|ENSSAUT00010017631|myom1b
length: 4320
miRNA : oni-miR-8160b
length: 22
mfe: -29.1 kcal/mol
p-value: undefined
position 103
target 5' A UAUA G 3'
GCCGA CUGCUGGCA
UGGCU GACGACCGU
miRNA 3' C AAUAAGA 5'
------------------------------------------------------------
dataset: 1
target: ENSSAUG00010012325|ENSSAUT00010030289|aspm
length: 10000
miRNA : oni-miR-8160b
length: 22
mfe: -30.1 kcal/mol
p-value: undefined
position 3238
target 5' A U C C 3'
GACC GCUGCUGGC UUCU
CUGG UGACGACCG AAGA
miRNA 3' C UAAU 5'
------------------------------------------------------------
dataset: 1
target: ENSSAUG00010009189|ENSSAUT00010026990|dmgdh
length: 2720
miRNA : oni-miR-8160b
length: 22
mfe: -28.9 kcal/mol
p-value: undefined
position 450
target 5' U C 3'
CUGGCUGCUGGCG
GGCUGACGACCGU
miRNA 3' CU AAUAAGA 5'
------------------------------------------------------------
dataset: 1
target: ENSSAUG00010011440|ENSSAUT00010027849|ccne2
length: 1185
miRNA : oni-miR-8160b
length: 22
mfe: -28.8 kcal/mol
p-value: undefined
position 414
target 5' G AGG A 3'
GACUGGCUGCUGG UG
CUGGCUGACGACC AU
miRNA 3' GUA AAGA 5'
------------------------------------------------------------
dataset: 1
target: ENSSAUG00010002943|ENSSAUT00010017563|myom1b
length: 5910
miRNA : oni-miR-8160b
length: 22
mfe: -29.1 kcal/mol
p-value: undefined
position 930
target 5' A UAUA G 3'
GCCGA CUGCUGGCA
UGGCU GACGACCGU
miRNA 3' C AAUAAGA 5'
------------------------------------------------------------
dataset: 1
target: ENSSAUG00010009217|ENSSAUT00010025412|ppfia4
length: 5015
miRNA : oni-miR-8160b
length: 22
mfe: -28.4 kcal/mol
p-value: undefined
position 3170
target 5' A A G 3'
ACCGACUGU GGCA
UGGCUGACG CCGU
miRNA 3' C A AAUAAGA 5'
------------------------------------------------------------
dataset: 1
target: ENSSAUG00010009258|ENSSAUT00010022043
length: 2571
miRNA : oni-miR-8160b
length: 22
mfe: -28.9 kcal/mol
p-value: undefined
position 2108
target 5' U ACCA A 3'
GAUCGAC UGCUGGCGU
CUGGCUG ACGACCGUA
miRNA 3' AUAAGA 5'
------------------------------------------------------------
dataset: 1
target: ENSSAUG00010009217|ENSSAUT00010025600|ppfia4
length: 3978
miRNA : oni-miR-8160b
length: 22
mfe: -28.4 kcal/mol
p-value: undefined
position 2762
target 5' A A G 3'
ACCGACUGU GGCA
UGGCUGACG CCGU
miRNA 3' C A AAUAAGA 5'
------------------------------------------------------------
dataset: 1
target: ENSSAUG00010009349|ENSSAUT00010022702|ascc3
length: 6921
miRNA : oni-miR-8160b
length: 22
mfe: -29.9 kcal/mol
p-value: undefined
position 3357
target 5' U A GG G 3'
GCCGGCUGC GGCG GU
UGGCUGACG CCGU UA
miRNA 3' C A AA AGA 5'
------------------------------------------------------------
dataset: 1
target: ENSSAUG00010009127|ENSSAUT00010021651|ank1a
length: 7543
miRNA : oni-miR-8160b
length: 22
mfe: -28.9 kcal/mol
p-value: undefined
position 7301
target 5' U UG C A 3'
GACUG UGUUG GUGUUGUUU
CUGGC ACGAC CGUAAUAAG
miRNA 3' UG A 5'
------------------------------------------------------------
dataset: 1
target: ENSSAUG00010010925|ENSSAUT00010026368|leap2
length: 1598
miRNA : oni-miR-8160b
length: 22
mfe: -29.1 kcal/mol
p-value: undefined
position 1555
target 5' G GAAAG G 3'
UCGACUGUUGGCG GUUU
GGCUGACGACCGU UAAG
miRNA 3' CU AA A 5'
------------------------------------------------------------
dataset: 1
target: ENSSAUG00010002943|ENSSAUT00010017652|myom1b
length: 4440
miRNA : oni-miR-8160b
length: 22
mfe: -29.1 kcal/mol
p-value: undefined
position 103
target 5' A UAUA G 3'
GCCGA CUGCUGGCA
UGGCU GACGACCGU
miRNA 3' C AAUAAGA 5'
------------------------------------------------------------
dataset: 1
target: ENSSAUG00010004401|ENSSAUT00010018059|lrp4
length: 7833
miRNA : oni-miR-8160b
length: 22
mfe: -30.0 kcal/mol
p-value: undefined
position 3304
target 5' G G 3'
GGCCGA UGCUGGCAU
CUGGCU ACGACCGUA
miRNA 3' G AUAAGA 5'
------------------------------------------------------------
dataset: 1
target: ENSSAUG00010009189|ENSSAUT00010026888|dmgdh
length: 2864
miRNA : oni-miR-8160b
length: 22
mfe: -28.9 kcal/mol
p-value: undefined
position 594
target 5' U C 3'
CUGGCUGCUGGCG
GGCUGACGACCGU
miRNA 3' CU AAUAAGA 5'
------------------------------------------------------------
dataset: 1
target: ENSSAUG00010009003|ENSSAUT00010021363|eogt
length: 2935
miRNA : oni-miR-8160b
length: 22
mfe: -28.2 kcal/mol
p-value: undefined
position 1420
target 5' U U GG C 3'
GGC CGGCUGC GGCAUU
CUG GCUGACG CCGUAA
miRNA 3' A UAAGA 5'
------------------------------------------------------------
dataset: 1
target: ENSSAUG00010005914|ENSSAUT00010018042|fancd2
length: 4263
miRNA : oni-miR-8160b
length: 22
mfe: -31.7 kcal/mol
p-value: undefined
position 1091
target 5' U C C A 3'
GAUCGA CUGCUGGUG UGUUC
CUGGCU GACGACCGU AUAAG
miRNA 3' A A 5'
------------------------------------------------------------
dataset: 1
target: ENSSAUG00010011888|ENSSAUT00010029014|TMCC1
length: 3475
miRNA : oni-miR-8160b
length: 22
mfe: -29.3 kcal/mol
p-value: undefined
position 763
target 5' G UG GGGG GGC G 3'
G UGAC GCUGGCG GUUC
C GCUG CGACCGU UAAG
miRNA 3' UG A AA A 5'
------------------------------------------------------------
dataset: 1
target: ENSSAUG00010009189|ENSSAUT00010026897|dmgdh
length: 2765
miRNA : oni-miR-8160b
length: 22
[truncated: 374,650+ more rows]

## Sheet: AA_vs_CT_miRNAdown_mRNAup (2)
GENE AND MIRNAS INTERACIONS (HERE ARE REPRESENTED THE MIRNAs PREDICTED TO SIGNFICANTLY INTERACT WITH THE GIVEN GENE AND HAVE A STRONG CORRELATION)
ACTA1	miR-10d_L+1R-1_1ss16AG			miR-10c
acta2	miR-10c	mir-29b-1-p5		mir-27a-p5		mir-29d-p5		miR-10d_L+1R-1_1ss16AG
adss1	miR-92a-3p_R+1_1ss22TC			mir-29b-1-p5		miR-92a
ankrd1a	miR-92a-3p_R+1_1ss22TC			mir-27a-p5		miR-27d-3p_R+1_2ss19GT20TG
anxa13l	mir-29d-p5		miR-375		miR-92a-3p_R+1_1ss22TC
apobec2b	miR-29b-1-5p_1ss18TC		miR-92a-3p_R+1_1ss22TC			miR-375
arntl2	miR-92a-3p_R+1_1ss22TC			miR-375
arrdc2	miR-122	mir-29b-1-p5		mir-27a-p5		miR-92a
arrdc3a	re-miR-92a-3p_R+1_1ss22TC		mir-29b-1-p5		miR-375
arrdc3b	mir-29b-1-p5		mir-27a-p5		miR-27d-3p_R+1_2ss19GT20TG			miR-92a
asb5a	miR-92a
BOLA2	miR-92a	mir-196b-p3
CAV3	mir-27a-p5	miR-23a-3-5p
ccnb2	mir-29d-p5	miR-92a		miR-10d_L+1R-1_1ss16AG			miR-10c		miR-8160b
ccne2	mir-29d-p5	miR-181c_R+1		miR-181a-5p		miR-184b_R-1		miR-375	miR-8160b		miR-23a-3-5p
chaf1a	ni-mir-27a-p5	mir-29d-p5		miR-92a		miR-375
chaf1b	mir-29d-p5	miR-92a		mir-27a-p5
CHCHD5	miR-92a-3p_R+1_1ss22TC		mir-196b-p3		miR-22b_R+1		mir-27a-p5		mir-29d-p5
CHMP1B	mir-29d-p5		re-miR-92a-3p_R+1_1ss22TC
chrdl2	mir-29d-p5	miR-92a		mir-27a-p5		ni-miR-27d-3p_R+1_2ss19GT20TG
chrne	miR-92a-3p_R+1_1ss22TC
chst7	miR-92a-3p_R+1_1ss22TC		mir-29b-1-p5		miR-27d-3p_R+1_2ss19GT20TG
chtf8	miR-181c_R+1		miR-181a-5p		miR-10d_L+1R-1_1ss16AG			miR-10c
cib2	miR-122
cip2a	miR-122	miR-16b	miR-92a-3p_R+1_1ss22TC			miR-23a-3-5p		mir-29b-1-p5		miR-22b_R+1		mir-27a-p5		miR-27d-3p_R+1_2ss19GT20TG
ckap2l	miR-92a-3p_R+1_1ss22TC		mir-29b-1-p5		mir-196b-p3		mir-27a-p5		miR-27d-3p_R+1_2ss19GT20TG
CKM	miR-22b_R+1	miR-92a
ckma	miR-22b_R+1	miR-92a
cks1b	miR-92a-3p_R+1_1ss22TC		mir-27a-p5
cks2	mir-27a-p5		mir-29b-1-p5
cldn5b	mir-27a-p5	miR-27d-3p_R+1_2ss19GT20TG			miR-29b-1-5p_1ss18TC			miR-92a
clec3ba	miR-92a-3p_R+1_1ss22TC		mir-29b-1-p5
clocka	miR-22b_R+1	mir-27a-p5		miR-29b-1-5p_1ss18TC		miR-10d_L+1R-1_1ss16AG			miR-10c		miR-92a-3p_R+1_1ss22TC
CLSPN	mir-29d-p5		miR-92a	miR-10d_L+1R-1_1ss16AG			miR-10c	miR-375
CMPK1	miR-29b-1-5p_1ss18TC		miR-92a	miR-375	mir-27a-p5
cmya5	miR-375	miR-8160b		miR-92a-3p_R+1_1ss22TC			mir-29b-1-p5		miR-22b_R+1		mir-27a-p5		miR-27d-3p_R+1_2ss19GT20TG
cntln	miR-92a	miR-122		miR-92a-3p_R+1_1ss22TC			miR-22b_R+1		mir-27a-p5		ni-miR-27d-3p_R+1_2ss19GT20TG
cntn1b	miR-92a	miR-375	miR-122		miR-92a-3p_R+1_1ss22TC			mir-29b-1-p5		mir-27a-p5		mir-29d-p5
cntnap1	miR-92a	miR-375		miR-8160b		miR-92a-3p_R+1_1ss22TC			miR-22b_R+1		mir-27a-p5
cobl	miR-8160b	miR-92a-3p_R+1_1ss22TC			mir-29b-1-p5		miR-22b_R+1		mir-27a-p5		miR-27d-3p_R+1_2ss19GT20TG			mir-29d-p5
col14a1b	miR-92a-3p_R+1_1ss22TC	miR-23a-3-5p		mir-29b-1-p5		miR-22b_R+1		mir-27a-p5	miR-27d-3p_R+1_2ss19GT20TG			miR-181c_R+1		miR-181a-5p
col27a1b	miR-92a-3p_R+1_1ss22TC			mir-29b-1-p5		mir-27a-p5		miR-10d_L+1R-1_1ss16AG			miR-10c	miR-122
colq	miR-22b_R+1		miR-181c_R+1		miR-181a-5p		miR-92a
copz2	miR-22b_R+1
coro1a	mir-29d-p5
coro1cb	miR-10d_L+1R-1_1ss16AG		miR-10c		miR-8160b		miR-92a-3p_R+1_1ss22TC			mir-27a-p5		mir-29d-p5
coro6	miR-122	miR-22b_R+1		mir-27a-p5		mir-29d-p5		miR-10d_L+1R-1_1ss16AG			miR-10c
cpsf3	miR-92a-3p_R+1_1ss22TC		mir-29b-1-p5		mir-27a-p5		mir-29d-p5
CPXM2	miR-92a-3p_R+1_1ss22TC			miR-23a-3-5p		mir-29b-1-p5		mir-27a-p5		miR-10d_L+1R-1_1ss16AG			miR-10c
cpz	miR-22b_R+1		mir-27a-p5
crabp1b	miR-92a-3p_R+1_1ss22TC
creld2	miR-22b_R+1		mir-27a-p5		miR-29b-1-5p_1ss18TC			miR-92a
crip2	miR-22b_R+1	miR-27d-3p_R+1_2ss19GT20TG			miR-92a	miR-375		mir-29b-1-p5
csgalnact1a	mir-29d-p5	miR-92a		miR-10d_L+1R-1_1ss16AG			miR-10c	miR-23a-3-5p		mir-27a-p5
csnk2b	mir-27a-p5	mir-29d-p5
CYGB	mir-27a-p5	miR-27d-3p_R+1_2ss19GT20TG			mir-29b-1-p5
dck	miR-92a-3p_R+1_1ss22TC		miR-23a-3-5p		miR-22b_R+1
ddost	mir-27a-p5	mir-29d-p5
ddx5	miR-29b-1-5p_1ss18TC		miR-92a-3p_R+1_1ss22TC			miR-22b_R+1		mir-27a-p5
dpp3	miR-92a	miR-375		miR-122	miR-92a-3p_R+1_1ss22TC			mir-27a-p5
efhd2	miR-375	miR-92a-3p_R+1_1ss22TC
eif4eb	miR-29b-1-5p_1ss18TC
fbxl22	miR-92a	mir-27a-p5		miR-27d-3p_R+1_2ss19GT20TG
fdps	miR-92a-3p_R+1_1ss22TC			mir-29d-p5
fen1	mir-27a-p5	mir-29d-p5		miR-375
fkbp1b	mir-27a-p5
frzb	miR-27d-3p_R+1_2ss19GT20TG			mir-29d-p5	miR-8160b		miR-92a-3p_R+1_1ss22TC			mir-27a-p5
fstl3	miR-92a	miR-23a-3-5p		mir-27a-p5
gpt2	re-miR-92a-3p_R+1_1ss22TC			mir-29b-1-p5		mir-27a-p5		miR-27d-3p_R+1_2ss19GT20TG
gpx7	miR-92a-3p_R+1_1ss22TC			miR-22b_R+1		miR-27d-3p_R+1_2ss19GT20TG
H2AZ1	miR-22b_R+1		mir-27a-p5		miR-10d_L+1R-1_1ss16AG			miR-10c	miR-92a-3p_R+1_1ss22TC
hnrnph1	miR-22b_R+1	miR-92a-3p_R+1_1ss22TC			mir-29b-1-p5
hp1bp3	mir-27a-p5		miR-92a		miR-122
hpdb	mir-29d-p5	miR-92a	miR-23a-3-5p
hspb11	miR-92a-3p_R+1_1ss22TC		miR-22b_R+1
idh1	mir-29d-p5	miR-92a		mir-196b-p3
ilf2	miR-27d-3p_R+1_2ss19GT20TG			miR-27d-3p_R+1_2ss19GT20TG
kif23	miR-27d-3p_R+1_2ss19GT20TG			miR-92a	mir-29b-1-p5		mir-27a-p5
kpna2	miR-181c_R+1		miR-181a-5p		miR-92a-3p_R+1_1ss22TC			mir-27a-p5
lmnb1	mir-29b-1-p5
LMOD3	miR-92a-3p_R+1_1ss22TC		mir-27a-p5		mir-29b-1-p5
manf	mir-27a-p5	miR-92a
mat1a	mir-27a-p5		mir-29d-p5		miR-92a		miR-375
mcm7	miR-92a-3p_R+1_1ss22TC			mir-29b-1-p5		mir-27a-p5
MFSD2A	mir-29d-p5	miR-92a-3p_R+1_1ss22TC
mustn1b	miR-92a-3p_R+1_1ss22TC		mir-27a-p5
mvda	mir-29d-p5		mir-29b-1-p5
myl1	miR-181c_R+1		miR-181a-5p		miR-10d_L+1R-1_1ss16AG			miR-10c	miR-122
negative coorelation/dupnmRNA_downmiRNA
nsdhl	miR-92a-3p_R+1_1ss22TC			mir-29b-1-p5		mir-27a-p5		miR-375
nsfl1c	mir-27a-p5		miR-29b-1-5p_1ss18TC		miR-181c_R+1		miR-181a-5p		miR-10d_L+1R-1_1ss16AG			miR-10c		miR-375			mir-29d-p5		miR-181c_R+1		miR-181a-5p		miR-10d_L+1R-1_1ss16AG			miR-10c
ntmt1	mir-29d-p5	mir-27a-p5
odc1	miR-92a-3p_R+1_1ss22TC			miR-23a-3-5p		mir-27a-p5
ogna	miR-92a-3p_R+1_1ss22TC			miR-22b_R+1		mir-29d-p5		miR-375
otud6b	miR-92a	mir-29b-1-p5
PCNA	miR-22b_R+1	mir-27a-p5		mir-29d-p5
pdia4	mir-27a-p5	miR-181c_R+1		miR-181a-5p		miR-92a	miR-122
pgm5	miR-92a	miR-10d_L+1R-1_1ss16AG			miR-10c		miR-375	mir-29b-1-p5		miR-22b_R+1		mir-27a-p5		miR-27d-3p_R+1_2ss19GT20TG
plxdc1	miR-92a	mir-29d-p5
ppp1r27b	miR-92a-3p_R+1_1ss22TC		mir-27a-p5
psma1	mir-27a-p5
psma2	PC-3p-408_18423
psma4	miR-16b
PSMA5	miR-22b_R+1	miR-181c_R+1		miR-181a-5p
psmb3	mir-29b-1-p5		miR-27d-3p_R+1_2ss19GT20TG
psmc4	miR-22b_R+1		miR-92a	miR-122		miR-23a-3-5p
psmd1	miR-92a-3p_R+1_1ss22TC			miR-22b_R+1		mir-27a-p5										mir-29d-p5
psmd2	mir-27a-p5		miR-27d-3p_R+1_2ss19GT20TG			miR-92a		miR-375
psmd7	miR-92a-3p_R+1_1ss22TC
psmd8	miR-181c_R+1		miR-181a-5p
psmg2	miR-92a		miR-22b_R+1
RAC1	miR-92a-3p_R+1_1ss22TC		mir-27a-p5
rapsn	sa-miR-29b-1-5p_1ss18TC		miR-92a-3p_R+1_1ss22TC
rnps1	miR-22b_R+1		miR-92a													miR-92a
rrad	mir-27a-p5		miR-92a-3p_R+1_1ss22TC			mir-29b-1-p5
RRM2	mir-27a-p5	miR-27d-3p_R+1_2ss19GT20TG			mir-29d-p5		miR-29b-1-5p_1ss18TC		miR-92a-3p_R+1_1ss22TC							miR-10d_L+1R-1_1ss16AG			miR-10c
rsu1	miR-22b_R+1	miR-27d-3p_R+1_2ss19GT20TG			miR-92a
saa	mir-27a-p5	miR-92a
sarnp	miR-181c_R+1	miR-181a-5p		miR-92a	miR-22b_R+1		miR-181c_R+1
sh3bgr	miR-92a-3p_R+1_1ss22TC		miR-27d-3p_R+1_2ss19GT20TG
slc29a2	miR-92a-3p_R+1_1ss22TC
smyd2a	mir-27a-p5	miR-29b-1-5p_1ss18TC		miR-92a-3p_R+1_1ss22TC
snrpa	miR-92a-3p_R+1_1ss22TC		miR-27d-3p_R+1_2ss19GT20TG
snrpd2	mir-27a-p5
SRL	mir-27a-p5	miR-27d-3p_R+1_2ss19GT20TG			miR-92a
SRSF3	mir-27a-p5	miR-92a	miR-375
stac3	miR-22b_R+1	mir-27a-p5	miR-8160b
sTnT1	mir-27a-p5	miR-27d-3p_R+1_2ss19GT20TG			miR-29b-1-5p_1ss18TC		miR-92a
tcap	mir-29d-p5	miR-375	miR-122	miR-92a-3p_R+1_1ss22TC
tcima	mir-27a-p5	miR-92a-3p_R+1_1ss22TC
tnfrsf19	miR-23a-3-5p	mir-29b-1-p5		mir-27a-p5		miR-27d-3p_R+1_2ss19GT20T			miR-92a
TNNI2	mir-29b-1-p5	mir-27a-p5		mir-29d-p5		miR-92a	miR-10d_L+1R-1_1ss16AG			miR-375	miR-10c		miR-8160b
tnnt2c	miR-92a-3p_R+1_1ss22TC		mir-27a-p5		miR-29b-1-5p_1ss18TC			miR-375
TPM1	mir-27a-p5	miR-27d-3p_R+1_2ss19GT20TG			miR-29b-1-5p_1ss18TC		miR-92a
tpm2	miR-92a-3p_R+1_1ss22TC		mir-27a-p5		miR-375
trim55b	miR-92a-3p_R+1_1ss22TC		miR-22b_R+1		miR-203a_L+1
tspan33b	mir-27a-p5		miR-375		miR-122
tuba1a	mir-29d-p5	miR-375	miR-92a-3p_R+1_1ss22TC		miR-23a-3-5p		mir-27a-p5
uck2b	miR-92a	mir-27a-p5
unc45b	miR-92a	miR-122	miR-27d-3p_R+1_2ss19GT20TG			mir-29d-p5
usp14	miR-92a-3p_R+1_1ss22TC
WDR1	miR-181c_R+1		miR-181a-5p		miR-92a-3p_R+1_1ss22TC

## Sheet: IGF_vs_CT_mRNAdow_miRNAup (1)
Version: RNAhybrid 2.2
Command line:/vol/bioapps/bin/RNAhybrid.bin -b 1 -n 26 -D -t /var/bibiserv2/anonymous/rnahybrid/01/08/33/bibiserv2_2022-12-01_083323_m31Ki/rnahybrid_input_target_rna_sequences_.file -q /var/bibiserv2/anonymous/rnahybrid/01/08/33/bibiserv2_2022-12-01_083323_m31Ki/rnahybrid_input_mirna_sequences.file -m 24248 -e -28
searching
dataset: 1
mde of PC-3p-39601_33: -53.800007				mde: Maximal possible interaction for each individual miRNA, expressed as kcal/mol.
mde of dre-miR-454b_R+4: -48.099998
mde of oni-mir-217-p3: -45.600002
mde of PC-3p-34167_44: -32.799999
mde of ssa-miR-722-5p_L-1R+1: -34.599998
mde of ssa-miR-1-5p: -40.700001
mde of dre-miR-133a-2-5p_R+1: -41.400002
mde of oni-miR-34: -47.700001
mde of oni-miR-33b-3p: -43.200005
mde of dre-miR-338-3p: -45.100006
mde of oni-miR-7147_R-1: -47.100002
mde of dre-miR-19a-5p_L+1R-1: -41.299999
mde of abu-miR-15c-5p_R+1: -42.400005
mde of oni-mir-19b-1-p5: -44.000000
mde of ssa-miR-27c-5p: -41.699997
mde of oni-miR-212a-3p_R+2: -46.599998
mde of oni-miR-729-3p: -45.500000
mde of PC-5p-20310_97: -44.600002
mde of PC-5p-29915_55: -41.400002
mde of oni-miR-736: -37.899998
Individual hits
------------------------------------------------------------
dataset: 1
target: ENSSAUG00010000496|ENSSAUT00010002138|slc6a6b
length: 5516
miRNA : PC-3p-39601_33
length: 22
mfe: -29.3 kcal/mol
p-value: undefined
position 1190
target 5' A AAGGGGUGGACAUU U A U U 3'
GAGC GC GAUGUGGCAG G CAGG
CUCG CG CUGCAUUGUC C GUCC
miRNA 3' G 5'
------------------------------------------------------------
dataset: 1
target: ENSSAUG00010000092|ENSSAUT00010000209|si:ch211-250e5.2
length: 2829
miRNA : PC-3p-39601_33
length: 22
mfe: -30.4 kcal/mol
p-value: undefined
position 954
target 5' G A U A 3'
GAG GCGAC CAGGUGGG
CUC CGCUG GUCCGUCC
miRNA 3' G G CAUU 5'
------------------------------------------------------------
dataset: 1
target: ENSSAUG00010000496|ENSSAUT00010002126|slc6a6b
length: 5537
miRNA : PC-3p-39601_33
length: 22
mfe: -29.3 kcal/mol
p-value: undefined
position 1190
target 5' A AAGGGGUGGACAUU U A U U 3'
GAGC GC GAUGUGGCAG G CAGG
CUCG CG CUGCAUUGUC C GUCC
miRNA 3' G 5'
------------------------------------------------------------
dataset: 1
target: ENSSAUG00010000127|ENSSAUT00010000269|proca1
length: 2640
miRNA : PC-3p-39601_33
length: 22
mfe: -30.1 kcal/mol
p-value: undefined
position 1683
target 5' G AGGA AGG G A 3'
GAGCG GA AGCGGG AGG
CUCGC CU UUGUCC UCC
miRNA 3' G G GCA G 5'
------------------------------------------------------------
dataset: 1
target: ENSSAUG00010000496|ENSSAUT00010002177|slc6a6b
length: 1928
miRNA : PC-3p-39601_33
length: 22
mfe: -29.3 kcal/mol
p-value: undefined
position 1190
target 5' A AAGGGGUGGACAUU U A U U 3'
GAGC GC GAUGUGGCAG G CAGG
CUCG CG CUGCAUUGUC C GUCC
miRNA 3' G 5'
------------------------------------------------------------
dataset: 1
target: ENSSAUG00010000496|ENSSAUT00010002151|slc6a6b
length: 1913
miRNA : PC-3p-39601_33
length: 22
mfe: -29.3 kcal/mol
p-value: undefined
position 1193
target 5' A AAGGGGUGGACAUU U A U U 3'
GAGC GC GAUGUGGCAG G CAGG
CUCG CG CUGCAUUGUC C GUCC
miRNA 3' G 5'
------------------------------------------------------------
dataset: 1
target: ENSSAUG00010000378|ENSSAUT00010000729|si:dkey-202e22.2
length: 2135
miRNA : PC-3p-39601_33
length: 22
mfe: -30.1 kcal/mol
p-value: undefined
position 1088
target 5' G GUUU ACU C 3'
GGGC GCGAUG GCAGGCA
CUCG CGCUGC UGUCCGU
miRNA 3' G AU CC 5'
------------------------------------------------------------
dataset: 1
target: ENSSAUG00010000496|ENSSAUT00010002200|slc6a6b
length: 1793
miRNA : PC-3p-39601_33
length: 22
mfe: -29.3 kcal/mol
p-value: undefined
position 1190
target 5' A AAGGGGUGGACAUU U A U U 3'
GAGC GC GAUGUGGCAG G CAGG
CUCG CG CUGCAUUGUC C GUCC
miRNA 3' G 5'
------------------------------------------------------------
dataset: 1
target: ENSSAUG00010000496|ENSSAUT00010002147|slc6a6b
length: 2030
miRNA : PC-3p-39601_33
length: 22
mfe: -29.3 kcal/mol
p-value: undefined
position 1193
target 5' A AAGGGGUGGACAUU U A U U 3'
GAGC GC GAUGUGGCAG G CAGG
CUCG CG CUGCAUUGUC C GUCC
miRNA 3' G 5'
------------------------------------------------------------
dataset: 1
target: ENSSAUG00010000378|ENSSAUT00010000731|si:dkey-202e22.2
length: 2138
miRNA : PC-3p-39601_33
length: 22
mfe: -30.1 kcal/mol
p-value: undefined
position 1091
target 5' G GUUU ACU C 3'
GGGC GCGAUG GCAGGCA
CUCG CGCUGC UGUCCGU
miRNA 3' G AU CC 5'
------------------------------------------------------------
dataset: 1
target: ENSSAUG00010001201|ENSSAUT00010003136
length: 2745
miRNA : PC-3p-39601_33
length: 22
mfe: -29.7 kcal/mol
p-value: undefined
position 1854
target 5' C UCUG CAAUGGA U U 3'
GGCGU GACGU GACGGGC GG
UCGCG CUGCA UUGUCCG CC
miRNA 3' GC U 5'
------------------------------------------------------------
dataset: 1
target: ENSSAUG00010000901|ENSSAUT00010003946|cemip
length: 4039
miRNA : PC-3p-39601_33
length: 22
mfe: -30.5 kcal/mol
p-value: undefined
position 1640
target 5' G A AUG G A 3'
GAG CGUGG AGCAGG AGG
CUC GCGCU UUGUCC UCC
miRNA 3' G GCA G 5'
------------------------------------------------------------
dataset: 1
target: ENSSAUG00010000496|ENSSAUT00010002272|slc6a6b
length: 1836
miRNA : PC-3p-39601_33
length: 22
mfe: -29.3 kcal/mol
p-value: undefined
position 1014
target 5' A AAGGGGUGGACAUU U A U U 3'
GAGC GC GAUGUGGCAG G CAGG
CUCG CG CUGCAUUGUC C GUCC
miRNA 3' G 5'
------------------------------------------------------------
dataset: 1
target: ENSSAUG00010000496|ENSSAUT00010002247|slc6a6b
length: 1830
miRNA : PC-3p-39601_33
length: 22
mfe: -29.3 kcal/mol
p-value: undefined
position 1092
target 5' A AAGGGGUGGACAUU U A U U 3'
GAGC GC GAUGUGGCAG G CAGG
CUCG CG CUGCAUUGUC C GUCC
miRNA 3' G 5'
------------------------------------------------------------
dataset: 1
target: ENSSAUG00010001201|ENSSAUT00010003232
length: 2691
miRNA : PC-3p-39601_33
length: 22
mfe: -29.7 kcal/mol
p-value: undefined
position 1854
target 5' C UCUG CAAUGGA U U 3'
GGCGU GACGU GACGGGC GG
UCGCG CUGCA UUGUCCG CC
miRNA 3' GC U 5'
------------------------------------------------------------
dataset: 1
target: ENSSAUG00010000901|ENSSAUT00010003932|cemip
length: 4608
miRNA : PC-3p-39601_33
length: 22
mfe: -30.5 kcal/mol
p-value: undefined
position 2209
target 5' G A AUG G A 3'
GAG CGUGG AGCAGG AGG
CUC GCGCU UUGUCC UCC
miRNA 3' G GCA G 5'
------------------------------------------------------------
dataset: 1
target: ENSSAUG00010000496|ENSSAUT00010002218|slc6a6b
length: 1794
miRNA : PC-3p-39601_33
length: 22
mfe: -29.3 kcal/mol
p-value: undefined
position 1056
target 5' A AAGGGGUGGACAUU U A U U 3'
GAGC GC GAUGUGGCAG G CAGG
CUCG CG CUGCAUUGUC C GUCC
miRNA 3' G 5'
------------------------------------------------------------
dataset: 1
target: ENSSAUG00010001201|ENSSAUT00010003072
length: 4347
miRNA : PC-3p-39601_33
length: 22
mfe: -29.8 kcal/mol
p-value: undefined
position 2445
target 5' C C CUG CUCU GCC G 3'
CGGG CGC GACG GCA GGCAGG
GCUC GCG CUGC UGU CCGUCC
miRNA 3' AU 5'
------------------------------------------------------------
dataset: 1
target: ENSSAUG00010000496|ENSSAUT00010002262|slc6a6b
length: 1917
miRNA : PC-3p-39601_33
length: 22
mfe: -29.3 kcal/mol
p-value: undefined
position 1158
target 5' A AAGGGGUGGACAUU U A U U 3'
GAGC GC GAUGUGGCAG G CAGG
CUCG CG CUGCAUUGUC C GUCC
miRNA 3' G 5'
------------------------------------------------------------
dataset: 1
target: ENSSAUG00010001201|ENSSAUT00010003282
length: 2892
miRNA : PC-3p-39601_33
length: 22
mfe: -29.8 kcal/mol
p-value: undefined
position 2472
target 5' C C CUG CUCU GCC G 3'
CGGG CGC GACG GCA GGCAGG
GCUC GCG CUGC UGU CCGUCC
miRNA 3' AU 5'
------------------------------------------------------------
dataset: 1
target: ENSSAUG00010000901|ENSSAUT00010004443|cemip
length: 3511
miRNA : PC-3p-39601_33
length: 22
mfe: -30.5 kcal/mol
p-value: undefined
position 1385
target 5' G A AUG G A 3'
GAG CGUGG AGCAGG AGG
CUC GCGCU UUGUCC UCC
miRNA 3' G GCA G 5'
------------------------------------------------------------
dataset: 1
target: ENSSAUG00010002917|ENSSAUT00010006265|krt98
length: 1335
miRNA : PC-3p-39601_33
length: 22
mfe: -30.8 kcal/mol
p-value: undefined
position 73
target 5' A CU GUGG C 3'
UGAGUGU ACG AGCAGGCGG
GCUCGCG UGC UUGUCCGUC
miRNA 3' C A C 5'
------------------------------------------------------------
dataset: 1
target: ENSSAUG00010000901|ENSSAUT00010004291|cemip
length: 4117
miRNA : PC-3p-39601_33
length: 22
mfe: -30.5 kcal/mol
p-value: undefined
position 1718
target 5' G A AUG G A 3'
GAG CGUGG AGCAGG AGG
CUC GCGCU UUGUCC UCC
miRNA 3' G GCA G 5'
------------------------------------------------------------
dataset: 1
target: ENSSAUG00010004304|ENSSAUT00010009250
length: 3543
miRNA : PC-3p-39601_33
length: 22
mfe: -30.2 kcal/mol
p-value: undefined
position 2042
target 5' U G G GGAGGC A A 3'
GGG G GAUG AGCAGG CAGG
CUC C CUGC UUGUCC GUCC
miRNA 3' G G G A 5'
------------------------------------------------------------
dataset: 1
target: ENSSAUG00010004304|ENSSAUT00010009291
length: 1319
miRNA : PC-3p-39601_33
length: 22
mfe: -28.7 kcal/mol
p-value: undefined
position 312
target 5' C UUCA CCC A 3'
GGC GCGACGU GGCGGG
UCG CGCUGCA CCGUCC
miRNA 3' GC UUGU 5'
------------------------------------------------------------
dataset: 1
target: ENSSAUG00010004330|ENSSAUT00010009306|edn1
length: 1459
miRNA : PC-3p-39601_33
length: 22
mfe: -33.1 kcal/mol
p-value: undefined
position 219
target 5' U UG CUCCUACG U A 3'
GAGCGCG GU GAC GGGCA
CUCGCGC CA UUG UCCGU
miRNA 3' G UG CC 5'
------------------------------------------------------------
dataset: 1
target: ENSSAUG00010003953|ENSSAUT00010008773|acvr2aa
length: 1749
miRNA : PC-3p-39601_33
length: 22
mfe: -29.5 kcal/mol
p-value: undefined
position 1380
target 5' G GAA U CAGAU GC C 3'
GAG CGCG CGUG GCA GGCAGG
CUC GCGC GCAU UGU CCGUCC
miRNA 3' G U 5'
------------------------------------------------------------
dataset: 1
target: ENSSAUG00010000901|ENSSAUT00010004415|cemip
length: 3655
miRNA : PC-3p-39601_33
length: 22
mfe: -30.5 kcal/mol
p-value: undefined
position 1385
target 5' G A AUG G A 3'
GAG CGUGG AGCAGG AGG
CUC GCGCU UUGUCC UCC
miRNA 3' G GCA G 5'
------------------------------------------------------------
dataset: 1
target: ENSSAUG00010002917|ENSSAUT00010006286|krt98
length: 1311
miRNA : PC-3p-39601_33
length: 22
mfe: -30.8 kcal/mol
p-value: undefined
position 73
target 5' A CU GUGG C 3'
UGAGUGU ACG AGCAGGCGG
GCUCGCG UGC UUGUCCGUC
miRNA 3' C A C 5'
------------------------------------------------------------
dataset: 1
target: ENSSAUG00010004304|ENSSAUT00010009243
length: 3543
miRNA : PC-3p-39601_33
length: 22
mfe: -30.2 kcal/mol
p-value: undefined
position 2042
target 5' U G G GGAGGC A A 3'
GGG G GAUG AGCAGG CAGG
CUC C CUGC UUGUCC GUCC
miRNA 3' G G G A 5'
------------------------------------------------------------
dataset: 1
target: ENSSAUG00010000901|ENSSAUT00010003963|cemip
length: 4023
miRNA : PC-3p-39601_33
length: 22
mfe: -30.5 kcal/mol
p-value: undefined
position 1624
target 5' G A AUG G A 3'
GAG CGUGG AGCAGG AGG
CUC GCGCU UUGUCC UCC
miRNA 3' G GCA G 5'
------------------------------------------------------------
dataset: 1
target: ENSSAUG00010003267|ENSSAUT00010006919|cnnm2b
length: 6264
miRNA : PC-3p-39601_33
length: 22
mfe: -30.4 kcal/mol
p-value: undefined
position 305
target 5' A A CG G 3'
UGAGCGC GC GAC GGUAGG
GCUCGCG UG UUG CCGUCC
miRNA 3' C CA U 5'
------------------------------------------------------------
dataset: 1
target: ENSSAUG00010003953|ENSSAUT00010008751|acvr2aa
length: 1233
miRNA : PC-3p-39601_33
length: 22
mfe: -29.5 kcal/mol
p-value: undefined
position 864
target 5' G GAA U CAGAU GC C 3'
GAG CGCG CGUG GCA GGCAGG
CUC GCGC GCAU UGU CCGUCC
miRNA 3' G U 5'
------------------------------------------------------------
dataset: 1
target: ENSSAUG00010002917|ENSSAUT00010006282|krt98
length: 1254
miRNA : PC-3p-39601_33
length: 22
mfe: -30.8 kcal/mol
p-value: undefined
position 106
target 5' A CU GUGG C 3'
UGAGUGU ACG AGCAGGCGG
GCUCGCG UGC UUGUCCGUC
miRNA 3' C A C 5'
------------------------------------------------------------
dataset: 1
target: ENSSAUG00010003953|ENSSAUT00010008777|acvr2aa
length: 1251
miRNA : PC-3p-39601_33
length: 22
mfe: -29.5 kcal/mol
p-value: undefined
position 882
target 5' G GAA U CAGAU GC C 3'
GAG CGCG CGUG GCA GGCAGG
CUC GCGC GCAU UGU CCGUCC
miRNA 3' G U 5'
------------------------------------------------------------
dataset: 1
target: ENSSAUG00010004304|ENSSAUT00010009257
length: 3543
miRNA : PC-3p-39601_33
length: 22
mfe: -30.2 kcal/mol
p-value: undefined
position 2042
target 5' U G G GGAGGC A A 3'
GGG G GAUG AGCAGG CAGG
CUC C CUGC UUGUCC GUCC
miRNA 3' G G G A 5'
------------------------------------------------------------
dataset: 1
target: ENSSAUG00010004304|ENSSAUT00010009269
length: 2160
miRNA : PC-3p-39601_33
length: 22
mfe: -31.3 kcal/mol
p-value: undefined
position 2045
target 5' U GGAGGC A A 3'
GGGCG GAUG AGCAGG CAGG
CUCGC CUGC UUGUCC GUCC
miRNA 3' G G A 5'
------------------------------------------------------------
dataset: 1
target: ENSSAUG00010000901|ENSSAUT00010004271|cemip
length: 3375
miRNA : PC-3p-39601_33
length: 22
mfe: -30.5 kcal/mol
p-value: undefined
position 1351
target 5' G A AUG G A 3'
GAG CGUGG AGCAGG AGG
CUC GCGCU UUGUCC UCC
miRNA 3' G GCA G 5'
------------------------------------------------------------
dataset: 1
target: ENSSAUG00010004399|ENSSAUT00010009465
length: 1765
miRNA : PC-3p-39601_33
length: 22
mfe: -28.2 kcal/mol
p-value: undefined
position 1162
target 5' A CAUCA UG AG G A 3'
GAGCGC G G GA AGGCA
CUCGCG C C UU UCCGU
miRNA 3' G UG A G CC 5'
------------------------------------------------------------
dataset: 1
target: ENSSAUG00010004304|ENSSAUT00010009235
length: 3738
miRNA : PC-3p-39601_33
length: 22
mfe: -30.2 kcal/mol
p-value: undefined
position 2237
target 5' U G G GGAGGC A A 3'
GGG G GAUG AGCAGG CAGG
CUC C CUGC UUGUCC GUCC
miRNA 3' G G G A 5'
------------------------------------------------------------
dataset: 1
target: ENSSAUG00010000901|ENSSAUT00010003970|cemip
length: 4053
miRNA : PC-3p-39601_33
length: 22
mfe: -30.5 kcal/mol
p-value: undefined
position 1645
target 5' G A AUG G A 3'
GAG CGUGG AGCAGG AGG
CUC GCGCU UUGUCC UCC
miRNA 3' G GCA G 5'
------------------------------------------------------------
dataset: 1
target: ENSSAUG00010004747|ENSSAUT00010010350|abca12
length: 14204
miRNA : PC-3p-39601_33
length: 22
mfe: -29.1 kcal/mol
p-value: undefined
position 12043
target 5' G U A UG CAUCC A 3'
CGA GCGCGAC A AGGU AGG
GCU CGCGCUG U UCCG UCC
miRNA 3' CA UG 5'
------------------------------------------------------------
dataset: 1
target: ENSSAUG00010002917|ENSSAUT00010006315|krt98
length: 1245
miRNA : PC-3p-39601_33
length: 22
mfe: -30.8 kcal/mol
p-value: undefined
position 136
target 5' A CU GUGG C 3'
UGAGUGU ACG AGCAGGCGG
GCUCGCG UGC UUGUCCGUC
miRNA 3' C A C 5'
------------------------------------------------------------
dataset: 1
target: ENSSAUG00010004304|ENSSAUT00010009261
length: 2355
miRNA : PC-3p-39601_33
length: 22
mfe: -31.3 kcal/mol
p-value: undefined
position 2240
target 5' U GGAGGC A A 3'
GGGCG GAUG AGCAGG CAGG
CUCGC CUGC UUGUCC GUCC
miRNA 3' G G A 5'
------------------------------------------------------------
dataset: 1
target: ENSSAUG00010002353|ENSSAUT00010004936|PPM1K
length: 1506
miRNA : PC-3p-39601_33
length: 22
mfe: -31.9 kcal/mol
p-value: undefined
position 729
target 5' C A GUUGCUUUGCU GU A 3'
AGCG CG ACGUGACGGG GG
UCGC GC UGCAUUGUCC CC
miRNA 3' GC GU 5'
------------------------------------------------------------
dataset: 1
target: ENSSAUG00010004304|ENSSAUT00010009265
length: 2355
miRNA : PC-3p-39601_33
length: 22
mfe: -31.3 kcal/mol
p-value: undefined
position 2240
target 5' U GGAGGC A A 3'
GGGCG GAUG AGCAGG CAGG
CUCGC CUGC UUGUCC GUCC
miRNA 3' G G A 5'
------------------------------------------------------------
dataset: 1
target: ENSSAUG00010004397|ENSSAUT00010009454|nkx6.3
length: 1584
miRNA : PC-3p-39601_33
length: 22
mfe: -31.1 kcal/mol
p-value: undefined
position 838
target 5' U G A A 3'
GGG G GAUGU CAGGCAGG
CUC C CUGCA GUCCGUCC
miRNA 3' G G G UU 5'
------------------------------------------------------------
dataset: 1
target: ENSSAUG00010004954|ENSSAUT00010021051|GLS
length: 2917
miRNA : PC-3p-39601_33
length: 22
mfe: -30.2 kcal/mol
p-value: undefined
position 1053
target 5' U GAC A 3'
GAGCGUGA GU CAGGC AGG
CUCGCGCU CA GUCCG UCC
miRNA 3' G G UU 5'
------------------------------------------------------------
dataset: 1
target: ENSSAUG00010003249|ENSSAUT00010014381|kif21a
length: 7744
miRNA : PC-3p-39601_33
length: 22
mfe: -32.2 kcal/mol
p-value: undefined
position 1354
target 5' A UCACUCAGCUAAUCA C CAACC U 3'
GGGCGCGAC GUGAC AGGC AGG
CUCGCGCUG CAUUG UCCG UCC
miRNA 3' G 5'
------------------------------------------------------------
dataset: 1
target: ENSSAUG00010003249|ENSSAUT00010013803|kif21a
length: 7651
miRNA : PC-3p-39601_33
length: 22
mfe: -32.2 kcal/mol
p-value: undefined
position 1321
target 5' A UCACUCAGCUAAUCA C CAACC U 3'
GGGCGCGAC GUGAC AGGC AGG
CUCGCGCUG CAUUG UCCG UCC
miRNA 3' G 5'
------------------------------------------------------------
dataset: 1
target: ENSSAUG00010003249|ENSSAUT00010012662|kif21a
length: 7264
miRNA : PC-3p-39601_33
length: 22
mfe: -32.2 kcal/mol
p-value: undefined
position 1297
target 5' A UCACUCAGCUAAUCA C CAACC U 3'
GGGCGCGAC GUGAC AGGC AGG
CUCGCGCUG CAUUG UCCG UCC
miRNA 3' G 5'
------------------------------------------------------------
dataset: 1
target: ENSSAUG00010004751|ENSSAUT00010011183
length: 1152
miRNA : PC-3p-39601_33
length: 22
mfe: -29.6 kcal/mol
p-value: undefined
position 437
target 5' G C G U 3'
GGG CG GAC AACGGGCAG
CUC GC CUG UUGUCCGUC
miRNA 3' G G CA C 5'
------------------------------------------------------------
dataset: 1
target: ENSSAUG00010004954|ENSSAUT00010021001|GLS
length: 2920
miRNA : PC-3p-39601_33
length: 22
mfe: -30.2 kcal/mol
p-value: undefined
position 1056
target 5' U GAC A 3'
GAGCGUGA GU CAGGC AGG
CUCGCGCU CA GUCCG UCC
miRNA 3' G G UU 5'
------------------------------------------------------------
dataset: 1
target: ENSSAUG00010004747|ENSSAUT00010010372|abca12
length: 6653
miRNA : PC-3p-39601_33
length: 22
mfe: -29.1 kcal/mol
p-value: undefined
position 4510
target 5' G U A UG CAUCC A 3'
CGA GCGCGAC A AGGU AGG
GCU CGCGCUG U UCCG UCC
miRNA 3' CA UG 5'
------------------------------------------------------------
dataset: 1
target: ENSSAUG00010004954|ENSSAUT00010021683|GLS
length: 2584
miRNA : PC-3p-39601_33
length: 22
mfe: -30.2 kcal/mol
p-value: undefined
position 720
target 5' U GAC A 3'
GAGCGUGA GU CAGGC AGG
CUCGCGCU CA GUCCG UCC
miRNA 3' G G UU 5'
------------------------------------------------------------
dataset: 1
target: ENSSAUG00010004995|ENSSAUT00010010848|ftr82
length: 2267
miRNA : PC-3p-39601_33
length: 22
mfe: -28.9 kcal/mol
p-value: undefined
position 2136
target 5' G GCU UUUAUAGC A 3'
CGGGCGU GGCGU AUAGGCA
GCUCGCG CUGCA UGUCCGU
miRNA 3' U CC 5'
------------------------------------------------------------
dataset: 1
target: ENSSAUG00010004751|ENSSAUT00010011079
length: 1497
miRNA : PC-3p-39601_33
length: 22
mfe: -29.6 kcal/mol
p-value: undefined
position 422
target 5' G C G U 3'
GGG CG GAC AACGGGCAG
CUC GC CUG UUGUCCGUC
miRNA 3' G G CA C 5'
------------------------------------------------------------
dataset: 1
target: ENSSAUG00010007280|ENSSAUT00010016697|paqr7a
length: 1065
miRNA : PC-3p-39601_33
length: 22
mfe: -28.0 kcal/mol
p-value: undefined
position 616
target 5' U UAAGG C U 3'
GGGUGCG UGUG CAGGUGG
CUCGCGC GCAU GUCCGUC
miRNA 3' G U U C 5'
------------------------------------------------------------
dataset: 1
target: ENSSAUG00010004747|ENSSAUT00010010363|abca12
length: 6527
miRNA : PC-3p-39601_33
length: 22
mfe: -28.9 kcal/mol
p-value: undefined
position 2551
target 5' U CAUU G U A 3'
CGGGCGC GA GUG AC GGCAG
GCUCGCG CU CAU UG CCGUC
miRNA 3' G U C 5'
------------------------------------------------------------
dataset: 1
target: ENSSAUG00010004954|ENSSAUT00010021596|GLS
length: 2716
miRNA : PC-3p-39601_33
length: 22
mfe: -30.2 kcal/mol
p-value: undefined
position 852
target 5' U GAC A 3'
GAGCGUGA GU CAGGC AGG
CUCGCGCU CA GUCCG UCC
miRNA 3' G G UU 5'
------------------------------------------------------------
dataset: 1
target: ENSSAUG00010004954|ENSSAUT00010021557|GLS
length: 2908
miRNA : PC-3p-39601_33
length: 22
mfe: -30.2 kcal/mol
p-value: undefined
position 1044
target 5' U GAC A 3'
GAGCGUGA GU CAGGC AGG
CUCGCGCU CA GUCCG UCC
miRNA 3' G G UU 5'
------------------------------------------------------------
dataset: 1
target: ENSSAUG00010003249|ENSSAUT00010013784|kif21a
length: 7654
miRNA : PC-3p-39601_33
length: 22
mfe: -32.2 kcal/mol
p-value: undefined
position 1321
target 5' A UCACUCAGCUAAUCA C CAACC U 3'
GGGCGCGAC GUGAC AGGC AGG
CUCGCGCUG CAUUG UCCG UCC
miRNA 3' G 5'
------------------------------------------------------------
dataset: 1
target: ENSSAUG00010006676|ENSSAUT00010015092
length: 1158
miRNA : PC-3p-39601_33
length: 22
mfe: -28.5 kcal/mol
p-value: undefined
position 504
target 5' U AC AGAUUUC U 3'
CGGGC CGA UGA CAGGCAGG
GCUCG GCU AUU GUCCGUCC
miRNA 3' C GC 5'
------------------------------------------------------------
dataset: 1
target: ENSSAUG00010003249|ENSSAUT00010014728|kif21a
length: 7483
miRNA : PC-3p-39601_33
length: 22
mfe: -32.2 kcal/mol
p-value: undefined
position 1354
target 5' A UCACUCAGCUAAUCA C CAACC U 3'
GGGCGCGAC GUGAC AGGC AGG
CUCGCGCUG CAUUG UCCG UCC
miRNA 3' G 5'
------------------------------------------------------------
dataset: 1
target: ENSSAUG00010009388|ENSSAUT00010022315|man1a1
length: 2061
miRNA : PC-3p-39601_33
length: 22
mfe: -29.4 kcal/mol
p-value: undefined
position 1561
target 5' G GCCCA AA C 3'
GAGC GCGAC GACAGGC
CUCG CGCUG UUGUCCG
miRNA 3' G CA UCC 5'
------------------------------------------------------------
dataset: 1
target: ENSSAUG00010007716|ENSSAUT00010017809|stra6l
length: 2874
miRNA : PC-3p-39601_33
length: 22
mfe: -30.0 kcal/mol
p-value: undefined
position 2644
target 5' C U UG UU A 3'
AGUGUG GCGUG AGGCG GG
UCGCGC UGCAU UCCGU CC
miRNA 3' GC UG 5'
------------------------------------------------------------
dataset: 1
target: ENSSAUG00010005903|ENSSAUT00010013149|il17d
length: 630
miRNA : PC-3p-39601_33
length: 22
mfe: -30.4 kcal/mol
p-value: undefined
position 546
target 5' G G AC C 3'
GAGCG GACG GCAGG CAG
CUCGC CUGC UGUCC GUC
miRNA 3' G G AU C 5'
------------------------------------------------------------
dataset: 1
target: ENSSAUG00010004751|ENSSAUT00010011211
length: 930
miRNA : PC-3p-39601_33
length: 22
mfe: -29.6 kcal/mol
p-value: undefined
position 215
target 5' G C G U 3'
GGG CG GAC AACGGGCAG
CUC GC CUG UUGUCCGUC
miRNA 3' G G CA C 5'
------------------------------------------------------------
dataset: 1
target: ENSSAUG00010004954|ENSSAUT00010021681|GLS
length: 2635
miRNA : PC-3p-39601_33
length: 22
mfe: -30.2 kcal/mol
p-value: undefined
position 771
target 5' U GAC A 3'
GAGCGUGA GU CAGGC AGG
CUCGCGCU CA GUCCG UCC
miRNA 3' G G UU 5'
------------------------------------------------------------
dataset: 1
target: ENSSAUG00010004751|ENSSAUT00010011168
length: 1125
miRNA : PC-3p-39601_33
length: 22
mfe: -29.6 kcal/mol
p-value: undefined
position 410
target 5' G C G U 3'
GGG CG GAC AACGGGCAG
CUC GC CUG UUGUCCGUC
miRNA 3' G G CA C 5'
------------------------------------------------------------
dataset: 1
target: ENSSAUG00010004954|ENSSAUT00010021609|GLS
length: 2671
miRNA : PC-3p-39601_33
length: 22
mfe: -30.2 kcal/mol
p-value: undefined
position 807
target 5' U GAC A 3'
GAGCGUGA GU CAGGC AGG
CUCGCGCU CA GUCCG UCC
miRNA 3' G G UU 5'
------------------------------------------------------------
dataset: 1
target: ENSSAUG00010009388|ENSSAUT00010022412|man1a1
length: 2135
miRNA : PC-3p-39601_33
length: 22
mfe: -29.4 kcal/mol
p-value: undefined
position 1635
target 5' G GCCCA AA C 3'
GAGC GCGAC GACAGGC
CUCG CGCUG UUGUCCG
miRNA 3' G CA UCC 5'
------------------------------------------------------------
dataset: 1
target: ENSSAUG00010005600|ENSSAUT00010012385
length: 2992
miRNA : PC-3p-39601_33
length: 22
mfe: -28.2 kcal/mol
p-value: undefined
position 366
target 5' A GAAGC AGU GUC U 3'
CGGGCG UGACG CAGGU AGG
GCUCGC GCUGC GUCCG UCC
miRNA 3' AUU 5'
------------------------------------------------------------
dataset: 1
target: ENSSAUG00010004954|ENSSAUT00010021561|GLS
length: 2008
miRNA : PC-3p-39601_33
length: 22
mfe: -30.2 kcal/mol
p-value: undefined
position 1056
target 5' U GAC A 3'
GAGCGUGA GU CAGGC AGG
CUCGCGCU CA GUCCG UCC
miRNA 3' G G UU 5'
------------------------------------------------------------
dataset: 1
target: ENSSAUG00010003249|ENSSAUT00010014531|kif21a
length: 7603
miRNA : PC-3p-39601_33
length: 22
mfe: -32.2 kcal/mol
p-value: undefined
position 1366
target 5' A UCACUCAGCUAAUCA C CAACC U 3'
GGGCGCGAC GUGAC AGGC AGG
CUCGCGCUG CAUUG UCCG UCC
miRNA 3' G 5'
------------------------------------------------------------
dataset: 1
target: ENSSAUG00010005887|ENSSAUT00010013091|SPAM1
length: 2264
miRNA : PC-3p-39601_33
length: 22
mfe: -29.0 kcal/mol
p-value: undefined
position 523
target 5' G A G UAGUGUUUACGACC U 3'
GAG GCGA GU AACAGGUAG
CUC CGCU CA UUGUCCGUC
miRNA 3' G G G C 5'
------------------------------------------------------------
dataset: 1
target: ENSSAUG00010004747|ENSSAUT00010010360|abca12
length: 6722
miRNA : PC-3p-39601_33
length: 22
mfe: -28.9 kcal/mol
p-value: undefined
position 2542
target 5' U CAUU G U A 3'
CGGGCGC GA GUG AC GGCAG
GCUCGCG CU CAU UG CCGUC
miRNA 3' G U C 5'
------------------------------------------------------------
dataset: 1
target: ENSSAUG00010008076|ENSSAUT00010018753|crybb1l1
length: 749
miRNA : PC-3p-39601_33
length: 22
mfe: -28.1 kcal/mol
p-value: undefined
position 604
target 5' U UAUC U U 3'
GAG GCG CGUGACA GCAG
CUC CGC GCAUUGU CGUC
miRNA 3' G G U C C 5'
------------------------------------------------------------
dataset: 1
target: ENSSAUG00010009388|ENSSAUT00010022414|man1a1
length: 2090
miRNA : PC-3p-39601_33
length: 22
mfe: -29.4 kcal/mol
p-value: undefined
position 1590
target 5' G GCCCA AA C 3'
GAGC GCGAC GACAGGC
CUCG CGCUG UUGUCCG
miRNA 3' G CA UCC 5'
------------------------------------------------------------
dataset: 1
target: ENSSAUG00010003249|ENSSAUT00010013679|kif21a
length: 7783
miRNA : PC-3p-39601_33
length: 22
mfe: -32.2 kcal/mol
p-value: undefined
position 1321
target 5' A UCACUCAGCUAAUCA C CAACC U 3'
GGGCGCGAC GUGAC AGGC AGG
CUCGCGCUG CAUUG UCCG UCC
miRNA 3' G 5'
------------------------------------------------------------
dataset: 1
target: ENSSAUG00010003249|ENSSAUT00010014726|kif21a
length: 7519
miRNA : PC-3p-39601_33
length: 22
mfe: -32.2 kcal/mol
p-value: undefined
position 1354
target 5' A UCACUCAGCUAAUCA C CAACC U 3'
GGGCGCGAC GUGAC AGGC AGG
CUCGCGCUG CAUUG UCCG UCC
miRNA 3' G 5'
------------------------------------------------------------
dataset: 1
target: ENSSAUG00010004954|ENSSAUT00010021606|GLS
length: 2743
miRNA : PC-3p-39601_33
length: 22
mfe: -30.2 kcal/mol
p-value: undefined
position 879
target 5' U GAC A 3'
GAGCGUGA GU CAGGC AGG
CUCGCGCU CA GUCCG UCC
miRNA 3' G G UU 5'
------------------------------------------------------------
dataset: 1
target: ENSSAUG00010003249|ENSSAUT00010010920|kif21a
length: 7699
miRNA : PC-3p-39601_33
length: 22
mfe: -32.2 kcal/mol
p-value: undefined
position 1342
target 5' A UCACUCAGCUAAUCA C CAACC U 3'
GGGCGCGAC GUGAC AGGC AGG
CUCGCGCUG CAUUG UCCG UCC
miRNA 3' G 5'
------------------------------------------------------------
dataset: 1
target: ENSSAUG00010003249|ENSSAUT00010014410|kif21a
length: 7693
miRNA : PC-3p-39601_33
length: 22
mfe: -32.2 kcal/mol
p-value: undefined
position 1354
target 5' A UCACUCAGCUAAUCA C CAACC U 3'
GGGCGCGAC GUGAC AGGC AGG
CUCGCGCUG CAUUG UCCG UCC
miRNA 3' G 5'
------------------------------------------------------------
dataset: 1
target: ENSSAUG00010004954|ENSSAUT00010021612|GLS
length: 2656
miRNA : PC-3p-39601_33
length: 22
mfe: -30.2 kcal/mol
p-value: undefined
position 792
target 5' U GAC A 3'
GAGCGUGA GU CAGGC AGG
CUCGCGCU CA GUCCG UCC
miRNA 3' G G UU 5'
------------------------------------------------------------
dataset: 1
target: ENSSAUG00010018995|ENSSAUT00010047851|si:ch211-256e16.4
length: 1771
miRNA : PC-3p-39601_33
length: 22
mfe: -29.6 kcal/mol
p-value: undefined
position 578
target 5' A A A UAUGAA U G 3'
UGAGC GUGACG UGGCAG GC GG
GCUCG CGCUGC AUUGUC CG CC
miRNA 3' U 5'
------------------------------------------------------------
dataset: 1
target: ENSSAUG00010010022|ENSSAUT00010024408|ASTN2
length: 4588
miRNA : PC-3p-39601_33
length: 22
mfe: -30.0 kcal/mol
p-value: undefined
position 1901
target 5' G UGCAGGA CAA U A 3'
CGGGUGUG GUA AC GGCAGG
GCUCGCGC CAU UG CCGUCC
miRNA 3' UG U 5'
------------------------------------------------------------
dataset: 1
target: ENSSAUG00010012869|ENSSAUT00010036534|SLC2A4
length: 1476
miRNA : PC-3p-39601_33
length: 22
mfe: -28.7 kcal/mol
p-value: undefined
position 677
target 5' G U GG A 3'
GAG GU GAC U UAGGCAGG
CUC CG CUG A GUCCGUCC
miRNA 3' G G C UU 5'
------------------------------------------------------------
dataset: 1
target: ENSSAUG00010016474|ENSSAUT00010041139
length: 1500
miRNA : PC-3p-39601_33
length: 22
mfe: -28.9 kcal/mol
p-value: undefined
position 1035
target 5' U AGU U C 3'
GAGCG GAC CAGGUGGG
CUCGC CUG GUCCGUCC
miRNA 3' G G CAUU 5'
------------------------------------------------------------
dataset: 1
target: ENSSAUG00010012869|ENSSAUT00010036584|SLC2A4
length: 1488
miRNA : PC-3p-39601_33
length: 22
mfe: -28.7 kcal/mol
p-value: undefined
position 674
target 5' G U GG A 3'
GAG GU GAC U UAGGCAGG
CUC CG CUG A GUCCGUCC
miRNA 3' G G C UU 5'
------------------------------------------------------------
dataset: 1
target: ENSSAUG00010009531|ENSSAUT00010022774|rnf150a
length: 2226
miRNA : PC-3p-39601_33
length: 22
mfe: -34.3 kcal/mol
p-value: undefined
position 1661
target 5' G AAA AGA A U 3'
GAG GC GACG AGCAGGCAGG
CUC CG CUGC UUGUCCGUCC
miRNA 3' G G A 5'
------------------------------------------------------------
dataset: 1
target: ENSSAUG00010012869|ENSSAUT00010036542|SLC2A4
length: 1488
miRNA : PC-3p-39601_33
length: 22
mfe: -28.7 kcal/mol
p-value: undefined
position 674
target 5' G U GG A 3'
GAG GU GAC U UAGGCAGG
CUC CG CUG A GUCCGUCC
miRNA 3' G G C UU 5'
------------------------------------------------------------
dataset: 1
target: ENSSAUG00010012785|ENSSAUT00010033318|hdac4
length: 2931
miRNA : PC-3p-39601_33
length: 22
mfe: -31.9 kcal/mol
p-value: undefined
position 2302
target 5' G CU AGGUG UGGA U 3'
GAGCGC GACG GGCAG GCAGG
CUCGCG CUGC UUGUC CGUCC
miRNA 3' G A 5'
------------------------------------------------------------
dataset: 1
target: ENSSAUG00010015383|ENSSAUT00010038348|cxcl12b
length: 1848
miRNA : PC-3p-39601_33
length: 22
mfe: -29.1 kcal/mol
p-value: undefined
position 1469
target 5' A A CAAUCA C 3'
GGC GCGAC GGGCAGG
UCG CGCUG UCCGUCC
miRNA 3' GC CAUUG 5'
------------------------------------------------------------
dataset: 1
target: ENSSAUG00010015718|ENSSAUT00010039280|thbs1b
length: 3901
miRNA : PC-3p-39601_33
length: 22
mfe: -30.2 kcal/mol
p-value: undefined
position 1720
target 5' G ACAA UU A A 3'
GAGUGUG GCGU CA GCAGG
CUCGCGC UGCA GU CGUCC
miRNA 3' G UU C 5'
------------------------------------------------------------
dataset: 1
target: ENSSAUG00010015718|ENSSAUT00010039236|thbs1b
length: 3901
miRNA : PC-3p-39601_33
length: 22
mfe: -30.2 kcal/mol
p-value: undefined
position 1720
target 5' G ACAA UU A A 3'
GAGUGUG GCGU CA GCAGG
CUCGCGC UGCA GU CGUCC
miRNA 3' G UU C 5'
------------------------------------------------------------
dataset: 1
target: ENSSAUG00010012785|ENSSAUT00010033340|hdac4
length: 2934
miRNA : PC-3p-39601_33
length: 22
mfe: -31.9 kcal/mol
p-value: undefined
position 2302
target 5' G CU AGGUG UGGA U 3'
GAGCGC GACG GGCAG GCAGG
CUCGCG CUGC UUGUC CGUCC
miRNA 3' G A 5'
------------------------------------------------------------
dataset: 1
target: ENSSAUG00010018482|ENSSAUT00010046460|dkk2
length: 2446
miRNA : PC-3p-39601_33
length: 22
mfe: -28.6 kcal/mol
p-value: undefined
position 422
target 5' G A GGAAGCUACUGCC CCCUCA C 3'
GAGUGC GCGUG ACAG GCAGG
CUCGCG UGCAU UGUC CGUCC
miRNA 3' G C 5'
------------------------------------------------------------
dataset: 1
target: ENSSAUG00010017009|ENSSAUT00010042709|tmco6
length: 1522
miRNA : PC-3p-39601_33
length: 22
mfe: -29.3 kcal/mol
p-value: undefined
position 798
target 5' A U UG UCUGCACUACCUC U A 3'
G GCGCG GUG ACA GCAG
C CGCGC CAU UGU CGUC
miRNA 3' G U UG C C 5'
------------------------------------------------------------
dataset: 1
target: ENSSAUG00010012785|ENSSAUT00010033525|hdac4
length: 3132
miRNA : PC-3p-39601_33
length: 22
mfe: -31.9 kcal/mol
p-value: undefined
position 2500
target 5' G CU AGGUG UGGA U 3'
GAGCGC GACG GGCAG GCAGG
CUCGCG CUGC UUGUC CGUCC
miRNA 3' G A 5'
------------------------------------------------------------
dataset: 1
target: ENSSAUG00010012785|ENSSAUT00010033681|hdac4
length: 2394
miRNA : PC-3p-39601_33
length: 22
mfe: -31.9 kcal/mol
p-value: undefined
position 1762
target 5' G CU AGGUG UGGA U 3'
GAGCGC GACG GGCAG GCAGG
CUCGCG CUGC UUGUC CGUCC
miRNA 3' G A 5'
------------------------------------------------------------
dataset: 1
target: ENSSAUG00010017009|ENSSAUT00010042713|tmco6
length: 1546
miRNA : PC-3p-39601_33
length: 22
mfe: -28.6 kcal/mol
p-value: undefined
position 795
target 5' A U UG UCUGCACUACCUC U C 3'
G GCGCG GUG ACA GCAG
C CGCGC CAU UGU CGUC
miRNA 3' G U UG C C 5'
------------------------------------------------------------
dataset: 1
target: ENSSAUG00010019079|ENSSAUT00010048083|flvcr1
length: 1635
miRNA : PC-3p-39601_33
length: 22
mfe: -30.2 kcal/mol
p-value: undefined
position 229
target 5' G GA GAGGAG G U A 3'
GAGCG GGCG AA AGGC GG
CUCGC CUGC UU UCCG CC
miRNA 3' G G A G U 5'
------------------------------------------------------------
dataset: 1
target: ENSSAUG00010015718|ENSSAUT00010039446|thbs1b
length: 3486
miRNA : PC-3p-39601_33
length: 22
mfe: -30.2 kcal/mol
p-value: undefined
position 1233
target 5' G ACAA UU A A 3'
GAGUGUG GCGU CA GCAGG
CUCGCGC UGCA GU CGUCC
miRNA 3' G UU C 5'
------------------------------------------------------------
dataset: 1
target: ENSSAUG00010010153|ENSSAUT00010024401|cyp26b1
length: 3333
miRNA : PC-3p-39601_33
length: 22
mfe: -29.5 kcal/mol
p-value: undefined
position 1951
target 5' A GAAGA GUA A 3'
GGCGUGAUG AACAGG UAGG
UCGCGCUGC UUGUCC GUCC
miRNA 3' GC A 5'
------------------------------------------------------------
dataset: 1
target: ENSSAUG00010010258|ENSSAUT00010024732
length: 1368
miRNA : PC-3p-39601_33
length: 22
mfe: -30.3 kcal/mol
p-value: undefined
position 648
target 5' G G G C A 3'
GAG GCGA G CGGGCGG
CUC CGCU C GUCCGUC
miRNA 3' G G G AUU C 5'
------------------------------------------------------------
dataset: 1
target: ENSSAUG00010009388|ENSSAUT00010022429|man1a1
length: 1674
miRNA : PC-3p-39601_33
length: 22
mfe: -29.4 kcal/mol
p-value: undefined
position 1174
target 5' G GCCCA AA C 3'
GAGC GCGAC GACAGGC
CUCG CGCUG UUGUCCG
miRNA 3' G CA UCC 5'
------------------------------------------------------------
dataset: 1
target: ENSSAUG00010014177|ENSSAUT00010035168|mtmr11
length: 3031
miRNA : PC-3p-39601_33
length: 22
mfe: -30.9 kcal/mol
p-value: undefined
position 1576
target 5' A U UG UUCC CU U U 3'
UGAGC GCG GU AGC GG GCAGG
GCUCG CGC CA UUG UC CGUCC
miRNA 3' UG 5'
------------------------------------------------------------
dataset: 1
target: ENSSAUG00010016817|ENSSAUT00010042167|si:ch211-183d21.1
length: 4155
miRNA : PC-3p-39601_33
length: 22
mfe: -29.2 kcal/mol
p-value: undefined
position 2557
target 5' A A CU CCUG UACAGAU G 3'
CGAGCGC GCGU GC GGGC AGG
GCUCGCG UGCA UG UCCG UCC
miRNA 3' C U 5'
------------------------------------------------------------
dataset: 1
target: ENSSAUG00010016653|ENSSAUT00010041663|RXFP4
length: 1110
miRNA : PC-3p-39601_33
length: 22
mfe: -28.7 kcal/mol
p-value: undefined
position 980
target 5' C GA G U GG C G 3'
CGAG G GG CG GCAGGC GG
GCUC C CU GC UGUCCG CC
miRNA 3' G G AU U 5'
------------------------------------------------------------
dataset: 1
target: ENSSAUG00010012785|ENSSAUT00010033564|hdac4
length: 3123
miRNA : PC-3p-39601_33
length: 22
mfe: -31.9 kcal/mol
p-value: undefined
position 2491
target 5' G CU AGGUG UGGA U 3'
GAGCGC GACG GGCAG GCAGG
CUCGCG CUGC UUGUC CGUCC
miRNA 3' G A 5'
------------------------------------------------------------
dataset: 1
target: ENSSAUG00010012869|ENSSAUT00010036591|SLC2A4
length: 1512
miRNA : PC-3p-39601_33
length: 22
mfe: -28.7 kcal/mol
p-value: undefined
position 698
target 5' G U GG A 3'
GAG GU GAC U UAGGCAGG
CUC CG CUG A GUCCGUCC
miRNA 3' G G C UU 5'
------------------------------------------------------------
dataset: 1
target: ENSSAUG00010011975|ENSSAUT00010029246
length: 5221
miRNA : PC-3p-39601_33
length: 22
mfe: -28.2 kcal/mol
p-value: undefined
position 521
target 5' U CUCCAUAACCUGCUG CCAAGACCUGCAGAG C A 3'
GAGCGCG AC GUA CAGGCAG
CUCGCGC UG CAU GUCCGUC
miRNA 3' G U C 5'
------------------------------------------------------------
dataset: 1
target: ENSSAUG00010016474|ENSSAUT00010041145
length: 611
miRNA : PC-3p-39601_33
length: 22
mfe: -28.9 kcal/mol
p-value: undefined
position 147
target 5' U AGU U C 3'
GAGCG GAC CAGGUGGG
CUCGC CUG GUCCGUCC
miRNA 3' G G CAUU 5'
------------------------------------------------------------
dataset: 1
target: ENSSAUG00010012869|ENSSAUT00010036540|SLC2A4
length: 1506
miRNA : PC-3p-39601_33
length: 22
mfe: -28.7 kcal/mol
p-value: undefined
position 692
target 5' G U GG A 3'
GAG GU GAC U UAGGCAGG
CUC CG CUG A GUCCGUCC
miRNA 3' G G C UU 5'
------------------------------------------------------------
dataset: 1
target: ENSSAUG00010009388|ENSSAUT00010022415|man1a1
length: 2039
miRNA : PC-3p-39601_33
length: 22
mfe: -29.4 kcal/mol
p-value: undefined
position 1539
target 5' G GCCCA AA C 3'
GAGC GCGAC GACAGGC
CUCG CGCUG UUGUCCG
miRNA 3' G CA UCC 5'
------------------------------------------------------------
dataset: 1
target: ENSSAUG00010014261|ENSSAUT00010035377
length: 2625
miRNA : PC-3p-39601_33
length: 22
mfe: -28.6 kcal/mol
p-value: undefined
position 2397
target 5' A G AGGU A 3'
CGAG G GAUG GCAGGUAG
GCUC C CUGC UGUCCGUC
miRNA 3' G G AU C 5'
------------------------------------------------------------
dataset: 1
target: ENSSAUG00010012785|ENSSAUT00010033715|hdac4
length: 1473
miRNA : PC-3p-39601_33
length: 22
mfe: -31.9 kcal/mol
p-value: undefined
position 943
target 5' G CU AGGUG UGGA U 3'
GAGCGC GACG GGCAG GCAGG
CUCGCG CUGC UUGUC CGUCC
miRNA 3' G A 5'
------------------------------------------------------------
dataset: 1
target: ENSSAUG00010012869|ENSSAUT00010036323|SLC2A4
length: 1895
miRNA : PC-3p-39601_33
length: 22
mfe: -31.6 kcal/mol
p-value: undefined
position 100
target 5' A G C GU U U 3'
GAG CGUG ACGUGG G GCGGG
CUC GCGC UGCAUU C CGUCC
miRNA 3' G GU 5'
------------------------------------------------------------
dataset: 1
target: ENSSAUG00010011375|ENSSAUT00010027637|six7
length: 1590
miRNA : PC-3p-39601_33
length: 22
mfe: -30.4 kcal/mol
p-value: undefined
position 829
target 5' G A U 3'
CGAG GCGGCGU CAGGC
GCUC CGCUGCA GUCCG
miRNA 3' G UU UCC 5'
------------------------------------------------------------
dataset: 1
target: ENSSAUG00010019079|ENSSAUT00010048081|flvcr1
length: 1623
miRNA : PC-3p-39601_33
length: 22
mfe: -30.2 kcal/mol
p-value: undefined
position 244
target 5' G GA GAGGAG G U A 3'
GAGCG GGCG AA AGGC GG
CUCGC CUGC UU UCCG CC
miRNA 3' G G A G U 5'
------------------------------------------------------------
dataset: 1
target: ENSSAUG00010017009|ENSSAUT00010042711|tmco6
length: 1501
miRNA : PC-3p-39601_33
length: 22
mfe: -28.6 kcal/mol
p-value: undefined
position 771
target 5' A U UG UCUGCACUACCUC U C 3'
G GCGCG GUG ACA GCAG
C CGCGC CAU UGU CGUC
miRNA 3' G U UG C C 5'
------------------------------------------------------------
dataset: 1
target: ENSSAUG00010009835|ENSSAUT00010023534|MATN2
length: 2679
miRNA : PC-3p-39601_33
length: 22
mfe: -31.5 kcal/mol
p-value: undefined
position 111
target 5' A GGA G A 3'
GAGCG GAU GUAA GGGCAG
CUCGC CUG CAUU UCCGUC
miRNA 3' G G G C 5'
------------------------------------------------------------
dataset: 1
target: ENSSAUG00010017792|ENSSAUT00010044594
length: 1431
miRNA : PC-3p-39601_33
length: 22
mfe: -29.7 kcal/mol
p-value: undefined
position 23
target 5' A C G CUCU UUCACCCC U 3'
G AGCG GGC GUAGC GGGCAGG
C UCGC CUG CAUUG UCCGUCC
miRNA 3' G G 5'
------------------------------------------------------------
dataset: 1
target: ENSSAUG00010015644|ENSSAUT00010039027
length: 999
miRNA : PC-3p-39601_33
length: 22
mfe: -30.5 kcal/mol
p-value: undefined
position 665
target 5' A U CUG UG U 3'
UG GU GUGGCGUG GGGCGG
GC CG CGCUGCAU UCCGUC
miRNA 3' U UG C 5'
------------------------------------------------------------
dataset: 1
target: ENSSAUG00010013061|ENSSAUT00010032099|ppp4r4
length: 4332
miRNA : PC-3p-39601_33
length: 22
mfe: -36.9 kcal/mol
p-value: undefined
position 3788
target 5' A CAGAGA A 3'
GAGC GGCGUAACAGGCAG
CUCG CUGCAUUGUCCGUC
miRNA 3' G CG C 5'
------------------------------------------------------------
dataset: 1
target: ENSSAUG00010010258|ENSSAUT00010024724
length: 1934
miRNA : PC-3p-39601_33
length: 22
mfe: -30.3 kcal/mol
p-value: undefined
position 732
target 5' G G G C A 3'
GAG GCGA G CGGGCGG
CUC CGCU C GUCCGUC
miRNA 3' G G G AUU C 5'
------------------------------------------------------------
dataset: 1
target: ENSSAUG00010011637|ENSSAUT00010028337|tlr18
length: 3963
miRNA : PC-3p-39601_33
length: 22
mfe: -31.0 kcal/mol
p-value: undefined
position 3855
target 5' U UG C 3'
GUGCG GU CAGGCAG
CGCGC CA GUCCGUC
miRNA 3' GCU UG UU C 5'
------------------------------------------------------------
dataset: 1
target: ENSSAUG00010017810|ENSSAUT00010044684|rundc3b
length: 1317
miRNA : PC-3p-39601_33
length: 22
mfe: -31.1 kcal/mol
p-value: undefined
position 1067
target 5' A G G GU G A 3'
GAGCGUGG G GACA GG AGG
CUCGCGCU C UUGU CC UCC
miRNA 3' G G A G 5'
------------------------------------------------------------
dataset: 1
target: ENSSAUG00010015010|ENSSAUT00010037368|slc16a13
length: 1761
miRNA : PC-3p-39601_33
length: 22
mfe: -30.3 kcal/mol
p-value: undefined
position 1235
target 5' U CGU U U 3'
GGGC GUGGCGU CAGGC GG
CUCG CGCUGCA GUCCG CC
miRNA 3' G UU U 5'
------------------------------------------------------------
dataset: 1
target: ENSSAUG00010015644|ENSSAUT00010039024
length: 1122
miRNA : PC-3p-39601_33
length: 22
mfe: -30.5 kcal/mol
p-value: undefined
position 684
target 5' A U CUG UG U 3'
UG GU GUGGCGUG GGGCGG
GC CG CGCUGCAU UCCGUC
miRNA 3' U UG C 5'
------------------------------------------------------------
dataset: 1
target: ENSSAUG00010013061|ENSSAUT00010032098|ppp4r4
length: 4371
miRNA : PC-3p-39601_33
length: 22
mfe: -36.9 kcal/mol
p-value: undefined
position 3827
target 5' A CAGAGA A 3'
GAGC GGCGUAACAGGCAG
CUCG CUGCAUUGUCCGUC
miRNA 3' G CG C 5'
------------------------------------------------------------
dataset: 1
target: ENSSAUG00010010033|ENSSAUT00010024114|igfbp6b
length: 2854
miRNA : PC-3p-39601_33
length: 22
mfe: -28.2 kcal/mol
p-value: undefined
position 481
target 5' A A C UCCU A 3'
CGGG GA CGU GACAGGCAG
GCUC CU GCA UUGUCCGUC
miRNA 3' GCG C 5'
------------------------------------------------------------
dataset: 1
target: ENSSAUG00010014261|ENSSAUT00010035378
length: 2821
miRNA : PC-3p-39601_33
length: 22
mfe: -28.6 kcal/mol
p-value: undefined
position 2593
target 5' A G AGGU A 3'
CGAG G GAUG GCAGGUAG
GCUC C CUGC UGUCCGUC
miRNA 3' G G AU C 5'
------------------------------------------------------------
dataset: 1
target: ENSSAUG00010016817|ENSSAUT00010042163|si:ch211-183d21.1
length: 4251
miRNA : PC-3p-39601_33
length: 22
mfe: -29.2 kcal/mol
p-value: undefined
position 2653
target 5' A A CU CCUG UACAGAU G 3'
CGAGCGC GCGU GC GGGC AGG
GCUCGCG UGCA UG UCCG UCC
miRNA 3' C U 5'
------------------------------------------------------------
dataset: 1
target: ENSSAUG00010010967|ENSSAUT00010026520|ripk4
length: 3231
miRNA : PC-3p-39601_33
length: 22
mfe: -36.0 kcal/mol
p-value: undefined
position 1986
target 5' C C G A 3'
GGCG CGACGU GACGGGCAG
UCGC GCUGCA UUGUCCGUC
miRNA 3' GC C 5'
------------------------------------------------------------
dataset: 1
target: ENSSAUG00010014007|ENSSAUT00010034804|cd109
length: 5449
miRNA : PC-3p-39601_33
length: 22
mfe: -31.6 kcal/mol
p-value: undefined
position 2903
target 5' U A AG UGACC G 3'
GAGCGC AC GACAGGC AGG
CUCGCG UG UUGUCCG UCC
miRNA 3' G C CA 5'
------------------------------------------------------------
dataset: 1
target: ENSSAUG00010012869|ENSSAUT00010036545|SLC2A4
length: 1500
miRNA : PC-3p-39601_33
length: 22
mfe: -28.7 kcal/mol
p-value: undefined
position 686
target 5' G U GG A 3'
GAG GU GAC U UAGGCAGG
CUC CG CUG A GUCCGUCC
miRNA 3' G G C UU 5'
------------------------------------------------------------
dataset: 1
target: ENSSAUG00010011975|ENSSAUT00010029253
length: 4717
miRNA : PC-3p-39601_33
length: 22
mfe: -28.2 kcal/mol
p-value: undefined
position 521
target 5' U CUCCAUAACCUGCUG CCAAGACCUGCAGAG C A 3'
GAGCGCG AC GUA CAGGCAG
CUCGCGC UG CAU GUCCGUC
miRNA 3' G U C 5'
------------------------------------------------------------
dataset: 1
target: ENSSAUG00010011975|ENSSAUT00010029244
length: 5263
miRNA : PC-3p-39601_33
length: 22
mfe: -28.2 kcal/mol
p-value: undefined
position 521
target 5' U CUCCAUAACCUGCUG CCAAGACCUGCAGAG C A 3'
GAGCGCG AC GUA CAGGCAG
CUCGCGC UG CAU GUCCGUC
miRNA 3' G U C 5'
------------------------------------------------------------
dataset: 1
target: ENSSAUG00010017810|ENSSAUT00010044683|rundc3b
length: 1383
miRNA : PC-3p-39601_33
length: 22
mfe: -31.1 kcal/mol
p-value: undefined
position 1067
target 5' A G G GU G A 3'
GAGCGUGG G GACA GG AGG
CUCGCGCU C UUGU CC UCC
miRNA 3' G G A G 5'
------------------------------------------------------------
dataset: 1
target: ENSSAUG00010015718|ENSSAUT00010039542|thbs1b
length: 3349
miRNA : PC-3p-39601_33
length: 22
mfe: -30.2 kcal/mol
p-value: undefined
position 783
target 5' G ACAA UU A A 3'
GAGUGUG GCGU CA GCAGG
CUCGCGC UGCA GU CGUCC
miRNA 3' G UU C 5'
------------------------------------------------------------
dataset: 1
target: ENSSAUG00010015226|ENSSAUT00010048132|erbb3a
length: 4288
miRNA : PC-3p-39601_33
length: 22
mfe: -31.8 kcal/mol
p-value: undefined
position 2134
target 5' G A GUUUGCUACU G 3'
GAG GGCGUGA CAGGCAGG
CUC CUGCAUU GUCCGUCC
miRNA 3' G GCG 5'
------------------------------------------------------------
dataset: 1
target: ENSSAUG00010015226|ENSSAUT00010048246|erbb3a
length: 3801
miRNA : PC-3p-39601_33
length: 22
mfe: -31.8 kcal/mol
p-value: undefined
position 1599
target 5' G A GUUUGCUACU G 3'
GAG GGCGUGA CAGGCAGG
CUC CUGCAUU GUCCGUCC
miRNA 3' G GCG 5'
------------------------------------------------------------
dataset: 1
target: ENSSAUG00010016626|ENSSAUT00010041596
length: 3028
miRNA : PC-3p-39601_33
length: 22
mfe: -30.2 kcal/mol
p-value: undefined
position 1299
target 5' U UCAA C C 3'
GAGUGCGAUGU GAC GGC
CUCGCGCUGCA UUG CCG
miRNA 3' G U UCC 5'
------------------------------------------------------------
dataset: 1
target: ENSSAUG00010012869|ENSSAUT00010036582|SLC2A4
length: 1494
miRNA : PC-3p-39601_33
length: 22
mfe: -28.7 kcal/mol
p-value: undefined
position 680
target 5' G U GG A 3'
GAG GU GAC U UAGGCAGG
CUC CG CUG A GUCCGUCC
miRNA 3' G G C UU 5'
------------------------------------------------------------
dataset: 1
target: ENSSAUG00010015718|ENSSAUT00010039401|thbs1b
length: 3946
miRNA : PC-3p-39601_33
length: 22
mfe: -30.2 kcal/mol
p-value: undefined
position 1699
target 5' G ACAA UU A A 3'
GAGUGUG GCGU CA GCAGG
CUCGCGC UGCA GU CGUCC
miRNA 3' G UU C 5'
------------------------------------------------------------
dataset: 1
target: ENSSAUG00010014177|ENSSAUT00010035171|mtmr11
length: 2506
miRNA : PC-3p-39601_33
length: 22
mfe: -30.9 kcal/mol
p-value: undefined
position 1051
target 5' A U UG UUCC CU U U 3'
UGAGC GCG GU AGC GG GCAGG
GCUCG CGC CA UUG UC CGUCC
miRNA 3' UG 5'
------------------------------------------------------------
dataset: 1
target: ENSSAUG00010015718|ENSSAUT00010039390|thbs1b
length: 4382
miRNA : PC-3p-39601_33
length: 22
mfe: -30.2 kcal/mol
p-value: undefined
position 1720
target 5' G ACAA UU A A 3'
GAGUGUG GCGU CA GCAGG
CUCGCGC UGCA GU CGUCC
miRNA 3' G UU C 5'
------------------------------------------------------------
dataset: 1
target: ENSSAUG00010015226|ENSSAUT00010047747|erbb3a
length: 5236
miRNA : PC-3p-39601_33
length: 22
mfe: -31.8 kcal/mol
p-value: undefined
position 2191
target 5' G A GUUUGCUACU G 3'
GAG GGCGUGA CAGGCAGG
CUC CUGCAUU GUCCGUCC
miRNA 3' G GCG 5'
------------------------------------------------------------
dataset: 1
target: ENSSAUG00010012785|ENSSAUT00010033703|hdac4
length: 3144
miRNA : PC-3p-39601_33
length: 22
mfe: -31.9 kcal/mol
p-value: undefined
position 2500
target 5' G CU AGGUG UGGA U 3'
GAGCGC GACG GGCAG GCAGG
CUCGCG CUGC UUGUC CGUCC
miRNA 3' G A 5'
------------------------------------------------------------
dataset: 1
target: ENSSAUG00010017144|ENSSAUT00010043026|wscd1b
length: 3674
miRNA : PC-3p-39601_33
length: 22
mfe: -31.2 kcal/mol
p-value: undefined
position 2895
target 5' U A AAAGCC G G 3'
GAGC GUGAUG ACA GGCAGG
CUCG CGCUGC UGU CCGUCC
[truncated: 13,782 more rows]

## Sheet: IGF_vs_CT_mRNAdow_miRNAup (2)
GENE AND MIRNAS INTERACIONS (HERE ARE REPRESENTED THE MIRNAs PREDICTED TO SIGNFICANTLY INTERACT WITH THE GIVEN GENE AND HAVE A STRONG CORRELATION)
abca12	miR-34	miR-33b	miR-338	miR-7147	miR-212a	miR-729
acanb	miR-454b		miR-34	miR-7147	miR-19a	miR-729
ACLY	miR-34	miR-7147	miR-15c
acvr2aa	miR-19a	miR-212a
ANGPTL4	miR-34
arhgap21b	miR-34	miR-7147	miR-454b
ASTN2	miR-338	miR-7147	miR-212a	miR-454b	miR-34
cacng4b	miR-34	miR-7147	mir-19b	miR-454b
ccdc3a	miR-34	miR-7147
ccn5	miR-34	miR-7147
cemip	miR-34	miR-7147
chrd	miR-34	miR-7147	miR-19a-	mir-19b	miR-212a
cnnm2b	mir-217-p3	miR-34	miR-33b	miR-338	miR-7147
cnnm4b	miR-34	miR-7147
cpt1b	miR-34	mir-19b	miR-212a
cxcl12b	miR-7147
cyb5a	miR-34	miR-15c
cyp26b1	mir-217-p3	miR-34	miR-7147
cyp8b2	miR-454b
dkk2	miR-34	mir-19b
edn1	miR-34
edn2	miR-454b		miR-34	miR-338
efhc1	miR-454b		miR-34	miR-338
erbb3a	miR-7147	mir-217-p3	miR-34
f2rl1.2	miR-212a		miR-34	miR-338	miR-7147
fam131a	miR-34
fbln7	mir-19b
flvcr1	miR-34
fmn2a	miR-34	miR-33b	miR-338	mir-19b
fosaa	miR-27c
fosab	mir-19b
ftr82	miR-34	miR-338
GDF10	miR-454b	miR-34
glis3	miR-338	mir-19b	miR-34	miR-338
hapln3	miR-34	miR-7147
hdac4	miR-34	miR-338	miR-7147	mir-19b
igfbp6a	miR-34
igfbp6b	miR-34
il17d	miR-34	miR-7147	mir-19a	miR-212a
inhbb	miR-34
JUND	miR-34	miR-7147	mir-19b
kif21a	miR-34	miR-7147	miR-15c
klf11a	miR-34	mir-19b
lmod1b	mir-19b
lrrc8aa	miR-729	miR-34	miR-7147
luzp1	miR-19a	miR-15c		mir-19b	miR-34
mafk	mir-19b	miR-34	miR-7147
man1a1	miR-7147	miR-34
MATN2	miR-7147	miR-15c	mir-19b	miR-212a		miR-34	miR-338
mfsd11	miR-7147	miR-34	miR-338
mtmr11	miR-338	miR-7147	miR-212a	mir-217-p3	miR-34
nkx6.3	miR-34
NTN4	miR-34	miR-212a
oxgr1a.2	miR-729	miR-34	miR-7147
pamr1	miR-34	miR-338	miR-7147	miR-19a
paqr7a	miR-34
pclob	miR-34	miR-338	miR-7147	mir-19b
pi15a	miR-34	miR-7147
plvapb	mir-19b	miR-34
pnp4a	miR-34	miR-338	miR-7147	miR-212a
PPFIA3	miR-34	miR-338	miR-7147	miR-19a
PPM1K	miR-7147	miR-454b	miR-34
ppp4r4	miR-7147	mir-19b	miR-729	miR-454b		miR-34
proca1	miR-34	miR-7147
prodhb	miR-454b		miR-34	miR-7147
prss56	miR-34	miR-338	miR-7147	miR-15c
ripk4	miR-454b		miR-34	miR-7147	miR-15c
rnf150a	miR-34
rundc3b	miR-34	miR-7147
s1pr3a	miR-34	miR-7147
sept5a	miR-7147	miR-15c	miR-34
six7	miR-34
slc16a13	miR-34
SLC2A4	miR-34
slc38a4	miR-34	miR-7147	miR-15c
slc6a6b	mir-19b	miR-34
SPAM1	miR-34
stra6	miR-34	miR-338	miR-7147	mir-19b	miR-729
stra6l	miR-34	miR-454b
tbc1d30	miR-34	miR-7147	miR-15c	miR-454b	mir-217-p3
thbs1b	miR-7147	miR-19a	mir-19b	miR-34
tlr18	miR-34
tmco6	miR-454b	miR-34	miR-7147	mir-19b
tmem144b	miR-34	miR-7147
tmem182b	miR-34	miR-19a
wscd1b	miR-15c	miR-212a	miR-34	miR-7147

## Sheet: IGF_vs_CT_mRNAup_miRNAdown (1)
Version: RNAhybrid 2.2
Command line:/vol/bioapps/bin/RNAhybrid.bin -n 25 -q /var/bibiserv2/anonymous/rnahybrid/22/09/15/bibiserv2_2022-11-22_091536_ItRRS/rnahybrid_input_mirna_sequences.file -e -28 -m 25842 -D -t /var/bibiserv2/anonymous/rnahybrid/22/09/15/bibiserv2_2022-11-22_091536_ItRRS/rnahybrid_input_target_rna_sequences_.file -b 1
searching
dataset: 1
mde of PC-3p-47371_23: -44.899998				mde: Maximal possible interaction for each individual miRNA, expressed as kcal/mol.
mde of dre-miR-122: -45.400002
mde of oni-let-7g-2-p3: -43.700005
mde of PC-5p-30147_54: -49.400002
mde of ssa-miR-301b-5p: -44.200001
mde of dre-miR-206-3p_R+2: -50.299999
mde of ssa-miR-101b-5p: -52.100002
mde of PC-3p-22787_83: -36.399998
mde of PC-5p-19480_103: -49.799999
mde of oni-miR-31: -48.500000
mde of PC-5p-6040_408: -47.399994
mde of oni-miR-203a_L+1: -42.000000
mde of PC-5p-21316_91: -53.800003
mde of PC-3p-19263_104: -41.299999
mde of oni-mir-18a-2-p3: -47.100002
mde of dre-miR-18b-3p_L+1R-2_1ss15CT: -47.100002
mde of oni-miR-125a: -50.499996
mde of oni-mir-27a-p5: -54.499996
mde of dre-miR-203a-3p_L-1R+1: -42.000000
mde of dre-miR-203b-3p_L-1R+1_1ss11CT: -42.000000
mde of oni-miR-22b_R+1: -47.099998
mde of oni-miR-19d_R+1_1ss19AG: -47.500004
mde of dre-miR-92a-3p_R+1_1ss22TC: -52.400005
mde of oni-mir-128-1-p5: -61.299999
mde of ssa-miR-338a-4-5p: -55.500004
mde of oni-miR-221_R-1: -45.599998
Individual hits
------------------------------------------------------------
dataset: 1
target: ENSSAUG00010001163|ENSSAUT00010002560|cdc45
length: 2252
miRNA : PC-3p-47371_23
length: 22
mfe: -28.1 kcal/mol
p-value: undefined
position 642
target 5' U U U CUCU A 3'
GA GAGGAAGGAGA GA GGAA
CU CUCCUUUCUCU CU CCUU
miRNA 3' U UU 5'
------------------------------------------------------------
dataset: 1
target: ENSSAUG00010000777|ENSSAUT00010001648
length: 1912
miRNA : PC-3p-47371_23
length: 22
mfe: -32.5 kcal/mol
p-value: undefined
position 1408
target 5' U U C 3'
GGAGGAAAGA GGAGAGGAG
UCUCCUUUCU UCUUUCCUU
miRNA 3' UC C 5'
------------------------------------------------------------
dataset: 1
target: ENSSAUG00010001163|ENSSAUT00010002557|cdc45
length: 2390
miRNA : PC-3p-47371_23
length: 22
mfe: -28.1 kcal/mol
p-value: undefined
position 780
target 5' U U U CUCU A 3'
GA GAGGAAGGAGA GA GGAA
CU CUCCUUUCUCU CU CCUU
miRNA 3' U UU 5'
------------------------------------------------------------
dataset: 1
target: ENSSAUG00010002118|ENSSAUT00010004479
length: 6602
miRNA : PC-3p-47371_23
length: 22
mfe: -33.0 kcal/mol
p-value: undefined
position 801
target 5' U G 3'
GGAGG AGGAGGGAAAGGAG
UCUCC UUCUCUCUUUCCUU
miRNA 3' UC U 5'
------------------------------------------------------------
dataset: 1
target: ENSSAUG00010001163|ENSSAUT00010002559|cdc45
length: 2366
miRNA : PC-3p-47371_23
length: 22
mfe: -28.1 kcal/mol
p-value: undefined
position 780
target 5' U U U CUCU A 3'
GA GAGGAAGGAGA GA GGAA
CU CUCCUUUCUCU CU CCUU
miRNA 3' U UU 5'
------------------------------------------------------------
dataset: 1
target: ENSSAUG00010002017|ENSSAUT00010004183|cdc6
length: 2301
miRNA : PC-3p-47371_23
length: 22
mfe: -29.5 kcal/mol
p-value: undefined
position 191
target 5' U AGAC CA CGUA C 3'
GGAGA GGA GAGAGAGA GAGGA
UCUCU CCU UUCUCUCU UUCCU
miRNA 3' U 5'
------------------------------------------------------------
dataset: 1
target: ENSSAUG00010000777|ENSSAUT00010001645
length: 1396
miRNA : PC-3p-47371_23
length: 22
mfe: -32.5 kcal/mol
p-value: undefined
position 892
target 5' U U C 3'
GGAGGAAAGA GGAGAGGAG
UCUCCUUUCU UCUUUCCUU
miRNA 3' UC C 5'
------------------------------------------------------------
dataset: 1
target: ENSSAUG00010001163|ENSSAUT00010002562|cdc45
length: 2232
miRNA : PC-3p-47371_23
length: 22
mfe: -28.1 kcal/mol
p-value: undefined
position 619
target 5' U U U CUCU A 3'
GA GAGGAAGGAGA GA GGAA
CU CUCCUUUCUCU CU CCUU
miRNA 3' U UU 5'
------------------------------------------------------------
dataset: 1
target: ENSSAUG00010002286|ENSSAUT00010004790
length: 8157
miRNA : PC-3p-47371_23
length: 22
mfe: -35.0 kcal/mol
p-value: undefined
position 2441
target 5' A G GG G 3'
GGAG AGGA AGGAGAGGGAGGAA
UCUC UCCU UUCUCUCUUUCCUU
miRNA 3' 5'
------------------------------------------------------------
dataset: 1
target: ENSSAUG00010002286|ENSSAUT00010004758
length: 8193
miRNA : PC-3p-47371_23
length: 22
mfe: -35.0 kcal/mol
p-value: undefined
position 2441
target 5' A G GG G 3'
GGAG AGGA AGGAGAGGGAGGAA
UCUC UCCU UUCUCUCUUUCCUU
miRNA 3' 5'
------------------------------------------------------------
dataset: 1
target: ENSSAUG00010002286|ENSSAUT00010004777
length: 8160
miRNA : PC-3p-47371_23
length: 22
mfe: -35.0 kcal/mol
p-value: undefined
position 2441
target 5' A G GG G 3'
GGAG AGGA AGGAGAGGGAGGAA
UCUC UCCU UUCUCUCUUUCCUU
miRNA 3' 5'
------------------------------------------------------------
dataset: 1
target: ENSSAUG00010002195|ENSSAUT00010004574|zgc:110540
length: 1273
miRNA : PC-3p-47371_23
length: 22
mfe: -29.0 kcal/mol
p-value: undefined
position 589
target 5' C C G C U 3'
GGGG AGGGAGGA GAG AGGGGA
UCUC UCCUUUCU CUC UUCCUU
miRNA 3' U 5'
------------------------------------------------------------
dataset: 1
target: ENSSAUG00010002286|ENSSAUT00010004814
length: 8073
miRNA : PC-3p-47371_23
length: 22
mfe: -35.0 kcal/mol
p-value: undefined
position 2321
target 5' A G GG G 3'
GGAG AGGA AGGAGAGGGAGGAA
UCUC UCCU UUCUCUCUUUCCUU
miRNA 3' 5'
------------------------------------------------------------
dataset: 1
target: ENSSAUG00010002722|ENSSAUT00010005815|dnai1.2
length: 3016
miRNA : PC-3p-47371_23
length: 22
mfe: -30.1 kcal/mol
p-value: undefined
position 1390
target 5' U U GCU A 3'
GGAGGGGAAG GGAGGAA GGAG
UCUCUCCUUU UCUCUUU CCUU
miRNA 3' C 5'
------------------------------------------------------------
dataset: 1
target: ENSSAUG00010002424|ENSSAUT00010005153|angpt2b
length: 3544
miRNA : PC-3p-47371_23
length: 22
mfe: -33.8 kcal/mol
p-value: undefined
position 2
target 5' G GA CAAAAAA G 3'
AGAGAGGGA GGAGAGAA GGGAG
UCUCUCCUU UCUCUCUU UCCUU
miRNA 3' 5'
------------------------------------------------------------
dataset: 1
target: ENSSAUG00010002424|ENSSAUT00010005154|angpt2b
length: 3292
miRNA : PC-3p-47371_23
length: 22
mfe: -33.8 kcal/mol
p-value: undefined
position 2
target 5' G GA CAAAAAA G 3'
AGAGAGGGA GGAGAGAA GGGAG
UCUCUCCUU UCUCUCUU UCCUU
miRNA 3' 5'
------------------------------------------------------------
dataset: 1
target: ENSSAUG00010001296|ENSSAUT00010005235|tgm2a
length: 1869
miRNA : PC-3p-47371_23
length: 22
mfe: -30.5 kcal/mol
p-value: undefined
position 87
target 5' U CGCUUGAUU U C 3'
GGAGAGGAG G GAGAAGGGGA
UCUCUCCUU C CUCUUUCCUU
miRNA 3' U U 5'
------------------------------------------------------------
dataset: 1
target: ENSSAUG00010002496|ENSSAUT00010005294|AMIGO1
length: 1530
miRNA : PC-3p-47371_23
length: 22
mfe: -29.5 kcal/mol
p-value: undefined
position 1447
target 5' U C UGAC G G 3'
GG AGGGGAA AGGGAGA GAGGAG
UC UCUCCUU UCUCUCU UUCCUU
miRNA 3' 5'
------------------------------------------------------------
dataset: 1
target: ENSSAUG00010003245|ENSSAUT00010007006|tonsl
length: 6292
miRNA : PC-3p-47371_23
length: 22
mfe: -32.3 kcal/mol
p-value: undefined
position 3588
target 5' U CAGAAUGGGUUU C 3'
AGAGAGGAA AGAGGGGAGGG
UCUCUCCUU UCUCUCUUUCC
miRNA 3' UU 5'
------------------------------------------------------------
dataset: 1
target: ENSSAUG00010002800|ENSSAUT00010005960|cxcr4a
length: 1982
miRNA : PC-3p-47371_23
length: 22
mfe: -28.8 kcal/mol
p-value: undefined
position 1179
target 5' C CUC G C 3'
GGA AGGAGGGA GAGAAGGGG
UCU UCCUUUCU CUCUUUCCU
miRNA 3' C U 5'
------------------------------------------------------------
dataset: 1
target: ENSSAUG00010001296|ENSSAUT00010005102|tgm2a
length: 2043
miRNA : PC-3p-47371_23
length: 22
mfe: -30.5 kcal/mol
p-value: undefined
position 72
target 5' U CGCUUGAUU U C 3'
GGAGAGGAG G GAGAAGGGGA
UCUCUCCUU C CUCUUUCCUU
miRNA 3' U U 5'
------------------------------------------------------------
dataset: 1
target: ENSSAUG00010002286|ENSSAUT00010004841
length: 8049
miRNA : PC-3p-47371_23
length: 22
mfe: -35.0 kcal/mol
p-value: undefined
position 2297
target 5' A G GG G 3'
GGAG AGGA AGGAGAGGGAGGAA
UCUC UCCU UUCUCUCUUUCCUU
miRNA 3' 5'
------------------------------------------------------------
dataset: 1
target: ENSSAUG00010001296|ENSSAUT00010005589|tgm2a
length: 2699
miRNA : PC-3p-47371_23
length: 22
mfe: -30.5 kcal/mol
p-value: undefined
position 561
target 5' U CGCUUGAUU U C 3'
GGAGAGGAG G GAGAAGGGGA
UCUCUCCUU C CUCUUUCCUU
miRNA 3' U U 5'
------------------------------------------------------------
dataset: 1
target: ENSSAUG00010001296|ENSSAUT00010005805|tgm2a
length: 2210
miRNA : PC-3p-47371_23
length: 22
mfe: -30.5 kcal/mol
p-value: undefined
position 72
target 5' U CGCUUGAUU U C 3'
GGAGAGGAG G GAGAAGGGGA
UCUCUCCUU C CUCUUUCCUU
miRNA 3' U U 5'
------------------------------------------------------------
dataset: 1
target: ENSSAUG00010002800|ENSSAUT00010005971|cxcr4a
length: 1892
miRNA : PC-3p-47371_23
length: 22
mfe: -28.8 kcal/mol
p-value: undefined
position 1089
target 5' C CUC G C 3'
GGA AGGAGGGA GAGAAGGGG
UCU UCCUUUCU CUCUUUCCU
miRNA 3' C U 5'
------------------------------------------------------------
dataset: 1
target: ENSSAUG00010001296|ENSSAUT00010005809|tgm2a
length: 2204
miRNA : PC-3p-47371_23
length: 22
mfe: -30.5 kcal/mol
p-value: undefined
position 81
target 5' U CGCUUGAUU U C 3'
GGAGAGGAG G GAGAAGGGGA
UCUCUCCUU C CUCUUUCCUU
miRNA 3' U U 5'
------------------------------------------------------------
dataset: 1
target: ENSSAUG00010001296|ENSSAUT00010005794|tgm2a
length: 2048
miRNA : PC-3p-47371_23
length: 22
mfe: -30.5 kcal/mol
p-value: undefined
position 87
target 5' U CGCUUGAUU U C 3'
GGAGAGGAG G GAGAAGGGGA
UCUCUCCUU C CUCUUUCCUU
miRNA 3' U U 5'
------------------------------------------------------------
dataset: 1
target: ENSSAUG00010002946|ENSSAUT00010006233
length: 3231
miRNA : PC-3p-47371_23
length: 22
mfe: -28.4 kcal/mol
p-value: undefined
position 2789
target 5' C CGUAU C 3'
AGAGGAAGGAGAGA GG
UCUCCUUUCUCUCU CC
miRNA 3' UC UU UU 5'
------------------------------------------------------------
dataset: 1
target: ENSSAUG00010001296|ENSSAUT00010005925|tgm2a
length: 2156
miRNA : PC-3p-47371_23
length: 22
mfe: -30.5 kcal/mol
p-value: undefined
position 114
target 5' U CGCUUGAUU U C 3'
GGAGAGGAG G GAGAAGGGGA
UCUCUCCUU C CUCUUUCCUU
miRNA 3' U U 5'
------------------------------------------------------------
dataset: 1
target: ENSSAUG00010003927|ENSSAUT00010008462|fhod3a
length: 5261
miRNA : PC-3p-47371_23
length: 22
mfe: -36.6 kcal/mol
p-value: undefined
position 1800
target 5' G GACUGCAGAGGAUC A 3'
AGAGAGGAGA GAGAGAGAGGAA
UCUCUCCUUU CUCUCUUUCCUU
miRNA 3' 5'
------------------------------------------------------------
dataset: 1
target: ENSSAUG00010005799|ENSSAUT00010012964|fhod3b
length: 5297
miRNA : PC-3p-47371_23
length: 22
mfe: -36.7 kcal/mol
p-value: undefined
position 2887
target 5' U C A 3'
GGAGAGGGAGGAG GGGAGGAG
UCUCUCCUUUCUC CUUUCCUU
miRNA 3' U 5'
------------------------------------------------------------
dataset: 1
target: ENSSAUG00010004975|ENSSAUT00010010801
length: 2961
miRNA : PC-3p-47371_23
length: 22
mfe: -37.6 kcal/mol
p-value: undefined
position 35
target 5' U GC G 3'
AGGGAGG GGAGAGGAGGGAA
UCUCUCC UCUCUCUUUCCUU
miRNA 3' UU 5'
------------------------------------------------------------
dataset: 1
target: ENSSAUG00010005818|ENSSAUT00010012937|pcdh1b
length: 4824
miRNA : PC-3p-47371_23
length: 22
mfe: -29.4 kcal/mol
p-value: undefined
position 378
target 5' C UU C 3'
GGAGAGGAGAG GAGGG GA
UCUCUCCUUUC CUCUU CU
miRNA 3' U UC U 5'
------------------------------------------------------------
dataset: 1
target: ENSSAUG00010004935|ENSSAUT00010010728|prr33
length: 3273
miRNA : PC-3p-47371_23
length: 22
mfe: -28.7 kcal/mol
p-value: undefined
position 3027
target 5' A C C 3'
AG GAGGA GGAGAAGGGAA
UC CUCCU UCUCUUUCCUU
miRNA 3' U UUC 5'
------------------------------------------------------------
dataset: 1
target: ENSSAUG00010003245|ENSSAUT00010007019|tonsl
length: 5152
miRNA : PC-3p-47371_23
length: 22
mfe: -28.4 kcal/mol
p-value: undefined
position 788
target 5' U GAGCUC UCA A 3'
AGAGGAA GGGGAGGA GGGAA
UCUCCUU UCUCUCUU UCCUU
miRNA 3' UC 5'
------------------------------------------------------------
dataset: 1
target: ENSSAUG00010003298|ENSSAUT00010007311|rbpms2b
length: 1961
miRNA : PC-3p-47371_23
length: 22
mfe: -39.6 kcal/mol
p-value: undefined
position 789
target 5' A A G 3'
AGAGAG GAGAGAGAGAGAGGGA
UCUCUC CUUUCUCUCUUUCCUU
miRNA 3' 5'
------------------------------------------------------------
dataset: 1
target: ENSSAUG00010003671|ENSSAUT00010007884|si:ch211-241j12.3
length: 5942
miRNA : PC-3p-47371_23
length: 22
mfe: -30.9 kcal/mol
p-value: undefined
position 2493
target 5' G U U 3'
AGGGAGGGAAG GAG GGAGGG
UCUCUCCUUUC CUC UUUCCU
miRNA 3' U U 5'
------------------------------------------------------------
dataset: 1
target: ENSSAUG00010003671|ENSSAUT00010007896|si:ch211-241j12.3
length: 5734
miRNA : PC-3p-47371_23
length: 22
mfe: -30.9 kcal/mol
p-value: undefined
position 2285
target 5' G U U 3'
AGGGAGGGAAG GAG GGAGGG
UCUCUCCUUUC CUC UUUCCU
miRNA 3' U U 5'
------------------------------------------------------------
dataset: 1
target: ENSSAUG00010005456|ENSSAUT00010012044|parp12b
length: 1624
miRNA : PC-3p-47371_23
length: 22
mfe: -28.7 kcal/mol
p-value: undefined
position 701
target 5' G CU C ACAUCAUCC C 3'
AGAGAGGA GAG AGAG AGGAG
UCUCUCCU CUC UCUU UCCUU
miRNA 3' UU 5'
------------------------------------------------------------
dataset: 1
target: ENSSAUG00010005799|ENSSAUT00010012954|fhod3b
length: 5363
miRNA : PC-3p-47371_23
length: 22
mfe: -36.7 kcal/mol
p-value: undefined
position 2953
target 5' U C A 3'
GGAGAGGGAGGAG GGGAGGAG
UCUCUCCUUUCUC CUUUCCUU
miRNA 3' U 5'
------------------------------------------------------------
dataset: 1
target: ENSSAUG00010003927|ENSSAUT00010008474|fhod3a
length: 3051
miRNA : PC-3p-47371_23
length: 22
mfe: -30.0 kcal/mol
p-value: undefined
position 1028
target 5' C A A A A 3'
GGAG AGGAGA AGAGAAAG GAA
UCUC UCCUUU UCUCUUUC CUU
miRNA 3' C 5'
------------------------------------------------------------
dataset: 1
target: ENSSAUG00010005799|ENSSAUT00010012974|fhod3b
length: 4769
miRNA : PC-3p-47371_23
length: 22
mfe: -36.7 kcal/mol
p-value: undefined
position 2491
target 5' U C A 3'
GGAGAGGGAGGAG GGGAGGAG
UCUCUCCUUUCUC CUUUCCUU
miRNA 3' U 5'
------------------------------------------------------------
dataset: 1
target: ENSSAUG00010003671|ENSSAUT00010007928|si:ch211-241j12.3
length: 5030
miRNA : PC-3p-47371_23
length: 22
mfe: -30.1 kcal/mol
p-value: undefined
position 4437
target 5' C C GAUUGU UG A 3'
AGAGA GGA GAGGGAGA AAGGAG
UCUCU CCU UUCUCUCU UUCCUU
miRNA 3' 5'
------------------------------------------------------------
dataset: 1
target: ENSSAUG00010005818|ENSSAUT00010012933|pcdh1b
length: 4162
miRNA : PC-3p-47371_23
length: 22
mfe: -29.4 kcal/mol
p-value: undefined
position 227
target 5' C UU C 3'
GGAGAGGAGAG GAGGG GA
UCUCUCCUUUC CUCUU CU
miRNA 3' U UC U 5'
------------------------------------------------------------
dataset: 1
target: ENSSAUG00010005211|ENSSAUT00010011454
length: 1822
miRNA : PC-3p-47371_23
length: 22
mfe: -29.1 kcal/mol
p-value: undefined
position 758
target 5' C CU C A 3'
AGAGA AAAGAGAGGA AGGAG
UCUCU UUUCUCUCUU UCCUU
miRNA 3' CC 5'
------------------------------------------------------------
dataset: 1
target: ENSSAUG00010005799|ENSSAUT00010012971|fhod3b
length: 4856
miRNA : PC-3p-47371_23
length: 22
mfe: -36.7 kcal/mol
p-value: undefined
position 2626
target 5' U C A 3'
GGAGAGGGAGGAG GGGAGGAG
UCUCUCCUUUCUC CUUUCCUU
miRNA 3' U 5'
------------------------------------------------------------
dataset: 1
target: ENSSAUG00010003298|ENSSAUT00010007322|rbpms2b
length: 1356
miRNA : PC-3p-47371_23
length: 22
mfe: -39.6 kcal/mol
p-value: undefined
position 789
target 5' A A G 3'
AGAGAG GAGAGAGAGAGAGGGA
UCUCUC CUUUCUCUCUUUCCUU
miRNA 3' 5'
------------------------------------------------------------
dataset: 1
target: ENSSAUG00010003671|ENSSAUT00010007889|si:ch211-241j12.3
length: 5851
miRNA : PC-3p-47371_23
length: 22
mfe: -30.9 kcal/mol
p-value: undefined
position 2402
target 5' G U U 3'
AGGGAGGGAAG GAG GGAGGG
UCUCUCCUUUC CUC UUUCCU
miRNA 3' U U 5'
------------------------------------------------------------
dataset: 1
target: ENSSAUG00010003245|ENSSAUT00010007033|tonsl
length: 4053
miRNA : PC-3p-47371_23
length: 22
mfe: -32.3 kcal/mol
p-value: undefined
position 2547
target 5' U CAGAAUGGGUUU C 3'
AGAGAGGAA AGAGGGGAGGG
UCUCUCCUU UCUCUCUUUCC
miRNA 3' UU 5'
------------------------------------------------------------
dataset: 1
target: ENSSAUG00010003927|ENSSAUT00010008461|fhod3a
length: 5363
miRNA : PC-3p-47371_23
length: 22
mfe: -36.6 kcal/mol
p-value: undefined
position 1791
target 5' G GACUGCAGAGGAUC A 3'
AGAGAGGAGA GAGAGAGAGGAA
UCUCUCCUUU CUCUCUUUCCUU
miRNA 3' 5'
------------------------------------------------------------
dataset: 1
target: ENSSAUG00010005211|ENSSAUT00010011455
length: 1656
miRNA : PC-3p-47371_23
length: 22
mfe: -29.1 kcal/mol
p-value: undefined
position 592
target 5' C CU C A 3'
AGAGA AAAGAGAGGA AGGAG
UCUCU UUUCUCUCUU UCCUU
miRNA 3' CC 5'
------------------------------------------------------------
dataset: 1
target: ENSSAUG00010003671|ENSSAUT00010007907|si:ch211-241j12.3
length: 5620
miRNA : PC-3p-47371_23
length: 22
mfe: -30.9 kcal/mol
p-value: undefined
position 2171
target 5' G U U 3'
AGGGAGGGAAG GAG GGAGGG
UCUCUCCUUUC CUC UUUCCU
miRNA 3' U U 5'
------------------------------------------------------------
dataset: 1
target: ENSSAUG00010003298|ENSSAUT00010007315|rbpms2b
length: 1888
miRNA : PC-3p-47371_23
length: 22
mfe: -39.6 kcal/mol
p-value: undefined
position 789
target 5' A A G 3'
AGAGAG GAGAGAGAGAGAGGGA
UCUCUC CUUUCUCUCUUUCCUU
miRNA 3' 5'
------------------------------------------------------------
dataset: 1
target: ENSSAUG00010003245|ENSSAUT00010007017|tonsl
length: 6253
miRNA : PC-3p-47371_23
length: 22
mfe: -28.4 kcal/mol
p-value: undefined
position 1841
target 5' U GAGCUC UCA A 3'
AGAGGAA GGGGAGGA GGGAA
UCUCCUU UCUCUCUU UCCUU
miRNA 3' UC 5'
------------------------------------------------------------
dataset: 1
target: ENSSAUG00010008349|ENSSAUT00010019679|cdc14b
length: 1551
miRNA : PC-3p-47371_23
length: 22
mfe: -28.8 kcal/mol
p-value: undefined
position 15
target 5' C C GCC UC A 3'
GAGAGGAGA GA GAG GAGGAA
CUCUCCUUU CU CUC UUCCUU
miRNA 3' U U 5'
------------------------------------------------------------
dataset: 1
target: ENSSAUG00010005289|ENSSAUT00010016615|adam12
length: 3300
miRNA : PC-3p-47371_23
length: 22
mfe: -32.1 kcal/mol
p-value: undefined
position 2174
target 5' U GUGUGACUGC G 3'
GGAGGAAGGAGAGGA GGGGA
UCUCCUUUCUCUCUU UCCUU
miRNA 3' UC 5'
------------------------------------------------------------
dataset: 1
target: ENSSAUG00010007007|ENSSAUT00010017230|SVIL
length: 7087
miRNA : PC-3p-47371_23
length: 22
mfe: -33.7 kcal/mol
p-value: undefined
position 64
target 5' C A CC G 3'
GAGAG GA AAGGGAGAGGGGAA
CUCUC CU UUCUCUCUUUCCUU
miRNA 3' U 5'
------------------------------------------------------------
dataset: 1
target: ENSSAUG00010005799|ENSSAUT00010012975|fhod3b
length: 4613
miRNA : PC-3p-47371_23
length: 22
mfe: -36.7 kcal/mol
p-value: undefined
position 2203
target 5' U C A 3'
GGAGAGGGAGGAG GGGAGGAG
UCUCUCCUUUCUC CUUUCCUU
miRNA 3' U 5'
------------------------------------------------------------
dataset: 1
target: ENSSAUG00010007419|ENSSAUT00010017021|colq
length: 2173
miRNA : PC-3p-47371_23
length: 22
mfe: -31.5 kcal/mol
p-value: undefined
position 652
target 5' A CAAGC U A 3'
AGAGAGG AGGGAG GAAAGGGG
UCUCUCC UUUCUC CUUUCCUU
miRNA 3' U 5'
------------------------------------------------------------
dataset: 1
target: ENSSAUG00010005289|ENSSAUT00010016561|adam12
length: 1995
miRNA : PC-3p-47371_23
length: 22
mfe: -32.1 kcal/mol
p-value: undefined
position 857
target 5' U GUGUGACUGC G 3'
GGAGGAAGGAGAGGA GGGGA
UCUCCUUUCUCUCUU UCCUU
miRNA 3' UC 5'
------------------------------------------------------------
dataset: 1
target: ENSSAUG00010005289|ENSSAUT00010016512|adam12
length: 4324
miRNA : PC-3p-47371_23
length: 22
mfe: -32.1 kcal/mol
p-value: undefined
position 992
target 5' U GUGUGACUGC G 3'
GGAGGAAGGAGAGGA GGGGA
UCUCCUUUCUCUCUU UCCUU
miRNA 3' UC 5'
------------------------------------------------------------
dataset: 1
target: ENSSAUG00010007041|ENSSAUT00010016037|MEI1
length: 5067
miRNA : PC-3p-47371_23
length: 22
mfe: -34.8 kcal/mol
p-value: undefined
position 3913
target 5' U CU C 3'
GGAGAGGAAAGGG GAAGGAG
UCUCUCCUUUCUC UUUCCUU
miRNA 3' UC 5'
------------------------------------------------------------
dataset: 1
target: ENSSAUG00010005289|ENSSAUT00010016650|adam12
length: 1923
miRNA : PC-3p-47371_23
length: 22
mfe: -32.1 kcal/mol
p-value: undefined
position 962
target 5' U GUGUGACUGC G 3'
GGAGGAAGGAGAGGA GGGGA
UCUCCUUUCUCUCUU UCCUU
miRNA 3' UC 5'
------------------------------------------------------------
dataset: 1
target: ENSSAUG00010008349|ENSSAUT00010019650|cdc14b
length: 2258
miRNA : PC-3p-47371_23
length: 22
mfe: -28.8 kcal/mol
p-value: undefined
position 15
target 5' C C GCC UC A 3'
GAGAGGAGA GA GAG GAGGAA
CUCUCCUUU CU CUC UUCCUU
miRNA 3' U U 5'
------------------------------------------------------------
dataset: 1
target: ENSSAUG00010005799|ENSSAUT00010012989|fhod3b
length: 3908
miRNA : PC-3p-47371_23
length: 22
mfe: -36.7 kcal/mol
p-value: undefined
position 2026
target 5' U C A 3'
GGAGAGGGAGGAG GGGAGGAG
UCUCUCCUUUCUC CUUUCCUU
miRNA 3' U 5'
------------------------------------------------------------
dataset: 1
target: ENSSAUG00010005914|ENSSAUT00010017814|fancd2
length: 4260
miRNA : PC-3p-47371_23
length: 22
mfe: -29.1 kcal/mol
p-value: undefined
position 2485
target 5' A A A C 3'
AGA AGGGAAG AGAGGAAGG
UCU UCCUUUC UCUCUUUCC
miRNA 3' C UU 5'
------------------------------------------------------------
dataset: 1
target: ENSSAUG00010008004|ENSSAUT00010018544|lrtm1
length: 1408
miRNA : PC-3p-47371_23
length: 22
mfe: -30.7 kcal/mol
p-value: undefined
position 1050
target 5' C G GG U 3'
GGAG AGGA AGGAGGGGGAGG
UCUC UCCU UUCUCUCUUUCC
miRNA 3' UU 5'
------------------------------------------------------------
dataset: 1
target: ENSSAUG00010005914|ENSSAUT00010018042|fancd2
length: 4263
miRNA : PC-3p-47371_23
length: 22
mfe: -29.1 kcal/mol
p-value: undefined
position 2491
target 5' A A A C 3'
AGA AGGGAAG AGAGGAAGG
UCU UCCUUUC UCUCUUUCC
miRNA 3' C UU 5'
------------------------------------------------------------
dataset: 1
target: ENSSAUG00010006765|ENSSAUT00010015642
length: 4152
miRNA : PC-3p-47371_23
length: 22
mfe: -30.3 kcal/mol
p-value: undefined
position 1420
target 5' C CUAA C 3'
AGGGGGAGGAG AGAAGGGA
UCUCCUUUCUC UCUUUCCU
miRNA 3' UC U 5'
------------------------------------------------------------
dataset: 1
target: ENSSAUG00010005857|ENSSAUT00010013047|BNC1
length: 4865
miRNA : PC-3p-47371_23
length: 22
mfe: -32.8 kcal/mol
p-value: undefined
position 1522
target 5' A C C C 3'
AGGG AGGAGGG AGAGGGAGGGA
UCUC UCCUUUC UCUCUUUCCUU
miRNA 3' 5'
------------------------------------------------------------
dataset: 1
target: ENSSAUG00010008349|ENSSAUT00010019644|cdc14b
length: 2324
miRNA : PC-3p-47371_23
length: 22
mfe: -28.8 kcal/mol
p-value: undefined
position 15
target 5' C C GCC UC A 3'
GAGAGGAGA GA GAG GAGGAA
CUCUCCUUU CU CUC UUCCUU
miRNA 3' U U 5'
------------------------------------------------------------
dataset: 1
target: ENSSAUG00010005914|ENSSAUT00010018046|fancd2
length: 4113
miRNA : PC-3p-47371_23
length: 22
mfe: -29.1 kcal/mol
p-value: undefined
position 2341
target 5' A A A C 3'
AGA AGGGAAG AGAGGAAGG
UCU UCCUUUC UCUCUUUCC
miRNA 3' C UU 5'
------------------------------------------------------------
dataset: 1
target: ENSSAUG00010005857|ENSSAUT00010013048|BNC1
length: 5042
miRNA : PC-3p-47371_23
length: 22
mfe: -32.8 kcal/mol
p-value: undefined
position 1699
target 5' A C C C 3'
AGGG AGGAGGG AGAGGGAGGGA
UCUC UCCUUUC UCUCUUUCCUU
miRNA 3' 5'
------------------------------------------------------------
dataset: 1
target: ENSSAUG00010007007|ENSSAUT00010017248|SVIL
length: 6981
miRNA : PC-3p-47371_23
length: 22
mfe: -33.7 kcal/mol
p-value: undefined
position 64
target 5' C A CC G 3'
GAGAG GA AAGGGAGAGGGGAA
CUCUC CU UUCUCUCUUUCCUU
miRNA 3' U 5'
------------------------------------------------------------
dataset: 1
target: ENSSAUG00010007007|ENSSAUT00010016363|SVIL
length: 6108
miRNA : PC-3p-47371_23
length: 22
mfe: -32.2 kcal/mol
p-value: undefined
position 1925
target 5' G C A G 3'
AG AGAGGGAGGAGG AGAGGAA
UC UCUCCUUUCUCU UUUCCUU
miRNA 3' C 5'
------------------------------------------------------------
dataset: 1
target: ENSSAUG00010007007|ENSSAUT00010017219|SVIL
length: 7144
miRNA : PC-3p-47371_23
length: 22
mfe: -33.7 kcal/mol
p-value: undefined
position 64
target 5' C A CC G 3'
GAGAG GA AAGGGAGAGGGGAA
CUCUC CU UUCUCUCUUUCCUU
miRNA 3' U 5'
------------------------------------------------------------
dataset: 1
target: ENSSAUG00010008977|ENSSAUT00010021168|tnfrsf19
length: 1902
miRNA : PC-3p-47371_23
length: 22
mfe: -30.0 kcal/mol
p-value: undefined
position 1766
target 5' U GAAGAGC U G 3'
GGAGGAA AGAGAGA GAGGAA
UCUCCUU UCUCUCU UUCCUU
miRNA 3' UC 5'
------------------------------------------------------------
dataset: 1
target: ENSSAUG00010007007|ENSSAUT00010017221|SVIL
length: 7122
miRNA : PC-3p-47371_23
length: 22
mfe: -33.7 kcal/mol
p-value: undefined
position 64
target 5' C A CC G 3'
GAGAG GA AAGGGAGAGGGGAA
CUCUC CU UUCUCUCUUUCCUU
miRNA 3' U 5'
------------------------------------------------------------
dataset: 1
target: ENSSAUG00010005914|ENSSAUT00010017740|fancd2
length: 4335
miRNA : PC-3p-47371_23
length: 22
mfe: -28.5 kcal/mol
p-value: undefined
position 3389
target 5' A U UGACAGCCAGCGGU GC G 3'
AGAG GGG GAGAGGGA GAGGGA
UCUC CCU UUCUCUCU UUCCUU
miRNA 3' U 5'
------------------------------------------------------------
dataset: 1
target: ENSSAUG00010008339|ENSSAUT00010019472|hjv
length: 2811
miRNA : PC-3p-47371_23
length: 22
mfe: -28.4 kcal/mol
p-value: undefined
position 1192
target 5' C CUUCUUCAUC CC C 3'
GAGAGGAG AGAGAGGG GGA
CUCUCCUU UCUCUCUU CCU
miRNA 3' U U U 5'
------------------------------------------------------------
dataset: 1
target: ENSSAUG00010007007|ENSSAUT00010017238|SVIL
length: 6987
miRNA : PC-3p-47371_23
length: 22
mfe: -33.7 kcal/mol
p-value: undefined
position 64
target 5' C A CC G 3'
GAGAG GA AAGGGAGAGGGGAA
CUCUC CU UUCUCUCUUUCCUU
miRNA 3' U 5'
------------------------------------------------------------
dataset: 1
target: ENSSAUG00010006765|ENSSAUT00010015659
length: 3126
miRNA : PC-3p-47371_23
length: 22
mfe: -28.1 kcal/mol
p-value: undefined
position 74
target 5' U CUCCC U A 3'
GAG AGG GAGAGGAGGGAA
CUC UCC CUCUCUUUCCUU
miRNA 3' U UUU 5'
------------------------------------------------------------
dataset: 1
target: ENSSAUG00010005914|ENSSAUT00010017178|fancd2
length: 4047
miRNA : PC-3p-47371_23
length: 22
mfe: -29.1 kcal/mol
p-value: undefined
position 2503
target 5' A A A C 3'
AGA AGGGAAG AGAGGAAGG
UCU UCCUUUC UCUCUUUCC
miRNA 3' C UU 5'
------------------------------------------------------------
dataset: 1
target: ENSSAUG00010005799|ENSSAUT00010013007|fhod3b
length: 2889
miRNA : PC-3p-47371_23
length: 22
mfe: -34.6 kcal/mol
p-value: undefined
position 284
target 5' A C 3'
GGAGGAAGGAGGGAGAGG
UCUCCUUUCUCUCUUUCC
miRNA 3' UC UU 5'
------------------------------------------------------------
dataset: 1
target: ENSSAUG00010005289|ENSSAUT00010016569|adam12
length: 3390
miRNA : PC-3p-47371_23
length: 22
mfe: -32.1 kcal/mol
p-value: undefined
position 2288
target 5' U GUGUGACUGC G 3'
GGAGGAAGGAGAGGA GGGGA
UCUCCUUUCUCUCUU UCCUU
miRNA 3' UC 5'
------------------------------------------------------------
dataset: 1
target: ENSSAUG00010005289|ENSSAUT00010016631|adam12
length: 1917
miRNA : PC-3p-47371_23
length: 22
mfe: -32.1 kcal/mol
p-value: undefined
position 938
target 5' U GUGUGACUGC G 3'
GGAGGAAGGAGAGGA GGGGA
UCUCCUUUCUCUCUU UCCUU
miRNA 3' UC 5'
------------------------------------------------------------
dataset: 1
target: ENSSAUG00010006765|ENSSAUT00010015630
length: 4530
miRNA : PC-3p-47371_23
length: 22
mfe: -30.3 kcal/mol
p-value: undefined
position 1438
target 5' C CUAA C 3'
AGGGGGAGGAG AGAAGGGA
UCUCCUUUCUC UCUUUCCU
miRNA 3' UC U 5'
------------------------------------------------------------
dataset: 1
target: ENSSAUG00010008534|ENSSAUT00010019989|smtnl1
length: 1517
miRNA : PC-3p-47371_23
length: 22
mfe: -37.1 kcal/mol
p-value: undefined
position 351
target 5' C G 3'
GGGGAGG GAGAGAGGAAGGAA
UCUCUCC UUCUCUCUUUCCUU
miRNA 3' U 5'
------------------------------------------------------------
dataset: 1
target: ENSSAUG00010005289|ENSSAUT00010016507|adam12
length: 5623
miRNA : PC-3p-47371_23
length: 22
mfe: -32.1 kcal/mol
p-value: undefined
position 2288
target 5' U GUGUGACUGC G 3'
GGAGGAAGGAGAGGA GGGGA
UCUCCUUUCUCUCUU UCCUU
miRNA 3' UC 5'
------------------------------------------------------------
dataset: 1
target: ENSSAUG00010008349|ENSSAUT00010019686|cdc14b
length: 1341
miRNA : PC-3p-47371_23
length: 22
mfe: -28.8 kcal/mol
p-value: undefined
position 15
target 5' C C GCC UC A 3'
GAGAGGAGA GA GAG GAGGAA
CUCUCCUUU CU CUC UUCCUU
miRNA 3' U U 5'
------------------------------------------------------------
dataset: 1
target: ENSSAUG00010005914|ENSSAUT00010017621|fancd2
length: 4158
miRNA : PC-3p-47371_23
length: 22
mfe: -29.1 kcal/mol
p-value: undefined
position 2485
target 5' A A A C 3'
AGA AGGGAAG AGAGGAAGG
UCU UCCUUUC UCUCUUUCC
miRNA 3' C UU 5'
------------------------------------------------------------
dataset: 1
target: ENSSAUG00010005289|ENSSAUT00010016619|adam12
length: 3273
miRNA : PC-3p-47371_23
length: 22
mfe: -32.1 kcal/mol
p-value: undefined
position 2294
target 5' U GUGUGACUGC G 3'
GGAGGAAGGAGAGGA GGGGA
UCUCCUUUCUCUCUU UCCUU
miRNA 3' UC 5'
------------------------------------------------------------
dataset: 1
target: ENSSAUG00010008977|ENSSAUT00010021172|tnfrsf19
length: 1902
miRNA : PC-3p-47371_23
length: 22
mfe: -30.0 kcal/mol
p-value: undefined
position 1766
target 5' U GAAGAGC U G 3'
GGAGGAA AGAGAGA GAGGAA
UCUCCUU UCUCUCU UUCCUU
miRNA 3' UC 5'
------------------------------------------------------------
dataset: 1
target: ENSSAUG00010007041|ENSSAUT00010016043|MEI1
length: 4956
miRNA : PC-3p-47371_23
length: 22
mfe: -34.8 kcal/mol
p-value: undefined
position 3802
target 5' U CU C 3'
GGAGAGGAAAGGG GAAGGAG
UCUCUCCUUUCUC UUUCCUU
miRNA 3' UC 5'
------------------------------------------------------------
dataset: 1
target: ENSSAUG00010005289|ENSSAUT00010016667|adam12
length: 2542
miRNA : PC-3p-47371_23
length: 22
mfe: -32.1 kcal/mol
p-value: undefined
position 1656
target 5' U GUGUGACUGC G 3'
GGAGGAAGGAGAGGA GGGGA
UCUCCUUUCUCUCUU UCCUU
miRNA 3' UC 5'
------------------------------------------------------------
dataset: 1
target: ENSSAUG00010007431|ENSSAUT00010017050|NASP
length: 1646
miRNA : PC-3p-47371_23
length: 22
mfe: -36.6 kcal/mol
p-value: undefined
position 1076
target 5' A U C 3'
GGAGAGGAAGGAGA GGAGGAG
UCUCUCCUUUCUCU UUUCCUU
miRNA 3' C 5'
------------------------------------------------------------
dataset: 1
target: ENSSAUG00010007007|ENSSAUT00010016258|SVIL
length: 6411
miRNA : PC-3p-47371_23
length: 22
mfe: -31.2 kcal/mol
p-value: undefined
position 4555
target 5' A A A 3'
AGAGGGAGGAGG AGAGGAG
UCUCCUUUCUCU UUUCCUU
miRNA 3' UC C 5'
------------------------------------------------------------
dataset: 1
target: ENSSAUG00010008349|ENSSAUT00010019689|cdc14b
length: 1452
miRNA : PC-3p-47371_23
length: 22
mfe: -28.8 kcal/mol
p-value: undefined
position 15
target 5' C C GCC UC A 3'
GAGAGGAGA GA GAG GAGGAA
CUCUCCUUU CU CUC UUCCUU
miRNA 3' U U 5'
------------------------------------------------------------
dataset: 1
target: ENSSAUG00010008349|ENSSAUT00010019683|cdc14b
length: 1380
miRNA : PC-3p-47371_23
length: 22
mfe: -28.8 kcal/mol
p-value: undefined
position 15
target 5' C C GCC UC A 3'
GAGAGGAGA GA GAG GAGGAA
CUCUCCUUU CU CUC UUCCUU
miRNA 3' U U 5'
------------------------------------------------------------
dataset: 1
target: ENSSAUG00010006765|ENSSAUT00010015665
length: 2895
miRNA : PC-3p-47371_23
length: 22
mfe: -28.2 kcal/mol
p-value: undefined
position 989
target 5' A A A 3'
AGAGG AGGAGA GAAGGAG
UCUCC UUCUCU UUUCCUU
miRNA 3' UC U C 5'
------------------------------------------------------------
dataset: 1
target: ENSSAUG00010008487|ENSSAUT00010022229|rad50
length: 2310
miRNA : PC-3p-47371_23
length: 22
mfe: -29.5 kcal/mol
p-value: undefined
position 186
target 5' C CU U UGUA C 3'
GAGAGG GAAGAG GA GAGGAG
CUCUCC UUUCUC CU UUCCUU
miRNA 3' U U 5'
------------------------------------------------------------
dataset: 1
target: ENSSAUG00010010207|ENSSAUT00010026499|sulf2a
length: 2826
miRNA : PC-3p-47371_23
length: 22
mfe: -30.8 kcal/mol
p-value: undefined
position 1531
target 5' G CCUCCACACA CUGAU G 3'
AGAGAGGGAAG AGAGAG GGGAA
UCUCUCCUUUC UCUCUU UCCUU
miRNA 3' 5'
------------------------------------------------------------
dataset: 1
target: ENSSAUG00010010207|ENSSAUT00010026567|sulf2a
length: 2571
miRNA : PC-3p-47371_23
length: 22
mfe: -31.0 kcal/mol
p-value: undefined
position 1732
target 5' A U 3'
GGAGGAAAGA AGAGGGGAA
UCUCCUUUCU UCUUUCCUU
miRNA 3' UC C 5'
------------------------------------------------------------
dataset: 1
target: ENSSAUG00010013580|ENSSAUT00010033619|svilc
length: 5315
miRNA : PC-3p-47371_23
length: 22
mfe: -33.6 kcal/mol
p-value: undefined
position 1430
target 5' C CGC G 3'
GAGGAGAGAGAGA GGGGAG
CUCCUUUCUCUCU UUCCUU
miRNA 3' UCU 5'
------------------------------------------------------------
dataset: 1
target: ENSSAUG00010008487|ENSSAUT00010022200|rad50
length: 4573
miRNA : PC-3p-47371_23
length: 22
mfe: -34.4 kcal/mol
p-value: undefined
position 2306
target 5' A A A 3'
AGAGGAAGGAGAGGAAG GAG
UCUCCUUUCUCUCUUUC CUU
miRNA 3' UC 5'
------------------------------------------------------------
dataset: 1
target: ENSSAUG00010011221|ENSSAUT00010034965|top2a
length: 4375
miRNA : PC-3p-47371_23
length: 22
mfe: -28.1 kcal/mol
p-value: undefined
position 3669
target 5' A U GA C AG C 3'
AGA GAGGAA AG AGAGA GAGGA
UCU CUCCUU UC UCUCU UUCCU
miRNA 3' U 5'
------------------------------------------------------------
dataset: 1
target: ENSSAUG00010010207|ENSSAUT00010026400|sulf2a
length: 2838
miRNA : PC-3p-47371_23
length: 22
mfe: -31.0 kcal/mol
p-value: undefined
position 2017
target 5' A U 3'
GGAGGAAAGA AGAGGGGAA
UCUCCUUUCU UCUUUCCUU
miRNA 3' UC C 5'
------------------------------------------------------------
dataset: 1
target: ENSSAUG00010013587|ENSSAUT00010034356|usp28
length: 4812
miRNA : PC-3p-47371_23
length: 22
mfe: -30.8 kcal/mol
p-value: undefined
position 1355
target 5' U U A 3'
GAGAGGAGAG GAGAAG GAA
CUCUCCUUUC CUCUUU CUU
miRNA 3' U U C 5'
------------------------------------------------------------
dataset: 1
target: ENSSAUG00010011077|ENSSAUT00010026786
length: 2047
miRNA : PC-3p-47371_23
length: 22
mfe: -34.2 kcal/mol
p-value: undefined
position 332
target 5' G A C G 3'
GGAGAG GGAGGAGAG AGGGAG
UCUCUC CUUUCUCUC UUCCUU
miRNA 3' U 5'
------------------------------------------------------------
dataset: 1
target: ENSSAUG00010009217|ENSSAUT00010025600|ppfia4
length: 3978
miRNA : PC-3p-47371_23
length: 22
mfe: -35.2 kcal/mol
p-value: undefined
position 1591
target 5' C AACA U 3'
AGAGGG GAGAGAGAGAGAGGA
UCUCUC CUUUCUCUCUUUCCU
miRNA 3' U 5'
------------------------------------------------------------
dataset: 1
target: ENSSAUG00010009217|ENSSAUT00010025597|ppfia4
length: 4212
miRNA : PC-3p-47371_23
length: 22
mfe: -35.2 kcal/mol
p-value: undefined
position 1684
target 5' C AACA U 3'
AGAGGG GAGAGAGAGAGAGGA
UCUCUC CUUUCUCUCUUUCCU
miRNA 3' U 5'
------------------------------------------------------------
dataset: 1
target: ENSSAUG00010010207|ENSSAUT00010026393|sulf2a
length: 3042
miRNA : PC-3p-47371_23
length: 22
mfe: -31.0 kcal/mol
p-value: undefined
position 2041
target 5' A U 3'
GGAGGAAAGA AGAGGGGAA
UCUCCUUUCU UCUUUCCUU
miRNA 3' UC C 5'
------------------------------------------------------------
dataset: 1
target: ENSSAUG00010009217|ENSSAUT00010025531|ppfia4
length: 4350
miRNA : PC-3p-47371_23
length: 22
mfe: -35.2 kcal/mol
p-value: undefined
position 1678
target 5' C AACA U 3'
AGAGGG GAGAGAGAGAGAGGA
UCUCUC CUUUCUCUCUUUCCU
miRNA 3' U 5'
------------------------------------------------------------
dataset: 1
target: ENSSAUG00010011221|ENSSAUT00010034971|top2a
length: 4276
miRNA : PC-3p-47371_23
length: 22
mfe: -28.1 kcal/mol
p-value: undefined
position 3612
target 5' A U GA C AG C 3'
AGA GAGGAA AG AGAGA GAGGA
UCU CUCCUU UC UCUCU UUCCU
miRNA 3' U 5'
------------------------------------------------------------
dataset: 1
target: ENSSAUG00010010848|ENSSAUT00010026157
length: 4059
miRNA : PC-3p-47371_23
length: 22
mfe: -28.7 kcal/mol
p-value: undefined
position 1782
target 5' G GAUUCAAACUA U U 3'
AGGGAGGA AAGAGGG GAGG
UCUCUCCU UUCUCUC UUCC
miRNA 3' U UU 5'
------------------------------------------------------------
dataset: 1
target: ENSSAUG00010009071|ENSSAUT00010021506
length: 7234
miRNA : PC-3p-47371_23
length: 22
mfe: -29.2 kcal/mol
p-value: undefined
position 1349
target 5' A UC C C 3'
GGAGAGG AG AGAG AAGGA
UCUCUCC UC UCUC UUCCU
miRNA 3' UU U U 5'
------------------------------------------------------------
dataset: 1
target: ENSSAUG00010009971|ENSSAUT00010023992|stac3
length: 2985
miRNA : PC-3p-47371_23
length: 22
mfe: -29.5 kcal/mol
p-value: undefined
position 1676
target 5' U U A 3'
GGAGGGGAAAGA GG GGGAA
UCUCUCCUUUCU UC UCCUU
miRNA 3' C UU 5'
------------------------------------------------------------
dataset: 1
target: ENSSAUG00010010207|ENSSAUT00010026506|sulf2a
length: 2790
miRNA : PC-3p-47371_23
length: 22
mfe: -31.0 kcal/mol
p-value: undefined
position 1987
target 5' A U 3'
GGAGGAAAGA AGAGGGGAA
UCUCCUUUCU UCUUUCCUU
miRNA 3' UC C 5'
------------------------------------------------------------
dataset: 1
target: ENSSAUG00010009217|ENSSAUT00010025417|ppfia4
length: 4946
miRNA : PC-3p-47371_23
length: 22
mfe: -35.2 kcal/mol
p-value: undefined
position 1678
target 5' C AACA U 3'
AGAGGG GAGAGAGAGAGAGGA
UCUCUC CUUUCUCUCUUUCCU
miRNA 3' U 5'
------------------------------------------------------------
dataset: 1
target: ENSSAUG00010013580|ENSSAUT00010033604|svilc
length: 5465
miRNA : PC-3p-47371_23
length: 22
mfe: -33.6 kcal/mol
p-value: undefined
position 1580
target 5' C CGC G 3'
GAGGAGAGAGAGA GGGGAG
CUCCUUUCUCUCU UUCCUU
miRNA 3' UCU 5'
------------------------------------------------------------
dataset: 1
target: ENSSAUG00010013236|ENSSAUT00010032606|RBM20
length: 4381
miRNA : PC-3p-47371_23
length: 22
mfe: -30.9 kcal/mol
p-value: undefined
position 1931
target 5' C U CGAAA U 3'
GGAGGGG GAAGA GGGAGAGGGA
UCUCUCC UUUCU CUCUUUCCUU
miRNA 3' 5'
------------------------------------------------------------
dataset: 1
target: ENSSAUG00010013041|ENSSAUT00010032055
length: 5830
miRNA : PC-3p-47371_23
length: 22
mfe: -28.4 kcal/mol
p-value: undefined
position 4871
target 5' U CAAC UU C 3'
GGAGGAG AGAGG GAGAGGAA
UCUCCUU UCUCU CUUUCCUU
miRNA 3' UC 5'
------------------------------------------------------------
dataset: 1
target: ENSSAUG00010009505|ENSSAUT00010022658|slc24a1
length: 1764
miRNA : PC-3p-47371_23
length: 22
mfe: -30.6 kcal/mol
p-value: undefined
position 267
target 5' U UUU U 3'
GGAGAGGA GGGAGAAGG
UCUCUCCU CUCUCUUUC
miRNA 3' UU CUU 5'
------------------------------------------------------------
dataset: 1
target: ENSSAUG00010013587|ENSSAUT00010034362|usp28
length: 4494
miRNA : PC-3p-47371_23
length: 22
mfe: -30.8 kcal/mol
p-value: undefined
position 1355
target 5' U U A 3'
GAGAGGAGAG GAGAAG GAA
CUCUCCUUUC CUCUUU CUU
miRNA 3' U U C 5'
------------------------------------------------------------
dataset: 1
target: ENSSAUG00010013587|ENSSAUT00010034346|usp28
length: 5061
miRNA : PC-3p-47371_23
length: 22
mfe: -30.8 kcal/mol
p-value: undefined
position 1358
target 5' U U A 3'
GAGAGGAGAG GAGAAG GAA
CUCUCCUUUC CUCUUU CUU
miRNA 3' U U C 5'
------------------------------------------------------------
dataset: 1
target: ENSSAUG00010013128|ENSSAUT00010032288
length: 4466
miRNA : PC-3p-47371_23
length: 22
mfe: -28.3 kcal/mol
p-value: undefined
position 4193
target 5' U U A 3'
GGAGGAAGG GGGAGAG
UCUCCUUUC CUCUUUC
miRNA 3' UC U CUU 5'
------------------------------------------------------------
dataset: 1
target: ENSSAUG00010013587|ENSSAUT00010034366|usp28
length: 4461
miRNA : PC-3p-47371_23
length: 22
mfe: -30.8 kcal/mol
p-value: undefined
position 1352
target 5' U U A 3'
GAGAGGAGAG GAGAAG GAA
CUCUCCUUUC CUCUUU CUU
miRNA 3' U U C 5'
------------------------------------------------------------
dataset: 1
target: ENSSAUG00010009427|ENSSAUT00010022457|tbc1d32
length: 3916
miRNA : PC-3p-47371_23
length: 22
mfe: -29.2 kcal/mol
p-value: undefined
position 397
target 5' A CC U G 3'
GGAGGA AGA GAGGAAGGAG
UCUCCU UCU CUCUUUCCUU
miRNA 3' UC U 5'
------------------------------------------------------------
dataset: 1
target: ENSSAUG00010009217|ENSSAUT00010025593|ppfia4
length: 4242
miRNA : PC-3p-47371_23
length: 22
mfe: -29.4 kcal/mol
p-value: undefined
position 1694
target 5' A UAU U 3'
AGAGGA GGAG GAGAGGA
UCUCCU UCUC CUUUCCU
miRNA 3' UC U U U 5'
------------------------------------------------------------
dataset: 1
target: ENSSAUG00010010207|ENSSAUT00010026501|sulf2a
length: 2799
miRNA : PC-3p-47371_23
length: 22
mfe: -31.0 kcal/mol
p-value: undefined
position 2008
target 5' A U 3'
GGAGGAAAGA AGAGGGGAA
UCUCCUUUCU UCUUUCCUU
miRNA 3' UC C 5'
------------------------------------------------------------
dataset: 1
target: ENSSAUG00010010207|ENSSAUT00010026511|sulf2a
length: 2763
miRNA : PC-3p-47371_23
length: 22
mfe: -30.8 kcal/mol
p-value: undefined
position 1531
target 5' G CCUCCACACA CUGAU G 3'
AGAGAGGGAAG AGAGAG GGGAA
UCUCUCCUUUC UCUCUU UCCUU
miRNA 3' 5'
------------------------------------------------------------
dataset: 1
target: ENSSAUG00010011877|ENSSAUT00010028980|tnfsf12
length: 2064
miRNA : PC-3p-47371_23
length: 22
mfe: -31.6 kcal/mol
p-value: undefined
position 1158
target 5' C U C G 3'
AGAGGG GAAGAGAGA GGGGG
UCUCUC UUUCUCUCU UCCUU
miRNA 3' C U 5'
------------------------------------------------------------
dataset: 1
target: ENSSAUG00010009302|ENSSAUT00010022095
length: 2015
miRNA : PC-3p-47371_23
length: 22
mfe: -30.8 kcal/mol
p-value: undefined
position 990
target 5' A U U G 3'
GGAGG GGAGG GGAGGAGGGGA
UCUCU CCUUU UCUCUUUCCUU
miRNA 3' C 5'
------------------------------------------------------------
dataset: 1
target: ENSSAUG00010009427|ENSSAUT00010022444|tbc1d32
length: 4643
miRNA : PC-3p-47371_23
length: 22
mfe: -29.2 kcal/mol
p-value: undefined
position 397
target 5' A CC U G 3'
GGAGGA AGA GAGGAAGGAG
UCUCCU UCU CUCUUUCCUU
miRNA 3' UC U 5'
------------------------------------------------------------
dataset: 1
target: ENSSAUG00010013580|ENSSAUT00010033611|svilc
length: 5402
miRNA : PC-3p-47371_23
length: 22
mfe: -33.6 kcal/mol
p-value: undefined
position 1580
target 5' C CGC G 3'
GAGGAGAGAGAGA GGGGAG
CUCCUUUCUCUCU UUCCUU
miRNA 3' UCU 5'
------------------------------------------------------------
dataset: 1
target: ENSSAUG00010013236|ENSSAUT00010032616|RBM20
length: 2580
miRNA : PC-3p-47371_23
length: 22
mfe: -30.9 kcal/mol
p-value: undefined
position 1585
target 5' C U CGAAA U 3'
GGAGGGG GAAGA GGGAGAGGGA
UCUCUCC UUUCU CUCUUUCCUU
miRNA 3' 5'
------------------------------------------------------------
dataset: 1
target: ENSSAUG00010010848|ENSSAUT00010026159
length: 4616
miRNA : PC-3p-47371_23
length: 22
mfe: -28.7 kcal/mol
p-value: undefined
position 2831
target 5' G GAUUCAAACUA U U 3'
AGGGAGGA AAGAGGG GAGG
UCUCUCCU UUCUCUC UUCC
miRNA 3' U UU 5'
------------------------------------------------------------
dataset: 1
target: ENSSAUG00010010537|ENSSAUT00010025325
length: 3812
miRNA : PC-3p-47371_23
length: 22
mfe: -36.1 kcal/mol
p-value: undefined
position 149
target 5' G A A A 3'
GGAGAG GAGAGAGAGAGAG GAG
UCUCUC CUUUCUCUCUUUC CUU
miRNA 3' 5'
------------------------------------------------------------
dataset: 1
target: ENSSAUG00010009971|ENSSAUT00010023989|stac3
length: 3009
miRNA : PC-3p-47371_23
length: 22
mfe: -34.5 kcal/mol
p-value: undefined
position 1499
target 5' G AU G G 3'
AGA GAGGAAGGA GAGAAGGGAA
UCU CUCCUUUCU CUCUUUCCUU
miRNA 3' 5'
------------------------------------------------------------
dataset: 1
target: ENSSAUG00010011195|ENSSAUT00010027152
length: 3140
miRNA : PC-3p-47371_23
length: 22
mfe: -32.2 kcal/mol
p-value: undefined
position 2408
target 5' U A CUCGCUAACGAA G 3'
GGAGAGGAG AGAGAG AGAGGAG
UCUCUCCUU UCUCUC UUUCCUU
miRNA 3' 5'
------------------------------------------------------------
dataset: 1
target: ENSSAUG00010009427|ENSSAUT00010022449|tbc1d32
length: 4166
miRNA : PC-3p-47371_23
length: 22
mfe: -29.2 kcal/mol
p-value: undefined
position 397
target 5' A CC U G 3'
GGAGGA AGA GAGGAAGGAG
UCUCCU UCU CUCUUUCCUU
miRNA 3' UC U 5'
------------------------------------------------------------
dataset: 1
target: ENSSAUG00010009217|ENSSAUT00010025596|ppfia4
length: 4242
miRNA : PC-3p-47371_23
length: 22
mfe: -35.2 kcal/mol
p-value: undefined
position 1687
target 5' C AACA U 3'
AGAGGG GAGAGAGAGAGAGGA
UCUCUC CUUUCUCUCUUUCCU
miRNA 3' U 5'
------------------------------------------------------------
dataset: 1
target: ENSSAUG00010013236|ENSSAUT00010032603|RBM20
length: 4409
miRNA : PC-3p-47371_23
length: 22
mfe: -30.9 kcal/mol
p-value: undefined
position 1959
target 5' C U CGAAA U 3'
GGAGGGG GAAGA GGGAGAGGGA
UCUCUCC UUUCU CUCUUUCCUU
miRNA 3' 5'
------------------------------------------------------------
dataset: 1
target: ENSSAUG00010013018|ENSSAUT00010032015|crybg1a
length: 3005
miRNA : PC-3p-47371_23
length: 22
mfe: -30.3 kcal/mol
p-value: undefined
position 1073
target 5' U UC C 3'
GGGGAGGG AGAGGAAGGG
UCUCUCCU UCUCUUUCCU
miRNA 3' UUC U 5'
------------------------------------------------------------
dataset: 1
target: ENSSAUG00010011221|ENSSAUT00010034979|top2a
length: 3939
miRNA : PC-3p-47371_23
length: 22
mfe: -28.1 kcal/mol
p-value: undefined
position 3329
target 5' A U GA C AG C 3'
AGA GAGGAA AG AGAGA GAGGA
UCU CUCCUU UC UCUCU UUCCU
miRNA 3' U 5'
------------------------------------------------------------
dataset: 1
target: ENSSAUG00010013587|ENSSAUT00010034349|usp28
length: 4965
miRNA : PC-3p-47371_23
length: 22
mfe: -30.8 kcal/mol
p-value: undefined
position 1358
target 5' U U A 3'
GAGAGGAGAG GAGAAG GAA
CUCUCCUUUC CUCUUU CUU
miRNA 3' U U C 5'
------------------------------------------------------------
dataset: 1
target: ENSSAUG00010009427|ENSSAUT00010022451|tbc1d32
length: 4133
miRNA : PC-3p-47371_23
length: 22
mfe: -29.2 kcal/mol
p-value: undefined
position 397
target 5' A CC U G 3'
GGAGGA AGA GAGGAAGGAG
UCUCCU UCU CUCUUUCCUU
miRNA 3' UC U 5'
------------------------------------------------------------
dataset: 1
target: ENSSAUG00010010317|ENSSAUT00010024822|MLPH
length: 3057
miRNA : PC-3p-47371_23
length: 22
mfe: -32.2 kcal/mol
p-value: undefined
position 1458
target 5' C GUGGCGCCCUCUGGA UCG A 3'
GGAGAGGAA GGAGGGA AAGGAG
UCUCUCCUU UCUCUCU UUCCUU
miRNA 3' 5'
------------------------------------------------------------
dataset: 1
target: ENSSAUG00010013587|ENSSAUT00010034369|usp28
length: 4434
miRNA : PC-3p-47371_23
length: 22
mfe: -30.8 kcal/mol
p-value: undefined
position 1337
target 5' U U A 3'
GAGAGGAGAG GAGAAG GAA
CUCUCCUUUC CUCUUU CUU
miRNA 3' U U C 5'
------------------------------------------------------------
dataset: 1
target: ENSSAUG00010008487|ENSSAUT00010022231|rad50
length: 2038
miRNA : PC-3p-47371_23
length: 22
mfe: -28.3 kcal/mol
p-value: undefined
position 1484
target 5' G ACCGU GUUA CCUGC A 3'
AGAGA GGA AAGAGAGA AAGGAA
UCUCU CCU UUCUCUCU UUCCUU
miRNA 3' 5'
------------------------------------------------------------
dataset: 1
target: ENSSAUG00010009217|ENSSAUT00010025412|ppfia4
length: 5015
miRNA : PC-3p-47371_23
length: 22
mfe: -35.2 kcal/mol
p-value: undefined
position 1606
target 5' C AACA U 3'
AGAGGG GAGAGAGAGAGAGGA
UCUCUC CUUUCUCUCUUUCCU
miRNA 3' U 5'
------------------------------------------------------------
dataset: 1
target: ENSSAUG00010010317|ENSSAUT00010024819|MLPH
length: 3245
miRNA : PC-3p-47371_23
length: 22
[truncated: 94,128 more rows]

## Sheet: IGF_vs_CT_mRNAup_miRNAdown (2)
GENE AND MIRNAS INTERACIONS (HERE ARE REPRESENTED THE MIRNAs PREDICTED TO SIGNFICANTLY INTERACT WITH THE GIVEN GENE AND HAVE A STRONG CORRELATION)
abcc9	miR-122	miR-206-3p_R+2		miR-101b-5p		mir-27a-p5		miR-22b_R+1		miR-19d_R+1_1ss19AG			miR-92a-3p_R+1_1ss22TC			mir-128-1-p5		miR-338a-4-5p
ACTA1	miR-338a-4-5p		miR-101b-5p		mir-128-1-p5
adam12	miR-221_R-1		miR-122		miR-101b-5p		miR-31		mir-27a-p5		miR-22b_R+1		miR-19d_R+1_1ss19AG			miR-92a-3p_R+1_1ss22TC			mir-128-1-p5		miR-338a-4-5p
adam28	miR-206-3p_R+2		miR-101b-5p		miR-31		mir-18a-2-p3		miR-18b		mir-27a-p5		miR-92a-3p		mir-128-1-p5		miR-338a-4-5p
ADAMTS15	miR-101b-5p		miR-31		mir-27a-p5		miR-92a-3p		mir-128-1-p5		miR-338a
ADAMTS20	miR-101b-5p		mir-18a-2-p3		miR-18b-3p		miR-125a		mir-27a-p5		miR-22b_R+1		miR-19d	miR-92a		mir-128		miR-338a		miR-221_R-1		miR-122
ADAMTS7	miR-31	mir-18a-2-p3		miR-18b-		mir-27a-	miR-22b_R+1		miR-19d	miR-92a-		mir-128-1-p5		miR-338a		miR-301b		miR-206-3p_R+2		miR-101b-5p
adss1	miR-19d	miR-92a		mir-128		miR-221
ak4	miR-92a		mir-128		sa-miR-338a		miR-101b
ALDH1L1	mir-18a	miR-18b		mir-27a-p5		miR-22b_R+1		miR-92a	mir-128		sa-miR-338a	re-miR-206	miR-101b
AMIGO1	mir-128-1-p5		miR-338a		miR-31	miR-206
angpt2b	mir-128		miR-338a		miR-101b		mir-18a		miR-18b		miR-125a		miR-22b	miR-92a
angptl1b	mir-128		miR-338a		miR-221_		miR-206		mir-18a-2-p3		miR-18b		miR-92a
angptl5	miR-338a		miR-221		miR-101b		mir-18a	miR-18b	miR-92a		mir-128
anks1ab	miR-338a		miR-206		miR-31		mir-18a	miR-18b		mir-27a		mir-128	miR-338a
APCDD1
aplnrb	miR-206	miR-31		mir-128
AQP3	miR-101b		miR-125a		miR-92a		mir-128
arsj	miR-31		mir-18a-2-p3		miR-18b		miR-125a		mir-27a		miR-22b		miR-92a		mir-128	miR-338a	miR-122	miR-206
asb10	mir-27a		miR-92a		mir-128		miR-338a		miR-221		miR-101b		miR-31
asb12b	mir-27a-p5		mir-128-1-p5		miR-338a		ni-miR-221
ATP13A3	miR-22b		miR-92a		mir-128		mir-27a		miR-125a
bcl6b	miR-92a	mir-128		miR-338a		miR-221		miR-206		mir-18a	miR-18b		miR-125a
bco2a	mir-128	miR-31	miR-338a		miR-221
BNC1	mir-18a	miR-18b	miR-125a		mir-27a	miR-22b		miR-92a		mir-128		miR-338a		miR-221		miR-206		miR-101b
cacna1g	mir-18a	miR-18b	miR-125a		mir-27a	miR-338a		miR-122	miR-206		miR-101b		miR-31
cacna1sa	mir-27a	miR-22b	miR-92a		mir-128	miR-338a		miR-101b
camkk1b	miR-92a-	mir-128		miR-338a		miR-101b		mir-18a		miR-18b		mir-27a
ccna2	miR-338a		miR-206		miR-101b		miR-22b	miR-92a		mir-128
ccr12a	miR-221	miR-122	miR-101b		miR-22b		mir-128
cdc14b	miR-31	mir-27a		miR-92a	mir-128		miR-338a
cdc45	miR-92a	mir-128	miR-221	miR-122	miR-206	miR-101b
cdc6	miR-92a	mir-128	miR-338a		miR-206		miR-31	miR-125a		mir-27a
cdca7a	mir-128	miR-338a		miR-206	mir-27a
CDIN1	miR-221	let-7g	miR-31	mir-18a	miR-18b	miR-92a	mir-128	miR-338a
cdo1	mir-128	miR-101b
chrne	miR-101b		miR-92a		mir-128		miR-338a
cntn1b	miR-92a	mir-128	miR-338a		miR-221	miR-122	let-7g	miR-31	miR-125a		mir-27a
colq	miR-338a	miR-22b		miR-92a	mir-128
crybg1a	miR-22b	miR-19d_	miR-92a	mir-128	miR-338a		miR-206	mir-18a-		miR-18b	miR-125a
cxcr4a	miR-92a	mir-128	miR-338a		miR-221	miR-206		miR-101b		miR-31		miR-125a		mir-27a
dapk2a	mir-128	miR-338a		miR-221		miR-122	miR-206	miR-125a		mir-27a	miR-22b
DCTN6	miR-31	mir-128
dnai1.2	miR-125a		miR-92a		mir-128	miR-338a		miR-221	miR-101b		miR-31
dusp22b	miR-22b	miR-92a	mir-128		miR-338a		miR-101b
ecel1	mir-128	miR-338a		ni-miR-221	miR-301b		miR-206		miR-101b		miR-31	miR-19d	miR-92a
egfl6	miR-338a		miR-221	miR-206	miR-101b		miR-31	mir-27a	miR-22b	miR-92a	mir-128
eme1	let-7g-2-p3		miR-101b		mir-18a	miR-18b	miR-125a	miR-22b	miR-19d	miR-92a	mir-128	miR-338a
eogt	miR-31	miR-125a		mir-27a-p5	miR-92a	mir-128	miR-206
esama	mir-27a	mir-128-	miR-338a
ESCO2	mir-27a	miR-92a	mir-128	miR-338a		miR-221	miR-301b		miR-206	miR-31	mir-18a	miR-18b
esm1	miR-92a	mir-128	miR-338a		miR-101b		miR-125a		mir-27a
fancd2	miR-338a		miR-122		miR-101b		miR-31	mir-18a-	miR-18b	miR-125a	mir-27a-p5	miR-22b	miR-92a		mir-128
fbxo40.1	miR-206-3p_R+2		miR-101b		miR-31	mir-18a	miR-18b		miR-125a		miR-92a	mir-128-	miR-338a
fbxo40.2
fhod3a	miR-31	mir-18a	miR-18b	miR-125a		mir-27a	miR-22b	miR-92a		mir-128	miR-338a		miR-206-
fhod3b	miR-206	miR-101b		miR-31		mir-18a	miR-18b		mir-27a	miR-19d	miR-92a	mir-128	miR-338a		let-7g-
flrt3	mir-18a	miR-18b		miR-125a		miR-22b		mir-128		miR-338a
fsta	miR-18b	miR-125a		mir-27a	miR-92a		mir-128	miR-338a		miR-101b-5p		mir-18a
galnt14	miR-18b	miR-125a		mir-27a		miR-22b		miR-92a	mir-128		miR-338a		miR-221		miR-122	miR-101b		miR-31
gatm	miR-92a	mir-128	miR-338a
ggt5a	miR-338a	miR-221	miR-122		mir-18a	miR-18b		miR-92a	mir-128
gltpa	miR-301b		miR-22b		miR-92a		mir-128		miR-338a
grap2b	miR-101b		re-miR-92a		mir-128		miR-221
hapln1a	mir-18a	miR-18b		miR-92a	mir-128	miR-221	miR-122	miR-206
HEY1	miR-92a	mir-128	miR-338a		miR-221	miR-206	miR-31
hgfb	miR-92a	mir-128	miR-338a		miR-221	miR-206	miR-101b		mir-18a	re-miR-18b	miR-125a		mir-27a-
hhatla	miR-92a	mir-128	miR-338a		miR-101b		mir-27a
HID1	miR-92a	mir-128	miR-338a		miR-206	miR-101b		miR-31	mir-27a	miR-203a	miR-203b		miR-19d
hivep3b	mir-128	miR-338a		miR-221	miR-122	miR-206	miR-101b		miR-31	mir-18a-	miR-18b		mir-27a	miR-22b	miR-92a
hjv	miR-338a		miR-221	miR-301b		miR-206	miR-101b		miR-31	mir-18a-	miR-18b		mir-27a	mir-27a	miR-19d	miR-92a	mir-128
hpdb	miR-338a	miR-101b	mir-18a-	miR-18b		miR-92a	mir-128
igfbp2a	miR-338a		miR-221	mir-27a	miR-92a		mir-128
igfn1.1	miR-122	miR-101b		miR-31	mir-18a-	miR-18b	miR-22b	miR-92a	mir-128	miR-338a
ITPRIP	miR-301b		miR-101b		mir-128
kcnj11	mir-18a-	miR-18b	mir-27a	miR-92a	mir-128	miR-338a
kcnn3	mir-18a-	miR-18b	mir-27a	miR-19d	miR-92a	mir-128	miR-338a		miR-122	miR-101b		miR-31
kdr	miR-125a	mir-27a	miR-92a	mir-128		miR-338a		miR-101b		miR-31
KIAA0825	mir-27a	miR-19d		miR-92a	mir-128	miR-338a		miR-206	miR-101b		mir-18a-	miR-18b
kif15	mir-27a	miR-22b	miR-92a	mir-128	miR-338a		miR-221	miR-206	miR-101b		miR-31
klhl40a	miR-338a		miR-221	mir-27a	miR-92a		miR-19d	mir-128
ldb3b	miR-338a		miR-122	mir-18a-	miR-18b		miR-125a		miR-92a	mir-128
LIMD2
lratd1	miR-101b		miR-92a	mir-128	miR-101b
lrtm1	mir-18a-	miR-18b		miR-92a	mir-128
maats1	mir-27a	miR-92a	mir-128	miR-338a		miR-101b
mat1a	mir-27a	miR-92a	mir-128	miR-338a		miR-221	mir-18a-	miR-18b	miR-125a
mcm10	miR-92a	mir-128	miR-338a		miR-221	miR-101b		mir-18a-	miR-18b	mir-27a
mcm5	miR-338a		miR-101b		miR-31	mir-18a-	miR-18b	mir-27a	miR-22b	miR-92a	mir-128
MEI1	miR-221	miR-206	miR-101b		miR-31	mir-18a-	miR-18b	miR-22b	miR-92a	mir-128	miR-338a
mlphb
mmp11b	miR-101b		mir-27a	miR-22b	miR-92a	mir-128	miR-338a
mnd1	miR-101b		mir-27a	miR-22b	miR-92a	mir-128	miR-338a
mybl2b	mir-27a	miR-92a	mir-128	miR-338a		miR-221	let-7g	miR-101b
mybpha	miR-19d	miR-92a	mir-128	miR-338a		miR-101b		mir-27a
myl1	mir-128	miR-338a		miR-122	sa-miR-301b	miR-101b		miR-31
MYOZ1	miR-206	mir-18a-	miR-18b	mir-27a	miR-92a	mir-128
myoz1b	miR-206	mir-18a-	miR-18b	mir-128
NASP	mir-18a-	miR-18b	miR-92a	mir-128	miR-338a		miR-338a		let-7g	miR-101b
nell2a	mir-18a-	miR-18b	miR-125a		mir-27a	miR-22b	miR-92a	mir-128	miR-338a		miR-221	miR-122	miR-206	miR-101b		miR-31
neurl2	miR-92a	mir-128	miR-338a
nexn	mir-128	miR-338a		miR-101b		mir-18a-	miR-18b	miR-125a		miR-22b	miR-92a
NIPAL2	miR-338a		miR-206	miR-31	miR-22b	miR-92a	mir-128
NSUN7	miR-338a		miR-31	mir-27a	miR-22b	miR-19d	miR-92a	mir-128
obsl1b	miR-122	miR-206	miR-101b	miR-31	mir-27a	miR-19d	miR-92a	mir-128	miR-338a		miR-221
ogna	miR-101b	miR-125a		miR-22b	miR-92a	mir-128	miR-338a		miR-206
parp12b	miR-31	miR-22b	miR-92a	mir-128	miR-338a		miR-206	miR-101b
pbk	miR-125a	mir-27a	mir-128	miR-338a		miR-221	miR-101b
pcdh1b	mir-27a	miR-22b	miR-92a	mir-128	miR-338a		miR-221	let-7g-2-p3		miR-101b		miR-31	mir-18a-	miR-18b
pdgfbb	miR-19d	miR-92a	mir-128	miR-338a		miR-221	miR-122	miR-206	miR-31
pet100
PGM1	miR-206	miR-31	mir-18a-	miR-18b	mir-128	miR-338a		miR-221
pole	miR-206	miR-31	miR-101b		mir-18a-	miR-18b	miR-125a		mir-27a	miR-22b	miR-92a	mir-128	miR-338a		miR-221	miR-122
ppfia4	miR-101b	miR-31	mir-18a-	miR-18b	miR-125a		mir-27a	miR-92a	mir-128	miR-338a		miR-221	miR-206
prkag3b	miR-31	mir-27a	miR-92a	mir-128	miR-338a
prkg1a	mir-128	miR-338a		miR-221	let-7g	miR-206	miR-101b		miR-31	mir-18a-	miR-18b	miR-125a		miR-92a
prom1a	mir-128	miR-338a		miR-221	miR-101b		miR-31	mir-18a-	miR-18b	mir-27a	miR-22b	miR-92a
prr33	miR-206	miR-31	mir-128	miR-338a
prss35	mir-18a-	miR-18b	miR-92a	mir-128	miR-221	miR-101b
pter	mir-27a	miR-92a	mir-128	miR-338a		miR-221
rab27a	miR-92a	mir-128	miR-221	miR-31
rad50	miR-338a		miR-101b		miR-31	mir-18a-	miR-18b		mir-27a	miR-22b	miR-92a	mir-128
RBM20	miR-338a		miR-221	miR-31	miR-125a		mir-27a	miR-22b	miR-92a	mir-128
rbpms2b	miR-206	miR-31	mir-18a-	miR-18b	mir-128	miR-92a	miR-338a
reep1	miR-125a		mir-27a	mir-128	miR-206	miR-101b
rhag	miR-92a	mir-128	miR-338a		miR-221	miR-101b		miR-31
sar1ab	mir-18a-	miR-18b		miR-92a	mir-128
scn1ba	miR-22b	miR-338a		mir-128	miR-221	miR-101b		miR-31
selenbp1	miR-92a	mir-128		miR-338a		miR-101b		miR-31
sept8b	miR-338a		miR-22b	miR-92a
slc24a1	miR-338a		miR-101b		miR-31	mir-18a-	miR-18b	mir-27a	miR-92a	mir-128
SLC25A12	miR-338a		miR-221	miR-122	miR-206	miR-101b		mir-18a-	miR-18b		mir-128
slc27a2a	miR-221	miR-206	mir-18a-	miR-18b	mir-27a	miR-22b	miR-92a	mir-128	miR-338a
slc8a3	miR-206	miR-101b		miR-31	mir-18a-	miR-18b	mir-27a	miR-22b	miR-92a	mir-128	miR-338a
smtnl1	miR-31	mir-27a	miR-22b	miR-92a	mir-128	miR-338a
sorcs2	mir-27a	miR-203b		miR-203a		miR-22b		miR-92a	mir-128	miR-338a		miR-122	miR-206
spc25	miR-92a	mir-128	miR-338a		miR-31	miR-31
stac3	mir-27a	miR-22b	mir-128
stmn1b	mir-128
stox1	mir-128	miR-338a		miR-221	mir-18a-	miR-18b		miR-125a		mir-27a	miR-22b	miR-19d	miR-92a
stx2b	miR-101b	mir-128
sulf2a	mir-128	miR-338a		let-7g-2-p3	miR-206	miR-101b	miR-19d	mir-18a-	miR-18b	miR-92a
SVIL
svilc	mir-128	let-7g-2-p3	miR-206	miR-101b	miR-31	mir-18a-	miR-18b	miR-125a	mir-27a	miR-92a	miR-338a		miR-221
syne1b	miR-301b	miR-206	miR-101b	miR-31	mir-18a-	miR-18b	miR-125a	miR-22b_	miR-19d_	miR-92a	mir-128	miR-338a		miR-221
tat	mir-27a	miR-19d_	mir-128
tbc1d32	miR-101b	mir-18a-	miR-18b	mir-27a	miR-22b	miR-19d	mir-128	miR-338a	miR-221
tbx18	miR-101b	mir-27a	miR-92a	mir-128	miR-338a
tent5c	mir-27a	miR-22b	mir-128	miR-122
tgm2a	miR-221	miR-31	mir-18a-	miR-18b	miR-125a		mir-27a	miR-92a	mir-128
thrap3a	miR-22b	miR-19d	miR-92a	mir-128	miR-338a	miR-221
TKT	miR-92a	mir-128	miR-338a	miR-221	miR-301b	miR-206	miR-101b		mir-18a-	miR-18b	mir-27a	miR-22b
tmod4	miR-92a	mir-128	mir-27a
tnc	miR-92a	mir-128	miR-338a	miR-221	miR-101b		miR-31	mir-27a
tnfrsf19	miR-338a	miR-221	miR-101b	mir-27a	miR-92a	mir-128
tnfsf12	miR-338a	miR-221	miR-101b		mir-18a-	miR-18b	mir-27a	miR-22b	miR-92a	mir-128
tnnt2c	miR-338a	mir-27a	miR-92a	mir-128
tonsl	miR-221	miR-206	miR-101b		miR-31	mir-18a-	miR-18b	mir-27a	miR-22b	miR-92a	mir-128	miR-338a
top2a	miR-221	miR-122	miR-206	miR-101b		miR-31	mir-27a	miR-92a	mir-128	miR-338a
trpm4a	miR-206	miR-101b		miR-31	mir-18a-	miR-18b	mir-27a	miR-122	miR-22b	miR-92a	mir-128	miR-338a
ttbk2a	miR-31	mir-18a-	miR-18b	mir-27a	miR-92a	mir-128	miR-338a	miR-221	miR-206	miR-101b
ube2t	mir-128
usp28	mir-128	miR-338a		miR-101b	miR-31	mir-18a-	miR-18b	mir-27a	miR-22b	miR-92a
vat1l	mir-128	miR-338a		miR-101b	mir-18a-	miR-18b	miR-125a
