# Supplementary material for: Exploring the Integrated Role of miRNAs and lncRNAs in Regulating the Transcriptional Response to Amino Acids and Insulin-like Growth Factor 1 in Gilthead Sea Bream (Sparus aurata) Myoblasts
Source: Int J Mol Sci. 2024 Mar 31;25(7):3894. doi: 10.3390/ijms25073894 (PMC11011856; doi:10.3390/ijms25073894)
Supplement: Supplementary file 1 [file ijms-25-03894-s001.zip › Supplementary_File_S6.xlsx]

## Sheet: LncTar results
Query	Length_Query	Target	Length_Target	dG	ndG	Start_Position_Query	End_Position_Query	Start_Position_Target	End_Position_Target
ENSSAUG00010009717	60	ENSSAUG00010005866|ENSSAUT00010013108|slc6a14	1991	-9.77	-24425	1	52	1940	1991
ENSSAUG00010009717	60	ENSSAUG00010005866|ENSSAUT00010013102|slc6a14	2009	-9.77	-24425	1	52	1958	2009
ENSSAUG00010009717	60	ENSSAUG00010005866|ENSSAUT00010013109|slc6a14	1992	-9.77	-24425	1	52	1941	1992
ENSSAUG00010016074	1195	ENSSAUG00010009717|ENSSAUT00010023234|MIR133B	60	-9.89	-19780	1046	1105	1	60
ENSSAUG00010009717	60	ENSSAUG00010019352|ENSSAUT00010048795|rnf7	699	-8.39	-16780	1	60	496	555
ENSSAUG00010009717	60	ENSSAUG00010019352|ENSSAUT00010048796|rnf7	702	-8.39	-16780	1	60	499	558
ENSSAUG00010004711	1781	ENSSAUG00010008226|ENSSAUT00010019222|mid1ip1a	426	-35.22	-0.1001	599	1024	1	426
ENSSAUG00010010920	2412	ENSSAUG00010010057|ENSSAUT00010024213|SUMO4	297	-27.83	-0.1001	621	917	1	297
ENSSAUG00010010920	3227	ENSSAUG00010010057|ENSSAUT00010024213|SUMO4	297	-27.83	-0.1001	621	917	1	297
ENSSAUG00010015510	573	ENSSAUG00010001843|ENSSAUT00010003747|ATP6V1A	2102	-44.43	-0.1001	124	573	1	450
ENSSAUG00010015510	573	ENSSAUG00010026519|ENSSAUT00010069784|clgn	3605	-56.55	-0.1001	1	573	1648	2220
ENSSAUG00010015510	573	ENSSAUG00010023232|ENSSAUT00010059513|P3H4	1314	-56.14	-0.1001	1	573	573	1145
ENSSAUG00010015510	796	ENSSAUG00010015928|ENSSAUT00010040507|psmd3	1495	-48.25	-0.1001	1	549	947	1495
ENSSAUG00010016109	1468	ENSSAUG00010007782|ENSSAUT00010017916|dio1	360	-34.55	-0.1001	83	442	1	360
ENSSAUG00010016280	2123	ENSSAUG00010010484|ENSSAUT00010025201|tomm20b	429	-39.83	-0.1001	1203	1631	1	429
ENSSAUG00010017848	220	ENSSAUG00010023538|ENSSAUT00010060444|arf2a	884	-20.62	-0.1001	1	220	367	586
ENSSAUG00010017848	220	ENSSAUG00010022801|ENSSAUT00010058331|riox1	1964	-20.02	-0.1001	1	220	1516	1735
ENSSAUG00010017848	220	ENSSAUG00010022801|ENSSAUT00010058312|riox1	2519	-20.02	-0.1001	1	220	1325	1544
ENSSAUG00010020077	1364	ENSSAUG00010023801|ENSSAUT00010061141|rgcc	375	-36.03	-0.1001	354	728	1	375
ENSSAUG00010003663	1157	ENSSAUG00010018146|ENSSAUT00010045484|snrpf	288	-23.44	-0.1002	726	1013	1	288
ENSSAUG00010005522	2357	ENSSAUG00010010484|ENSSAUT00010025198|tomm20b	824	-56.74	-0.1002	1	578	247	824
ENSSAUG00010005522	7130	ENSSAUG00010010484|ENSSAUT00010025198|tomm20b	824	-56.74	-0.1002	1	578	247	824
ENSSAUG00010010920	5015	ENSSAUG00010003808|ENSSAUT00010008179|smim12	273	-26.55	-0.1002	9	281	1	273
ENSSAUG00010012182	1062	ENSSAUG00010026506|ENSSAUT00010069611|ATP5F1B	564	-54.00	-0.1002	1	551	14	564
ENSSAUG00010012549	1953	ENSSAUG00010008729|ENSSAUT00010020480|tcp1	349	-30.35	-0.1002	349	697	1	349
ENSSAUG00010015504	1590	ENSSAUG00010024492|ENSSAUT00010063381|UBE2D2	210	-19.63	-0.1002	693	902	1	210
ENSSAUG00010015505	3943	ENSSAUG00010011159|ENSSAUT00010027028|saa	351	-33.57	-0.1002	1197	1547	1	351
ENSSAUG00010015505	1635	ENSSAUG00010011159|ENSSAUT00010027028|saa	351	-33.57	-0.1002	1014	1364	1	351
ENSSAUG00010015505	1572	ENSSAUG00010011159|ENSSAUT00010027028|saa	351	-33.57	-0.1002	1014	1364	1	351
ENSSAUG00010015510	796	ENSSAUG00010008079|ENSSAUT00010019980|CTNND1	2250	-56.63	-0.1002	1	591	1660	2250
ENSSAUG00010015510	573	ENSSAUG00010000729|ENSSAUT00010001510|mrps28	567	-51.41	-0.1002	1	558	10	567
ENSSAUG00010015510	573	ENSSAUG00010009851|ENSSAUT00010023733|ubr5	7763	-48.42	-0.1002	1	573	2385	2957
ENSSAUG00010015510	573	ENSSAUG00010025858|ENSSAUT00010067553|foxred2	2281	-48.50	-0.1002	34	573	1	540
ENSSAUG00010015789	957	ENSSAUG00010019190|ENSSAUT00010068102|col1a1a	4349	-93.14	-0.1002	1	957	2514	3470
ENSSAUG00010016280	2123	ENSSAUG00010017789|ENSSAUT00010044590|cirbpb	600	-56.23	-0.1002	828	1427	1	600
ENSSAUG00010017848	220	ENSSAUG00010013593|ENSSAUT00010034180|nmt1a	1464	-18.43	-0.1002	1	220	758	977
ENSSAUG00010017848	220	ENSSAUG00010013593|ENSSAUT00010034170|nmt1a	1332	-18.43	-0.1002	1	220	689	908
ENSSAUG00010017848	220	ENSSAUG00010010335|ENSSAUT00010025090|itih1	3205	-20.55	-0.1002	1	220	2919	3138
ENSSAUG00010017848	220	ENSSAUG00010013593|ENSSAUT00010034165|nmt1a	2224	-18.43	-0.1002	1	220	984	1203
ENSSAUG00010017848	220	ENSSAUG00010027055|ENSSAUT00010071260|slc3a2a	3105	-20.65	-0.1002	1	220	1640	1859
ENSSAUG00010017848	220	ENSSAUG00010027055|ENSSAUT00010071286|slc3a2a	2297	-20.65	-0.1002	1	220	1640	1859
ENSSAUG00010017848	220	ENSSAUG00010027055|ENSSAUT00010071255|slc3a2a	3105	-20.65	-0.1002	1	220	1640	1859
ENSSAUG00010017848	220	ENSSAUG00010026804|ENSSAUT00010070571|plin2	1632	-20.74	-0.1002	1	220	296	515
ENSSAUG00010017848	220	ENSSAUG00010027055|ENSSAUT00010071266|slc3a2a	3105	-20.65	-0.1002	1	220	1640	1859
ENSSAUG00010017848	220	ENSSAUG00010027055|ENSSAUT00010071251|slc3a2a	3105	-20.65	-0.1002	1	220	1640	1859
ENSSAUG00010002184	5178	ENSSAUG00010011159|ENSSAUT00010027028|saa	351	-29.89	-0.1003	923	1273	1	351
ENSSAUG00010003663	1157	ENSSAUG00010010057|ENSSAUT00010024223|SUMO4	216	-17.85	-0.1003	724	939	1	216
ENSSAUG00010010920	4961	ENSSAUG00010019173|ENSSAUT00010048317|eif4ebp1	363	-35.79	-0.1003	367	729	1	363
ENSSAUG00010012228	4180	ENSSAUG00010007088|ENSSAUT00010016182|H2AZ1	279	-24.87	-0.1003	701	979	1	279
ENSSAUG00010015510	755	ENSSAUG00010008079|ENSSAUT00010019980|CTNND1	2250	-51.23	-0.1003	1	550	1701	2250
ENSSAUG00010015510	573	ENSSAUG00010008396|ENSSAUT00010019657|ncdn	2504	-51.85	-0.1003	1	573	813	1385
ENSSAUG00010015510	573	ENSSAUG00010016456|ENSSAUT00010041089|nup50	1721	-52.68	-0.1003	1	573	719	1291
ENSSAUG00010015510	573	ENSSAUG00010022272|ENSSAUT00010056991|TPM1	1536	-46.64	-0.1003	1	573	707	1279
ENSSAUG00010015510	796	ENSSAUG00010017876|ENSSAUT00010044795|tmem182b	1035	-54.26	-0.1003	1	552	484	1035
ENSSAUG00010017848	180	ENSSAUG00010020616|ENSSAUT00010051950|pvalb1	663	-16.95	-0.1003	1	180	71	250
ENSSAUG00010017848	180	ENSSAUG00010020616|ENSSAUT00010051945|pvalb1	688	-16.95	-0.1003	1	180	71	250
ENSSAUG00010017848	220	ENSSAUG00010000288|ENSSAUT00010000523|twistnb	1705	-19.96	-0.1003	1	220	599	818
ENSSAUG00010017848	220	ENSSAUG00010003090|ENSSAUT00010006541|fdft1	1478	-19.85	-0.1003	1	220	1244	1463
ENSSAUG00010017848	220	ENSSAUG00010003090|ENSSAUT00010006543|fdft1	1442	-19.85	-0.1003	1	220	1208	1427
ENSSAUG00010017848	220	ENSSAUG00010020284|ENSSAUT00010051214|MYL5	616	-18.66	-0.1003	1	220	387	606
ENSSAUG00010017848	220	ENSSAUG00010019580|ENSSAUT00010060037|myo1ca	3048	-21.67	-0.1003	1	220	10	229
ENSSAUG00010017848	220	ENSSAUG00010019580|ENSSAUT00010060071|myo1ca	3024	-21.67	-0.1003	1	220	10	229
ENSSAUG00010017848	220	ENSSAUG00010019580|ENSSAUT00010059562|myo1ca	3075	-21.67	-0.1003	1	220	10	229
ENSSAUG00010017848	220	ENSSAUG00010020284|ENSSAUT00010051213|MYL5	616	-18.66	-0.1003	1	220	387	606
ENSSAUG00010017848	220	ENSSAUG00010020284|ENSSAUT00010051206|MYL5	616	-18.66	-0.1003	1	220	387	606
ENSSAUG00010017848	220	ENSSAUG00010024243|ENSSAUT00010062613|nr1d4b	2099	-21.86	-0.1003	1	220	1880	2099
ENSSAUG00010017848	220	ENSSAUG00010020284|ENSSAUT00010051218|MYL5	616	-18.66	-0.1003	1	220	387	606
ENSSAUG00010017848	220	ENSSAUG00010020016|ENSSAUT00010050555|serpine2	1649	-18.76	-0.1003	1	220	207	426
ENSSAUG00010017848	220	ENSSAUG00010019580|ENSSAUT00010059847|myo1ca	3057	-21.67	-0.1003	1	220	19	238
ENSSAUG00010017848	220	ENSSAUG00010019580|ENSSAUT00010059814|myo1ca	3120	-21.67	-0.1003	1	220	10	229
ENSSAUG00010017848	220	ENSSAUG00010020284|ENSSAUT00010051211|MYL5	616	-18.66	-0.1003	1	220	387	606
ENSSAUG00010017848	220	ENSSAUG00010020284|ENSSAUT00010051219|MYL5	540	-18.66	-0.1003	1	220	311	530
ENSSAUG00010017848	220	ENSSAUG00010019580|ENSSAUT00010060041|myo1ca	3069	-21.67	-0.1003	1	220	10	229
ENSSAUG00010017848	220	ENSSAUG00010019580|ENSSAUT00010060030|myo1ca	3021	-21.67	-0.1003	1	220	10	229
ENSSAUG00010017848	220	ENSSAUG00010019580|ENSSAUT00010059815|myo1ca	3126	-21.67	-0.1003	1	220	10	229
ENSSAUG00010017848	220	ENSSAUG00010024880|ENSSAUT00010064564|ldb3a	689	-17.66	-0.1003	1	220	95	314
ENSSAUG00010017848	220	ENSSAUG00010019580|ENSSAUT00010060029|myo1ca	3003	-21.67	-0.1003	1	220	10	229
ENSSAUG00010017848	220	ENSSAUG00010024880|ENSSAUT00010064563|ldb3a	1253	-17.66	-0.1003	1	220	659	878
ENSSAUG00010022074	4870	ENSSAUG00010013540|ENSSAUT00010033452|tcima	303	-29.10	-0.1003	900	1202	1	303
ENSSAUG00010022074	4328	ENSSAUG00010013540|ENSSAUT00010033452|tcima	303	-29.10	-0.1003	358	660	1	303
ENSSAUG00010012182	1062	ENSSAUG00010026308|ENSSAUT00010068957|SNX14	2908	-59.93	-0.1004	1	629	2280	2908
ENSSAUG00010015510	573	ENSSAUG00010002240|ENSSAUT00010004661|alg11	1578	-54.74	-0.1004	1	573	230	802
ENSSAUG00010015510	755	ENSSAUG00010025092|ENSSAUT00010065534|col1a1b	3670	-72.88	-0.1004	1	755	2148	2902
ENSSAUG00010015510	755	ENSSAUG00010025092|ENSSAUT00010065515|col1a1b	3538	-72.88	-0.1004	1	755	1929	2683
ENSSAUG00010015510	755	ENSSAUG00010025092|ENSSAUT00010065507|col1a1b	3562	-72.88	-0.1004	1	755	1929	2683
ENSSAUG00010015510	573	ENSSAUG00010026779|ENSSAUT00010070519|ostc	325	-31.82	-0.1004	183	507	1	325
ENSSAUG00010015510	755	ENSSAUG00010026066|ENSSAUT00010068229|march7	2439	-55.34	-0.1004	167	755	1	589
ENSSAUG00010015510	755	ENSSAUG00010026779|ENSSAUT00010070519|ostc	325	-31.82	-0.1004	239	563	1	325
ENSSAUG00010015510	755	ENSSAUG00010026361|ENSSAUT00010069112|mybphb	2530	-68.28	-0.1004	1	755	1471	2225
ENSSAUG00010015510	796	ENSSAUG00010026066|ENSSAUT00010068229|march7	2439	-55.34	-0.1004	208	796	1	589
ENSSAUG00010015510	796	ENSSAUG00010026779|ENSSAUT00010070519|ostc	325	-31.82	-0.1004	280	604	1	325
ENSSAUG00010017848	220	ENSSAUG00010022693|ENSSAUT00010057945|setb	1494	-19.78	-0.1004	1	220	424	643
ENSSAUG00010017848	220	ENSSAUG00010022693|ENSSAUT00010057947|setb	1317	-19.78	-0.1004	1	220	424	643
ENSSAUG00010017848	220	ENSSAUG00010020282|ENSSAUT00010051208|pepd	1630	-20.38	-0.1004	1	220	319	538
ENSSAUG00010017848	220	ENSSAUG00010022693|ENSSAUT00010057948|setb	1318	-19.78	-0.1004	1	220	424	643
ENSSAUG00010017848	220	ENSSAUG00010025792|ENSSAUT00010067367|nudt21	868	-20.58	-0.1004	1	220	275	494
ENSSAUG00010012182	1062	ENSSAUG00010005061|ENSSAUT00010011133|RBBP7	363	-35.18	-0.1005	267	629	1	363
ENSSAUG00010015505	3943	ENSSAUG00010009507|ENSSAUT00010022657|mta	397	-38.08	-0.1005	975	1371	1	397
ENSSAUG00010015505	1635	ENSSAUG00010009507|ENSSAUT00010022657|mta	397	-38.08	-0.1005	792	1188	1	397
ENSSAUG00010015505	1572	ENSSAUG00010009507|ENSSAUT00010022657|mta	397	-38.08	-0.1005	792	1188	1	397
ENSSAUG00010015510	573	ENSSAUG00010024492|ENSSAUT00010063381|UBE2D2	210	-16.69	-0.1005	189	398	1	210
ENSSAUG00010015510	796	ENSSAUG00010000729|ENSSAUT00010001510|mrps28	567	-56.88	-0.1005	89	655	1	567
ENSSAUG00010017848	220	ENSSAUG00010007960|ENSSAUT00010018658|ANPEP	2868	-19.99	-0.1005	1	220	1036	1255
ENSSAUG00010017848	220	ENSSAUG00010013216|ENSSAUT00010032541|ap5b1	3033	-20.40	-0.1005	1	220	1421	1640
ENSSAUG00010017848	220	ENSSAUG00010006130|ENSSAUT00010013745|nelfa	1650	-20.10	-0.1005	1	220	768	987
ENSSAUG00010017848	220	ENSSAUG00010008131|ENSSAUT00010019052|srp72	2565	-21.51	-0.1005	1	220	638	857
ENSSAUG00010017848	220	ENSSAUG00010008131|ENSSAUT00010019054|srp72	2140	-21.51	-0.1005	1	220	638	857
ENSSAUG00010017848	220	ENSSAUG00010008131|ENSSAUT00010019050|srp72	2748	-21.51	-0.1005	1	220	638	857
ENSSAUG00010017848	220	ENSSAUG00010006130|ENSSAUT00010013716|nelfa	1632	-20.10	-0.1005	1	220	801	1020
ENSSAUG00010017848	220	ENSSAUG00010008131|ENSSAUT00010019051|srp72	2730	-21.51	-0.1005	1	220	638	857
ENSSAUG00010017848	220	ENSSAUG00010019791|ENSSAUT00010049960|rsu1	2385	-20.41	-0.1005	1	220	1212	1431
ENSSAUG00010017848	220	ENSSAUG00010018781|ENSSAUT00010047560|prmt5	1899	-19.99	-0.1005	1	210	1690	1899
ENSSAUG00010017848	220	ENSSAUG00010018781|ENSSAUT00010047582|prmt5	1848	-19.99	-0.1005	1	210	1639	1848
ENSSAUG00010017848	220	ENSSAUG00010018781|ENSSAUT00010047543|prmt5	2648	-19.99	-0.1005	1	210	2439	2648
ENSSAUG00010015504	1590	ENSSAUG00010001256|ENSSAUT00010002713|psmb3	321	-31.89	-0.1006	682	1002	1	321
ENSSAUG00010015505	3943	ENSSAUG00010006741|ENSSAUT00010015292|anxa2b	1084	-108.50	-0.1006	691	1774	1	1084
ENSSAUG00010015505	1635	ENSSAUG00010006741|ENSSAUT00010015292|anxa2b	1084	-108.50	-0.1006	508	1591	1	1084
ENSSAUG00010015510	573	ENSSAUG00010014166|ENSSAUT00010036962|acadvl	2167	-42.34	-0.1006	150	573	1	424
ENSSAUG00010015510	573	ENSSAUG00010006818|ENSSAUT00010015500|mak16	1251	-50.91	-0.1006	1	573	251	823
ENSSAUG00010015510	573	ENSSAUG00010006818|ENSSAUT00010015496|mak16	1404	-50.91	-0.1006	1	573	251	823
ENSSAUG00010015510	573	ENSSAUG00010024754|ENSSAUT00010064222|hnrnpa3	2144	-50.90	-0.1006	1	573	472	1044
ENSSAUG00010015510	755	ENSSAUG00010026361|ENSSAUT00010069123|mybphb	2422	-65.00	-0.1006	1	657	1766	2422
ENSSAUG00010015510	755	ENSSAUG00010017876|ENSSAUT00010044795|tmem182b	1035	-50.29	-0.1006	1	511	525	1035
ENSSAUG00010015789	957	ENSSAUG00010019190|ENSSAUT00010067773|col1a1a	4790	-94.23	-0.1006	1	957	2811	3767
ENSSAUG00010016280	2123	ENSSAUG00010014106|ENSSAUT00010035017|mid1ip1l	408	-37.02	-0.1006	1511	1918	1	408
ENSSAUG00010016280	2447	ENSSAUG00010004446|ENSSAUT00010009560|smim8	383	-30.17	-0.1006	1354	1736	1	383
ENSSAUG00010016280	2447	ENSSAUG00010008226|ENSSAUT00010019222|mid1ip1a	426	-42.25	-0.1006	1623	2048	1	426
ENSSAUG00010016280	2447	ENSSAUG00010014106|ENSSAUT00010035017|mid1ip1l	408	-37.02	-0.1006	1835	2242	1	408
ENSSAUG00010017848	220	ENSSAUG00010026519|ENSSAUT00010069792|clgn	1452	-21.94	-0.1006	1	220	30	249
ENSSAUG00010017848	220	ENSSAUG00010026982|ENSSAUT00010071521|bin1b	2527	-20.83	-0.1006	1	220	1473	1692
ENSSAUG00010017848	220	ENSSAUG00010004060|ENSSAUT00010010724|ruvbl2	1389	-19.71	-0.1006	16	220	1	205
ENSSAUG00010017848	220	ENSSAUG00010007472|ENSSAUT00010017146|uck2b	1103	-18.91	-0.1006	4	220	1	217
ENSSAUG00010017848	220	ENSSAUG00010011653|ENSSAUT00010031778|slc38a4	2497	-21.03	-0.1006	1	220	1884	2103
ENSSAUG00010017848	220	ENSSAUG00010014568|ENSSAUT00010036213|PDCL3	933	-19.72	-0.1006	1	220	527	746
ENSSAUG00010017848	220	ENSSAUG00010014568|ENSSAUT00010036217|PDCL3	888	-19.72	-0.1006	1	220	527	746
ENSSAUG00010017848	220	ENSSAUG00010011653|ENSSAUT00010031745|slc38a4	3421	-21.03	-0.1006	1	220	1896	2115
ENSSAUG00010017848	220	ENSSAUG00010009560|ENSSAUT00010022843|ostm1	2357	-19.51	-0.1006	1	220	1237	1456
ENSSAUG00010017848	220	ENSSAUG00010027170|ENSSAUT00010072062|glb1l	1863	-20.73	-0.1006	1	220	455	674
ENSSAUG00010017848	220	ENSSAUG00010027170|ENSSAUT00010072037|glb1l	1893	-20.73	-0.1006	1	220	449	668
ENSSAUG00010017848	220	ENSSAUG00010027170|ENSSAUT00010071984|glb1l	1854	-20.73	-0.1006	1	220	455	674
ENSSAUG00010017848	220	ENSSAUG00010027170|ENSSAUT00010072028|glb1l	2001	-20.73	-0.1006	1	220	455	674
ENSSAUG00010017848	220	ENSSAUG00010024665|ENSSAUT00010064197|idh1	2185	-20.63	-0.1006	1	220	159	378
ENSSAUG00010017848	220	ENSSAUG00010018781|ENSSAUT00010047349|prmt5	2447	-20.02	-0.1006	1	220	2226	2445
ENSSAUG00010017848	220	ENSSAUG00010024665|ENSSAUT00010064195|idh1	2203	-20.63	-0.1006	1	220	177	396
ENSSAUG00010017848	220	ENSSAUG00010023923|ENSSAUT00010061569|PAMR1	2696	-21.12	-0.1006	1	220	2011	2230
ENSSAUG00010017848	220	ENSSAUG00010027170|ENSSAUT00010072056|glb1l	1911	-20.73	-0.1006	1	220	482	701
ENSSAUG00010017848	220	ENSSAUG00010024665|ENSSAUT00010064191|idh1	2328	-20.63	-0.1006	1	220	302	521
ENSSAUG00010017848	220	ENSSAUG00010027170|ENSSAUT00010072003|glb1l	1935	-20.73	-0.1006	1	220	455	674
ENSSAUG00010017848	220	ENSSAUG00010027170|ENSSAUT00010072069|glb1l	2013	-20.73	-0.1006	1	220	512	731
ENSSAUG00010017848	220	ENSSAUG00010024665|ENSSAUT00010064193|idh1	2191	-20.63	-0.1006	1	220	165	384
ENSSAUG00010017848	220	ENSSAUG00010027170|ENSSAUT00010072051|glb1l	1926	-20.73	-0.1006	1	220	503	722
ENSSAUG00010017848	220	ENSSAUG00010027170|ENSSAUT00010072027|glb1l	1887	-20.73	-0.1006	1	220	455	674
ENSSAUG00010017848	220	ENSSAUG00010027170|ENSSAUT00010072048|glb1l	1914	-20.73	-0.1006	1	220	482	701
ENSSAUG00010020077	956	ENSSAUG00010018146|ENSSAUT00010045484|snrpf	288	-28.46	-0.1006	483	770	1	288
ENSSAUG00010020704	3171	ENSSAUG00010024492|ENSSAUT00010063381|UBE2D2	210	-18.92	-0.1006	294	503	1	210
ENSSAUG00010020704	3816	ENSSAUG00010024492|ENSSAUT00010063381|UBE2D2	210	-18.92	-0.1006	294	503	1	210
ENSSAUG00010002982	1020	ENSSAUG00010026873|ENSSAUT00010070770|ldb3b	563	-39.68	-0.1007	1	410	154	563
ENSSAUG00010010920	3227	ENSSAUG00010018382|ENSSAUT00010046169|eif1axa	396	-29.29	-0.1007	689	1084	1	396
ENSSAUG00010010920	4961	ENSSAUG00010018382|ENSSAUT00010046169|eif1axa	396	-29.29	-0.1007	172	567	1	396
ENSSAUG00010013187	4204	ENSSAUG00010008729|ENSSAUT00010020480|tcp1	349	-32.73	-0.1007	91	439	1	349
ENSSAUG00010013187	4141	ENSSAUG00010008729|ENSSAUT00010020480|tcp1	349	-32.73	-0.1007	91	439	1	349
ENSSAUG00010015510	796	ENSSAUG00010019190|ENSSAUT00010067673|col1a1a	4913	-77.20	-0.1007	1	796	3335	4130
ENSSAUG00010015510	573	ENSSAUG00010008729|ENSSAUT00010020477|tcp1	1884	-51.84	-0.1007	1	573	210	782
ENSSAUG00010015510	573	ENSSAUG00010008729|ENSSAUT00010020479|tcp1	1360	-51.84	-0.1007	1	573	210	782
ENSSAUG00010015510	573	ENSSAUG00010020667|ENSSAUT00010052115|pelp1	3429	-56.79	-0.1007	1	573	2126	2698
ENSSAUG00010015510	573	ENSSAUG00010020610|ENSSAUT00010052152|rbb4l	388	-28.60	-0.1007	269	573	1	305
ENSSAUG00010015510	573	ENSSAUG00010020667|ENSSAUT00010052110|pelp1	4601	-56.79	-0.1007	1	573	2126	2698
ENSSAUG00010016143	738	ENSSAUG00010013442|ENSSAUT00010033190|insig1	1036	-47.15	-0.1007	1	527	510	1036
ENSSAUG00010016143	738	ENSSAUG00010013442|ENSSAUT00010033187|insig1	1024	-47.15	-0.1007	1	527	498	1024
ENSSAUG00010017848	220	ENSSAUG00010026477|ENSSAUT00010070213|actn2b	2943	-21.45	-0.1007	1	220	1690	1909
ENSSAUG00010017848	220	ENSSAUG00010026477|ENSSAUT00010070254|actn2b	2832	-21.45	-0.1007	1	220	1618	1837
ENSSAUG00010017848	220	ENSSAUG00010026477|ENSSAUT00010070217|actn2b	2847	-21.45	-0.1007	1	220	1594	1813
ENSSAUG00010017848	220	ENSSAUG00010022836|ENSSAUT00010058379|COPS6	1237	-16.72	-0.1007	1	220	183	402
ENSSAUG00010017848	220	ENSSAUG00010026477|ENSSAUT00010070222|actn2b	2841	-21.45	-0.1007	1	220	1618	1837
ENSSAUG00010017848	220	ENSSAUG00010026477|ENSSAUT00010070210|actn2b	2820	-21.45	-0.1007	1	220	1567	1786
ENSSAUG00010017848	220	ENSSAUG00010025919|ENSSAUT00010067738|cpz	1749	-19.73	-0.1007	1	220	5	224
ENSSAUG00010017848	220	ENSSAUG00010026477|ENSSAUT00010070200|actn2b	2850	-21.45	-0.1007	1	220	1618	1837
ENSSAUG00010017848	220	ENSSAUG00010026477|ENSSAUT00010070221|actn2b	2850	-21.45	-0.1007	1	220	1618	1837
ENSSAUG00010017848	220	ENSSAUG00010022836|ENSSAUT00010058380|COPS6	1273	-16.72	-0.1007	1	220	183	402
ENSSAUG00010017848	220	ENSSAUG00010022836|ENSSAUT00010058366|COPS6	1271	-16.72	-0.1007	1	220	183	402
ENSSAUG00010017848	220	ENSSAUG00010023189|ENSSAUT00010059638|ANPEP	4273	-18.42	-0.1007	1	220	1064	1283
ENSSAUG00010017848	220	ENSSAUG00010026477|ENSSAUT00010070246|actn2b	2967	-21.45	-0.1007	1	220	1711	1930
ENSSAUG00010017848	220	ENSSAUG00010026477|ENSSAUT00010070231|actn2b	2931	-21.45	-0.1007	1	220	1684	1903
ENSSAUG00010017848	220	ENSSAUG00010026477|ENSSAUT00010070219|actn2b	2874	-21.45	-0.1007	1	220	1618	1837
ENSSAUG00010017848	220	ENSSAUG00010022836|ENSSAUT00010058381|COPS6	1273	-16.72	-0.1007	1	220	183	402
ENSSAUG00010017848	220	ENSSAUG00010025600|ENSSAUT00010067651|vps41	3449	-21.04	-0.1007	1	220	2630	2849
ENSSAUG00010002982	1020	ENSSAUG00010007967|ENSSAUT00010018569|stmn1a	759	-37.10	-0.1008	1	414	346	759
ENSSAUG00010002982	1020	ENSSAUG00010007967|ENSSAUT00010018453|stmn1a	485	-37.10	-0.1008	1	414	72	485
ENSSAUG00010004711	1781	ENSSAUG00010000342|ENSSAUT00010000660|cbx8b	344	-32.04	-0.1008	550	893	1	344
ENSSAUG00010012182	1062	ENSSAUG00010021477|ENSSAUT00010056121|npr2	3153	-60.06	-0.1008	1	649	2505	3153
ENSSAUG00010015510	573	ENSSAUG00010009140|ENSSAUT00010021743|hnrnpk	657	-36.09	-0.1008	188	573	1	386
ENSSAUG00010015510	573	ENSSAUG00010026886|ENSSAUT00010070803|synpo2lb	4219	-53.93	-0.1008	1	573	2918	3490
ENSSAUG00010015510	573	ENSSAUG00010026886|ENSSAUT00010070802|synpo2lb	3672	-53.93	-0.1008	1	573	2918	3490
ENSSAUG00010016074	1195	ENSSAUG00010016839|ENSSAUT00010042252|eif4e2	588	-34.28	-0.1008	731	1195	1	465
ENSSAUG00010016074	1195	ENSSAUG00010016839|ENSSAUT00010042244|eif4e2	645	-34.28	-0.1008	731	1195	1	465
ENSSAUG00010017848	220	ENSSAUG00010006883|ENSSAUT00010017572|ahcy	1655	-20.27	-0.1008	1	220	800	1019
ENSSAUG00010017848	220	ENSSAUG00010006883|ENSSAUT00010017530|ahcy	1764	-20.27	-0.1008	1	220	800	1019
ENSSAUG00010017848	220	ENSSAUG00010006883|ENSSAUT00010017161|ahcy	2308	-20.27	-0.1008	1	220	1344	1563
ENSSAUG00010017848	220	ENSSAUG00010006883|ENSSAUT00010017573|ahcy	1667	-20.27	-0.1008	1	220	800	1019
ENSSAUG00010017848	220	ENSSAUG00010006883|ENSSAUT00010017576|ahcy	1676	-20.27	-0.1008	1	220	800	1019
ENSSAUG00010017848	220	ENSSAUG00010006883|ENSSAUT00010017534|ahcy	1748	-20.27	-0.1008	1	220	800	1019
ENSSAUG00010017848	220	ENSSAUG00010012901|ENSSAUT00010031717|aph1b	1146	-19.16	-0.1008	11	220	1	210
ENSSAUG00010017848	220	ENSSAUG00010023795|ENSSAUT00010065136|cpne1	2562	-20.86	-0.1008	1	220	2047	2266
ENSSAUG00010017848	220	ENSSAUG00010023795|ENSSAUT00010065444|cpne1	2802	-20.86	-0.1008	1	220	2182	2401
ENSSAUG00010017848	220	ENSSAUG00010023795|ENSSAUT00010065363|cpne1	2811	-20.86	-0.1008	1	220	2233	2452
ENSSAUG00010017848	220	ENSSAUG00010023795|ENSSAUT00010065340|cpne1	2832	-20.86	-0.1008	1	220	2212	2431
ENSSAUG00010017848	220	ENSSAUG00010023795|ENSSAUT00010065207|cpne1	2844	-20.86	-0.1008	1	220	2224	2443
ENSSAUG00010017848	220	ENSSAUG00010023795|ENSSAUT00010065321|cpne1	2835	-20.86	-0.1008	1	220	2215	2434
ENSSAUG00010017848	220	ENSSAUG00010009503|ENSSAUT00010022651|sc5d	903	-17.34	-0.1008	1	220	563	782
ENSSAUG00010017848	220	ENSSAUG00010021131|ENSSAUT00010053495|ube2na	668	-15.43	-0.1008	1	181	488	668
ENSSAUG00010002982	1020	ENSSAUG00010013755|ENSSAUT00010034519|calm3a	300	-23.50	-0.1009	655	954	1	300
ENSSAUG00010015505	1635	ENSSAUG00010026825|ENSSAUT00010070619|trim63a	1017	-79.52	-0.1009	788	1635	1	848
ENSSAUG00010015510	573	ENSSAUG00010001456|ENSSAUT00010003583|eno1a	940	-40.55	-0.1009	127	573	1	447
ENSSAUG00010015510	573	ENSSAUG00010001456|ENSSAUT00010003580|eno1a	1318	-40.55	-0.1009	127	573	1	447
ENSSAUG00010015510	573	ENSSAUG00010016879|ENSSAUT00010052090|hif1aa	3001	-51.65	-0.1009	1	573	1443	2015
ENSSAUG00010015510	573	ENSSAUG00010025320|ENSSAUT00010065801|nupr1a	231	-21.28	-0.1009	122	352	1	231
ENSSAUG00010015510	796	ENSSAUG00010012597|ENSSAUT00010030938|foxk2	1845	-51.46	-0.1009	266	796	1	531
ENSSAUG00010015789	873	ENSSAUG00010025092|ENSSAUT00010065534|col1a1b	3670	-84.65	-0.1009	1	873	2411	3283
ENSSAUG00010017848	5595	ENSSAUG00010007088|ENSSAUT00010016182|H2AZ1	279	-21.39	-0.1009	4249	4527	1	279
ENSSAUG00010017848	220	ENSSAUG00010004427|ENSSAUT00010010918|frmd4bb	3051	-18.36	-0.1009	1	220	2636	2855
ENSSAUG00010017848	220	ENSSAUG00010020714|ENSSAUT00010053656|MFSD2A	1488	-19.68	-0.1009	1	220	1196	1415
ENSSAUG00010001613	1821	ENSSAUG00010018728|ENSSAUT00010047145|rpl3	435	-24.65	-0.1010	1	248	188	435
ENSSAUG00010001694	2721	ENSSAUG00010003808|ENSSAUT00010008179|smim12	273	-25.24	-0.1010	244	516	1	273
ENSSAUG00010002184	5178	ENSSAUG00010002701|ENSSAUT00010005756|snrpg	309	-25.75	-0.1010	643	951	1	309
ENSSAUG00010005522	2357	ENSSAUG00010007481|ENSSAUT00010017173|smx5	406	-31.60	-0.1010	1	323	84	406
ENSSAUG00010005522	7130	ENSSAUG00010007481|ENSSAUT00010017173|smx5	406	-31.60	-0.1010	1	323	84	406
ENSSAUG00010015505	3943	ENSSAUG00010007108|ENSSAUT00010016229|twist1b	507	-46.56	-0.1010	1049	1555	1	507
ENSSAUG00010015505	1635	ENSSAUG00010007108|ENSSAUT00010016229|twist1b	507	-46.56	-0.1010	866	1372	1	507
ENSSAUG00010015505	1572	ENSSAUG00010007108|ENSSAUT00010016229|twist1b	507	-46.56	-0.1010	866	1372	1	507
ENSSAUG00010015510	573	ENSSAUG00010014775|ENSSAUT00010037858|actr3	852	-44.44	-0.1010	1	482	371	852
ENSSAUG00010015510	796	ENSSAUG00010021001|ENSSAUT00010053087|mrpl23	621	-44.05	-0.1010	1	459	163	621
ENSSAUG00010017848	220	ENSSAUG00010006725|ENSSAUT00010015237|dyrk3	3853	-21.82	-0.1010	1	220	2454	2673
ENSSAUG00010017848	220	ENSSAUG00010006725|ENSSAUT00010015235|dyrk3	4147	-21.82	-0.1010	1	220	2454	2673
ENSSAUG00010017848	220	ENSSAUG00010001005|ENSSAUT00010002089|rrad	1663	-20.71	-0.1010	1	220	1333	1552
ENSSAUG00010017848	220	ENSSAUG00010001589|ENSSAUT00010003724|stk26	1377	-21.10	-0.1010	1	220	129	348
ENSSAUG00010017848	220	ENSSAUG00010006900|ENSSAUT00010015692|PFN2	642	-18.58	-0.1010	1	220	243	462
ENSSAUG00010017848	220	ENSSAUG00010008014|ENSSAUT00010018661|smyd2a	1493	-17.58	-0.1010	1	220	1252	1471
ENSSAUG00010017848	220	ENSSAUG00010001724|ENSSAUT00010021343|me3	2372	-21.61	-0.1010	1	220	556	775
ENSSAUG00010017848	220	ENSSAUG00010008014|ENSSAUT00010018653|smyd2a	1502	-17.58	-0.1010	1	220	1252	1471
ENSSAUG00010017848	220	ENSSAUG00010008014|ENSSAUT00010018680|smyd2a	1573	-17.58	-0.1010	1	220	1270	1489
ENSSAUG00010017848	220	ENSSAUG00010001724|ENSSAUT00010021356|me3	2231	-21.61	-0.1010	1	220	556	775
ENSSAUG00010017848	220	ENSSAUG00010011961|ENSSAUT00010029191|HNRNPAB	1395	-18.48	-0.1010	1	220	4	223
ENSSAUG00010017848	220	ENSSAUG00010001724|ENSSAUT00010021434|me3	1806	-21.61	-0.1010	1	220	56	275
ENSSAUG00010017848	220	ENSSAUG00010017835|ENSSAUT00010044712|znf106a	6164	-21.00	-0.1010	1	220	4143	4362
ENSSAUG00010017848	220	ENSSAUG00010017835|ENSSAUT00010044729|znf106a	4910	-21.00	-0.1010	1	220	3178	3397
ENSSAUG00010017848	220	ENSSAUG00010017835|ENSSAUT00010044730|znf106a	4877	-21.00	-0.1010	1	220	2974	3193
ENSSAUG00010017848	220	ENSSAUG00010017835|ENSSAUT00010044725|znf106a	5959	-21.00	-0.1010	1	220	4143	4362
ENSSAUG00010001613	1821	ENSSAUG00010010057|ENSSAUT00010024220|SUMO4	722	-24.26	-0.1011	1	264	459	722
ENSSAUG00010001802	821	ENSSAUG00010005061|ENSSAUT00010011133|RBBP7	363	-22.75	-0.1011	1	270	94	363
ENSSAUG00010002184	5178	ENSSAUG00010019332|ENSSAUT00010048749|lamtor3	613	-36.29	-0.1011	1	370	244	613
ENSSAUG00010010920	4961	ENSSAUG00010025085|ENSSAUT00010065339|tpm2	1322	-51.14	-0.1011	1	554	769	1322
ENSSAUG00010014899	1019	ENSSAUG00010003808|ENSSAUT00010008179|smim12	273	-23.96	-0.1011	756	1019	1	264
ENSSAUG00010015505	3943	ENSSAUG00010018146|ENSSAUT00010045484|snrpf	288	-27.59	-0.1011	1251	1538	1	288
ENSSAUG00010015505	1635	ENSSAUG00010018146|ENSSAUT00010045484|snrpf	288	-27.59	-0.1011	1068	1355	1	288
ENSSAUG00010015505	1572	ENSSAUG00010018146|ENSSAUT00010045484|snrpf	288	-27.59	-0.1011	1068	1355	1	288
ENSSAUG00010015510	796	ENSSAUG00010019190|ENSSAUT00010068053|col1a1a	4349	-73.89	-0.1011	1	796	2126	2921
ENSSAUG00010015510	796	ENSSAUG00010027704|ENSSAUT00010073282|IMPA1	923	-48.00	-0.1011	281	796	1	516
ENSSAUG00010017848	220	ENSSAUG00010012327|ENSSAUT00010031132|actr1	1627	-20.83	-0.1011	1	220	1159	1378
ENSSAUG00010017848	220	ENSSAUG00010012327|ENSSAUT00010031124|actr1	1919	-20.83	-0.1011	1	220	1159	1378
ENSSAUG00010017848	220	ENSSAUG00010012327|ENSSAUT00010031129|actr1	1576	-20.83	-0.1011	1	220	1159	1378
ENSSAUG00010017848	220	ENSSAUG00010012327|ENSSAUT00010031131|actr1	1603	-20.83	-0.1011	1	220	1159	1378
ENSSAUG00010017848	180	ENSSAUG00010009050|ENSSAUT00010021440|tbca	788	-17.28	-0.1011	1	180	20	199
ENSSAUG00010017848	180	ENSSAUG00010020610|ENSSAUT00010052126|rbb4l	1875	-18.00	-0.1011	1	180	998	1177
ENSSAUG00010017848	180	ENSSAUG00010020610|ENSSAUT00010052154|rbb4l	1809	-18.00	-0.1011	1	180	932	1111
ENSSAUG00010017848	180	ENSSAUG00010020610|ENSSAUT00010052147|rbb4l	1822	-18.00	-0.1011	1	180	945	1124
ENSSAUG00010017848	180	ENSSAUG00010020610|ENSSAUT00010052156|rbb4l	1851	-18.00	-0.1011	1	180	974	1153
ENSSAUG00010017848	220	ENSSAUG00010003870|ENSSAUT00010008402|gstr	2472	-20.52	-0.1011	1	220	635	854
ENSSAUG00010017848	220	ENSSAUG00010003313|ENSSAUT00010007021|rida	639	-20.32	-0.1011	1	220	372	591
ENSSAUG00010017848	220	ENSSAUG00010011956|ENSSAUT00010029177|rbm45	1473	-20.73	-0.1011	1	220	1080	1299
ENSSAUG00010017848	220	ENSSAUG00010018096|ENSSAUT00010045381|sf3a2	2443	-20.33	-0.1011	1	220	1824	2043
ENSSAUG00010017848	220	ENSSAUG00010018096|ENSSAUT00010045386|sf3a2	2440	-20.33	-0.1011	1	220	1821	2040
ENSSAUG00010002184	5178	ENSSAUG00010004893|ENSSAUT00010010619|myod1	1331	-69.10	-0.1012	1	725	607	1331
ENSSAUG00010002184	5178	ENSSAUG00010004893|ENSSAUT00010010629|myod1	864	-69.10	-0.1012	1	725	140	864
ENSSAUG00010002982	1020	ENSSAUG00010016838|ENSSAUT00010045298|CTSDb	1166	-46.67	-0.1012	1	495	672	1166
ENSSAUG00010010920	2412	ENSSAUG00010003808|ENSSAUT00010008179|smim12	273	-25.70	-0.1012	760	1032	1	273
ENSSAUG00010010920	4961	ENSSAUG00010003808|ENSSAUT00010008179|smim12	273	-25.70	-0.1012	243	515	1	273
ENSSAUG00010015510	573	ENSSAUG00010018414|ENSSAUT00010046243|csnk2b	1044	-36.02	-0.1012	192	573	1	382
ENSSAUG00010015941	4547	ENSSAUG00010007088|ENSSAUT00010016182|H2AZ1	279	-22.97	-0.1012	951	1229	1	279
ENSSAUG00010017848	220	ENSSAUG00010016582|ENSSAUT00010041524|ctsla	1397	-18.02	-0.1012	1	220	162	381
ENSSAUG00010017848	220	ENSSAUG00010011683|ENSSAUT00010028476|aagab	1064	-18.21	-0.1012	1	220	474	693
ENSSAUG00010017848	220	ENSSAUG00010002115|ENSSAUT00010004402|riox2	1501	-20.35	-0.1012	1	220	19	238
ENSSAUG00010017848	220	ENSSAUG00010014856|ENSSAUT00010037006|phlda3	441	-21.15	-0.1012	1	220	197	416
ENSSAUG00010017848	220	ENSSAUG00010015928|ENSSAUT00010040499|psmd3	1903	-21.16	-0.1012	1	220	1621	1840
ENSSAUG00010001416	2815	ENSSAUG00010010057|ENSSAUT00010024223|SUMO4	216	-19.44	-0.1013	255	470	1	216
ENSSAUG00010001416	4358	ENSSAUG00010010057|ENSSAUT00010024223|SUMO4	216	-19.44	-0.1013	292	507	1	216
ENSSAUG00010002184	5178	ENSSAUG00010010057|ENSSAUT00010024223|SUMO4	216	-19.95	-0.1013	957	1172	1	216
ENSSAUG00010010920	2412	ENSSAUG00010018146|ENSSAUT00010045484|snrpf	288	-24.01	-0.1013	736	1023	1	288
ENSSAUG00010010920	4997	ENSSAUG00010018146|ENSSAUT00010045484|snrpf	288	-24.01	-0.1013	255	542	1	288
ENSSAUG00010012228	4180	ENSSAUG00010020886|ENSSAUT00010052676|phlda2	417	-41.12	-0.1013	497	913	1	417
ENSSAUG00010015510	573	ENSSAUG00010014092|ENSSAUT00010035204|kpnb1	3330	-51.77	-0.1013	54	573	1	520
ENSSAUG00010015789	957	ENSSAUG00010019190|ENSSAUT00010068053|col1a1a	4349	-95.06	-0.1013	1	957	2808	3764
ENSSAUG00010017848	5595	ENSSAUG00010001996|ENSSAUT00010004142|ACTA1	425	-38.61	-0.1013	4315	4739	1	425
ENSSAUG00010017848	220	ENSSAUG00010009032|ENSSAUT00010021360|emilin2a	3572	-21.08	-0.1013	1	220	905	1124
ENSSAUG00010017848	220	ENSSAUG00010019253|ENSSAUT00010049320|ACTR2	2606	-20.76	-0.1013	1	220	1228	1447
ENSSAUG00010017848	220	ENSSAUG00010019253|ENSSAUT00010049319|ACTR2	2621	-20.76	-0.1013	1	220	1228	1447
ENSSAUG00010017848	220	ENSSAUG00010019253|ENSSAUT00010049383|ACTR2	1176	-20.76	-0.1013	1	220	48	267
ENSSAUG00010017848	220	ENSSAUG00010019253|ENSSAUT00010049331|ACTR2	2404	-20.76	-0.1013	1	220	1228	1447
ENSSAUG00010017848	220	ENSSAUG00010019253|ENSSAUT00010049324|ACTR2	2392	-20.76	-0.1013	1	220	1228	1447
ENSSAUG00010017848	220	ENSSAUG00010019253|ENSSAUT00010049340|ACTR2	2356	-20.76	-0.1013	1	220	1228	1447
ENSSAUG00010017848	220	ENSSAUG00010019253|ENSSAUT00010049329|ACTR2	2344	-20.76	-0.1013	1	220	1228	1447
ENSSAUG00010017848	220	ENSSAUG00010023534|ENSSAUT00010060431|cyp8b2	1530	-19.05	-0.1013	17	220	1	204
ENSSAUG00010017848	180	ENSSAUG00010015654|ENSSAUT00010039046|rab13	2688	-16.82	-0.1013	1	180	1932	2111
ENSSAUG00010017848	220	ENSSAUG00010006221|ENSSAUT00010013900|si:dkey-11k2.7	1189	-21.68	-0.1013	1	220	318	537
ENSSAUG00010017848	220	ENSSAUG00010006221|ENSSAUT00010013894|si:dkey-11k2.7	1010	-21.68	-0.1013	1	220	318	537
ENSSAUG00010017848	220	ENSSAUG00010013793|ENSSAUT00010042454|kif5ba	1995	-20.05	-0.1013	1	220	1431	1650
ENSSAUG00010017848	220	ENSSAUG00010013793|ENSSAUT00010042308|kif5ba	3206	-20.05	-0.1013	1	220	1748	1967
ENSSAUG00010017848	220	ENSSAUG00010013793|ENSSAUT00010042361|kif5ba	2865	-20.05	-0.1013	1	220	1407	1626
ENSSAUG00010017848	220	ENSSAUG00010013793|ENSSAUT00010042437|kif5ba	2067	-20.05	-0.1013	1	220	609	828
ENSSAUG00010017848	220	ENSSAUG00010013793|ENSSAUT00010042446|kif5ba	2151	-20.05	-0.1013	1	220	693	912
ENSSAUG00010017848	220	ENSSAUG00010013793|ENSSAUT00010042327|kif5ba	2862	-20.05	-0.1013	1	220	1404	1623
ENSSAUG00010017848	220	ENSSAUG00010013793|ENSSAUT00010042430|kif5ba	2625	-20.05	-0.1013	1	220	1167	1386
ENSSAUG00010017848	220	ENSSAUG00010013793|ENSSAUT00010042427|kif5ba	2784	-20.05	-0.1013	1	220	1431	1650
ENSSAUG00010017848	220	ENSSAUG00010013793|ENSSAUT00010042425|kif5ba	2850	-20.05	-0.1013	1	220	1431	1650
ENSSAUG00010017848	220	ENSSAUG00010027624|ENSSAUT00010073073|pfn2l	595	-20.97	-0.1013	1	220	51	270
ENSSAUG00010015510	573	ENSSAUG00010008158|ENSSAUT00010019094|UCHL3	4873	-57.38	-0.1014	1	573	919	1491
ENSSAUG00010015510	573	ENSSAUG00010008158|ENSSAUT00010019090|UCHL3	4982	-57.38	-0.1014	1	573	1028	1600
ENSSAUG00010017066	1795	ENSSAUG00010007782|ENSSAUT00010017916|dio1	360	-34.08	-0.1014	494	853	1	360
ENSSAUG00010017066	1899	ENSSAUG00010007782|ENSSAUT00010017916|dio1	360	-34.08	-0.1014	494	853	1	360
ENSSAUG00010017066	1795	ENSSAUG00010026779|ENSSAUT00010070519|ostc	325	-30.12	-0.1014	676	1000	1	325
ENSSAUG00010017066	1899	ENSSAUG00010026779|ENSSAUT00010070519|ostc	325	-30.12	-0.1014	676	1000	1	325
ENSSAUG00010017848	220	ENSSAUG00010001989|ENSSAUT00010004096|abce1	2191	-20.99	-0.1014	1	220	1257	1476
ENSSAUG00010017848	220	ENSSAUG00010001989|ENSSAUT00010004120|abce1	1585	-20.99	-0.1014	1	220	831	1050
ENSSAUG00010017848	220	ENSSAUG00010001989|ENSSAUT00010004114|abce1	2011	-20.99	-0.1014	1	220	1257	1476
ENSSAUG00010017848	220	ENSSAUG00010012571|ENSSAUT00010030970|ccdc22	2336	-20.99	-0.1014	1	220	1692	1911
ENSSAUG00010017848	220	ENSSAUG00010012571|ENSSAUT00010030969|ccdc22	2354	-20.99	-0.1014	1	220	1710	1929
ENSSAUG00010017848	220	ENSSAUG00010012571|ENSSAUT00010030971|ccdc22	2234	-20.99	-0.1014	1	220	1590	1809
ENSSAUG00010017848	220	ENSSAUG00010012571|ENSSAUT00010030952|ccdc22	2432	-20.99	-0.1014	1	220	1788	2007
ENSSAUG00010017848	220	ENSSAUG00010012571|ENSSAUT00010030965|ccdc22	2426	-20.99	-0.1014	1	220	1782	2001
ENSSAUG00010017848	220	ENSSAUG00010023853|ENSSAUT00010061512|ddx21	2142	-21.29	-0.1014	1	220	1715	1934
ENSSAUG00010017848	220	ENSSAUG00010023853|ENSSAUT00010061505|ddx21	2678	-21.29	-0.1014	1	220	2251	2470
ENSSAUG00010020077	956	ENSSAUG00010000729|ENSSAUT00010001510|mrps28	567	-50.79	-0.1014	84	650	1	567
ENSSAUG00010024948	2869	ENSSAUG00010001456|ENSSAUT00010003706|eno1a	247	-21.49	-0.1014	175	421	1	247
ENSSAUG00010013622	2998	ENSSAUG00010001456|ENSSAUT00010003706|eno1a	247	-17.46	-0.1015	640	886	1	247
ENSSAUG00010015510	573	ENSSAUG00010000177|ENSSAUT00010000336|si:ch211-204d2.4	2509	-56.86	-0.1015	1	573	477	1049
ENSSAUG00010015510	573	ENSSAUG00010008270|ENSSAUT00010019428|smyd1b	2100	-56.41	-0.1015	1	573	993	1565
ENSSAUG00010015510	573	ENSSAUG00010011159|ENSSAUT00010027028|saa	351	-24.66	-0.1015	324	573	1	250
ENSSAUG00010017848	180	ENSSAUG00010005237|ENSSAUT00010011535|AP3S1	654	-16.55	-0.1015	1	180	42	221
ENSSAUG00010017848	180	ENSSAUG00010005237|ENSSAUT00010011532|AP3S1	687	-16.55	-0.1015	1	180	42	221
ENSSAUG00010017848	220	ENSSAUG00010021933|ENSSAUT00010055733|dhx58	2719	-18.07	-0.1015	1	220	665	884
ENSSAUG00010017848	180	ENSSAUG00010024671|ENSSAUT00010063951|vmp1	1243	-16.64	-0.1015	1	180	474	653
ENSSAUG00010017848	180	ENSSAUG00010020814|ENSSAUT00010055598|sept2	1071	-17.46	-0.1015	1	180	882	1061
ENSSAUG00010017848	180	ENSSAUG00010020814|ENSSAUT00010055542|sept2	1167	-17.46	-0.1015	1	180	978	1157
ENSSAUG00010017848	180	ENSSAUG00010020814|ENSSAUT00010055541|sept2	1245	-17.46	-0.1015	1	180	1056	1235
ENSSAUG00010017848	220	ENSSAUG00010000416|ENSSAUT00010000817|exosc1	811	-19.80	-0.1015	1	198	614	811
ENSSAUG00010017848	220	ENSSAUG00010009936|ENSSAUT00010023839|gadd45bb	1866	-20.51	-0.1015	1	220	588	807
ENSSAUG00010017848	220	ENSSAUG00010009936|ENSSAUT00010023841|gadd45bb	1276	-20.51	-0.1015	1	220	588	807
ENSSAUG00010015505	1635	ENSSAUG00010016839|ENSSAUT00010042244|eif4e2	645	-55.05	-0.1016	1070	1635	1	566
ENSSAUG00010015505	1572	ENSSAUG00010016983|ENSSAUT00010052546|DDX17	1890	-81.88	-0.1016	706	1572	1	867
ENSSAUG00010015505	1572	ENSSAUG00010016983|ENSSAUT00010052549|DDX17	1965	-81.88	-0.1016	706	1572	1	867
ENSSAUG00010015510	573	ENSSAUG00010026982|ENSSAUT00010071524|bin1b	2524	-54.88	-0.1016	1	573	1431	2003
ENSSAUG00010015510	573	ENSSAUG00010025485|ENSSAUT00010066934|EFEMP1	3901	-54.94	-0.1016	1	573	2799	3371
ENSSAUG00010015510	573	ENSSAUG00010025485|ENSSAUT00010067015|EFEMP1	3781	-54.94	-0.1016	1	573	2679	3251
ENSSAUG00010015510	796	ENSSAUG00010019190|ENSSAUT00010068102|col1a1a	4349	-74.85	-0.1016	1	796	2156	2951
ENSSAUG00010015510	573	ENSSAUG00010021701|ENSSAUT00010054993|sorbs1	2922	-50.62	-0.1016	45	573	1	529
ENSSAUG00010015941	4547	ENSSAUG00010010057|ENSSAUT00010024213|SUMO4	297	-26.62	-0.1016	762	1058	1	297
ENSSAUG00010016280	2447	ENSSAUG00010023801|ENSSAUT00010061141|rgcc	375	-34.34	-0.1016	1137	1511	1	375
ENSSAUG00010017848	220	ENSSAUG00010007050|ENSSAUT00010037654|acsl1a	2193	-21.24	-0.1016	1	220	568	787
ENSSAUG00010017848	220	ENSSAUG00010007050|ENSSAUT00010037286|acsl1a	2244	-21.24	-0.1016	1	220	568	787
ENSSAUG00010017848	220	ENSSAUG00010007050|ENSSAUT00010036951|acsl1a	2178	-21.24	-0.1016	1	220	568	787
ENSSAUG00010017848	220	ENSSAUG00010007050|ENSSAUT00010037486|acsl1a	2100	-21.24	-0.1016	1	220	568	787
ENSSAUG00010017848	220	ENSSAUG00010007050|ENSSAUT00010036552|acsl1a	2338	-21.24	-0.1016	1	220	899	1118
ENSSAUG00010017848	220	ENSSAUG00010007050|ENSSAUT00010037140|acsl1a	2250	-21.24	-0.1016	1	220	568	787
ENSSAUG00010017848	220	ENSSAUG00010007050|ENSSAUT00010037423|acsl1a	2184	-21.24	-0.1016	1	220	568	787
ENSSAUG00010017848	220	ENSSAUG00010007050|ENSSAUT00010036892|acsl1a	2223	-21.24	-0.1016	1	220	568	787
ENSSAUG00010017848	220	ENSSAUG00010007050|ENSSAUT00010037194|acsl1a	2136	-21.24	-0.1016	1	220	568	787
ENSSAUG00010017848	180	ENSSAUG00010025680|ENSSAUT00010066989|ranbp1	1360	-16.35	-0.1016	1	180	221	400
ENSSAUG00010017848	220	ENSSAUG00010000413|ENSSAUT00010000811|trim25	2054	-21.13	-0.1016	1	220	57	276
ENSSAUG00010017848	220	ENSSAUG00010011123|ENSSAUT00010026946|gask1b	2771	-20.53	-0.1016	1	220	1012	1231
ENSSAUG00010017848	220	ENSSAUG00010018231|ENSSAUT00010045722|naga	2189	-19.72	-0.1016	1	220	675	894
ENSSAUG00010017848	220	ENSSAUG00010021307|ENSSAUT00010053931|fam210b	2272	-21.53	-0.1016	1	220	1665	1884
ENSSAUG00010026349	1150	ENSSAUG00010007088|ENSSAUT00010016182|H2AZ1	279	-24.39	-0.1016	842	1120	1	279
ENSSAUG00010010920	3227	ENSSAUG00010007481|ENSSAUT00010017171|smx5	451	-36.11	-0.1017	1077	1527	1	451
ENSSAUG00010016109	1468	ENSSAUG00010007481|ENSSAUT00010017171|smx5	451	-29.69	-0.1017	1	334	118	451
ENSSAUG00010016280	2123	ENSSAUG00010025320|ENSSAUT00010065801|nupr1a	231	-23.09	-0.1017	129	359	1	231
ENSSAUG00010016280	2447	ENSSAUG00010025320|ENSSAUT00010065801|nupr1a	231	-23.09	-0.1017	129	359	1	231
ENSSAUG00010017848	220	ENSSAUG00010000330|ENSSAUT00010000620|micall2b	5219	-21.15	-0.1017	1	220	4091	4310
ENSSAUG00010017848	220	ENSSAUG00010015806|ENSSAUT00010039654|gba	1250	-20.96	-0.1017	1	220	714	933
ENSSAUG00010017848	220	ENSSAUG00010016136|ENSSAUT00010040263|nubp2	990	-18.91	-0.1017	1	220	379	598
ENSSAUG00010017848	220	ENSSAUG00010016136|ENSSAUT00010040284|nubp2	848	-18.91	-0.1017	1	220	390	609
ENSSAUG00010017848	220	ENSSAUG00010016879|ENSSAUT00010052090|hif1aa	3001	-20.13	-0.1017	1	220	24	243
ENSSAUG00010017848	220	ENSSAUG00010024232|ENSSAUT00010063932|sulf1	2565	-19.43	-0.1017	1	220	353	572
ENSSAUG00010017848	220	ENSSAUG00010024232|ENSSAUT00010063963|sulf1	2592	-19.43	-0.1017	1	220	353	572
ENSSAUG00010002982	1020	ENSSAUG00010013540|ENSSAUT00010033452|tcima	303	-23.11	-0.1018	41	343	1	303
ENSSAUG00010002983	1203	ENSSAUG00010005159|ENSSAUT00010011403|atp6v1d	953	-45.31	-0.1018	725	1203	1	479
ENSSAUG00010002983	1203	ENSSAUG00010005159|ENSSAUT00010011406|atp6v1d	777	-45.31	-0.1018	725	1203	1	479
ENSSAUG00010003663	1157	ENSSAUG00010020886|ENSSAUT00010052676|phlda2	417	-34.70	-0.1018	23	439	1	417
ENSSAUG00010005522	2711	ENSSAUG00010008226|ENSSAUT00010019222|mid1ip1a	426	-41.11	-0.1018	1536	1961	1	426
ENSSAUG00010005522	7054	ENSSAUG00010008226|ENSSAUT00010019222|mid1ip1a	426	-41.11	-0.1018	1062	1487	1	426
ENSSAUG00010005522	2357	ENSSAUG00010008226|ENSSAUT00010019222|mid1ip1a	426	-41.11	-0.1018	1138	1563	1	426
ENSSAUG00010005522	7130	ENSSAUG00010008226|ENSSAUT00010019222|mid1ip1a	426	-41.11	-0.1018	1138	1563	1	426
ENSSAUG00010005522	7528	ENSSAUG00010008226|ENSSAUT00010019222|mid1ip1a	426	-41.11	-0.1018	1536	1961	1	426
ENSSAUG00010012182	1062	ENSSAUG00010025092|ENSSAUT00010065515|col1a1b	3538	-103.08	-0.1018	1	1062	1482	2543
ENSSAUG00010012182	1062	ENSSAUG00010025092|ENSSAUT00010065507|col1a1b	3562	-103.08	-0.1018	1	1062	1482	2543
ENSSAUG00010015504	1590	ENSSAUG00010021343|ENSSAUT00010054048|cldn5b	642	-63.04	-0.1018	684	1325	1	642
ENSSAUG00010015510	755	ENSSAUG00010025092|ENSSAUT00010065447|col1a1b	3808	-73.73	-0.1018	1	755	1563	2317
ENSSAUG00010015510	796	ENSSAUG00010011076|ENSSAUT00010026816|tmod4	1164	-52.12	-0.1018	1	591	574	1164
ENSSAUG00010017848	180	ENSSAUG00010025034|ENSSAUT00010065895|DDX5	1800	-18.23	-0.1018	1	180	1293	1472
ENSSAUG00010017848	220	ENSSAUG00010007972|ENSSAUT00010018464|b3gnt5a	1188	-22.30	-0.1018	1	220	740	959
ENSSAUG00010017848	220	ENSSAUG00010013724|ENSSAUT00010034206|ctps1a	2355	-19.34	-0.1018	1	220	654	873
ENSSAUG00010017848	220	ENSSAUG00010013724|ENSSAUT00010034286|ctps1a	2337	-19.34	-0.1018	1	220	654	873
ENSSAUG00010017848	220	ENSSAUG00010016983|ENSSAUT00010052460|DDX17	1491	-19.34	-0.1018	1	220	1108	1327
ENSSAUG00010017848	220	ENSSAUG00010013724|ENSSAUT00010034284|ctps1a	1776	-19.34	-0.1018	1	220	18	237
ENSSAUG00010017848	220	ENSSAUG00010013724|ENSSAUT00010034197|ctps1a	2424	-19.34	-0.1018	1	220	654	873
ENSSAUG00010017848	220	ENSSAUG00010013724|ENSSAUT00010034289|ctps1a	1749	-19.34	-0.1018	1	220	69	288
ENSSAUG00010017848	220	ENSSAUG00010013724|ENSSAUT00010034283|ctps1a	1731	-19.34	-0.1018	1	220	42	261
ENSSAUG00010017848	220	ENSSAUG00010013724|ENSSAUT00010034203|ctps1a	2388	-19.34	-0.1018	1	220	654	873
ENSSAUG00010017848	220	ENSSAUG00010013724|ENSSAUT00010034201|ctps1a	2424	-19.34	-0.1018	1	220	654	873
ENSSAUG00010017848	220	ENSSAUG00010013724|ENSSAUT00010034208|ctps1a	2259	-19.34	-0.1018	1	220	654	873
ENSSAUG00010017848	220	ENSSAUG00010016983|ENSSAUT00010052605|DDX17	1800	-19.34	-0.1018	1	220	1423	1642
ENSSAUG00010017848	220	ENSSAUG00010000328|ENSSAUT00010000628|lsm3	886	-18.63	-0.1018	1	220	134	353
ENSSAUG00010017848	220	ENSSAUG00010000411|ENSSAUT00010000804|slc35a2	1565	-20.35	-0.1018	1	220	689	908
ENSSAUG00010017848	220	ENSSAUG00010018073|ENSSAUT00010045713|mylz3	965	-20.05	-0.1018	1	220	691	910
ENSSAUG00010017848	220	ENSSAUG00010018073|ENSSAUT00010045723|mylz3	962	-20.05	-0.1018	1	220	688	907
ENSSAUG00010017848	220	ENSSAUG00010018073|ENSSAUT00010045682|mylz3	962	-20.05	-0.1018	1	220	688	907
ENSSAUG00010017848	220	ENSSAUG00010018073|ENSSAUT00010045717|mylz3	935	-20.05	-0.1018	1	220	661	880
ENSSAUG00010017848	220	ENSSAUG00010018073|ENSSAUT00010045719|mylz3	992	-20.05	-0.1018	1	220	718	937
ENSSAUG00010017848	220	ENSSAUG00010018073|ENSSAUT00010045741|mylz3	935	-20.05	-0.1018	1	220	661	880
ENSSAUG00010017848	220	ENSSAUG00010018073|ENSSAUT00010045734|mylz3	968	-20.05	-0.1018	1	220	694	913
ENSSAUG00010017848	220	ENSSAUG00010018073|ENSSAUT00010045708|mylz3	968	-20.05	-0.1018	1	220	694	913
ENSSAUG00010002983	1203	ENSSAUG00010007967|ENSSAUT00010018574|stmn1a	676	-33.62	-0.1019	1	355	322	676
ENSSAUG00010010920	4997	ENSSAUG00010008226|ENSSAUT00010019222|mid1ip1a	426	-42.20	-0.1019	145	570	1	426
ENSSAUG00010015510	573	ENSSAUG00010025610|ENSSAUT00010066755|NUP62	1904	-55.73	-0.1019	1	573	969	1541
ENSSAUG00010015510	796	ENSSAUG00010026361|ENSSAUT00010069120|mybphb	2473	-78.48	-0.1019	1	796	1289	2084
ENSSAUG00010015789	957	ENSSAUG00010018146|ENSSAUT00010045484|snrpf	288	-27.31	-0.1019	45	332	1	288
ENSSAUG00010015789	873	ENSSAUG00010018146|ENSSAUT00010045484|snrpf	288	-27.31	-0.1019	45	332	1	288
ENSSAUG00010015789	837	ENSSAUG00010018146|ENSSAUT00010045484|snrpf	288	-27.31	-0.1019	45	332	1	288
ENSSAUG00010015789	901	ENSSAUG00010018146|ENSSAUT00010045484|snrpf	288	-27.31	-0.1019	45	332	1	288
ENSSAUG00010016280	2123	ENSSAUG00010014856|ENSSAUT00010037006|phlda3	441	-42.88	-0.1019	1133	1573	1	441
ENSSAUG00010017848	220	ENSSAUG00010023895|ENSSAUT00010061450|arhgap18	4050	-21.09	-0.1019	1	220	3827	4046
ENSSAUG00010017848	220	ENSSAUG00010020126|ENSSAUT00010053415|usp7	312	-18.14	-0.1019	1	220	28	247
ENSSAUG00010017848	220	ENSSAUG00010017244|ENSSAUT00010043239|ppp2r3a	5487	-21.30	-0.1019	1	220	4814	5033
ENSSAUG00010017848	220	ENSSAUG00010017244|ENSSAUT00010043235|ppp2r3a	5116	-21.30	-0.1019	1	220	4536	4755
ENSSAUG00010017848	220	ENSSAUG00010025131|ENSSAUT00010065460|kif5ba	2940	-20.89	-0.1019	1	220	59	278
ENSSAUG00010017848	220	ENSSAUG00010025131|ENSSAUT00010065436|kif5ba	3362	-20.89	-0.1019	1	220	59	278
ENSSAUG00010017848	220	ENSSAUG00010024492|ENSSAUT00010063381|UBE2D2	210	-12.63	-0.1019	71	220	1	150
ENSSAUG00010017848	220	ENSSAUG00010023319|ENSSAUT00010059843|plxdc1	2118	-21.70	-0.1019	1	220	1840	2059
ENSSAUG00010015504	1590	ENSSAUG00010020886|ENSSAUT00010052676|phlda2	417	-41.50	-0.1020	1070	1486	1	417
ENSSAUG00010017089	3290	ENSSAUG00010001456|ENSSAUT00010003706|eno1a	247	-17.64	-0.1020	2325	2571	1	247
ENSSAUG00010017848	220	ENSSAUG00010023633|ENSSAUT00010060836|chrd	3302	-20.91	-0.1020	1	220	1197	1416
ENSSAUG00010017848	220	ENSSAUG00010023633|ENSSAUT00010060818|chrd	3840	-20.91	-0.1020	1	220	1735	1954
ENSSAUG00010017848	220	ENSSAUG00010023633|ENSSAUT00010060889|chrd	3731	-20.91	-0.1020	1	220	2196	2415
ENSSAUG00010017848	220	ENSSAUG00010023633|ENSSAUT00010060892|chrd	2822	-20.91	-0.1020	1	220	1287	1506
ENSSAUG00010017848	220	ENSSAUG00010023633|ENSSAUT00010060909|chrd	2699	-20.91	-0.1020	1	220	1170	1389
ENSSAUG00010017848	220	ENSSAUG00010023633|ENSSAUT00010060882|chrd	4380	-20.91	-0.1020	1	220	2019	2238
ENSSAUG00010017848	220	ENSSAUG00010023633|ENSSAUT00010060805|chrd	4147	-20.91	-0.1020	1	220	1729	1948
ENSSAUG00010017848	180	ENSSAUG00010008872|ENSSAUT00010020943|hdac1	1853	-18.26	-0.1020	1	180	801	980
ENSSAUG00010017848	180	ENSSAUG00010008158|ENSSAUT00010019077|UCHL3	1237	-15.81	-0.1020	1	180	456	635
ENSSAUG00010017848	220	ENSSAUG00010003308|ENSSAUT00010007026|memo1	1232	-19.27	-0.1020	1	220	634	853
ENSSAUG00010017848	220	ENSSAUG00010003308|ENSSAUT00010007023|memo1	1367	-19.27	-0.1020	1	220	769	988
ENSSAUG00010017848	220	ENSSAUG00010003308|ENSSAUT00010007027|memo1	1307	-19.27	-0.1020	1	220	709	928
ENSSAUG00010017848	220	ENSSAUG00010007472|ENSSAUT00010017144|uck2b	1172	-18.26	-0.1020	1	220	67	286
ENSSAUG00010017848	220	ENSSAUG00010009213|ENSSAUT00010021846|tcn2	1593	-21.93	-0.1020	1	220	426	645
ENSSAUG00010017848	220	ENSSAUG00010009213|ENSSAUT00010021843|tcn2	1583	-21.93	-0.1020	1	220	426	645
ENSSAUG00010017848	220	ENSSAUG00010018504|ENSSAUT00010047435|rraga	1366	-19.79	-0.1020	1	220	999	1218
ENSSAUG00010017848	220	ENSSAUG00010018504|ENSSAUT00010047423|rraga	1500	-19.79	-0.1020	1	220	999	1218
ENSSAUG00010017848	220	ENSSAUG00010018504|ENSSAUT00010047426|rraga	1423	-19.79	-0.1020	1	220	999	1218
ENSSAUG00010017848	220	ENSSAUG00010018504|ENSSAUT00010047433|rraga	1354	-19.79	-0.1020	1	220	999	1218
ENSSAUG00010017848	220	ENSSAUG00010022293|ENSSAUT00010056782|inhbb	3719	-22.33	-0.1020	1	220	1301	1520
ENSSAUG00010017848	220	ENSSAUG00010018504|ENSSAUT00010047432|rraga	1375	-19.79	-0.1020	1	220	999	1218
ENSSAUG00010017848	220	ENSSAUG00010018504|ENSSAUT00010047427|rraga	1387	-19.79	-0.1020	1	220	999	1218
ENSSAUG00010017848	220	ENSSAUG00010020022|ENSSAUT00010050576|prss16	1705	-21.31	-0.1020	1	220	1435	1654
ENSSAUG00010017848	220	ENSSAUG00010018504|ENSSAUT00010047431|rraga	1384	-19.79	-0.1020	1	220	999	1218
ENSSAUG00010010920	2412	ENSSAUG00010023807|ENSSAUT00010061195|atp6v0d1	406	-38.58	-0.1021	652	1057	1	406
ENSSAUG00010010920	3227	ENSSAUG00010023807|ENSSAUT00010061195|atp6v0d1	406	-38.58	-0.1021	652	1057	1	406
ENSSAUG00010010920	4961	ENSSAUG00010023807|ENSSAUT00010061195|atp6v0d1	406	-38.58	-0.1021	135	540	1	406
ENSSAUG00010017848	220	ENSSAUG00010000342|ENSSAUT00010000655|cbx8b	1747	-22.16	-0.1021	1	220	164	383
ENSSAUG00010017848	220	ENSSAUG00010004197|ENSSAUT00010008986|psmb1	857	-21.13	-0.1021	1	220	119	338
ENSSAUG00010017848	220	ENSSAUG00010011076|ENSSAUT00010026836|tmod4	1137	-21.13	-0.1021	1	220	677	896
ENSSAUG00010017848	220	ENSSAUG00010021931|ENSSAUT00010055650|ttc36	1218	-18.89	-0.1021	1	220	175	394
ENSSAUG00010020704	3171	ENSSAUG00010002701|ENSSAUT00010005756|snrpg	309	-27.25	-0.1021	714	1022	1	309
ENSSAUG00010022074	4870	ENSSAUG00010011159|ENSSAUT00010027028|saa	351	-33.81	-0.1021	1044	1394	1	351
ENSSAUG00010022074	4328	ENSSAUG00010011159|ENSSAUT00010027028|saa	351	-33.81	-0.1021	502	852	1	351
ENSSAUG00010002983	1203	ENSSAUG00010009280|ENSSAUT00010022075|txnl1	487	-40.86	-0.1022	754	1203	1	450
ENSSAUG00010010920	4961	ENSSAUG00010013540|ENSSAUT00010033452|tcima	303	-28.81	-0.1022	500	802	1	303
ENSSAUG00010015510	573	ENSSAUG00010006427|ENSSAUT00010014402|vps26c	942	-42.62	-0.1022	135	573	1	439
ENSSAUG00010015510	573	ENSSAUG00010009057|ENSSAUT00010021463|si:dkey-69o16.5	846	-52.24	-0.1022	22	573	1	552
ENSSAUG00010017848	220	ENSSAUG00010026982|ENSSAUT00010071488|bin1b	2662	-20.44	-0.1022	1	220	483	702
ENSSAUG00010017848	220	ENSSAUG00010025934|ENSSAUT00010067774|ALYREF	964	-18.81	-0.1022	1	220	411	630
ENSSAUG00010017848	180	ENSSAUG00010022693|ENSSAUT00010057945|setb	1494	-16.86	-0.1022	1	180	1239	1418
ENSSAUG00010017848	180	ENSSAUG00010022693|ENSSAUT00010057947|setb	1317	-16.86	-0.1022	1	180	1062	1241
ENSSAUG00010017848	180	ENSSAUG00010022693|ENSSAUT00010057948|setb	1318	-16.86	-0.1022	1	180	1063	1242
ENSSAUG00010017848	220	ENSSAUG00010009513|ENSSAUT00010022679|nup93	2272	-20.14	-0.1022	1	220	1021	1240
ENSSAUG00010017848	220	ENSSAUG00010011076|ENSSAUT00010026833|tmod4	1149	-20.84	-0.1022	1	220	207	426
ENSSAUG00010017848	220	ENSSAUG00010011076|ENSSAUT00010026779|tmod4	1213	-20.84	-0.1022	1	220	174	393
ENSSAUG00010017848	220	ENSSAUG00010011076|ENSSAUT00010026784|tmod4	1388	-20.84	-0.1022	1	220	349	568
ENSSAUG00010017848	220	ENSSAUG00010009513|ENSSAUT00010022678|nup93	2440	-20.14	-0.1022	1	220	1114	1333
ENSSAUG00010017848	220	ENSSAUG00010011076|ENSSAUT00010026816|tmod4	1164	-20.84	-0.1022	1	220	207	426
ENSSAUG00010017848	220	ENSSAUG00010011076|ENSSAUT00010026781|tmod4	1171	-20.84	-0.1022	1	220	132	351
ENSSAUG00010017848	220	ENSSAUG00010011076|ENSSAUT00010026831|tmod4	1149	-20.84	-0.1022	1	220	207	426
ENSSAUG00010017848	220	ENSSAUG00010023801|ENSSAUT00010061141|rgcc	375	-19.72	-0.1022	1	202	174	375
ENSSAUG00010020077	1364	ENSSAUG00010004215|ENSSAUT00010009031|ptpmt1	640	-40.06	-0.1022	1	422	219	640
ENSSAUG00010015510	573	ENSSAUG00010022375|ENSSAUT00010057322|CCDC88A	6520	-55.05	-0.1023	1	573	4238	4810
ENSSAUG00010015510	573	ENSSAUG00010022375|ENSSAUT00010057317|CCDC88A	6559	-55.05	-0.1023	1	573	4277	4849
ENSSAUG00010015510	573	ENSSAUG00010022375|ENSSAUT00010057323|CCDC88A	6355	-55.05	-0.1023	1	573	4073	4645
ENSSAUG00010015510	573	ENSSAUG00010008226|ENSSAUT00010019222|mid1ip1a	426	-42.86	-0.1023	108	533	1	426
ENSSAUG00010015510	573	ENSSAUG00010009057|ENSSAUT00010021465|si:dkey-69o16.5	657	-45.61	-0.1023	76	573	1	498
ENSSAUG00010016280	2447	ENSSAUG00010018146|ENSSAUT00010045484|snrpf	288	-27.93	-0.1023	1425	1712	1	288
ENSSAUG00010017848	220	ENSSAUG00010000177|ENSSAUT00010000336|si:ch211-204d2.4	2509	-22.40	-0.1023	1	220	715	934
ENSSAUG00010017848	220	ENSSAUG00010026582|ENSSAUT00010069880|lamtor5	665	-19.33	-0.1023	1	220	325	544
ENSSAUG00010017848	220	ENSSAUG00010026377|ENSSAUT00010069353|fbxw7	1734	-21.89	-0.1023	1	220	402	621
ENSSAUG00010017848	220	ENSSAUG00010026377|ENSSAUT00010069355|fbxw7	1770	-21.89	-0.1023	1	220	402	621
ENSSAUG00010020077	956	ENSSAUG00010001996|ENSSAUT00010004141|ACTA1	326	-31.52	-0.1023	1	321	6	326
ENSSAUG00010002983	1203	ENSSAUG00010007481|ENSSAUT00010017171|smx5	451	-42.08	-0.1024	10	460	1	451
ENSSAUG00010002983	1203	ENSSAUG00010007088|ENSSAUT00010016182|H2AZ1	279	-25.70	-0.1024	765	1043	1	279
ENSSAUG00010010920	2412	ENSSAUG00010020126|ENSSAUT00010053415|usp7	312	-31.04	-0.1024	404	715	1	312
ENSSAUG00010010920	3227	ENSSAUG00010020126|ENSSAUT00010053415|usp7	312	-31.04	-0.1024	404	715	1	312
ENSSAUG00010015504	1590	ENSSAUG00010008729|ENSSAUT00010020480|tcp1	349	-33.18	-0.1024	1005	1353	1	349
ENSSAUG00010015510	755	ENSSAUG00010015749|ENSSAUT00010040060|slc38a5a	1290	-45.28	-0.1024	303	755	1	453
ENSSAUG00010015510	755	ENSSAUG00010015749|ENSSAUT00010040005|slc38a5a	1450	-45.28	-0.1024	303	755	1	453
ENSSAUG00010015510	755	ENSSAUG00010015749|ENSSAUT00010039985|slc38a5a	1513	-45.28	-0.1024	303	755	1	453
ENSSAUG00010015510	755	ENSSAUG00010015749|ENSSAUT00010040020|slc38a5a	1396	-45.28	-0.1024	303	755	1	453
ENSSAUG00010015510	796	ENSSAUG00010015749|ENSSAUT00010040082|slc38a5a	1407	-45.28	-0.1024	344	796	1	453
ENSSAUG00010015510	796	ENSSAUG00010015749|ENSSAUT00010040060|slc38a5a	1290	-45.28	-0.1024	344	796	1	453
ENSSAUG00010015510	796	ENSSAUG00010015749|ENSSAUT00010039985|slc38a5a	1513	-45.28	-0.1024	344	796	1	453
ENSSAUG00010015510	796	ENSSAUG00010015749|ENSSAUT00010040020|slc38a5a	1396	-45.28	-0.1024	344	796	1	453
ENSSAUG00010017848	180	ENSSAUG00010023350|ENSSAUT00010059909|bub3	1344	-18.13	-0.1024	1	180	1088	1267
ENSSAUG00010017848	220	ENSSAUG00010009736|ENSSAUT00010023318|trappc11	3328	-20.68	-0.1024	1	220	2291	2510
ENSSAUG00010017848	220	ENSSAUG00010009736|ENSSAUT00010023315|trappc11	3633	-20.68	-0.1024	1	220	2596	2815
ENSSAUG00010017848	220	ENSSAUG00010009736|ENSSAUT00010023317|trappc11	3346	-20.68	-0.1024	1	220	2309	2528
ENSSAUG00010017848	220	ENSSAUG00010009736|ENSSAUT00010023319|trappc11	1915	-20.68	-0.1024	1	220	878	1097
ENSSAUG00010017848	220	ENSSAUG00010009736|ENSSAUT00010023312|trappc11	3639	-20.68	-0.1024	1	220	2602	2821
ENSSAUG00010017848	220	ENSSAUG00010014138|ENSSAUT00010035084|vat1	1473	-20.99	-0.1024	1	220	1219	1438
ENSSAUG00010017848	220	ENSSAUG00010009736|ENSSAUT00010023316|trappc11	3214	-20.68	-0.1024	1	220	2177	2396
ENSSAUG00010017848	220	ENSSAUG00010026864|ENSSAUT00010070738|glud1b	2697	-22.12	-0.1024	1	220	2163	2382
ENSSAUG00010017848	220	ENSSAUG00010022814|ENSSAUT00010058277|SCD1a	1344	-21.09	-0.1024	1	220	601	820
ENSSAUG00010017848	220	ENSSAUG00010026864|ENSSAUT00010070739|glud1b	2476	-22.12	-0.1024	1	220	2082	2301
ENSSAUG00010010920	2412	ENSSAUG00010000729|ENSSAUT00010001510|mrps28	567	-55.64	-0.1025	905	1471	1	567
ENSSAUG00010012182	1062	ENSSAUG00010019460|ENSSAUT00010049118|emp3b	667	-58.85	-0.1025	1	599	69	667
ENSSAUG00010012182	1062	ENSSAUG00010021869|ENSSAUT00010055461|ugt1a1	1819	-57.19	-0.1025	1	571	1249	1819
ENSSAUG00010013187	4204	ENSSAUG00010017789|ENSSAUT00010044591|cirbpb	941	-47.35	-0.1025	1	491	451	941
ENSSAUG00010013187	4141	ENSSAUG00010017789|ENSSAUT00010044591|cirbpb	941	-47.35	-0.1025	1	491	451	941
ENSSAUG00010015505	3943	ENSSAUG00010009057|ENSSAUT00010021463|si:dkey-69o16.5	846	-81.69	-0.1025	916	1761	1	846
ENSSAUG00010015505	1635	ENSSAUG00010009057|ENSSAUT00010021463|si:dkey-69o16.5	846	-81.69	-0.1025	733	1578	1	846
ENSSAUG00010015505	1572	ENSSAUG00010019207|ENSSAUT00010048422|trim8b	1794	-87.39	-0.1025	689	1572	1	884
ENSSAUG00010015510	573	ENSSAUG00010026636|ENSSAUT00010070050|klhl43	2334	-55.76	-0.1025	1	573	170	742
ENSSAUG00010015510	573	ENSSAUG00010017876|ENSSAUT00010044795|tmem182b	1035	-46.04	-0.1025	1	455	581	1035
ENSSAUG00010015510	755	ENSSAUG00010011076|ENSSAUT00010026831|tmod4	1149	-50.74	-0.1025	1	535	615	1149
ENSSAUG00010017848	220	ENSSAUG00010011657|ENSSAUT00010028393|gpat3	1400	-21.11	-0.1025	1	220	298	517
ENSSAUG00010017848	220	ENSSAUG00010025465|ENSSAUT00010066312|psma3	913	-19.38	-0.1025	1	220	127	346
ENSSAUG00010017848	220	ENSSAUG00010025465|ENSSAUT00010066314|psma3	949	-19.38	-0.1025	1	220	163	382
ENSSAUG00010017848	220	ENSSAUG00010025465|ENSSAUT00010066313|psma3	871	-19.38	-0.1025	1	220	85	304
ENSSAUG00010020077	956	ENSSAUG00010007088|ENSSAUT00010016182|H2AZ1	279	-25.21	-0.1025	378	656	1	279
ENSSAUG00010015510	796	ENSSAUG00010025092|ENSSAUT00010065525|col1a1b	3979	-78.48	-0.1026	1	796	1720	2515
ENSSAUG00010015510	796	ENSSAUG00010025092|ENSSAUT00010065415|col1a1b	3961	-78.48	-0.1026	1	796	1666	2461
ENSSAUG00010015510	573	ENSSAUG00010016879|ENSSAUT00010051922|hif1aa	3088	-58.70	-0.1026	1	573	1416	1988
ENSSAUG00010015789	837	ENSSAUG00010025092|ENSSAUT00010065534|col1a1b	3670	-84.44	-0.1026	1	837	2411	3247
ENSSAUG00010016109	1976	ENSSAUG00010025320|ENSSAUT00010065801|nupr1a	231	-17.96	-0.1026	622	852	1	231
ENSSAUG00010017066	1795	ENSSAUG00010020624|ENSSAUT00010051989|bri3	387	-39.09	-0.1026	563	949	1	387
ENSSAUG00010017066	1899	ENSSAUG00010020624|ENSSAUT00010051989|bri3	387	-39.09	-0.1026	563	949	1	387
ENSSAUG00010017848	220	ENSSAUG00010013241|ENSSAUT00010038468|acad9	3063	-19.19	-0.1026	1	220	1398	1617
ENSSAUG00010017848	220	ENSSAUG00010013241|ENSSAUT00010038501|acad9	2228	-19.19	-0.1026	1	220	1398	1617
ENSSAUG00010017848	220	ENSSAUG00010013241|ENSSAUT00010038537|acad9	2264	-19.19	-0.1026	1	220	1398	1617
ENSSAUG00010017848	220	ENSSAUG00010013241|ENSSAUT00010038593|acad9	2108	-19.19	-0.1026	1	220	1320	1539
ENSSAUG00010017848	220	ENSSAUG00010013241|ENSSAUT00010038492|acad9	2258	-19.19	-0.1026	1	220	1398	1617
ENSSAUG00010017848	220	ENSSAUG00010013241|ENSSAUT00010038497|acad9	2252	-19.19	-0.1026	1	220	1398	1617
ENSSAUG00010017848	220	ENSSAUG00010013241|ENSSAUT00010038529|acad9	2096	-19.19	-0.1026	1	220	1293	1512
ENSSAUG00010017848	220	ENSSAUG00010013241|ENSSAUT00010038657|acad9	1581	-19.19	-0.1026	1	220	751	970
ENSSAUG00010017848	220	ENSSAUG00010013241|ENSSAUT00010038627|acad9	1455	-19.19	-0.1026	1	220	652	871
ENSSAUG00010017848	220	ENSSAUG00010024659|ENSSAUT00010063923|dio3	801	-19.59	-0.1026	1	205	597	801
ENSSAUG00010017848	180	ENSSAUG00010006886|ENSSAUT00010015660|pdap1a	1805	-17.24	-0.1026	1	180	1239	1418
ENSSAUG00010017848	180	ENSSAUG00010016632|ENSSAUT00010041611|ERH	930	-18.26	-0.1026	1	180	368	547
ENSSAUG00010017848	180	ENSSAUG00010016632|ENSSAUT00010041612|ERH	792	-18.26	-0.1026	1	180	230	409
ENSSAUG00010020077	1364	ENSSAUG00010026506|ENSSAUT00010069611|ATP5F1B	564	-42.99	-0.1026	1	471	94	564
ENSSAUG00010012182	1062	ENSSAUG00010019190|ENSSAUT00010068107|col1a1a	4400	-105.71	-0.1027	1	1062	2389	3450
ENSSAUG00010012182	1062	ENSSAUG00010007108|ENSSAUT00010016229|twist1b	507	-47.45	-0.1027	248	754	1	507
ENSSAUG00010015789	957	ENSSAUG00010019190|ENSSAUT00010068057|col1a1a	4271	-96.13	-0.1027	1	957	2802	3758
ENSSAUG00010016109	3060	ENSSAUG00010003808|ENSSAUT00010008179|smim12	273	-23.82	-0.1027	315	587	1	273
ENSSAUG00010016109	3060	ENSSAUG00010010057|ENSSAUT00010024223|SUMO4	216	-17.04	-0.1027	323	538	1	216
ENSSAUG00010016109	3175	ENSSAUG00010018146|ENSSAUT00010045484|snrpf	288	-24.14	-0.1027	205	492	1	288
ENSSAUG00010016109	1976	ENSSAUG00010003808|ENSSAUT00010008179|smim12	273	-23.82	-0.1027	730	1002	1	273
ENSSAUG00010016109	1976	ENSSAUG00010010057|ENSSAUT00010024223|SUMO4	216	-17.04	-0.1027	738	953	1	216
ENSSAUG00010016109	1425	ENSSAUG00010018146|ENSSAUT00010045484|snrpf	288	-24.14	-0.1027	205	492	1	288
ENSSAUG00010017848	220	ENSSAUG00010005819|ENSSAUT00010012936|CAV3	1618	-20.13	-0.1027	1	220	620	839
ENSSAUG00010017848	220	ENSSAUG00010005819|ENSSAUT00010012939|CAV3	1453	-20.13	-0.1027	1	220	620	839
ENSSAUG00010017848	180	ENSSAUG00010009518|ENSSAUT00010026122|osbpl2a	2548	-18.07	-0.1027	1	180	317	496
ENSSAUG00010017848	180	ENSSAUG00010009518|ENSSAUT00010026055|osbpl2a	2617	-18.07	-0.1027	1	180	365	544
ENSSAUG00010017848	180	ENSSAUG00010025359|ENSSAUT00010065950|smdt1b	588	-18.39	-0.1027	1	180	220	399
ENSSAUG00010017848	220	ENSSAUG00010002925|ENSSAUT00010006388|vps35l	3057	-22.49	-0.1027	1	220	1997	2216
ENSSAUG00010017848	220	ENSSAUG00010006427|ENSSAUT00010014402|vps26c	942	-20.75	-0.1027	1	220	640	859
ENSSAUG00010017848	220	ENSSAUG00010008160|ENSSAUT00010019037|rbmx	1408	-19.20	-0.1027	1	220	638	857
ENSSAUG00010017848	220	ENSSAUG00010006559|ENSSAUT00010014822|ptpn3	2307	-21.88	-0.1027	1	220	1772	1991
ENSSAUG00010017848	220	ENSSAUG00010006559|ENSSAUT00010014817|ptpn3	3227	-21.88	-0.1027	1	220	2341	2560
ENSSAUG00010017848	220	ENSSAUG00010006559|ENSSAUT00010014824|ptpn3	2235	-21.88	-0.1027	1	220	1661	1880
ENSSAUG00010017848	220	ENSSAUG00010009971|ENSSAUT00010023992|stac3	2985	-19.72	-0.1027	1	220	1393	1612
ENSSAUG00010017848	220	ENSSAUG00010011808|ENSSAUT00010029224|pkma	2474	-21.87	-0.1027	1	220	1329	1548
ENSSAUG00010017848	220	ENSSAUG00010011808|ENSSAUT00010028868|pkma	2402	-21.87	-0.1027	1	220	1329	1548
ENSSAUG00010017848	220	ENSSAUG00010011808|ENSSAUT00010029215|pkma	2600	-21.87	-0.1027	1	220	1329	1548
ENSSAUG00010017848	220	ENSSAUG00010011808|ENSSAUT00010029229|pkma	2471	-21.87	-0.1027	1	220	1329	1548
ENSSAUG00010017848	220	ENSSAUG00010011808|ENSSAUT00010029074|pkma	2402	-21.87	-0.1027	1	220	1329	1548
ENSSAUG00010017848	220	ENSSAUG00010011808|ENSSAUT00010029228|pkma	2411	-21.87	-0.1027	1	220	1329	1548
ENSSAUG00010017848	220	ENSSAUG00010009723|ENSSAUT00010024645|snx17	3463	-20.84	-0.1027	1	220	2484	2703
ENSSAUG00010017848	220	ENSSAUG00010009723|ENSSAUT00010024646|snx17	3472	-20.84	-0.1027	1	220	2484	2703
ENSSAUG00010017848	220	ENSSAUG00010011808|ENSSAUT00010029222|pkma	2396	-21.87	-0.1027	1	220	1329	1548
ENSSAUG00010017848	220	ENSSAUG00010011808|ENSSAUT00010028846|pkma	2475	-21.87	-0.1027	1	220	1329	1548
ENSSAUG00010017848	220	ENSSAUG00010011808|ENSSAUT00010028920|pkma	2468	-21.87	-0.1027	1	220	1329	1548
ENSSAUG00010017848	220	ENSSAUG00010011956|ENSSAUT00010029172|rbm45	1758	-21.15	-0.1027	1	220	1408	1627
ENSSAUG00010017848	220	ENSSAUG00010011808|ENSSAUT00010029220|pkma	2399	-21.87	-0.1027	1	220	1329	1548
ENSSAUG00010017848	220	ENSSAUG00010010335|ENSSAUT00010025682|itih1	2998	-18.89	-0.1027	1	220	1050	1269
ENSSAUG00010017848	220	ENSSAUG00010020487|ENSSAUT00010051611|VGLL3	2042	-21.67	-0.1027	1	220	304	523
ENSSAUG00010015510	573	ENSSAUG00010002085|ENSSAUT00010004318|amotl2a	3930	-54.29	-0.1028	1	573	2169	2741
ENSSAUG00010015510	573	ENSSAUG00010009671|ENSSAUT00010027206|dcaf6	2730	-55.28	-0.1028	1	573	1114	1686
ENSSAUG00010015510	573	ENSSAUG00010001682|ENSSAUT00010003441|hspb11	585	-56.84	-0.1028	3	573	1	571
ENSSAUG00010016074	1195	ENSSAUG00010024492|ENSSAUT00010063381|UBE2D2	210	-15.94	-0.1028	559	768	1	210
ENSSAUG00010017848	5595	ENSSAUG00010000342|ENSSAUT00010000660|cbx8b	344	-30.11	-0.1028	4198	4541	1	344
ENSSAUG00010017848	220	ENSSAUG00010002090|ENSSAUT00010005280|cct7	1725	-22.41	-0.1028	1	220	525	744
ENSSAUG00010017848	220	ENSSAUG00010002090|ENSSAUT00010005206|cct7	2134	-22.41	-0.1028	1	220	776	995
ENSSAUG00010017848	220	ENSSAUG00010002090|ENSSAUT00010005227|cct7	1898	-22.41	-0.1028	1	220	776	995
ENSSAUG00010017848	180	ENSSAUG00010012277|ENSSAUT00010030058|SRSF11	489	-17.27	-0.1028	1	180	150	329
ENSSAUG00010017848	180	ENSSAUG00010012277|ENSSAUT00010030054|SRSF11	1976	-17.27	-0.1028	1	180	150	329
ENSSAUG00010017848	220	ENSSAUG00010007411|ENSSAUT00010017131|inppl1b	3159	-21.48	-0.1028	1	220	2132	2351
ENSSAUG00010017848	220	ENSSAUG00010005879|ENSSAUT00010013082|tex264a	2489	-21.79	-0.1028	1	220	977	1196
ENSSAUG00010017848	220	ENSSAUG00010001724|ENSSAUT00010022743|me3	1761	-21.28	-0.1028	1	220	1152	1371
ENSSAUG00010017848	220	ENSSAUG00010001724|ENSSAUT00010022582|me3	1794	-21.28	-0.1028	1	220	1107	1326
ENSSAUG00010017848	220	ENSSAUG00010001724|ENSSAUT00010022894|me3	1821	-21.28	-0.1028	1	220	1161	1380
ENSSAUG00010017848	220	ENSSAUG00010001724|ENSSAUT00010021436|me3	1860	-21.28	-0.1028	1	220	1152	1371
ENSSAUG00010017848	220	ENSSAUG00010001724|ENSSAUT00010022741|me3	1791	-21.28	-0.1028	1	220	1104	1323
ENSSAUG00010017848	220	ENSSAUG00010001724|ENSSAUT00010022891|me3	1779	-21.28	-0.1028	1	220	1152	1371
ENSSAUG00010017848	220	ENSSAUG00010001724|ENSSAUT00010022889|me3	1773	-21.28	-0.1028	1	220	1143	1362
ENSSAUG00010001613	1821	ENSSAUG00010005685|ENSSAUT00010012605|lamtor4	647	-26.64	-0.1029	1	285	363	647
ENSSAUG00010002184	5178	ENSSAUG00010009507|ENSSAUT00010022657|mta	397	-37.98	-0.1029	218	614	1	397
ENSSAUG00010005522	2711	ENSSAUG00010005079|ENSSAUT00010011151|pin1	709	-70.71	-0.1029	14	722	1	709
ENSSAUG00010005522	2072	ENSSAUG00010005079|ENSSAUT00010011151|pin1	709	-70.71	-0.1029	14	722	1	709
ENSSAUG00010005522	7528	ENSSAUG00010005079|ENSSAUT00010011151|pin1	709	-70.71	-0.1029	14	722	1	709
ENSSAUG00010016209	1270	ENSSAUG00010010760|ENSSAUT00010025952|DBI	825	-25.63	-0.1029	1	291	535	825
ENSSAUG00010017066	1795	ENSSAUG00010001996|ENSSAUT00010004141|ACTA1	326	-31.38	-0.1029	522	847	1	326
ENSSAUG00010017066	1899	ENSSAUG00010001996|ENSSAUT00010004141|ACTA1	326	-31.38	-0.1029	522	847	1	326
ENSSAUG00010017848	180	ENSSAUG00010019173|ENSSAUT00010048330|eif4ebp1	659	-17.29	-0.1029	1	180	95	274
ENSSAUG00010017848	220	ENSSAUG00010010615|ENSSAUT00010025548|aars1	2998	-21.10	-0.1029	1	220	508	727
ENSSAUG00010017848	220	ENSSAUG00010020460|ENSSAUT00010051566|ahsa1b	1286	-20.38	-0.1029	1	220	340	559
ENSSAUG00010017848	220	ENSSAUG00010023084|ENSSAUT00010059816|CDHR1	2412	-20.17	-0.1029	1	220	1444	1663
ENSSAUG00010017848	220	ENSSAUG00010023084|ENSSAUT00010059744|CDHR1	3436	-20.17	-0.1029	1	220	2243	2462
ENSSAUG00010017848	220	ENSSAUG00010023084|ENSSAUT00010059746|CDHR1	3391	-20.17	-0.1029	1	220	2243	2462
ENSSAUG00010017848	220	ENSSAUG00010023084|ENSSAUT00010059757|CDHR1	3334	-20.17	-0.1029	1	220	2243	2462
ENSSAUG00010017848	220	ENSSAUG00010004394|ENSSAUT00010009448|sspn	2894	-20.69	-0.1029	1	220	2586	2805
ENSSAUG00010017848	220	ENSSAUG00010005079|ENSSAUT00010011151|pin1	709	-16.26	-0.1029	1	220	444	663
ENSSAUG00010017848	220	ENSSAUG00010011155|ENSSAUT00010027022|saa	1323	-21.30	-0.1029	1	220	564	783
ENSSAUG00010017848	220	ENSSAUG00010023628|ENSSAUT00010060694|txndc15	1582	-20.47	-0.1029	1	220	797	1016
ENSSAUG00010012182	1062	ENSSAUG00010014697|ENSSAUT00010036593|SLC39A1	2830	-92.68	-0.1030	1	933	1898	2830
ENSSAUG00010013187	4204	ENSSAUG00010004964|ENSSAUT00010010783|zgc:103759	1505	-51.52	-0.1030	1	537	969	1505
ENSSAUG00010013187	4141	ENSSAUG00010004964|ENSSAUT00010010783|zgc:103759	1505	-51.52	-0.1030	1	537	969	1505
ENSSAUG00010015510	573	ENSSAUG00010005055|ENSSAUT00010011631|nol11	2203	-57.08	-0.1030	1	573	507	1079
ENSSAUG00010015510	573	ENSSAUG00010005055|ENSSAUT00010011617|nol11	2248	-57.08	-0.1030	1	573	507	1079
ENSSAUG00010015789	957	ENSSAUG00010019190|ENSSAUT00010068107|col1a1a	4400	-95.00	-0.1030	1	957	2802	3758
ENSSAUG00010016109	3175	ENSSAUG00010013755|ENSSAUT00010034519|calm3a	300	-25.03	-0.1030	1192	1491	1	300
ENSSAUG00010017848	5595	ENSSAUG00010013755|ENSSAUT00010034519|calm3a	300	-26.26	-0.1030	540	839	1	300
ENSSAUG00010017848	180	ENSSAUG00010006741|ENSSAUT00010015284|anxa2b	985	-18.13	-0.1030	1	180	389	568
ENSSAUG00010017848	220	ENSSAUG00010007015|ENSSAUT00010015976|angptl2b	1774	-19.16	-0.1030	1	220	1496	1715
ENSSAUG00010017848	220	ENSSAUG00010007015|ENSSAUT00010015977|angptl2b	1747	-19.16	-0.1030	1	220	1496	1715
ENSSAUG00010017848	220	ENSSAUG00010007015|ENSSAUT00010015978|angptl2b	1798	-19.16	-0.1030	1	220	1496	1715
ENSSAUG00010017848	220	ENSSAUG00010007015|ENSSAUT00010015979|angptl2b	1880	-19.16	-0.1030	1	220	1496	1715
ENSSAUG00010017848	180	ENSSAUG00010005084|ENSSAUT00010011199|yars1	858	-16.48	-0.1030	1	180	184	363
ENSSAUG00010017848	180	ENSSAUG00010005093|ENSSAUT00010011236|gstz1	749	-17.92	-0.1030	1	180	352	531
ENSSAUG00010017848	180	ENSSAUG00010005093|ENSSAUT00010011213|gstz1	674	-17.92	-0.1030	1	180	352	531
ENSSAUG00010017848	180	ENSSAUG00010009971|ENSSAUT00010023992|stac3	2985	-17.71	-0.1030	1	180	1058	1237
ENSSAUG00010017848	180	ENSSAUG00010009971|ENSSAUT00010023989|stac3	3009	-17.71	-0.1030	1	180	1058	1237
ENSSAUG00010017848	180	ENSSAUG00010009971|ENSSAUT00010023995|stac3	2096	-17.71	-0.1030	1	180	1058	1237
ENSSAUG00010017848	220	ENSSAUG00010012407|ENSSAUT00010030404|polr2gl	552	-22.14	-0.1030	1	220	268	487
ENSSAUG00010017848	220	ENSSAUG00010010033|ENSSAUT00010024114|igfbp6b	2854	-18.64	-0.1030	1	220	1329	1548
ENSSAUG00010017848	220	ENSSAUG00010012407|ENSSAUT00010030406|polr2gl	769	-22.14	-0.1030	1	220	411	630
ENSSAUG00010017848	220	ENSSAUG00010012407|ENSSAUT00010030402|polr2gl	831	-22.14	-0.1030	1	220	310	529
ENSSAUG00010017848	220	ENSSAUG00010012407|ENSSAUT00010030400|polr2gl	789	-22.14	-0.1030	1	220	268	487
ENSSAUG00010017848	220	ENSSAUG00010020757|ENSSAUT00010053676|tbc1d17	1704	-21.74	-0.1030	1	220	1207	1426
ENSSAUG00010015510	573	ENSSAUG00010011560|ENSSAUT00010028138|polr3h	1067	-38.25	-0.1031	198	573	1	376
ENSSAUG00010015510	573	ENSSAUG00010025610|ENSSAUT00010066754|NUP62	1958	-56.37	-0.1031	1	573	1023	1595
ENSSAUG00010015510	573	ENSSAUG00010020886|ENSSAUT00010052676|phlda2	417	-33.29	-0.1031	200	573	1	374
ENSSAUG00010015510	755	ENSSAUG00010024490|ENSSAUT00010063375|zgc:110843	804	-36.82	-0.1031	383	755	1	373
ENSSAUG00010016074	1195	ENSSAUG00010011159|ENSSAUT00010027028|saa	351	-35.35	-0.1031	798	1148	1	351
ENSSAUG00010017848	220	ENSSAUG00010003407|ENSSAUT00010007305|brap	2275	-22.27	-0.1031	1	220	45	264
ENSSAUG00010017848	220	ENSSAUG00010003407|ENSSAUT00010007307|brap	2260	-22.27	-0.1031	1	220	45	264
ENSSAUG00010017848	220	ENSSAUG00010018045|ENSSAUT00010045273|ALDH18A1	2616	-20.73	-0.1031	1	220	389	608
ENSSAUG00010017848	220	ENSSAUG00010015340|ENSSAUT00010038967|DHX15	1683	-17.73	-0.1031	41	220	1	180
ENSSAUG00010017848	220	ENSSAUG00010018045|ENSSAUT00010045268|ALDH18A1	2622	-20.73	-0.1031	1	220	389	608
ENSSAUG00010017848	220	ENSSAUG00010026304|ENSSAUT00010069075|anxa5b	1143	-21.44	-0.1031	1	220	288	507
ENSSAUG00010017848	220	ENSSAUG00010026304|ENSSAUT00010069083|anxa5b	862	-21.44	-0.1031	1	220	288	507
ENSSAUG00010017848	220	ENSSAUG00010026304|ENSSAUT00010069092|anxa5b	1007	-21.44	-0.1031	1	220	152	371
ENSSAUG00010017848	220	ENSSAUG00010026304|ENSSAUT00010068973|anxa5b	1316	-21.44	-0.1031	1	220	562	781
ENSSAUG00010017848	220	ENSSAUG00010026304|ENSSAUT00010069024|anxa5b	1331	-21.44	-0.1031	1	220	562	781
ENSSAUG00010017848	220	ENSSAUG00010026304|ENSSAUT00010069076|anxa5b	1000	-21.44	-0.1031	1	220	288	507
ENSSAUG00010017848	180	ENSSAUG00010000328|ENSSAUT00010000621|lsm3	918	-17.32	-0.1031	1	180	194	373
ENSSAUG00010017848	180	ENSSAUG00010000328|ENSSAUT00010000629|lsm3	850	-17.32	-0.1031	1	180	165	344
ENSSAUG00010017848	180	ENSSAUG00010000328|ENSSAUT00010000627|lsm3	740	-17.32	-0.1031	1	180	194	373
ENSSAUG00010017848	220	ENSSAUG00010000419|ENSSAUT00010000869|PPP1CA	1047	-20.83	-0.1031	1	220	704	923
ENSSAUG00010017848	220	ENSSAUG00010000419|ENSSAUT00010000862|PPP1CA	1271	-20.83	-0.1031	1	220	704	923
ENSSAUG00010017848	220	ENSSAUG00010000419|ENSSAUT00010000870|PPP1CA	1112	-20.83	-0.1031	1	220	545	764
ENSSAUG00010017848	220	ENSSAUG00010000613|ENSSAUT00010001173|SDHB	1324	-18.67	-0.1031	1	220	1069	1288
ENSSAUG00010017848	220	ENSSAUG00010000613|ENSSAUT00010001170|SDHB	1378	-18.67	-0.1031	1	220	1123	1342
ENSSAUG00010017848	220	ENSSAUG00010002881|ENSSAUT00010006095|krt15	2413	-19.17	-0.1031	1	220	1217	1436
ENSSAUG00010017848	220	ENSSAUG00010007683|ENSSAUT00010017748|kdm2ba	3271	-19.58	-0.1031	1	220	115	334
ENSSAUG00010017848	220	ENSSAUG00010007683|ENSSAUT00010017749|kdm2ba	3220	-19.58	-0.1031	1	220	64	283
ENSSAUG00010017848	220	ENSSAUG00010019080|ENSSAUT00010048082|tspan18b	2612	-21.45	-0.1031	1	220	1708	1927
ENSSAUG00010017848	220	ENSSAUG00010019080|ENSSAUT00010048084|tspan18b	807	-21.45	-0.1031	1	220	368	587
ENSSAUG00010017848	220	ENSSAUG00010020282|ENSSAUT00010051199|pepd	1735	-21.86	-0.1031	1	219	1517	1735
ENSSAUG00010020077	1364	ENSSAUG00010016714|ENSSAUT00010041916|cryzl1	783	-46.28	-0.1031	1	485	299	783
ENSSAUG00010002786	4497	ENSSAUG00010001996|ENSSAUT00010004141|ACTA1	326	-29.94	-0.1032	3083	3408	1	326
ENSSAUG00010002786	4453	ENSSAUG00010001996|ENSSAUT00010004141|ACTA1	326	-29.94	-0.1032	3039	3364	1	326
ENSSAUG00010013187	4204	ENSSAUG00010020886|ENSSAUT00010052676|phlda2	417	-32.29	-0.1032	49	465	1	417
ENSSAUG00010013187	4141	ENSSAUG00010020886|ENSSAUT00010052676|phlda2	417	-32.29	-0.1032	49	465	1	417
ENSSAUG00010015505	1594	ENSSAUG00010010057|ENSSAUT00010024223|SUMO4	216	-20.02	-0.1032	1113	1328	1	216
ENSSAUG00010015505	3943	ENSSAUG00010010057|ENSSAUT00010024223|SUMO4	216	-20.02	-0.1032	3462	3677	1	216
ENSSAUG00010015510	573	ENSSAUG00010022439|ENSSAUT00010057230|fxr2	2693	-45.22	-0.1032	90	573	1	484
ENSSAUG00010015510	573	ENSSAUG00010025359|ENSSAUT00010065950|smdt1b	588	-28.47	-0.1032	1	295	294	588
ENSSAUG00010016280	2123	ENSSAUG00010003808|ENSSAUT00010008179|smim12	273	-27.15	-0.1032	399	671	1	273
ENSSAUG00010016280	2447	ENSSAUG00010003808|ENSSAUT00010008179|smim12	273	-27.15	-0.1032	399	671	1	273
ENSSAUG00010017848	220	ENSSAUG00010004535|ENSSAUT00010010643|cap1	2205	-20.03	-0.1032	1	220	711	930
ENSSAUG00010017848	220	ENSSAUG00010026304|ENSSAUT00010069004|anxa5b	1187	-19.51	-0.1032	1	220	562	781
ENSSAUG00010017848	220	ENSSAUG00010007683|ENSSAUT00010017745|kdm2ba	3358	-20.02	-0.1032	1	220	874	1093
ENSSAUG00010017848	220	ENSSAUG00010011087|ENSSAUT00010026843|mcl1b	1194	-20.75	-0.1032	1	220	272	491
ENSSAUG00010017848	220	ENSSAUG00010011087|ENSSAUT00010026845|mcl1b	1217	-20.75	-0.1032	1	220	295	514
ENSSAUG00010017848	220	ENSSAUG00010011087|ENSSAUT00010026844|mcl1b	1062	-20.75	-0.1032	1	220	140	359
ENSSAUG00010017848	220	ENSSAUG00010014122|ENSSAUT00010037481|srrt	2858	-21.87	-0.1032	1	220	991	1210
ENSSAUG00010017848	220	ENSSAUG00010025173|ENSSAUT00010065369|si:ch211-243a20.3	1433	-20.84	-0.1032	1	220	722	941
ENSSAUG00010017848	220	ENSSAUG00010020656|ENSSAUT00010052191|galcb	2326	-19.19	-0.1032	1	220	475	694
ENSSAUG00010017848	220	ENSSAUG00010020656|ENSSAUT00010052194|galcb	2305	-19.19	-0.1032	1	220	475	694
ENSSAUG00010026349	1150	ENSSAUG00010018146|ENSSAUT00010045484|snrpf	288	-25.79	-0.1032	878	1150	1	273
ENSSAUG00010001802	1196	ENSSAUG00010006759|ENSSAUT00010015419|ube2v2	946	-22.01	-0.1033	1	220	727	946
ENSSAUG00010012228	4180	ENSSAUG00010018146|ENSSAUT00010045484|snrpf	288	-23.66	-0.1033	721	1008	1	288
ENSSAUG00010012228	4180	ENSSAUG00010021131|ENSSAUT00010053497|ube2na	321	-25.72	-0.1033	594	914	1	321
ENSSAUG00010015510	755	ENSSAUG00010026519|ENSSAUT00010069792|clgn	1452	-47.43	-0.1033	245	755	1	511
ENSSAUG00010015510	796	ENSSAUG00010026519|ENSSAUT00010069792|clgn	1452	-47.43	-0.1033	286	796	1	511
ENSSAUG00010015789	957	ENSSAUG00010011076|ENSSAUT00010026833|tmod4	1149	-47.62	-0.1033	1	509	641	1149
ENSSAUG00010015789	957	ENSSAUG00010020886|ENSSAUT00010052676|phlda2	417	-38.13	-0.1033	1	383	35	417
ENSSAUG00010015789	873	ENSSAUG00010011076|ENSSAUT00010026833|tmod4	1149	-47.62	-0.1033	1	509	641	1149
ENSSAUG00010015789	873	ENSSAUG00010020886|ENSSAUT00010052676|phlda2	417	-38.13	-0.1033	1	383	35	417
ENSSAUG00010015789	837	ENSSAUG00010011076|ENSSAUT00010026833|tmod4	1149	-47.62	-0.1033	1	509	641	1149
ENSSAUG00010015789	837	ENSSAUG00010020886|ENSSAUT00010052676|phlda2	417	-38.13	-0.1033	1	383	35	417
ENSSAUG00010015789	901	ENSSAUG00010011076|ENSSAUT00010026833|tmod4	1149	-47.62	-0.1033	1	509	641	1149
ENSSAUG00010015789	901	ENSSAUG00010020886|ENSSAUT00010052676|phlda2	417	-38.13	-0.1033	1	383	35	417
ENSSAUG00010017848	220	ENSSAUG00010025210|ENSSAUT00010065612|col6a1	4103	-21.28	-0.1033	1	220	3070	3289
ENSSAUG00010017848	220	ENSSAUG00010025210|ENSSAUT00010065613|col6a1	4103	-21.28	-0.1033	1	220	3070	3289
ENSSAUG00010017848	180	ENSSAUG00010009057|ENSSAUT00010021465|si:dkey-69o16.5	657	-18.39	-0.1033	1	180	245	424
ENSSAUG00010017848	220	ENSSAUG00010001065|ENSSAUT00010002261|si:ch211-253b8.5	886	-21.69	-0.1033	1	220	198	417
ENSSAUG00010017848	220	ENSSAUG00010025172|ENSSAUT00010065595|pfkma	2473	-21.28	-0.1033	1	220	287	506
ENSSAUG00010017848	220	ENSSAUG00010026385|ENSSAUT00010069201|timp2b	921	-17.35	-0.1033	1	220	296	515
ENSSAUG00010017848	220	ENSSAUG00010026825|ENSSAUT00010070619|trim63a	1017	-22.41	-0.1033	1	220	302	521
ENSSAUG00010015505	1635	ENSSAUG00010021278|ENSSAUT00010053841|prelid3b	725	-50.65	-0.1034	1106	1635	1	530
ENSSAUG00010015789	873	ENSSAUG00010019190|ENSSAUT00010068102|col1a1a	4349	-86.96	-0.1034	1	873	2604	3476
ENSSAUG00010015941	4547	ENSSAUG00010003808|ENSSAUT00010008179|smim12	273	-27.09	-0.1034	525	797	1	273
ENSSAUG00010016280	2123	ENSSAUG00010024492|ENSSAUT00010063381|UBE2D2	210	-17.17	-0.1034	1655	1864	1	210
ENSSAUG00010017848	180	ENSSAUG00010019084|ENSSAUT00010048096|cd82b	1305	-18.50	-0.1034	1	180	47	226
ENSSAUG00010017848	220	ENSSAUG00010014815|ENSSAUT00010039818|blmh	1615	-20.26	-0.1034	1	220	1330	1549
ENSSAUG00010017848	220	ENSSAUG00010014815|ENSSAUT00010039505|blmh	1633	-20.26	-0.1034	1	220	1348	1567
ENSSAUG00010017848	180	ENSSAUG00010025704|ENSSAUT00010067074|pelo	985	-17.16	-0.1034	1	180	183	362
ENSSAUG00010017848	220	ENSSAUG00010005528|ENSSAUT00010012329|lta4h	1832	-19.44	-0.1034	1	220	1072	1291
ENSSAUG00010017848	220	ENSSAUG00010013616|ENSSAUT00010033730|gorasp2	2127	-21.41	-0.1034	1	220	1269	1488
ENSSAUG00010017848	220	ENSSAUG00010022348|ENSSAUT00010056970|tfdp1a	1798	-20.27	-0.1034	1	220	1053	1272
ENSSAUG00010017848	220	ENSSAUG00010022348|ENSSAUT00010056974|tfdp1a	1747	-20.27	-0.1034	1	220	1053	1272
ENSSAUG00010017848	220	ENSSAUG00010022348|ENSSAUT00010056977|tfdp1a	1053	-20.27	-0.1034	1	220	359	578
ENSSAUG00010017848	220	ENSSAUG00010022348|ENSSAUT00010056975|tfdp1a	1176	-20.27	-0.1034	1	220	482	701
ENSSAUG00010012182	1062	ENSSAUG00010011074|ENSSAUT00010027787|zfr	4129	-76.99	-0.1035	1	824	3306	4129
ENSSAUG00010015510	573	ENSSAUG00010024684|ENSSAUT00010063991|lnx1	3622	-55.04	-0.1035	1	573	769	1341
ENSSAUG00010015510	573	ENSSAUG00010024684|ENSSAUT00010063992|lnx1	3592	-55.04	-0.1035	1	573	769	1341
ENSSAUG00010015510	796	ENSSAUG00010011076|ENSSAUT00010026833|tmod4	1149	-52.36	-0.1035	1	576	574	1149
ENSSAUG00010016280	2447	ENSSAUG00010017789|ENSSAUT00010044590|cirbpb	600	-56.80	-0.1035	828	1427	1	600
ENSSAUG00010017848	220	ENSSAUG00010025034|ENSSAUT00010065895|DDX5	1800	-17.81	-0.1035	1	220	1140	1359
ENSSAUG00010017848	220	ENSSAUG00010025034|ENSSAUT00010065903|DDX5	1470	-17.81	-0.1035	1	220	714	933
ENSSAUG00010017848	220	ENSSAUG00010025034|ENSSAUT00010065912|DDX5	1404	-17.81	-0.1035	1	220	669	888
ENSSAUG00010017848	220	ENSSAUG00010005655|ENSSAUT00010012497|fstl3	1753	-21.33	-0.1035	1	220	47	266
ENSSAUG00010017848	220	ENSSAUG00010008066|ENSSAUT00010018739|mif	818	-15.21	-0.1035	52	220	1	169
ENSSAUG00010017848	220	ENSSAUG00010027589|ENSSAUT00010072964|snd1	2882	-20.38	-0.1035	1	220	2256	2475
ENSSAUG00010017848	220	ENSSAUG00010027589|ENSSAUT00010072963|snd1	2975	-20.38	-0.1035	1	220	2349	2568
ENSSAUG00010017848	220	ENSSAUG00010027589|ENSSAUT00010072945|snd1	4038	-20.38	-0.1035	1	220	3412	3631
ENSSAUG00010017848	220	ENSSAUG00010027589|ENSSAUT00010072957|snd1	3918	-20.38	-0.1035	1	220	3292	3511
ENSSAUG00010017848	220	ENSSAUG00010020714|ENSSAUT00010053601|MFSD2A	1377	-19.77	-0.1035	1	220	1142	1361
ENSSAUG00010017848	220	ENSSAUG00010027589|ENSSAUT00010072961|snd1	3059	-20.38	-0.1035	1	220	2433	2652
ENSSAUG00010017848	220	ENSSAUG00010027589|ENSSAUT00010072965|snd1	3050	-20.38	-0.1035	1	220	2424	2643
ENSSAUG00010017848	220	ENSSAUG00010027589|ENSSAUT00010072942|snd1	4212	-20.38	-0.1035	1	220	3391	3610
ENSSAUG00010017848	220	ENSSAUG00010027589|ENSSAUT00010072966|snd1	3050	-20.38	-0.1035	1	220	2424	2643
ENSSAUG00010002983	1203	ENSSAUG00010025320|ENSSAUT00010065801|nupr1a	231	-21.04	-0.1036	381	611	1	231
ENSSAUG00010015504	1590	ENSSAUG00010011159|ENSSAUT00010027028|saa	351	-30.86	-0.1036	566	916	1	351
ENSSAUG00010017066	1795	ENSSAUG00010014856|ENSSAUT00010037006|phlda3	441	-42.68	-0.1036	497	937	1	441
ENSSAUG00010017066	1899	ENSSAUG00010014856|ENSSAUT00010037006|phlda3	441	-42.68	-0.1036	497	937	1	441
ENSSAUG00010017848	220	ENSSAUG00010001401|ENSSAUT00010002983|ca6	1590	-21.24	-0.1036	1	220	182	401
ENSSAUG00010017848	220	ENSSAUG00010001401|ENSSAUT00010002989|ca6	1614	-21.24	-0.1036	1	220	182	401
ENSSAUG00010017848	220	ENSSAUG00010001401|ENSSAUT00010002976|ca6	1542	-21.24	-0.1036	1	220	182	401
ENSSAUG00010017848	220	ENSSAUG00010025934|ENSSAUT00010067772|ALYREF	1235	-22.37	-0.1036	1	220	143	362
ENSSAUG00010017848	5595	ENSSAUG00010018146|ENSSAUT00010045484|snrpf	288	-25.29	-0.1036	4248	4535	1	288
ENSSAUG00010017848	180	ENSSAUG00010007967|ENSSAUT00010018572|stmn1a	685	-16.79	-0.1036	1	179	507	685
ENSSAUG00010017848	220	ENSSAUG00010007411|ENSSAUT00010017291|inppl1b	3147	-21.66	-0.1036	1	220	2602	2821
ENSSAUG00010017848	220	ENSSAUG00010014174|ENSSAUT00010038630|mrc2	4323	-21.65	-0.1036	1	220	167	386
ENSSAUG00010017848	220	ENSSAUG00010012725|ENSSAUT00010031230|nsdhl	2732	-22.69	-0.1036	1	220	1818	2037
ENSSAUG00010017848	220	ENSSAUG00010026953|ENSSAUT00010071040|nexn	2055	-21.86	-0.1036	1	220	802	1021
ENSSAUG00010017848	220	ENSSAUG00010025611|ENSSAUT00010066763|TIMP3	3732	-21.04	-0.1036	1	220	251	470
ENSSAUG00010015510	573	ENSSAUG00010021969|ENSSAUT00010055784|lipg	2606	-57.74	-0.1037	1	573	1280	1852
ENSSAUG00010015510	573	ENSSAUG00010026028|ENSSAUT00010068083|rrbp1a	3835	-56.95	-0.1037	1	573	933	1505
ENSSAUG00010015510	573	ENSSAUG00010026028|ENSSAUT00010068079|rrbp1a	3913	-56.95	-0.1037	1	573	933	1505
ENSSAUG00010015510	573	ENSSAUG00010026028|ENSSAUT00010068086|rrbp1a	3820	-56.95	-0.1037	1	573	933	1505
ENSSAUG00010016109	1976	ENSSAUG00010000729|ENSSAUT00010001510|mrps28	567	-54.32	-0.1037	476	1042	1	567
ENSSAUG00010017848	180	ENSSAUG00010018414|ENSSAUT00010046242|csnk2b	3346	-17.31	-0.1037	1	180	2059	2238
ENSSAUG00010017848	220	ENSSAUG00010005351|ENSSAUT00010011781|cacng1a	1684	-20.84	-0.1037	1	220	818	1037
ENSSAUG00010017848	220	ENSSAUG00010023205|ENSSAUT00010059428|ctns	1215	-18.87	-0.1037	1	220	980	1199
ENSSAUG00010017848	220	ENSSAUG00010004438|ENSSAUT00010009667|ppt1	1144	-20.94	-0.1037	1	220	888	1107
ENSSAUG00010017848	220	ENSSAUG00010005904|ENSSAUT00010013152|pim1	2650	-20.54	-0.1037	1	220	200	419
ENSSAUG00010017848	220	ENSSAUG00010011722|ENSSAUT00010028996|rbsn	2259	-21.77	-0.1037	1	220	588	807
ENSSAUG00010017848	220	ENSSAUG00010011722|ENSSAUT00010028963|rbsn	2611	-21.77	-0.1037	1	220	570	789
ENSSAUG00010017848	220	ENSSAUG00010012573|ENSSAUT00010031365|ero1a	1373	-20.53	-0.1037	1	220	302	521
ENSSAUG00010017848	220	ENSSAUG00010012573|ENSSAUT00010031037|ero1a	1364	-20.53	-0.1037	1	220	302	521
ENSSAUG00010017848	220	ENSSAUG00010012573|ENSSAUT00010031033|ero1a	1406	-20.53	-0.1037	1	220	302	521
ENSSAUG00010017848	220	ENSSAUG00010012573|ENSSAUT00010031438|ero1a	1301	-20.53	-0.1037	1	220	302	521
ENSSAUG00010017848	220	ENSSAUG00010012573|ENSSAUT00010031405|ero1a	1325	-20.53	-0.1037	1	220	302	521
ENSSAUG00010017848	220	ENSSAUG00010012573|ENSSAUT00010031250|ero1a	1424	-20.53	-0.1037	1	220	302	521
ENSSAUG00010017848	220	ENSSAUG00010012554|ENSSAUT00010030923|gys1	2064	-19.50	-0.1037	1	220	637	856
ENSSAUG00010017848	220	ENSSAUG00010011722|ENSSAUT00010028961|rbsn	5306	-21.77	-0.1037	1	220	3232	3451
ENSSAUG00010017848	220	ENSSAUG00010012573|ENSSAUT00010031322|ero1a	1400	-20.53	-0.1037	1	220	302	521
ENSSAUG00010017848	220	ENSSAUG00010012554|ENSSAUT00010030924|gys1	1893	-19.50	-0.1037	1	220	637	856
ENSSAUG00010017848	220	ENSSAUG00010026394|ENSSAUT00010069219|fcf1	779	-19.60	-0.1037	1	220	133	352
ENSSAUG00010017848	220	ENSSAUG00010017495|ENSSAUT00010043786|oaz2a	1052	-16.80	-0.1037	1	220	632	851
ENSSAUG00010013187	4141	ENSSAUG00010013755|ENSSAUT00010034519|calm3a	300	-29.59	-0.1038	326	625	1	300
ENSSAUG00010015510	573	ENSSAUG00010008079|ENSSAUT00010019966|CTNND1	2673	-49.43	-0.1038	1	494	2180	2673
ENSSAUG00010015510	796	ENSSAUG00010019190|ENSSAUT00010068143|col1a1a	4571	-80.47	-0.1038	1	796	3086	3881
ENSSAUG00010015510	573	ENSSAUG00010021634|ENSSAUT00010054821|optn	2223	-48.90	-0.1038	1	573	345	917
ENSSAUG00010017848	220	ENSSAUG00010025521|ENSSAUT00010066495|arg2	1120	-18.89	-0.1038	1	220	460	679
ENSSAUG00010017848	220	ENSSAUG00010023400|ENSSAUT00010060013|cyp1a1	2065	-21.17	-0.1038	1	220	1578	1797
ENSSAUG00010017848	220	ENSSAUG00010023400|ENSSAUT00010060014|cyp1a1	2041	-21.17	-0.1038	1	220	1554	1773
ENSSAUG00010017848	220	ENSSAUG00010005866|ENSSAUT00010013108|slc6a14	1991	-22.22	-0.1038	1	220	1598	1817
ENSSAUG00010017848	220	ENSSAUG00010008131|ENSSAUT00010019043|srp72	2850	-19.20	-0.1038	1	220	520	739
ENSSAUG00010017848	220	ENSSAUG00010005866|ENSSAUT00010013105|slc6a14	2673	-22.22	-0.1038	1	220	2354	2573
ENSSAUG00010017848	220	ENSSAUG00010005866|ENSSAUT00010013100|slc6a14	1929	-22.22	-0.1038	1	220	1616	1835
ENSSAUG00010017848	220	ENSSAUG00010005866|ENSSAUT00010013102|slc6a14	2009	-22.22	-0.1038	1	220	1616	1835
ENSSAUG00010017848	220	ENSSAUG00010005866|ENSSAUT00010013109|slc6a14	1992	-22.22	-0.1038	1	220	1599	1818
ENSSAUG00010017848	220	ENSSAUG00010005866|ENSSAUT00010013110|slc6a14	1950	-22.22	-0.1038	1	220	1613	1832
ENSSAUG00010017848	220	ENSSAUG00010015399|ENSSAUT00010038371|mars2	1797	-20.24	-0.1038	1	220	824	1043
ENSSAUG00010017848	220	ENSSAUG00010016456|ENSSAUT00010041089|nup50	1721	-19.30	-0.1038	1	220	1136	1355
ENSSAUG00010017848	220	ENSSAUG00010016632|ENSSAUT00010041611|ERH	930	-18.06	-0.1038	1	220	296	515
ENSSAUG00010017848	220	ENSSAUG00010016632|ENSSAUT00010041612|ERH	792	-18.06	-0.1038	1	220	296	515
ENSSAUG00010017848	220	ENSSAUG00010025150|ENSSAUT00010065308|larp4aa	1767	-19.21	-0.1038	1	220	38	257
ENSSAUG00010002982	1020	ENSSAUG00010007967|ENSSAUT00010018573|stmn1a	682	-32.00	-0.1039	1	337	346	682
ENSSAUG00010015510	573	ENSSAUG00010011265|ENSSAUT00010027598|dpp3	2085	-40.41	-0.1039	159	573	1	415
ENSSAUG00010015510	755	ENSSAUG00010025092|ENSSAUT00010065525|col1a1b	3979	-74.18	-0.1039	1	755	1761	2515
ENSSAUG00010015510	755	ENSSAUG00010025092|ENSSAUT00010065415|col1a1b	3961	-74.18	-0.1039	1	755	1707	2461
ENSSAUG00010015510	796	ENSSAUG00010019595|ENSSAUT00010049477|PURB	930	-60.16	-0.1039	158	796	1	639
ENSSAUG00010015510	796	ENSSAUG00010023027|ENSSAUT00010063087|LRPPRC	3918	-56.60	-0.1039	1	577	3342	3918
ENSSAUG00010017848	180	ENSSAUG00010014686|ENSSAUT00010036558|lsm8	788	-16.94	-0.1039	1	180	369	548
ENSSAUG00010017848	220	ENSSAUG00010004203|ENSSAUT00010009715|selenbp1	1821	-20.37	-0.1039	1	220	683	902
ENSSAUG00010017848	220	ENSSAUG00010007684|ENSSAUT00010018051|ktn1	4791	-22.13	-0.1039	1	220	2505	2724
ENSSAUG00010017848	220	ENSSAUG00010007684|ENSSAUT00010018055|ktn1	4380	-22.13	-0.1039	1	220	2094	2313
ENSSAUG00010017848	220	ENSSAUG00010007684|ENSSAUT00010018045|ktn1	4878	-22.13	-0.1039	1	220	2592	2811
ENSSAUG00010017848	220	ENSSAUG00010007684|ENSSAUT00010018063|ktn1	3396	-22.13	-0.1039	1	220	2007	2226
ENSSAUG00010017848	220	ENSSAUG00010011600|ENSSAUT00010035033|faf1	2785	-21.82	-0.1039	1	220	1294	1513
ENSSAUG00010017848	220	ENSSAUG00010011600|ENSSAUT00010034193|faf1	2488	-21.82	-0.1039	1	220	1294	1513
ENSSAUG00010017848	220	ENSSAUG00010011600|ENSSAUT00010034888|faf1	2620	-21.82	-0.1039	1	220	1294	1513
ENSSAUG00010017848	220	ENSSAUG00010011600|ENSSAUT00010034974|faf1	2833	-21.82	-0.1039	1	220	1294	1513
ENSSAUG00010017848	220	ENSSAUG00010009691|ENSSAUT00010023168|ssrp1a	2547	-18.60	-0.1039	24	220	1	197
ENSSAUG00010017848	220	ENSSAUG00010011600|ENSSAUT00010034028|faf1	3262	-21.82	-0.1039	1	220	1294	1513
ENSSAUG00010017848	220	ENSSAUG00010011600|ENSSAUT00010034031|faf1	3016	-21.82	-0.1039	1	220	1294	1513
ENSSAUG00010017848	220	ENSSAUG00010011600|ENSSAUT00010034593|faf1	2962	-21.82	-0.1039	1	220	1294	1513
ENSSAUG00010017848	220	ENSSAUG00010011600|ENSSAUT00010035177|faf1	1875	-21.82	-0.1039	1	220	249	468
ENSSAUG00010017848	220	ENSSAUG00010011600|ENSSAUT00010034886|faf1	2707	-21.82	-0.1039	1	220	1294	1513
ENSSAUG00010002982	1020	ENSSAUG00010007967|ENSSAUT00010018574|stmn1a	676	-31.29	-0.1040	1	331	346	676
ENSSAUG00010002982	1020	ENSSAUG00010007967|ENSSAUT00010018572|stmn1a	685	-31.29	-0.1040	1	340	346	685
ENSSAUG00010005522	2711	ENSSAUG00010026154|ENSSAUT00010068475|C4orf33	1007	-95.75	-0.1040	1	924	84	1007
ENSSAUG00010005522	2072	ENSSAUG00010026154|ENSSAUT00010068475|C4orf33	1007	-95.75	-0.1040	1	924	84	1007
ENSSAUG00010005522	7528	ENSSAUG00010026154|ENSSAUT00010068475|C4orf33	1007	-95.75	-0.1040	1	924	84	1007
ENSSAUG00010010920	4997	ENSSAUG00010018382|ENSSAUT00010046169|eif1axa	396	-30.26	-0.1040	208	603	1	396
ENSSAUG00010010920	2412	ENSSAUG00010015460|ENSSAUT00010038572|pfdn6	605	-49.00	-0.1040	1	486	120	605
ENSSAUG00010010920	3227	ENSSAUG00010015460|ENSSAUT00010038572|pfdn6	605	-49.00	-0.1040	1	486	120	605
ENSSAUG00010015510	796	ENSSAUG00010019190|ENSSAUT00010068068|col1a1a	4601	-79.24	-0.1040	1	796	1823	2618
ENSSAUG00010015510	796	ENSSAUG00010019190|ENSSAUT00010068056|col1a1a	4400	-79.24	-0.1040	1	796	1823	2618
ENSSAUG00010015510	796	ENSSAUG00010019190|ENSSAUT00010068107|col1a1a	4400	-79.24	-0.1040	1	796	1823	2618
ENSSAUG00010015510	796	ENSSAUG00010019190|ENSSAUT00010068066|col1a1a	4664	-79.24	-0.1040	1	796	1823	2618
ENSSAUG00010015510	573	ENSSAUG00010011317|ENSSAUT00010027496|ftr67	2170	-57.53	-0.1040	1	573	578	1150
ENSSAUG00010016280	2123	ENSSAUG00010000729|ENSSAUT00010001510|mrps28	567	-57.51	-0.1040	1097	1663	1	567
ENSSAUG00010017848	220	ENSSAUG00010002546|ENSSAUT00010007459|dyrk1b	2980	-21.12	-0.1040	1	220	983	1202
ENSSAUG00010017848	220	ENSSAUG00010002546|ENSSAUT00010007509|dyrk1b	1944	-21.12	-0.1040	1	220	7	226
ENSSAUG00010017848	220	ENSSAUG00010002546|ENSSAUT00010007535|dyrk1b	1965	-21.12	-0.1040	1	220	7	226
ENSSAUG00010017848	220	ENSSAUG00010016714|ENSSAUT00010041916|cryzl1	783	-21.31	-0.1040	1	220	313	532
ENSSAUG00010017848	220	ENSSAUG00010019701|ENSSAUT00010050635|gpib	1758	-21.32	-0.1040	1	220	680	899
ENSSAUG00010017848	220	ENSSAUG00010019701|ENSSAUT00010050414|gpib	1824	-21.32	-0.1040	1	220	680	899
ENSSAUG00010017848	220	ENSSAUG00010019701|ENSSAUT00010050557|gpib	1719	-21.32	-0.1040	1	220	680	899
ENSSAUG00010017848	220	ENSSAUG00010019701|ENSSAUT00010051112|gpib	1692	-21.32	-0.1040	1	220	584	803
ENSSAUG00010017848	220	ENSSAUG00010019701|ENSSAUT00010050934|gpib	1737	-21.32	-0.1040	1	220	680	899
ENSSAUG00010017848	220	ENSSAUG00010019701|ENSSAUT00010051092|gpib	1665	-21.32	-0.1040	1	220	584	803
ENSSAUG00010017848	220	ENSSAUG00010022293|ENSSAUT00010056783|inhbb	2028	-22.25	-0.1040	1	220	1000	1219
ENSSAUG00010017848	220	ENSSAUG00010019701|ENSSAUT00010050582|gpib	1695	-21.32	-0.1040	1	220	680	899
ENSSAUG00010001416	2815	ENSSAUG00010005093|ENSSAUT00010011230|gstz1	800	-29.88	-0.1041	1	303	498	800
ENSSAUG00010002184	5178	ENSSAUG00010001996|ENSSAUT00010004141|ACTA1	326	-32.58	-0.1041	1044	1369	1	326
ENSSAUG00010005522	2357	ENSSAUG00010020382|ENSSAUT00010051416|atp5if1a	548	-37.59	-0.1041	1	428	121	548
ENSSAUG00010005522	7130	ENSSAUG00010020382|ENSSAUT00010051416|atp5if1a	548	-37.59	-0.1041	1	428	121	548
ENSSAUG00010010920	4997	ENSSAUG00010001996|ENSSAUT00010004141|ACTA1	326	-28.84	-0.1041	1	315	12	326
ENSSAUG00010010920	4961	ENSSAUG00010010325|ENSSAUT00010024842|mustn1b	594	-38.52	-0.1041	1	386	209	594
ENSSAUG00010012182	1062	ENSSAUG00010020886|ENSSAUT00010052676|phlda2	417	-41.10	-0.1041	212	628	1	417
ENSSAUG00010015510	573	ENSSAUG00010026982|ENSSAUT00010071498|bin1b	2617	-56.20	-0.1041	1	573	1431	2003
ENSSAUG00010017066	1795	ENSSAUG00010008729|ENSSAUT00010020480|tcp1	349	-30.61	-0.1041	596	944	1	349
ENSSAUG00010017066	1899	ENSSAUG00010008729|ENSSAUT00010020480|tcp1	349	-30.61	-0.1041	596	944	1	349
ENSSAUG00010017848	220	ENSSAUG00010010026|ENSSAUT00010024103|atp6v1h	1507	-22.70	-0.1041	1	220	474	693
ENSSAUG00010017848	220	ENSSAUG00010010026|ENSSAUT00010024119|atp6v1h	1486	-22.70	-0.1041	1	220	453	672
ENSSAUG00010017848	220	ENSSAUG00010010026|ENSSAUT00010024120|atp6v1h	1546	-22.70	-0.1041	1	220	528	747
ENSSAUG00010017848	220	ENSSAUG00010010026|ENSSAUT00010024101|atp6v1h	1663	-22.70	-0.1041	1	220	621	840
ENSSAUG00010017848	220	ENSSAUG00010010026|ENSSAUT00010024117|atp6v1h	1498	-22.70	-0.1041	1	220	465	684
ENSSAUG00010017848	220	ENSSAUG00010010026|ENSSAUT00010024116|atp6v1h	1443	-22.70	-0.1041	1	220	474	693
ENSSAUG00010017848	220	ENSSAUG00010010026|ENSSAUT00010024121|atp6v1h	1510	-22.70	-0.1041	1	220	528	747
ENSSAUG00010017848	220	ENSSAUG00010000163|ENSSAUT00010000321|tapbp.2	2172	-21.03	-0.1041	1	220	754	973
ENSSAUG00010017848	220	ENSSAUG00010000163|ENSSAUT00010000325|tapbp.2	2490	-21.03	-0.1041	1	220	1493	1712
ENSSAUG00010017848	220	ENSSAUG00010000163|ENSSAUT00010000315|tapbp.2	2911	-21.03	-0.1041	1	220	1493	1712
ENSSAUG00010017848	220	ENSSAUG00010015885|ENSSAUT00010039608|SRL	3683	-22.39	-0.1041	1	220	3296	3515
ENSSAUG00010017848	220	ENSSAUG00010012704|ENSSAUT00010031189|zgc:162396	1127	-19.05	-0.1041	1	220	347	566
ENSSAUG00010017848	220	ENSSAUG00010013669|ENSSAUT00010033874|u2af1	3706	-22.80	-0.1041	1	220	449	668
ENSSAUG00010017848	220	ENSSAUG00010013273|ENSSAUT00010033733|si:ch211-117c9.5	2458	-19.78	-0.1041	1	207	2252	2458
ENSSAUG00010017848	220	ENSSAUG00010023964|ENSSAUT00010061720|sumf1	1608	-21.75	-0.1041	1	220	814	1033
ENSSAUG00010017848	220	ENSSAUG00010020610|ENSSAUT00010052126|rbb4l	1875	-20.62	-0.1041	1	220	940	1159
ENSSAUG00010017848	220	ENSSAUG00010020610|ENSSAUT00010052154|rbb4l	1809	-20.62	-0.1041	1	220	940	1159
ENSSAUG00010017848	220	ENSSAUG00010023964|ENSSAUT00010061722|sumf1	1461	-21.75	-0.1041	1	220	814	1033
ENSSAUG00010017848	220	ENSSAUG00010020610|ENSSAUT00010052147|rbb4l	1822	-20.62	-0.1041	1	220	940	1159
ENSSAUG00010017848	220	ENSSAUG00010020610|ENSSAUT00010052156|rbb4l	1851	-20.62	-0.1041	1	220	940	1159
ENSSAUG00010017848	220	ENSSAUG00010025548|ENSSAUT00010066599|lrig3	4216	-22.70	-0.1041	1	220	601	820
ENSSAUG00010017848	220	ENSSAUG00010024694|ENSSAUT00010064033|psmc2	1526	-19.89	-0.1041	1	220	583	802
ENSSAUG00010017848	220	ENSSAUG00010024694|ENSSAUT00010064034|psmc2	1313	-19.89	-0.1041	1	220	583	802
ENSSAUG00010015505	1572	ENSSAUG00010004017|ENSSAUT00010008683|sgcd	882	-66.79	-0.1042	916	1572	1	657
ENSSAUG00010015505	1572	ENSSAUG00010004017|ENSSAUT00010008689|sgcd	783	-73.35	-0.1042	859	1572	1	714
ENSSAUG00010015505	1572	ENSSAUG00010004017|ENSSAUT00010008679|sgcd	1217	-66.79	-0.1042	916	1572	1	657
ENSSAUG00010015510	573	ENSSAUG00010007411|ENSSAUT00010017131|inppl1b	3159	-51.06	-0.1042	1	573	1476	2048
ENSSAUG00010015510	573	ENSSAUG00010007411|ENSSAUT00010017213|inppl1b	4654	-51.06	-0.1042	1	573	2638	3210
ENSSAUG00010015510	573	ENSSAUG00010007411|ENSSAUT00010017291|inppl1b	3147	-51.06	-0.1042	1	573	1518	2090
ENSSAUG00010015510	573	ENSSAUG00010007411|ENSSAUT00010017176|inppl1b	3138	-51.06	-0.1042	1	573	1491	2063
ENSSAUG00010015789	957	ENSSAUG00010019190|ENSSAUT00010067673|col1a1a	4913	-97.64	-0.1042	1	957	3000	3956
ENSSAUG00010015789	957	ENSSAUG00010019190|ENSSAUT00010068068|col1a1a	4601	-97.64	-0.1042	1	957	2802	3758
ENSSAUG00010015789	957	ENSSAUG00010019190|ENSSAUT00010068066|col1a1a	4664	-97.64	-0.1042	1	957	2802	3758
ENSSAUG00010015789	957	ENSSAUG00010025422|ENSSAUT00010066134|ppiaa	680	-32.30	-0.1042	1	352	329	680
ENSSAUG00010015789	873	ENSSAUG00010025422|ENSSAUT00010066134|ppiaa	680	-32.30	-0.1042	1	352	329	680
ENSSAUG00010015789	837	ENSSAUG00010025422|ENSSAUT00010066134|ppiaa	680	-32.30	-0.1042	1	352	329	680
ENSSAUG00010016209	1270	ENSSAUG00010001996|ENSSAUT00010004141|ACTA1	326	-29.08	-0.1042	201	526	1	326
ENSSAUG00010017848	220	ENSSAUG00010014815|ENSSAUT00010039824|blmh	1541	-18.96	-0.1042	1	212	1330	1541
ENSSAUG00010017848	220	ENSSAUG00010024908|ENSSAUT00010064918|abcf2a	2057	-21.25	-0.1042	1	220	439	658
ENSSAUG00010017848	220	ENSSAUG00010024908|ENSSAUT00010064900|abcf2a	2237	-21.25	-0.1042	1	220	619	838
ENSSAUG00010017848	220	ENSSAUG00010024908|ENSSAUT00010064903|abcf2a	2057	-21.25	-0.1042	1	220	439	658
ENSSAUG00010017848	220	ENSSAUG00010000328|ENSSAUT00010000618|lsm3	933	-19.06	-0.1042	1	220	181	400
ENSSAUG00010017848	220	ENSSAUG00010000328|ENSSAUT00010000621|lsm3	918	-19.06	-0.1042	1	220	127	346
ENSSAUG00010017848	220	ENSSAUG00010000328|ENSSAUT00010000629|lsm3	850	-19.06	-0.1042	1	220	98	317
ENSSAUG00010017848	220	ENSSAUG00010000328|ENSSAUT00010000627|lsm3	740	-19.06	-0.1042	1	220	127	346
ENSSAUG00010020077	956	ENSSAUG00010010962|ENSSAUT00010026514|btg3	844	-42.09	-0.1042	1	422	423	844
ENSSAUG00010024948	2869	ENSSAUG00010025320|ENSSAUT00010065801|nupr1a	231	-20.52	-0.1042	164	394	1	231
ENSSAUG00010001802	1196	ENSSAUG00010007896|ENSSAUT00010018198|cltb	853	-31.60	-0.1043	1	354	500	853
ENSSAUG00010002786	4497	ENSSAUG00010025320|ENSSAUT00010065801|nupr1a	231	-18.35	-0.1043	2579	2809	1	231
ENSSAUG00010002786	4453	ENSSAUG00010025320|ENSSAUT00010065801|nupr1a	231	-18.35	-0.1043	2535	2765	1	231
ENSSAUG00010003663	1157	ENSSAUG00010003808|ENSSAUT00010008179|smim12	273	-28.06	-0.1043	254	526	1	273
ENSSAUG00010005522	2357	ENSSAUG00010001996|ENSSAUT00010004142|ACTA1	425	-31.40	-0.1043	1	344	82	425
ENSSAUG00010005522	7130	ENSSAUG00010001996|ENSSAUT00010004142|ACTA1	425	-31.40	-0.1043	1	344	82	425
ENSSAUG00010015504	1590	ENSSAUG00010014856|ENSSAUT00010037006|phlda3	441	-42.04	-0.1043	1015	1455	1	441
ENSSAUG00010015510	796	ENSSAUG00010011076|ENSSAUT00010026836|tmod4	1137	-52.80	-0.1043	1	564	574	1137
ENSSAUG00010015789	837	ENSSAUG00010025092|ENSSAUT00010065113|col1a1b	4654	-85.33	-0.1043	1	837	772	1608
ENSSAUG00010015789	837	ENSSAUG00010025092|ENSSAUT00010065271|col1a1b	5323	-85.33	-0.1043	1	837	1154	1990
ENSSAUG00010016109	1976	ENSSAUG00010010484|ENSSAUT00010025201|tomm20b	429	-42.65	-0.1043	663	1091	1	429
ENSSAUG00010017848	180	ENSSAUG00010022035|ENSSAUT00010055963|ch25hl3	1105	-18.26	-0.1043	1	180	6	185
ENSSAUG00010017848	220	ENSSAUG00010002646|ENSSAUT00010005663|ccng1	972	-19.20	-0.1043	1	220	376	595
ENSSAUG00010017848	220	ENSSAUG00010011265|ENSSAUT00010027374|dpp3	2749	-21.91	-0.1043	1	220	1416	1635
ENSSAUG00010017848	220	ENSSAUG00010011265|ENSSAUT00010027375|dpp3	2740	-21.91	-0.1043	1	220	1416	1635
ENSSAUG00010017848	220	ENSSAUG00010011265|ENSSAUT00010027607|dpp3	2764	-21.91	-0.1043	1	220	1425	1644
ENSSAUG00010017848	220	ENSSAUG00010011265|ENSSAUT00010027605|dpp3	2707	-21.91	-0.1043	1	220	1416	1635
ENSSAUG00010017848	220	ENSSAUG00010011265|ENSSAUT00010027555|dpp3	2671	-21.91	-0.1043	1	220	821	1040
ENSSAUG00010017848	220	ENSSAUG00010011265|ENSSAUT00010027569|dpp3	2743	-21.91	-0.1043	1	220	1416	1635
ENSSAUG00010017848	220	ENSSAUG00010011265|ENSSAUT00010027542|dpp3	3236	-21.91	-0.1043	1	220	1386	1605
ENSSAUG00010017848	220	ENSSAUG00010011265|ENSSAUT00010027598|dpp3	2085	-21.91	-0.1043	1	220	881	1100
ENSSAUG00010017848	220	ENSSAUG00010011265|ENSSAUT00010027530|dpp3	3323	-21.91	-0.1043	1	220	1458	1677
ENSSAUG00010017848	220	ENSSAUG00010011265|ENSSAUT00010027535|dpp3	3266	-21.91	-0.1043	1	220	1416	1635
ENSSAUG00010017848	220	ENSSAUG00010003813|ENSSAUT00010008192|fuca1.2	1347	-20.02	-0.1043	1	220	282	501
ENSSAUG00010017848	220	ENSSAUG00010012899|ENSSAUT00010031712|TNNI2	1205	-18.26	-0.1043	1	220	548	767
ENSSAUG00010017848	220	ENSSAUG00010026953|ENSSAUT00010071033|nexn	3384	-21.70	-0.1043	1	220	2702	2921
ENSSAUG00010017848	220	ENSSAUG00010024232|ENSSAUT00010063845|sulf1	5621	-22.32	-0.1043	1	220	4929	5148
ENSSAUG00010017848	220	ENSSAUG00010024232|ENSSAUT00010063868|sulf1	3522	-22.32	-0.1043	1	220	2830	3049
ENSSAUG00010017848	220	ENSSAUG00010024232|ENSSAUT00010063860|sulf1	4278	-22.32	-0.1043	1	220	3586	3805
ENSSAUG00010017848	220	ENSSAUG00010024232|ENSSAUT00010063867|sulf1	3609	-22.32	-0.1043	1	220	2917	3136
ENSSAUG00010017848	220	ENSSAUG00010024232|ENSSAUT00010063913|sulf1	3471	-22.32	-0.1043	1	220	2779	2998
ENSSAUG00010017848	220	ENSSAUG00010024232|ENSSAUT00010063853|sulf1	4350	-22.32	-0.1043	1	220	3658	3877
ENSSAUG00010017848	220	ENSSAUG00010024232|ENSSAUT00010063858|sulf1	4311	-22.32	-0.1043	1	220	3619	3838
ENSSAUG00010001613	1821	ENSSAUG00010007481|ENSSAUT00010017169|smx5	872	-30.08	-0.1044	1	295	578	872
ENSSAUG00010002983	1203	ENSSAUG00010001256|ENSSAUT00010002713|psmb3	321	-31.23	-0.1044	812	1132	1	321
ENSSAUG00010015510	573	ENSSAUG00010026804|ENSSAUT00010070571|plin2	1632	-55.56	-0.1044	1	573	937	1509
ENSSAUG00010015510	573	ENSSAUG00010027569|ENSSAUT00010072912|runx1	3161	-55.98	-0.1044	1	573	875	1447
ENSSAUG00010015510	573	ENSSAUG00010027569|ENSSAUT00010072909|runx1	2543	-55.98	-0.1044	1	573	875	1447
ENSSAUG00010015510	573	ENSSAUG00010027569|ENSSAUT00010072908|runx1	3079	-55.98	-0.1044	1	573	875	1447
ENSSAUG00010017848	220	ENSSAUG00010026506|ENSSAUT00010069606|ATP5F1B	1988	-21.40	-0.1044	1	220	449	668
ENSSAUG00010017848	220	ENSSAUG00010026982|ENSSAUT00010071516|bin1b	2572	-20.78	-0.1044	1	220	1473	1692
ENSSAUG00010017848	220	ENSSAUG00010009586|ENSSAUT00010022905|pts	805	-22.55	-0.1044	1	220	542	761
ENSSAUG00010017848	220	ENSSAUG00010010704|ENSSAUT00010025810|hmces	1360	-20.15	-0.1044	1	220	259	478
ENSSAUG00010017848	220	ENSSAUG00010014127|ENSSAUT00010035060|ruvbl1	1741	-19.94	-0.1044	1	220	387	606
ENSSAUG00010017848	220	ENSSAUG00010010704|ENSSAUT00010025806|hmces	1856	-20.15	-0.1044	1	220	755	974
ENSSAUG00010017848	220	ENSSAUG00010020144|ENSSAUT00010053181|tgm2b	2310	-20.67	-0.1044	1	220	1355	1574
ENSSAUG00010017848	220	ENSSAUG00010020144|ENSSAUT00010053226|tgm2b	2028	-20.67	-0.1044	1	220	1073	1292
ENSSAUG00010017848	220	ENSSAUG00010018410|ENSSAUT00010046218|neu1	1505	-21.93	-0.1044	1	220	209	428
ENSSAUG00010017848	220	ENSSAUG00010020144|ENSSAUT00010053332|tgm2b	2022	-20.67	-0.1044	1	220	1052	1271
ENSSAUG00010017848	220	ENSSAUG00010025303|ENSSAUT00010065759|psma1	887	-17.96	-0.1044	1	214	674	887
ENSSAUG00010017848	220	ENSSAUG00010020144|ENSSAUT00010053127|tgm2b	2440	-20.67	-0.1044	1	220	1355	1574
ENSSAUG00010017848	220	ENSSAUG00010020144|ENSSAUT00010053184|tgm2b	2319	-20.67	-0.1044	1	220	1355	1574
ENSSAUG00010017848	220	ENSSAUG00010020144|ENSSAUT00010053162|tgm2b	2304	-20.67	-0.1044	1	220	1364	1583
ENSSAUG00010017848	220	ENSSAUG00010020144|ENSSAUT00010053292|tgm2b	2019	-20.67	-0.1044	1	220	1064	1283
ENSSAUG00010017848	220	ENSSAUG00010022083|ENSSAUT00010056095|vac14	3271	-20.15	-0.1044	1	220	2894	3113
ENSSAUG00010020077	1364	ENSSAUG00010001996|ENSSAUT00010004141|ACTA1	326	-32.36	-0.1044	284	609	1	326
ENSSAUG00010000237	1249	ENSSAUG00010025320|ENSSAUT00010065801|nupr1a	231	-19.44	-0.1045	761	991	1	231
ENSSAUG00010010920	2412	ENSSAUG00010000342|ENSSAUT00010000660|cbx8b	344	-32.41	-0.1045	117	460	1	344
ENSSAUG00010010920	3227	ENSSAUG00010000342|ENSSAUT00010000660|cbx8b	344	-32.41	-0.1045	117	460	1	344
ENSSAUG00010015510	573	ENSSAUG00010001256|ENSSAUT00010002713|psmb3	321	-29.27	-0.1045	81	401	1	321
ENSSAUG00010015510	755	ENSSAUG00010001256|ENSSAUT00010002713|psmb3	321	-29.27	-0.1045	137	457	1	321
ENSSAUG00010015789	873	ENSSAUG00010019190|ENSSAUT00010067773|col1a1a	4790	-89.41	-0.1045	1	873	2811	3683
ENSSAUG00010017848	180	ENSSAUG00010005159|ENSSAUT00010011410|atp6v1d	501	-16.40	-0.1045	1	180	54	233
ENSSAUG00010017848	220	ENSSAUG00010011301|ENSSAUT00010027471|dusp1	1144	-22.47	-0.1045	1	220	601	820
ENSSAUG00010017848	220	ENSSAUG00010020614|ENSSAUT00010051926|aimp2	1135	-21.22	-0.1045	1	220	728	947
ENSSAUG00010017848	220	ENSSAUG00010002881|ENSSAUT00010006102|krt15	2160	-19.54	-0.1045	1	220	154	373
ENSSAUG00010017848	220	ENSSAUG00010001016|ENSSAUT00010006766|man2b1	2916	-21.53	-0.1045	1	220	1265	1484
ENSSAUG00010017848	220	ENSSAUG00010001016|ENSSAUT00010006700|man2b1	2958	-21.53	-0.1045	1	220	1277	1496
ENSSAUG00010017848	220	ENSSAUG00010026033|ENSSAUT00010068121|prpf39	2994	-22.25	-0.1045	1	220	1267	1486
ENSSAUG00010017848	220	ENSSAUG00010025150|ENSSAUT00010065304|larp4aa	4866	-20.27	-0.1045	1	220	4096	4315
ENSSAUG00010017848	220	ENSSAUG00010026033|ENSSAUT00010068122|prpf39	2744	-22.25	-0.1045	1	220	1083	1302
ENSSAUG00010017848	220	ENSSAUG00010025150|ENSSAUT00010065300|larp4aa	4908	-20.27	-0.1045	1	220	4138	4357
ENSSAUG00010017848	220	ENSSAUG00010026033|ENSSAUT00010068124|prpf39	1986	-22.25	-0.1045	1	220	885	1104
ENSSAUG00010017848	220	ENSSAUG00010022439|ENSSAUT00010057387|fxr2	2210	-22.05	-0.1045	1	220	1330	1549
ENSSAUG00010017848	220	ENSSAUG00010026033|ENSSAUT00010068125|prpf39	1804	-22.25	-0.1045	1	220	667	886
ENSSAUG00010026349	1150	ENSSAUG00010001456|ENSSAUT00010003706|eno1a	247	-21.10	-0.1045	560	806	1	247
ENSSAUG00010001613	1821	ENSSAUG00010010057|ENSSAUT00010024213|SUMO4	297	-26.87	-0.1046	1	267	31	297
ENSSAUG00010001613	1821	ENSSAUG00010010057|ENSSAUT00010024215|SUMO4	725	-26.87	-0.1046	1	267	459	725
ENSSAUG00010010920	4997	ENSSAUG00010020126|ENSSAUT00010053415|usp7	312	-31.06	-0.1046	668	979	1	312
ENSSAUG00010015504	1590	ENSSAUG00010001996|ENSSAUT00010004141|ACTA1	326	-32.21	-0.1046	1165	1490	1	326
ENSSAUG00010015504	1590	ENSSAUG00010020624|ENSSAUT00010051989|bri3	387	-38.09	-0.1046	504	890	1	387
ENSSAUG00010015504	1590	ENSSAUG00010018146|ENSSAUT00010045484|snrpf	288	-28.23	-0.1046	979	1266	1	288
ENSSAUG00010015510	755	ENSSAUG00010019190|ENSSAUT00010068143|col1a1a	4571	-77.41	-0.1046	1	755	3127	3881
ENSSAUG00010015510	796	ENSSAUG00010005024|ENSSAUT00010010953|nkain1	927	-48.94	-0.1046	326	796	1	471
ENSSAUG00010015510	796	ENSSAUG00010005024|ENSSAUT00010010952|nkain1	963	-48.94	-0.1046	326	796	1	471
ENSSAUG00010016109	3175	ENSSAUG00010010057|ENSSAUT00010024223|SUMO4	216	-20.51	-0.1046	382	597	1	216
ENSSAUG00010016109	1425	ENSSAUG00010010057|ENSSAUT00010024223|SUMO4	216	-20.51	-0.1046	382	597	1	216
ENSSAUG00010017848	180	ENSSAUG00010024700|ENSSAUT00010064052|CYCS	1462	-17.15	-0.1046	1	180	641	820
ENSSAUG00010017848	180	ENSSAUG00010024700|ENSSAUT00010064053|CYCS	1342	-17.15	-0.1046	1	180	521	700
ENSSAUG00010017848	220	ENSSAUG00010027138|ENSSAUT00010071509|actl6a	1727	-21.65	-0.1046	1	220	1068	1287
ENSSAUG00010017848	220	ENSSAUG00010027138|ENSSAUT00010071497|actl6a	1771	-21.65	-0.1046	1	220	1068	1287
ENSSAUG00010017848	220	ENSSAUG00010027138|ENSSAUT00010071503|actl6a	1736	-21.65	-0.1046	1	220	1137	1356
ENSSAUG00010017848	180	ENSSAUG00010022601|ENSSAUT00010057718|gtf2f2a	929	-17.67	-0.1046	1	180	429	608
ENSSAUG00010017848	220	ENSSAUG00010006104|ENSSAUT00010013618|invs	2688	-22.27	-0.1046	1	220	334	553
ENSSAUG00010017848	220	ENSSAUG00010006104|ENSSAUT00010013769|invs	2827	-22.27	-0.1046	1	220	1334	1553
ENSSAUG00010017848	220	ENSSAUG00010006104|ENSSAUT00010013620|invs	1770	-22.27	-0.1046	1	220	235	454
ENSSAUG00010017848	220	ENSSAUG00010006104|ENSSAUT00010013677|invs	1683	-22.27	-0.1046	1	220	190	409
ENSSAUG00010017848	220	ENSSAUG00010006104|ENSSAUT00010013658|invs	1674	-22.27	-0.1046	1	220	190	409
ENSSAUG00010017848	220	ENSSAUG00010012148|ENSSAUT00010029773|immt	2994	-21.34	-0.1046	1	220	1896	2115
ENSSAUG00010017848	220	ENSSAUG00010012148|ENSSAUT00010029776|immt	2508	-21.34	-0.1046	1	220	1410	1629
ENSSAUG00010012182	1062	ENSSAUG00010019080|ENSSAUT00010048084|tspan18b	807	-66.19	-0.1047	1	649	159	807
ENSSAUG00010013187	4204	ENSSAUG00010007088|ENSSAUT00010016182|H2AZ1	279	-24.60	-0.1047	2220	2498	1	279
ENSSAUG00010013187	4141	ENSSAUG00010007088|ENSSAUT00010016182|H2AZ1	279	-24.60	-0.1047	2157	2435	1	279
ENSSAUG00010015505	3943	ENSSAUG00010011159|ENSSAUT00010027032|saa	418	-36.97	-0.1047	973	1390	1	418
ENSSAUG00010015505	1635	ENSSAUG00010011159|ENSSAUT00010027032|saa	418	-36.97	-0.1047	790	1207	1	418
ENSSAUG00010015505	1572	ENSSAUG00010011159|ENSSAUT00010027032|saa	418	-36.97	-0.1047	790	1207	1	418
ENSSAUG00010015510	573	ENSSAUG00010008735|ENSSAUT00010020492|ccdc90b	1591	-43.98	-0.1047	109	573	1	465
ENSSAUG00010015510	573	ENSSAUG00010021686|ENSSAUT00010054962|eif3s10	4185	-58.53	-0.1047	1	573	2901	3473
ENSSAUG00010015510	573	ENSSAUG00010000496|ENSSAUT00010002272|slc6a6b	1836	-46.57	-0.1047	1	485	1352	1836
ENSSAUG00010015510	573	ENSSAUG00010018891|ENSSAUT00010047522|SYDE1	4030	-53.38	-0.1047	1	573	980	1552
ENSSAUG00010015510	573	ENSSAUG00010018891|ENSSAUT00010047518|SYDE1	3725	-53.38	-0.1047	1	573	980	1552
ENSSAUG00010015510	796	ENSSAUG00010000411|ENSSAUT00010000813|slc35a2	1164	-66.90	-0.1047	1	657	508	1164
ENSSAUG00010015789	901	ENSSAUG00010019190|ENSSAUT00010068056|col1a1a	4400	-90.50	-0.1047	1	901	3063	3963
ENSSAUG00010016143	738	ENSSAUG00010001996|ENSSAUT00010004141|ACTA1	326	-33.07	-0.1047	144	469	1	326
ENSSAUG00010017089	3290	ENSSAUG00010013540|ENSSAUT00010033452|tcima	303	-28.07	-0.1047	2960	3262	1	303
ENSSAUG00010017848	220	ENSSAUG00010020551|ENSSAUT00010051942|coro1cb	1633	-19.89	-0.1047	1	220	588	807
ENSSAUG00010017848	220	ENSSAUG00010020551|ENSSAUT00010051937|coro1cb	1792	-19.89	-0.1047	1	220	588	807
ENSSAUG00010017848	220	ENSSAUG00010020551|ENSSAUT00010051939|coro1cb	1444	-19.89	-0.1047	1	220	588	807
ENSSAUG00010017848	220	ENSSAUG00010020551|ENSSAUT00010051941|coro1cb	1485	-19.89	-0.1047	1	220	389	608
ENSSAUG00010017848	180	ENSSAUG00010002399|ENSSAUT00010005065|tnnc1b	1330	-16.13	-0.1047	1	180	563	742
ENSSAUG00010017848	180	ENSSAUG00010011155|ENSSAUT00010027022|saa	1323	-16.85	-0.1047	1	180	558	737
ENSSAUG00010017848	180	ENSSAUG00010021784|ENSSAUT00010055241|psme3	801	-15.71	-0.1047	1	180	175	354
ENSSAUG00010017848	220	ENSSAUG00010001942|ENSSAUT00010003981|letm2	3211	-21.99	-0.1047	1	220	792	1011
ENSSAUG00010017848	220	ENSSAUG00010014174|ENSSAUT00010038774|mrc2	4266	-22.83	-0.1047	1	220	59	278
ENSSAUG00010017848	220	ENSSAUG00010014174|ENSSAUT00010038690|mrc2	4344	-22.83	-0.1047	1	220	59	278
ENSSAUG00010017848	220	ENSSAUG00010018121|ENSSAUT00010055908|plod1a	2383	-19.16	-0.1047	1	220	735	954
ENSSAUG00010017848	220	ENSSAUG00010018121|ENSSAUT00010056028|plod1a	2260	-19.16	-0.1047	1	220	735	954
ENSSAUG00010017848	220	ENSSAUG00010018121|ENSSAUT00010056011|plod1a	2314	-19.16	-0.1047	1	220	735	954
ENSSAUG00010017848	220	ENSSAUG00010003808|ENSSAUT00010008179|smim12	273	-17.82	-0.1048	27	220	1	194
ENSSAUG00010017848	220	ENSSAUG00010008643|ENSSAUT00010020536|oxa1l	1542	-20.13	-0.1048	1	220	1218	1437
ENSSAUG00010017848	220	ENSSAUG00010015426|ENSSAUT00010038455|ilf2	1444	-20.54	-0.1048	1	220	141	360
ENSSAUG00010017848	220	ENSSAUG00010027398|ENSSAUT00010072350|nop58	2320	-21.91	-0.1048	1	220	1440	1659
ENSSAUG00010017848	220	ENSSAUG00010027398|ENSSAUT00010072352|nop58	2229	-21.91	-0.1048	1	220	1349	1568
ENSSAUG00010017848	220	ENSSAUG00010027398|ENSSAUT00010072354|nop58	2133	-21.91	-0.1048	1	220	1253	1472
ENSSAUG00010002982	1020	ENSSAUG00010025320|ENSSAUT00010065801|nupr1a	231	-19.93	-0.1049	248	478	1	231
ENSSAUG00010010920	4961	ENSSAUG00010010484|ENSSAUT00010025201|tomm20b	429	-41.12	-0.1049	73	501	1	429
ENSSAUG00010015510	573	ENSSAUG00010019253|ENSSAUT00010049385|ACTR2	712	-42.89	-0.1049	1	459	254	712
ENSSAUG00010015510	796	ENSSAUG00010019190|ENSSAUT00010067773|col1a1a	4790	-81.91	-0.1049	1	796	3113	3908
ENSSAUG00010015789	873	ENSSAUG00010019190|ENSSAUT00010068057|col1a1a	4271	-88.52	-0.1049	1	873	2802	3674
ENSSAUG00010015789	873	ENSSAUG00010019190|ENSSAUT00010068053|col1a1a	4349	-88.52	-0.1049	1	873	2808	3680
ENSSAUG00010017089	3290	ENSSAUG00010025320|ENSSAUT00010065801|nupr1a	231	-22.56	-0.1049	2220	2450	1	231
ENSSAUG00010017848	180	ENSSAUG00010017665|ENSSAUT00010044207|hadh	1038	-18.14	-0.1049	1	180	475	654
ENSSAUG00010017848	180	ENSSAUG00010017665|ENSSAUT00010044205|hadh	1206	-18.14	-0.1049	1	180	643	822
ENSSAUG00010017848	220	ENSSAUG00010004060|ENSSAUT00010010800|ruvbl2	1377	-18.05	-0.1049	16	220	1	205
ENSSAUG00010017848	220	ENSSAUG00010005661|ENSSAUT00010013391|WDR1	2484	-21.08	-0.1049	1	220	764	983
ENSSAUG00010017848	220	ENSSAUG00010005661|ENSSAUT00010013468|WDR1	2175	-21.08	-0.1049	1	220	764	983
ENSSAUG00010017848	220	ENSSAUG00010005661|ENSSAUT00010013465|WDR1	2151	-21.08	-0.1049	1	220	746	965
ENSSAUG00010017848	220	ENSSAUG00010005661|ENSSAUT00010013485|WDR1	2151	-21.08	-0.1049	1	220	758	977
ENSSAUG00010017848	220	ENSSAUG00010005661|ENSSAUT00010013396|WDR1	2478	-21.08	-0.1049	1	220	758	977
ENSSAUG00010017848	220	ENSSAUG00010010417|ENSSAUT00010025013|tpst1	2364	-21.19	-0.1049	1	220	1668	1887
ENSSAUG00010017848	220	ENSSAUG00010010417|ENSSAUT00010025018|tpst1	1247	-21.19	-0.1049	1	220	551	770
ENSSAUG00010017848	220	ENSSAUG00010010417|ENSSAUT00010025014|tpst1	1549	-21.19	-0.1049	1	220	853	1072
ENSSAUG00010017848	220	ENSSAUG00010010417|ENSSAUT00010025016|tpst1	1337	-21.19	-0.1049	1	220	641	860
ENSSAUG00010015510	573	ENSSAUG00010000535|ENSSAUT00010001320|tsc2	5519	-54.31	-0.1050	1	573	3616	4188
ENSSAUG00010016109	1468	ENSSAUG00010005019|ENSSAUT00010010921|LMOD3	1020	-35.39	-0.1050	1	394	627	1020
ENSSAUG00010017848	220	ENSSAUG00010016983|ENSSAUT00010052548|DDX17	1929	-21.64	-0.1050	1	220	373	592
ENSSAUG00010017848	5595	ENSSAUG00010010057|ENSSAUT00010024223|SUMO4	216	-20.16	-0.1050	4506	4721	1	216
ENSSAUG00010017848	220	ENSSAUG00010003090|ENSSAUT00010006536|fdft1	2544	-19.95	-0.1050	1	220	1441	1660
ENSSAUG00010017848	220	ENSSAUG00010016897|ENSSAUT00010042382|NFE2L1	4801	-22.05	-0.1050	1	220	2800	3019
ENSSAUG00010017848	220	ENSSAUG00010021825|ENSSAUT00010055335|gpc5c	2736	-22.26	-0.1050	1	220	760	979
ENSSAUG00010017848	220	ENSSAUG00010021825|ENSSAUT00010055339|gpc5c	2679	-22.26	-0.1050	1	220	760	979
ENSSAUG00010017848	220	ENSSAUG00010026266|ENSSAUT00010068798|vps16	2385	-20.37	-0.1050	1	220	1262	1481
ENSSAUG00010001802	821	ENSSAUG00010018232|ENSSAUT00010045727|vegfab	966	-22.91	-0.1051	1	287	680	966
ENSSAUG00010015510	573	ENSSAUG00010012565|ENSSAUT00010030815|MAF1	1920	-43.84	-0.1051	1	573	791	1363
ENSSAUG00010015510	573	ENSSAUG00010024880|ENSSAUT00010064553|ldb3a	2595	-51.37	-0.1051	1	573	1040	1612
ENSSAUG00010015510	573	ENSSAUG00010024880|ENSSAUT00010064555|ldb3a	2532	-51.37	-0.1051	1	573	1040	1612
ENSSAUG00010015510	573	ENSSAUG00010024880|ENSSAUT00010064562|ldb3a	2664	-51.37	-0.1051	1	573	1040	1612
ENSSAUG00010015510	573	ENSSAUG00010024880|ENSSAUT00010064557|ldb3a	2352	-51.37	-0.1051	1	573	1040	1612
ENSSAUG00010015510	755	ENSSAUG00010008226|ENSSAUT00010019222|mid1ip1a	426	-44.15	-0.1051	164	589	1	426
ENSSAUG00010015510	796	ENSSAUG00010008226|ENSSAUT00010019222|mid1ip1a	426	-44.15	-0.1051	205	630	1	426
ENSSAUG00010015789	873	ENSSAUG00010025092|ENSSAUT00010065113|col1a1b	4654	-86.32	-0.1051	1	873	1555	2427
ENSSAUG00010015789	873	ENSSAUG00010025092|ENSSAUT00010065271|col1a1b	5323	-86.32	-0.1051	1	873	1937	2809
ENSSAUG00010016143	738	ENSSAUG00010002090|ENSSAUT00010005280|cct7	1725	-38.36	-0.1051	337	738	1	402
ENSSAUG00010017848	220	ENSSAUG00010000562|ENSSAUT00010001101|ap2m1b	1912	-22.29	-0.1051	1	220	1315	1534
ENSSAUG00010017848	220	ENSSAUG00010000562|ENSSAUT00010001100|ap2m1b	1981	-22.29	-0.1051	1	220	1315	1534
ENSSAUG00010017848	220	ENSSAUG00010018306|ENSSAUT00010046365|cercam	1557	-20.38	-0.1051	1	220	791	1010
ENSSAUG00010017848	220	ENSSAUG00010022035|ENSSAUT00010055961|ch25hl3	1027	-20.38	-0.1051	1	220	256	475
ENSSAUG00010017848	220	ENSSAUG00010022035|ENSSAUT00010055963|ch25hl3	1105	-20.38	-0.1051	1	220	340	559
ENSSAUG00010017848	220	ENSSAUG00010022035|ENSSAUT00010055992|ch25hl3	1113	-20.38	-0.1051	1	220	409	628
ENSSAUG00010017848	220	ENSSAUG00010022035|ENSSAUT00010055959|ch25hl3	1048	-20.38	-0.1051	1	220	277	496
ENSSAUG00010017848	220	ENSSAUG00010022035|ENSSAUT00010055965|ch25hl3	1066	-20.38	-0.1051	1	220	295	514
ENSSAUG00010017848	220	ENSSAUG00010022035|ENSSAUT00010055995|ch25hl3	1011	-20.38	-0.1051	1	220	301	520
ENSSAUG00010017848	220	ENSSAUG00010022035|ENSSAUT00010055980|ch25hl3	981	-20.38	-0.1051	1	220	271	490
ENSSAUG00010017848	220	ENSSAUG00010022035|ENSSAUT00010055964|ch25hl3	1054	-20.38	-0.1051	1	220	283	502
ENSSAUG00010017848	220	ENSSAUG00010022035|ENSSAUT00010055957|ch25hl3	1057	-20.38	-0.1051	1	220	286	505
ENSSAUG00010017848	220	ENSSAUG00010022035|ENSSAUT00010055969|ch25hl3	1042	-20.38	-0.1051	1	220	295	514
ENSSAUG00010017848	220	ENSSAUG00010000125|ENSSAUT00010000268|metrnlb	993	-21.86	-0.1051	1	220	557	776
ENSSAUG00010017848	220	ENSSAUG00010001257|ENSSAUT00010002717|SRSF3	611	-21.24	-0.1051	1	220	90	309
ENSSAUG00010017848	220	ENSSAUG00010001257|ENSSAUT00010002719|SRSF3	743	-21.24	-0.1051	1	220	90	309
ENSSAUG00010017848	220	ENSSAUG00010012900|ENSSAUT00010031716|sc5d	1614	-19.55	-0.1051	1	220	625	844
ENSSAUG00010017848	220	ENSSAUG00010027705|ENSSAUT00010073283|ttc19	1475	-21.12	-0.1051	1	220	147	366
ENSSAUG00010017848	220	ENSSAUG00010024243|ENSSAUT00010062614|nr1d4b	2686	-21.34	-0.1051	1	220	130	349
ENSSAUG00010017848	220	ENSSAUG00010018122|ENSSAUT00010046185|tcirg1a	3341	-20.92	-0.1051	1	220	1483	1702
ENSSAUG00010017848	220	ENSSAUG00010018122|ENSSAUT00010046157|tcirg1a	3719	-20.92	-0.1051	1	220	1558	1777
ENSSAUG00010017848	220	ENSSAUG00010018122|ENSSAUT00010045689|tcirg1a	2984	-20.92	-0.1051	1	220	1558	1777
ENSSAUG00010017848	220	ENSSAUG00010025131|ENSSAUT00010065462|kif5ba	3341	-20.60	-0.1051	1	220	1601	1820
ENSSAUG00010017848	220	ENSSAUG00010025131|ENSSAUT00010065463|kif5ba	3134	-20.60	-0.1051	1	220	1601	1820
ENSSAUG00010017848	220	ENSSAUG00010027705|ENSSAUT00010073284|ttc19	1418	-21.12	-0.1051	1	220	105	324
ENSSAUG00010020704	3171	ENSSAUG00010003808|ENSSAUT00010008179|smim12	273	-27.12	-0.1051	12	284	1	273
ENSSAUG00010020704	3816	ENSSAUG00010003808|ENSSAUT00010008179|smim12	273	-27.12	-0.1051	12	284	1	273
ENSSAUG00010012182	1062	ENSSAUG00010007970|ENSSAUT00010018485|atp5f1b	595	-56.16	-0.1052	268	862	1	595
ENSSAUG00010013622	2998	ENSSAUG00010010057|ENSSAUT00010024223|SUMO4	216	-19.98	-0.1052	1797	2012	1	216
ENSSAUG00010015505	3943	ENSSAUG00010007782|ENSSAUT00010017916|dio1	360	-34.73	-0.1052	1018	1377	1	360
ENSSAUG00010015505	1635	ENSSAUG00010007782|ENSSAUT00010017916|dio1	360	-34.73	-0.1052	835	1194	1	360
ENSSAUG00010015505	1572	ENSSAUG00010007782|ENSSAUT00010017916|dio1	360	-34.73	-0.1052	835	1194	1	360
ENSSAUG00010015510	573	ENSSAUG00010008079|ENSSAUT00010019980|CTNND1	2250	-50.59	-0.1052	1	494	1757	2250
ENSSAUG00010015510	573	ENSSAUG00010023628|ENSSAUT00010060694|txndc15	1582	-44.06	-0.1052	106	573	1	468
ENSSAUG00010015510	573	ENSSAUG00010023628|ENSSAUT00010060692|txndc15	1716	-44.06	-0.1052	106	573	1	468
ENSSAUG00010017848	180	ENSSAUG00010015760|ENSSAUT00010039293|sec11a	1560	-16.62	-0.1052	1	180	1308	1487
ENSSAUG00010017848	180	ENSSAUG00010015760|ENSSAUT00010039296|sec11a	588	-16.62	-0.1052	1	180	336	515
ENSSAUG00010017848	220	ENSSAUG00010007493|ENSSAUT00010017422|hibadhb	1393	-19.46	-0.1052	1	220	819	1038
ENSSAUG00010017848	220	ENSSAUG00010007493|ENSSAUT00010017425|hibadhb	1372	-19.46	-0.1052	1	220	819	1038
ENSSAUG00010017848	220	ENSSAUG00010007493|ENSSAUT00010017420|hibadhb	1484	-19.46	-0.1052	1	220	819	1038
ENSSAUG00010017848	220	ENSSAUG00010016037|ENSSAUT00010040040|si:ch211-107o10.3	2047	-18.93	-0.1052	1	220	1400	1619
ENSSAUG00010017848	220	ENSSAUG00010016037|ENSSAUT00010040043|si:ch211-107o10.3	1402	-18.93	-0.1052	1	220	755	974
ENSSAUG00010017848	220	ENSSAUG00010020121|ENSSAUT00010054117|psmd2	1071	-19.05	-0.1052	1	220	603	822
ENSSAUG00010005522	2711	ENSSAUG00010001990|ENSSAUT00010004102|C15orf48	296	-22.84	-0.1053	1326	1621	1	296
ENSSAUG00010005522	2072	ENSSAUG00010001990|ENSSAUT00010004102|C15orf48	296	-22.84	-0.1053	1326	1621	1	296
ENSSAUG00010005522	7054	ENSSAUG00010001990|ENSSAUT00010004102|C15orf48	296	-22.84	-0.1053	852	1147	1	296
ENSSAUG00010005522	2357	ENSSAUG00010001990|ENSSAUT00010004102|C15orf48	296	-22.84	-0.1053	928	1223	1	296
ENSSAUG00010005522	7130	ENSSAUG00010001990|ENSSAUT00010004102|C15orf48	296	-22.84	-0.1053	928	1223	1	296
ENSSAUG00010005522	7528	ENSSAUG00010001990|ENSSAUT00010004102|C15orf48	296	-22.84	-0.1053	1326	1621	1	296
ENSSAUG00010015510	573	ENSSAUG00010007973|ENSSAUT00010018466|marcksb	1463	-59.73	-0.1053	1	573	23	595
ENSSAUG00010015510	573	ENSSAUG00010011076|ENSSAUT00010026816|tmod4	1164	-49.49	-0.1053	1	494	671	1164
ENSSAUG00010017848	220	ENSSAUG00010005237|ENSSAUT00010011537|AP3S1	1345	-21.37	-0.1053	1	220	702	921
ENSSAUG00010017848	220	ENSSAUG00010005237|ENSSAUT00010011528|AP3S1	1507	-21.37	-0.1053	1	220	702	921
ENSSAUG00010017848	220	ENSSAUG00010014815|ENSSAUT00010039881|blmh	1508	-19.58	-0.1053	1	191	1318	1508
ENSSAUG00010017848	220	ENSSAUG00010000535|ENSSAUT00010001350|tsc2	5046	-21.06	-0.1053	1	220	920	1139
ENSSAUG00010017848	220	ENSSAUG00010000535|ENSSAUT00010001353|tsc2	5108	-21.06	-0.1053	1	220	833	1052
ENSSAUG00010017848	220	ENSSAUG00010002267|ENSSAUT00010004832|KPNA2	1812	-19.48	-0.1053	1	220	1520	1739
ENSSAUG00010017848	220	ENSSAUG00010016833|ENSSAUT00010042200|tmed1b	1542	-21.91	-0.1053	1	220	653	872
ENSSAUG00010017848	220	ENSSAUG00010025172|ENSSAUT00010065629|pfkma	2482	-20.54	-0.1053	1	220	724	943
ENSSAUG00010017848	220	ENSSAUG00010025172|ENSSAUT00010065631|pfkma	2497	-20.54	-0.1053	1	220	739	958
ENSSAUG00010017848	220	ENSSAUG00010025172|ENSSAUT00010065599|pfkma	2659	-20.54	-0.1053	1	220	901	1120
ENSSAUG00010017848	220	ENSSAUG00010019858|ENSSAUT00010050194|sTnT1	1339	-19.69	-0.1053	1	220	395	614
ENSSAUG00010017848	220	ENSSAUG00010025172|ENSSAUT00010065626|pfkma	2461	-20.54	-0.1053	1	220	724	943
ENSSAUG00010017848	220	ENSSAUG00010025172|ENSSAUT00010065561|pfkma	2557	-20.54	-0.1053	1	220	799	1018
ENSSAUG00010017848	220	ENSSAUG00010025172|ENSSAUT00010065661|pfkma	2449	-20.54	-0.1053	1	220	682	901
ENSSAUG00010017848	220	ENSSAUG00010025172|ENSSAUT00010065605|pfkma	2644	-20.54	-0.1053	1	220	886	1105
ENSSAUG00010017848	220	ENSSAUG00010025172|ENSSAUT00010065563|pfkma	2658	-20.54	-0.1053	1	220	900	1119
ENSSAUG00010022074	4328	ENSSAUG00010000342|ENSSAUT00010000660|cbx8b	344	-31.80	-0.1053	21	364	1	344
ENSSAUG00010022074	4870	ENSSAUG00010014856|ENSSAUT00010037006|phlda3	441	-42.77	-0.1053	1004	1444	1	441
ENSSAUG00010022074	4328	ENSSAUG00010014856|ENSSAUT00010037006|phlda3	441	-42.77	-0.1053	462	902	1	441
ENSSAUG00010003663	1157	ENSSAUG00010007967|ENSSAUT00010018453|stmn1a	485	-39.33	-0.1054	167	651	1	485
ENSSAUG00010012182	1062	ENSSAUG00010021025|ENSSAUT00010056749|cpt1ab	4692	-53.55	-0.1054	1	536	4157	4692
ENSSAUG00010012182	1062	ENSSAUG00010021025|ENSSAUT00010056725|cpt1ab	4737	-53.55	-0.1054	1	536	4202	4737
ENSSAUG00010015504	1590	ENSSAUG00010007782|ENSSAUT00010017916|dio1	360	-31.08	-0.1054	1274	1590	1	317
ENSSAUG00010015510	573	ENSSAUG00010022375|ENSSAUT00010057206|CCDC88A	6348	-57.67	-0.1054	1	573	2848	3420
ENSSAUG00010015510	573	ENSSAUG00010000041|ENSSAUT00010000115|mdh1aa	1406	-50.05	-0.1054	1	573	285	857
ENSSAUG00010015510	573	ENSSAUG00010000041|ENSSAUT00010000111|mdh1aa	1421	-50.05	-0.1054	1	573	285	857
ENSSAUG00010015510	573	ENSSAUG00010000041|ENSSAUT00010000116|mdh1aa	1424	-50.05	-0.1054	1	573	285	857
ENSSAUG00010015510	573	ENSSAUG00010000041|ENSSAUT00010000112|mdh1aa	1370	-50.05	-0.1054	1	573	285	857
ENSSAUG00010015510	796	ENSSAUG00010026361|ENSSAUT00010069149|mybphb	2308	-69.75	-0.1054	1	698	1611	2308
ENSSAUG00010017848	220	ENSSAUG00010026534|ENSSAUT00010069754|csrp1b	1144	-18.66	-0.1054	1	220	7	226
ENSSAUG00010017848	180	ENSSAUG00010001384|ENSSAUT00010003060|ube2v1	1435	-15.91	-0.1054	1	180	26	205
ENSSAUG00010017848	180	ENSSAUG00010004679|ENSSAUT00010010112|H-FABP	882	-17.82	-0.1054	1	180	332	511
ENSSAUG00010017848	180	ENSSAUG00010004679|ENSSAUT00010010129|H-FABP	840	-17.82	-0.1054	1	180	239	418
ENSSAUG00010017848	180	ENSSAUG00010004679|ENSSAUT00010010115|H-FABP	897	-17.82	-0.1054	1	180	296	475
ENSSAUG00010017848	180	ENSSAUG00010004679|ENSSAUT00010010117|H-FABP	735	-17.82	-0.1054	1	180	296	475
ENSSAUG00010017848	180	ENSSAUG00010022123|ENSSAUT00010056216|gtf2b	621	-17.82	-0.1054	1	180	67	246
ENSSAUG00010017848	220	ENSSAUG00010002279|ENSSAUT00010004744|stx12l	843	-21.81	-0.1054	1	220	332	551
ENSSAUG00010017848	220	ENSSAUG00010002279|ENSSAUT00010004745|stx12l	855	-21.81	-0.1054	1	220	344	563
ENSSAUG00010017848	220	ENSSAUG00010015304|ENSSAUT00010039082|gars1	2823	-22.88	-0.1054	1	220	707	926
ENSSAUG00010017848	220	ENSSAUG00010015304|ENSSAUT00010039326|gars1	2368	-22.88	-0.1054	1	220	493	712
ENSSAUG00010017848	220	ENSSAUG00010015304|ENSSAUT00010039346|gars1	2500	-22.88	-0.1054	1	220	625	844
ENSSAUG00010017848	220	ENSSAUG00010018216|ENSSAUT00010045756|psmd13	1166	-21.19	-0.1054	1	220	617	836
ENSSAUG00010017848	220	ENSSAUG00010024232|ENSSAUT00010063849|sulf1	5076	-19.49	-0.1054	1	220	3128	3347
ENSSAUG00010017848	220	ENSSAUG00010018216|ENSSAUT00010045665|psmd13	1167	-21.19	-0.1054	1	220	618	837
ENSSAUG00010017848	220	ENSSAUG00010018216|ENSSAUT00010045759|psmd13	1154	-21.19	-0.1054	1	220	605	824
ENSSAUG00010017848	220	ENSSAUG00010018216|ENSSAUT00010045770|psmd13	1121	-21.19	-0.1054	1	220	572	791
ENSSAUG00010017848	220	ENSSAUG00010018216|ENSSAUT00010045755|psmd13	1169	-21.19	-0.1054	1	220	620	839
ENSSAUG00010017848	220	ENSSAUG00010018216|ENSSAUT00010045752|psmd13	1202	-21.19	-0.1054	1	220	653	872
ENSSAUG00010017848	220	ENSSAUG00010027683|ENSSAUT00010073245|gtpbp4	1989	-22.14	-0.1054	1	220	996	1215
ENSSAUG00010015504	1590	ENSSAUG00010017789|ENSSAUT00010044590|cirbpb	600	-58.86	-0.1055	895	1494	1	600
ENSSAUG00010015941	4547	ENSSAUG00010020624|ENSSAUT00010051989|bri3	387	-37.57	-0.1055	615	1001	1	387
ENSSAUG00010015941	4547	ENSSAUG00010002701|ENSSAUT00010005756|snrpg	309	-32.17	-0.1055	3378	3686	1	309
ENSSAUG00010017848	180	ENSSAUG00010010088|ENSSAUT00010024248|cdc42	1232	-16.98	-0.1055	1	180	184	363
ENSSAUG00010017848	180	ENSSAUG00010010088|ENSSAUT00010024253|cdc42	729	-16.98	-0.1055	1	180	111	290
ENSSAUG00010017848	220	ENSSAUG00010003456|ENSSAUT00010007482|coro6	1701	-21.95	-0.1055	1	220	1378	1597
ENSSAUG00010017848	220	ENSSAUG00010017150|ENSSAUT00010043035|cyb5a	893	-20.88	-0.1055	1	220	226	445
ENSSAUG00010017848	220	ENSSAUG00010001324|ENSSAUT00010002844|scamp4	1806	-20.79	-0.1055	1	220	1094	1313
ENSSAUG00010017848	220	ENSSAUG00010001324|ENSSAUT00010002836|scamp4	1863	-20.79	-0.1055	1	220	1094	1313
ENSSAUG00010017848	220	ENSSAUG00010019933|ENSSAUT00010050523|gnsa	2290	-20.99	-0.1055	1	220	208	427
ENSSAUG00010017848	220	ENSSAUG00010026879|ENSSAUT00010070809|plaa	2603	-21.09	-0.1055	1	220	1907	2126
ENSSAUG00010017848	220	ENSSAUG00010025385|ENSSAUT00010066025|srsf5a	2397	-22.15	-0.1055	1	220	832	1051
ENSSAUG00010017848	220	ENSSAUG00010019933|ENSSAUT00010050528|gnsa	2579	-20.99	-0.1055	1	220	497	716
ENSSAUG00010017848	220	ENSSAUG00010025385|ENSSAUT00010066027|srsf5a	1961	-22.15	-0.1055	1	220	832	1051
ENSSAUG00010017848	220	ENSSAUG00010019933|ENSSAUT00010050607|gnsa	2146	-20.99	-0.1055	1	220	73	292
ENSSAUG00010017848	220	ENSSAUG00010026879|ENSSAUT00010070807|plaa	2825	-21.09	-0.1055	1	220	2129	2348
ENSSAUG00010017848	220	ENSSAUG00010019933|ENSSAUT00010050624|gnsa	2143	-20.99	-0.1055	1	220	70	289
ENSSAUG00010017848	220	ENSSAUG00010019933|ENSSAUT00010050692|gnsa	2146	-20.99	-0.1055	1	220	64	283
ENSSAUG00010017848	220	ENSSAUG00010026879|ENSSAUT00010070806|plaa	2825	-21.09	-0.1055	1	220	2129	2348
ENSSAUG00010017848	220	ENSSAUG00010019933|ENSSAUT00010050520|gnsa	2287	-20.99	-0.1055	1	220	205	424
ENSSAUG00010017848	220	ENSSAUG00010026469|ENSSAUT00010069991|si:ch73-199g24.2	3099	-21.20	-0.1055	1	220	2548	2767
ENSSAUG00010017848	220	ENSSAUG00010026879|ENSSAUT00010070804|plaa	2852	-21.09	-0.1055	1	220	2156	2375
ENSSAUG00010017848	220	ENSSAUG00010019589|ENSSAUT00010049471|seta	1246	-18.35	-0.1055	1	220	918	1137
ENSSAUG00010017848	220	ENSSAUG00010026879|ENSSAUT00010070808|plaa	2810	-21.09	-0.1055	1	220	2114	2333
ENSSAUG00010017848	220	ENSSAUG00010026469|ENSSAUT00010069997|si:ch73-199g24.2	2889	-21.20	-0.1055	1	220	2371	2590
ENSSAUG00010017848	220	ENSSAUG00010026469|ENSSAUT00010069967|si:ch73-199g24.2	3222	-21.20	-0.1055	1	220	2575	2794
ENSSAUG00010017848	220	ENSSAUG00010026469|ENSSAUT00010069979|si:ch73-199g24.2	1818	-21.20	-0.1055	1	220	1171	1390
ENSSAUG00010017848	220	ENSSAUG00010019933|ENSSAUT00010050533|gnsa	2245	-20.99	-0.1055	1	220	169	388
ENSSAUG00010017848	220	ENSSAUG00010019933|ENSSAUT00010050540|gnsa	2155	-20.99	-0.1055	1	220	73	292
ENSSAUG00010017848	220	ENSSAUG00010019933|ENSSAUT00010050683|gnsa	2155	-20.99	-0.1055	1	220	67	286
ENSSAUG00010012182	1062	ENSSAUG00010003090|ENSSAUT00010006541|fdft1	1478	-65.49	-0.1056	1	624	855	1478
ENSSAUG00010012182	1062	ENSSAUG00010003090|ENSSAUT00010006536|fdft1	2544	-65.49	-0.1056	1	624	1921	2544
ENSSAUG00010012182	1062	ENSSAUG00010003090|ENSSAUT00010006543|fdft1	1442	-65.49	-0.1056	1	624	819	1442
ENSSAUG00010015505	1594	ENSSAUG00010013540|ENSSAUT00010033452|tcima	303	-28.84	-0.1056	351	653	1	303
ENSSAUG00010015505	1572	ENSSAUG00010026825|ENSSAUT00010070619|trim63a	1017	-77.96	-0.1056	788	1572	1	785
ENSSAUG00010015510	573	ENSSAUG00010003915|ENSSAUT00010008431|gstr	885	-33.78	-0.1056	1	327	559	885
ENSSAUG00010015789	873	ENSSAUG00010019190|ENSSAUT00010068107|col1a1a	4400	-88.48	-0.1056	1	873	2802	3674
ENSSAUG00010017848	220	ENSSAUG00010004339|ENSSAUT00010013162|CDK17	1362	-19.43	-0.1056	1	220	102	321
ENSSAUG00010017848	220	ENSSAUG00010004339|ENSSAUT00010013155|CDK17	1278	-19.43	-0.1056	1	220	102	321
ENSSAUG00010017848	220	ENSSAUG00010004339|ENSSAUT00010013165|CDK17	1191	-19.43	-0.1056	1	220	102	321
ENSSAUG00010017848	220	ENSSAUG00010014815|ENSSAUT00010039885|blmh	1517	-18.90	-0.1056	1	188	1330	1517
ENSSAUG00010017848	220	ENSSAUG00010001540|ENSSAUT00010003280|mcl1b	591	-22.80	-0.1056	1	220	116	335
ENSSAUG00010017848	220	ENSSAUG00010002737|ENSSAUT00010005845|glipr2l	838	-21.76	-0.1056	1	220	609	828
ENSSAUG00010017848	220	ENSSAUG00010001540|ENSSAUT00010003250|mcl1b	930	-22.80	-0.1056	1	220	176	395
ENSSAUG00010017848	220	ENSSAUG00010004527|ENSSAUT00010009753|rragcb	1258	-22.08	-0.1056	1	220	111	330
ENSSAUG00010017848	220	ENSSAUG00010020121|ENSSAUT00010054031|psmd2	3346	-21.64	-0.1056	1	220	657	876
ENSSAUG00010017848	220	ENSSAUG00010020121|ENSSAUT00010054136|psmd2	3259	-21.64	-0.1056	1	220	657	876
ENSSAUG00010017848	220	ENSSAUG00010020121|ENSSAUT00010054147|psmd2	3067	-21.64	-0.1056	1	220	657	876
ENSSAUG00010017848	220	ENSSAUG00010020121|ENSSAUT00010054120|psmd2	3274	-21.64	-0.1056	1	220	657	876
ENSSAUG00010017848	220	ENSSAUG00010024456|ENSSAUT00010063264|mmp19	1431	-20.06	-0.1056	1	220	626	845
ENSSAUG00010017848	220	ENSSAUG00010020121|ENSSAUT00010054246|psmd2	2401	-21.64	-0.1056	1	220	657	876
ENSSAUG00010017848	220	ENSSAUG00010020121|ENSSAUT00010054144|psmd2	3271	-21.64	-0.1056	1	220	657	876
ENSSAUG00010017848	220	ENSSAUG00010020121|ENSSAUT00010054133|psmd2	3232	-21.64	-0.1056	1	220	657	876
ENSSAUG00010004711	1781	ENSSAUG00010003808|ENSSAUT00010008179|smim12	273	-23.79	-0.1057	946	1218	1	273
ENSSAUG00010008657	3049	ENSSAUG00010013540|ENSSAUT00010033452|tcima	303	-30.76	-0.1057	97	399	1	303
ENSSAUG00010010920	3227	ENSSAUG00010020624|ENSSAUT00010051989|bri3	387	-39.94	-0.1057	803	1189	1	387
ENSSAUG00010016109	1976	ENSSAUG00010008226|ENSSAUT00010019222|mid1ip1a	426	-40.07	-0.1057	627	1052	1	426
ENSSAUG00010017848	180	ENSSAUG00010022287|ENSSAUT00010056771|ccdc43	854	-18.71	-0.1057	1	180	80	259
ENSSAUG00010017848	5595	ENSSAUG00010024492|ENSSAUT00010063381|UBE2D2	210	-20.40	-0.1057	4417	4626	1	210
ENSSAUG00010017848	180	ENSSAUG00010026281|ENSSAUT00010068863|snrpc	968	-17.97	-0.1057	1	180	126	305
ENSSAUG00010017848	180	ENSSAUG00010026281|ENSSAUT00010068860|snrpc	945	-17.97	-0.1057	1	180	103	282
ENSSAUG00010017848	220	ENSSAUG00010006442|ENSSAUT00010014447|pgk1	1605	-23.05	-0.1057	1	220	777	996
ENSSAUG00010017848	220	ENSSAUG00010008380|ENSSAUT00010019607|lbh	504	-21.87	-0.1057	8	220	1	213
ENSSAUG00010017848	220	ENSSAUG00010016173|ENSSAUT00010042768|ganab	3290	-21.36	-0.1057	1	220	2421	2640
ENSSAUG00010017848	220	ENSSAUG00010011409|ENSSAUT00010027743|rap1gap	2076	-20.30	-0.1057	1	220	442	661
ENSSAUG00010017848	220	ENSSAUG00010011155|ENSSAUT00010027023|saa	952	-21.87	-0.1057	1	220	405	624
ENSSAUG00010017848	220	ENSSAUG00010022188|ENSSAUT00010056504|sec23ip	2926	-22.62	-0.1057	1	220	594	813
ENSSAUG00010017848	220	ENSSAUG00010022188|ENSSAUT00010056505|sec23ip	2878	-22.62	-0.1057	1	220	594	813
ENSSAUG00010017848	220	ENSSAUG00010016173|ENSSAUT00010043070|ganab	2975	-21.36	-0.1057	1	220	2421	2640
ENSSAUG00010017848	220	ENSSAUG00010023628|ENSSAUT00010060692|txndc15	1716	-22.31	-0.1057	1	220	797	1016
ENSSAUG00010017848	220	ENSSAUG00010020105|ENSSAUT00010050724|krt18b	1305	-21.99	-0.1057	1	220	897	1116
ENSSAUG00010017848	220	ENSSAUG00010022188|ENSSAUT00010056506|sec23ip	2815	-22.62	-0.1057	1	220	594	813
ENSSAUG00010005522	2711	ENSSAUG00010003808|ENSSAUT00010008179|smim12	273	-28.03	-0.1058	1718	1990	1	273
ENSSAUG00010005522	7054	ENSSAUG00010003808|ENSSAUT00010008179|smim12	273	-28.03	-0.1058	1244	1516	1	273
ENSSAUG00010005522	2357	ENSSAUG00010003808|ENSSAUT00010008179|smim12	273	-28.03	-0.1058	1320	1592	1	273
ENSSAUG00010005522	7130	ENSSAUG00010003808|ENSSAUT00010008179|smim12	273	-28.03	-0.1058	1320	1592	1	273
ENSSAUG00010005522	7528	ENSSAUG00010003808|ENSSAUT00010008179|smim12	273	-28.03	-0.1058	1718	1990	1	273
ENSSAUG00010010920	4961	ENSSAUG00010001996|ENSSAUT00010004141|ACTA1	326	-31.63	-0.1058	453	778	1	326
ENSSAUG00010012228	4180	ENSSAUG00010020126|ENSSAUT00010053415|usp7	312	-30.68	-0.1058	688	999	1	312
ENSSAUG00010015510	573	ENSSAUG00010009671|ENSSAUT00010027359|dcaf6	2457	-53.34	-0.1058	1	573	991	1563
ENSSAUG00010015510	573	ENSSAUG00010025888|ENSSAUT00010067650|CYGB	1214	-36.71	-0.1058	219	573	1	355
ENSSAUG00010015789	957	ENSSAUG00010019190|ENSSAUT00010068056|col1a1a	4400	-98.18	-0.1058	1	957	3063	4019
ENSSAUG00010017848	220	ENSSAUG00010021129|ENSSAUT00010060789|dpysl3	1989	-23.06	-0.1058	1	220	1770	1989
ENSSAUG00010017848	220	ENSSAUG00010021129|ENSSAUT00010060756|dpysl3	2019	-23.06	-0.1058	1	220	1800	2019
ENSSAUG00010017848	220	ENSSAUG00010006432|ENSSAUT00010014409|ttc3	5315	-22.33	-0.1058	1	220	3240	3459
ENSSAUG00010017848	220	ENSSAUG00010006432|ENSSAUT00010014404|ttc3	5408	-22.33	-0.1058	1	220	3333	3552
ENSSAUG00010017848	220	ENSSAUG00010011916|ENSSAUT00010029144|ilk	1552	-21.68	-0.1058	1	220	500	719
ENSSAUG00010017848	220	ENSSAUG00010015664|ENSSAUT00010039300|fdps	1716	-21.68	-0.1058	1	220	99	318
ENSSAUG00010017848	220	ENSSAUG00010011916|ENSSAUT00010029129|ilk	2066	-21.68	-0.1058	1	220	500	719
ENSSAUG00010017848	220	ENSSAUG00010011916|ENSSAUT00010029132|ilk	1579	-21.68	-0.1058	1	220	500	719
ENSSAUG00010017848	220	ENSSAUG00010015664|ENSSAUT00010039304|fdps	1728	-21.68	-0.1058	1	220	111	330
ENSSAUG00010017848	220	ENSSAUG00010015664|ENSSAUT00010039303|fdps	1788	-21.68	-0.1058	1	220	171	390
ENSSAUG00010005522	2711	ENSSAUG00010010484|ENSSAUT00010025201|tomm20b	429	-42.77	-0.1059	784	1212	1	429
ENSSAUG00010005522	7054	ENSSAUG00010010484|ENSSAUT00010025201|tomm20b	429	-42.77	-0.1059	310	738	1	429
ENSSAUG00010005522	2357	ENSSAUG00010010484|ENSSAUT00010025201|tomm20b	429	-42.77	-0.1059	386	814	1	429
ENSSAUG00010005522	7130	ENSSAUG00010010484|ENSSAUT00010025201|tomm20b	429	-42.77	-0.1059	386	814	1	429
ENSSAUG00010005522	7528	ENSSAUG00010010484|ENSSAUT00010025201|tomm20b	429	-42.77	-0.1059	784	1212	1	429
ENSSAUG00010015510	573	ENSSAUG00010009507|ENSSAUT00010022657|mta	397	-34.53	-0.1059	42	438	1	397
ENSSAUG00010015510	755	ENSSAUG00010015749|ENSSAUT00010039960|slc38a5a	1525	-46.82	-0.1059	303	755	1	453
ENSSAUG00010015510	755	ENSSAUG00010015749|ENSSAUT00010039768|slc38a5a	1353	-46.82	-0.1059	303	755	1	453
ENSSAUG00010015510	796	ENSSAUG00010015749|ENSSAUT00010039960|slc38a5a	1525	-46.82	-0.1059	344	796	1	453
ENSSAUG00010015510	796	ENSSAUG00010015749|ENSSAUT00010039768|slc38a5a	1353	-46.82	-0.1059	344	796	1	453
ENSSAUG00010017848	180	ENSSAUG00010000355|ENSSAUT00010000686|cav3	558	-16.74	-0.1059	1	180	204	383
ENSSAUG00010017848	220	ENSSAUG00010024594|ENSSAUT00010063732|DDX39A	1547	-20.13	-0.1059	1	220	32	251
ENSSAUG00010017848	220	ENSSAUG00010005084|ENSSAUT00010011194|yars1	1931	-22.87	-0.1059	1	220	587	806
ENSSAUG00010017848	220	ENSSAUG00010009803|ENSSAUT00010028753|hspa9	1926	-20.97	-0.1059	1	220	1149	1368
ENSSAUG00010017848	220	ENSSAUG00010009803|ENSSAUT00010028832|hspa9	1926	-20.97	-0.1059	1	220	1152	1371
ENSSAUG00010017848	220	ENSSAUG00010011676|ENSSAUT00010028901|SDHB	1102	-20.33	-0.1059	1	220	412	631
ENSSAUG00010017848	220	ENSSAUG00010009803|ENSSAUT00010028761|hspa9	1905	-20.97	-0.1059	1	220	1149	1368
ENSSAUG00010017848	220	ENSSAUG00010009803|ENSSAUT00010028760|hspa9	1911	-20.97	-0.1059	1	220	1149	1368
ENSSAUG00010017848	220	ENSSAUG00010009803|ENSSAUT00010028826|hspa9	1944	-20.97	-0.1059	1	220	1137	1356
ENSSAUG00010017848	220	ENSSAUG00010011676|ENSSAUT00010028911|SDHB	1120	-20.33	-0.1059	1	220	412	631
ENSSAUG00010017848	220	ENSSAUG00010009803|ENSSAUT00010028763|hspa9	1896	-20.97	-0.1059	1	220	1149	1368
ENSSAUG00010017848	220	ENSSAUG00010009803|ENSSAUT00010028838|hspa9	1668	-20.97	-0.1059	1	220	1071	1290
ENSSAUG00010017848	220	ENSSAUG00010011676|ENSSAUT00010028908|SDHB	1078	-20.33	-0.1059	1	220	412	631
ENSSAUG00010017848	220	ENSSAUG00010011676|ENSSAUT00010028898|SDHB	1184	-20.33	-0.1059	1	220	412	631
ENSSAUG00010017848	220	ENSSAUG00010021476|ENSSAUT00010054410|prorp	3977	-21.60	-0.1059	1	220	2311	2530
ENSSAUG00010017848	220	ENSSAUG00010026036|ENSSAUT00010068137|pwp2h	1761	-20.23	-0.1059	1	220	726	945
ENSSAUG00010017848	220	ENSSAUG00010026036|ENSSAUT00010068133|pwp2h	1833	-20.23	-0.1059	1	220	840	1059
ENSSAUG00010017848	220	ENSSAUG00010025172|ENSSAUT00010065591|pfkma	2583	-21.40	-0.1059	1	220	1887	2106
ENSSAUG00010015510	796	ENSSAUG00010023807|ENSSAUT00010061194|atp6v0d1	373	-36.37	-0.1060	193	565	1	373
ENSSAUG00010015510	573	ENSSAUG00010000411|ENSSAUT00010000813|slc35a2	1164	-55.03	-0.1060	1	530	635	1164
ENSSAUG00010015510	755	ENSSAUG00010003808|ENSSAUT00010008179|smim12	273	-27.23	-0.1060	338	610	1	273
ENSSAUG00010015510	755	ENSSAUG00010020723|ENSSAUT00010052220|thrap3a	3816	-42.63	-0.1060	1	448	3369	3816
ENSSAUG00010015510	796	ENSSAUG00010003808|ENSSAUT00010008179|smim12	273	-27.23	-0.1060	379	651	1	273
ENSSAUG00010017848	220	ENSSAUG00010018867|ENSSAUT00010047896|cyth1b	1433	-23.00	-0.1060	1	220	749	968
ENSSAUG00010017848	220	ENSSAUG00010018867|ENSSAUT00010047834|cyth1b	1929	-23.00	-0.1060	1	220	752	971
ENSSAUG00010017848	220	ENSSAUG00010018867|ENSSAUT00010048126|cyth1b	1238	-23.00	-0.1060	1	220	749	968
ENSSAUG00010017848	220	ENSSAUG00010018867|ENSSAUT00010048161|cyth1b	1011	-23.00	-0.1060	1	220	531	750
ENSSAUG00010017848	220	ENSSAUG00010018867|ENSSAUT00010048041|cyth1b	1340	-23.00	-0.1060	1	220	749	968
ENSSAUG00010017848	220	ENSSAUG00010018867|ENSSAUT00010048036|cyth1b	1295	-23.00	-0.1060	1	220	749	968
ENSSAUG00010017848	220	ENSSAUG00010018867|ENSSAUT00010047897|cyth1b	1331	-23.00	-0.1060	1	220	749	968
ENSSAUG00010017848	220	ENSSAUG00010018867|ENSSAUT00010048038|cyth1b	1349	-23.00	-0.1060	1	220	749	968
ENSSAUG00010017848	220	ENSSAUG00010018867|ENSSAUT00010047837|cyth1b	1674	-23.00	-0.1060	1	220	752	971
ENSSAUG00010017848	220	ENSSAUG00010018867|ENSSAUT00010048123|cyth1b	2143	-23.00	-0.1060	1	220	749	968
ENSSAUG00010017848	220	ENSSAUG00010020842|ENSSAUT00010059537|ece1	2810	-20.89	-0.1060	1	220	757	976
ENSSAUG00010017848	220	ENSSAUG00010020842|ENSSAUT00010059566|ece1	2588	-20.89	-0.1060	1	220	535	754
ENSSAUG00010017848	220	ENSSAUG00010020842|ENSSAUT00010059564|ece1	2597	-20.89	-0.1060	1	220	544	763
ENSSAUG00010017848	220	ENSSAUG00010020842|ENSSAUT00010059565|ece1	2672	-20.89	-0.1060	1	220	619	838
ENSSAUG00010017848	220	ENSSAUG00010020842|ENSSAUT00010059563|ece1	2741	-20.89	-0.1060	1	220	688	907
ENSSAUG00010017848	220	ENSSAUG00010020842|ENSSAUT00010059630|ece1	2573	-20.89	-0.1060	1	220	535	754
ENSSAUG00010017848	180	ENSSAUG00010011974|ENSSAUT00010029321|psmb10	999	-17.07	-0.1060	1	180	571	750
ENSSAUG00010017848	180	ENSSAUG00010011974|ENSSAUT00010029315|psmb10	965	-17.07	-0.1060	1	180	571	750
ENSSAUG00010017848	220	ENSSAUG00010020814|ENSSAUT00010055289|sept2	1643	-21.62	-0.1060	1	220	526	745
ENSSAUG00010017848	220	ENSSAUG00010020814|ENSSAUT00010055598|sept2	1071	-21.62	-0.1060	1	220	517	736
ENSSAUG00010017848	220	ENSSAUG00010020814|ENSSAUT00010055623|sept2	1056	-21.62	-0.1060	1	220	535	754
ENSSAUG00010017848	220	ENSSAUG00010020814|ENSSAUT00010055523|sept2	1110	-21.62	-0.1060	1	220	520	739
ENSSAUG00010017848	220	ENSSAUG00010020814|ENSSAUT00010055390|sept2	1302	-21.62	-0.1060	1	220	673	892
ENSSAUG00010017848	220	ENSSAUG00010020814|ENSSAUT00010055220|sept2	1739	-21.62	-0.1060	1	220	622	841
ENSSAUG00010017848	220	ENSSAUG00010020814|ENSSAUT00010055542|sept2	1167	-21.62	-0.1060	1	220	613	832
ENSSAUG00010017848	220	ENSSAUG00010020814|ENSSAUT00010055541|sept2	1245	-21.62	-0.1060	1	220	691	910
ENSSAUG00010010920	3227	ENSSAUG00010005061|ENSSAUT00010011133|RBBP7	363	-35.33	-0.1061	957	1319	1	363
ENSSAUG00010015510	573	ENSSAUG00010004679|ENSSAUT00010010129|H-FABP	840	-37.23	-0.1061	1	369	472	840
ENSSAUG00010015510	755	ENSSAUG00010011862|ENSSAUT00010028957|ppdpfa	575	-41.36	-0.1061	344	755	1	412
ENSSAUG00010015510	796	ENSSAUG00010011862|ENSSAUT00010028957|ppdpfa	575	-41.36	-0.1061	385	796	1	412
ENSSAUG00010016074	1195	ENSSAUG00010007782|ENSSAUT00010017916|dio1	360	-36.39	-0.1061	833	1192	1	360
ENSSAUG00010017066	1795	ENSSAUG00010000729|ENSSAUT00010001510|mrps28	567	-56.56	-0.1061	278	844	1	567
ENSSAUG00010017066	1899	ENSSAUG00010000729|ENSSAUT00010001510|mrps28	567	-56.56	-0.1061	278	844	1	567
ENSSAUG00010017848	220	ENSSAUG00010004726|ENSSAUT00010010380|BZW1	1356	-19.85	-0.1061	1	220	273	492
ENSSAUG00010017848	220	ENSSAUG00010004726|ENSSAUT00010010376|BZW1	1807	-19.85	-0.1061	1	220	273	492
ENSSAUG00010017848	220	ENSSAUG00010005680|ENSSAUT00010012595|ARF5	634	-20.90	-0.1061	1	220	333	552
ENSSAUG00010017848	220	ENSSAUG00010004726|ENSSAUT00010010435|BZW1	1317	-19.85	-0.1061	1	220	267	486
ENSSAUG00010017848	220	ENSSAUG00010004726|ENSSAUT00010010383|BZW1	1323	-19.85	-0.1061	1	220	273	492
ENSSAUG00010017848	220	ENSSAUG00010004726|ENSSAUT00010010438|BZW1	1344	-19.85	-0.1061	1	220	273	492
ENSSAUG00010017848	220	ENSSAUG00010004726|ENSSAUT00010010374|BZW1	1807	-19.85	-0.1061	1	220	273	492
ENSSAUG00010017848	220	ENSSAUG00010004726|ENSSAUT00010010379|BZW1	1335	-19.85	-0.1061	1	220	273	492
ENSSAUG00010017848	220	ENSSAUG00010021668|ENSSAUT00010054989|ACLY	1650	-21.85	-0.1061	1	220	896	1115
ENSSAUG00010017848	180	ENSSAUG00010011847|ENSSAUT00010036847|KIF2A	2779	-18.67	-0.1061	1	180	1540	1719
ENSSAUG00010017848	220	ENSSAUG00010008804|ENSSAUT00010020729|VMP1	2612	-21.54	-0.1061	1	220	1529	1748
ENSSAUG00010017848	220	ENSSAUG00010016828|ENSSAUT00010042191|psmd13	1207	-21.33	-0.1061	1	220	658	877
ENSSAUG00010017848	220	ENSSAUG00010016828|ENSSAUT00010042187|psmd13	1225	-21.33	-0.1061	1	220	676	895
ENSSAUG00010017848	220	ENSSAUG00010016828|ENSSAUT00010042192|psmd13	1144	-21.33	-0.1061	1	220	676	895
ENSSAUG00010017848	220	ENSSAUG00010012786|ENSSAUT00010032569|vcp	2796	-21.86	-0.1061	1	220	609	828
ENSSAUG00010017848	220	ENSSAUG00010016828|ENSSAUT00010042194|psmd13	1318	-21.33	-0.1061	1	220	676	895
ENSSAUG00010017848	220	ENSSAUG00010016828|ENSSAUT00010042186|psmd13	1185	-21.33	-0.1061	1	220	636	855
ENSSAUG00010020077	1364	ENSSAUG00010014856|ENSSAUT00010037006|phlda3	441	-40.95	-0.1061	180	620	1	441
ENSSAUG00010003663	1157	ENSSAUG00010001996|ENSSAUT00010004141|ACTA1	326	-33.25	-0.1062	194	519	1	326
ENSSAUG00010015504	1590	ENSSAUG00010001456|ENSSAUT00010003706|eno1a	247	-19.75	-0.1062	1201	1447	1	247
ENSSAUG00010017848	220	ENSSAUG00010021343|ENSSAUT00010054048|cldn5b	642	-21.66	-0.1062	1	220	251	470
ENSSAUG00010017848	180	ENSSAUG00010027680|ENSSAUT00010073219|TUBA4A	1454	-17.53	-0.1062	1	180	246	425
ENSSAUG00010017848	220	ENSSAUG00010000496|ENSSAUT00010002262|slc6a6b	1917	-21.56	-0.1062	1	220	812	1031
ENSSAUG00010017848	220	ENSSAUG00010000496|ENSSAUT00010002126|slc6a6b	5537	-21.56	-0.1062	1	220	4400	4619
ENSSAUG00010017848	220	ENSSAUG00010000496|ENSSAUT00010002147|slc6a6b	2030	-21.56	-0.1062	1	220	890	1109
ENSSAUG00010017848	220	ENSSAUG00010000496|ENSSAUT00010002247|slc6a6b	1830	-21.56	-0.1062	1	220	791	1010
ENSSAUG00010017848	220	ENSSAUG00010000496|ENSSAUT00010002177|slc6a6b	1928	-21.56	-0.1062	1	220	791	1010
ENSSAUG00010017848	220	ENSSAUG00010000496|ENSSAUT00010002218|slc6a6b	1794	-21.56	-0.1062	1	220	791	1010
ENSSAUG00010017848	220	ENSSAUG00010000496|ENSSAUT00010002200|slc6a6b	1793	-21.56	-0.1062	1	220	656	875
ENSSAUG00010017848	220	ENSSAUG00010000496|ENSSAUT00010002272|slc6a6b	1836	-21.56	-0.1062	1	220	875	1094
ENSSAUG00010017848	220	ENSSAUG00010000496|ENSSAUT00010002138|slc6a6b	5516	-21.56	-0.1062	1	220	4379	4598
ENSSAUG00010017848	220	ENSSAUG00010003232|ENSSAUT00010006861|PSMA4	908	-20.08	-0.1062	1	220	320	539
ENSSAUG00010017848	220	ENSSAUG00010003232|ENSSAUT00010006951|PSMA4	525	-20.08	-0.1062	1	220	228	447
ENSSAUG00010017848	220	ENSSAUG00010006993|ENSSAUT00010015925|psmd6	1333	-21.98	-0.1062	1	220	870	1089
ENSSAUG00010017848	220	ENSSAUG00010006993|ENSSAUT00010015930|psmd6	1352	-21.98	-0.1062	1	220	870	1089
ENSSAUG00010017848	220	ENSSAUG00010012466|ENSSAUT00010030550|rbm38	1102	-22.52	-0.1062	1	220	878	1097
ENSSAUG00010017848	220	ENSSAUG00010022472|ENSSAUT00010059027|usp14	1366	-17.42	-0.1062	9	220	1	212
ENSSAUG00010017848	220	ENSSAUG00010022472|ENSSAUT00010059022|usp14	1417	-17.42	-0.1062	9	220	1	212
ENSSAUG00010017848	220	ENSSAUG00010022472|ENSSAUT00010059021|usp14	1441	-17.42	-0.1062	9	220	1	212
ENSSAUG00010012182	1062	ENSSAUG00010004266|ENSSAUT00010009134|ELK3	1095	-59.23	-0.1063	1	559	537	1095
ENSSAUG00010012549	1953	ENSSAUG00010017789|ENSSAUT00010044591|cirbpb	941	-60.82	-0.1063	1	620	322	941
ENSSAUG00010015505	1572	ENSSAUG00010015246|ENSSAUT00010037948|taf15	825	-62.48	-0.1063	940	1572	1	633
ENSSAUG00010017848	220	ENSSAUG00010006741|ENSSAUT00010015292|anxa2b	1084	-16.80	-0.1063	1	171	914	1084
ENSSAUG00010017848	220	ENSSAUG00010006741|ENSSAUT00010015289|anxa2b	1030	-16.80	-0.1063	1	171	860	1030
ENSSAUG00010017848	220	ENSSAUG00010011634|ENSSAUT00010028326|ctsk	2072	-21.04	-0.1063	1	220	499	718
ENSSAUG00010017848	220	ENSSAUG00010011634|ENSSAUT00010028329|ctsk	2814	-21.04	-0.1063	1	220	1241	1460
ENSSAUG00010017848	220	ENSSAUG00010011634|ENSSAUT00010028330|ctsk	2525	-21.04	-0.1063	1	220	952	1171
ENSSAUG00010017848	220	ENSSAUG00010011634|ENSSAUT00010028328|ctsk	1956	-21.04	-0.1063	1	220	1241	1460
ENSSAUG00010017848	220	ENSSAUG00010014178|ENSSAUT00010035336|anxa1a	1840	-20.73	-0.1063	1	220	1537	1756
ENSSAUG00010017848	180	ENSSAUG00010005547|ENSSAUT00010012264|sdr16c5a	1502	-18.92	-0.1063	1	180	991	1170
ENSSAUG00010017848	180	ENSSAUG00010008450|ENSSAUT00010019783|magoh	422	-13.93	-0.1063	1	180	27	206
ENSSAUG00010017848	180	ENSSAUG00010014568|ENSSAUT00010036213|PDCL3	933	-15.94	-0.1063	1	180	210	389
ENSSAUG00010017848	180	ENSSAUG00010014568|ENSSAUT00010036217|PDCL3	888	-15.94	-0.1063	1	180	165	344
ENSSAUG00010017848	180	ENSSAUG00010013207|ENSSAUT00010032521|serpinh1b	1825	-18.71	-0.1063	1	180	684	863
ENSSAUG00010017848	220	ENSSAUG00010009547|ENSSAUT00010022820|tmpoa	1307	-21.16	-0.1063	1	220	292	511
ENSSAUG00010017848	220	ENSSAUG00010009547|ENSSAUT00010022807|tmpoa	1871	-21.16	-0.1063	1	220	292	511
ENSSAUG00010017848	220	ENSSAUG00010009547|ENSSAUT00010022812|tmpoa	1634	-21.16	-0.1063	1	220	292	511
ENSSAUG00010017848	220	ENSSAUG00010009547|ENSSAUT00010022809|tmpoa	1766	-21.16	-0.1063	1	220	292	511
ENSSAUG00010017848	220	ENSSAUG00010009547|ENSSAUT00010022814|tmpoa	1430	-21.16	-0.1063	1	220	292	511
ENSSAUG00010017848	220	ENSSAUG00010009547|ENSSAUT00010022823|tmpoa	1214	-21.16	-0.1063	1	220	292	511
ENSSAUG00010017848	220	ENSSAUG00010009547|ENSSAUT00010022817|tmpoa	1337	-21.16	-0.1063	1	220	292	511
ENSSAUG00010017848	220	ENSSAUG00010022903|ENSSAUT00010058548|si:dkey-10o6.2	1840	-21.04	-0.1063	1	220	1098	1317
ENSSAUG00010017848	220	ENSSAUG00010016879|ENSSAUT00010051235|hif1aa	3136	-21.37	-0.1063	1	220	1032	1251
ENSSAUG00010017848	220	ENSSAUG00010016879|ENSSAUT00010051738|hif1aa	2196	-21.37	-0.1063	1	220	1056	1275
ENSSAUG00010017848	220	ENSSAUG00010016879|ENSSAUT00010051925|hif1aa	3190	-21.37	-0.1063	1	220	1086	1305
ENSSAUG00010017848	220	ENSSAUG00010016879|ENSSAUT00010051534|hif1aa	3160	-21.37	-0.1063	1	220	1056	1275
ENSSAUG00010017848	220	ENSSAUG00010016879|ENSSAUT00010051922|hif1aa	3088	-21.37	-0.1063	1	220	1053	1272
ENSSAUG00010017848	220	ENSSAUG00010016879|ENSSAUT00010051130|hif1aa	3166	-21.37	-0.1063	1	220	1080	1299
ENSSAUG00010017848	220	ENSSAUG00010016879|ENSSAUT00010051158|hif1aa	3181	-21.37	-0.1063	1	220	1071	1290
ENSSAUG00010017848	220	ENSSAUG00010019139|ENSSAUT00010048554|hspa8b	2108	-19.88	-0.1063	1	220	1568	1787
ENSSAUG00010015505	3943	ENSSAUG00010020616|ENSSAUT00010051951|pvalb1	530	-47.33	-0.1064	1114	1643	1	530
ENSSAUG00010015505	3943	ENSSAUG00010020284|ENSSAUT00010051219|MYL5	540	-52.16	-0.1064	947	1486	1	540
ENSSAUG00010015505	1635	ENSSAUG00010020616|ENSSAUT00010051951|pvalb1	530	-47.33	-0.1064	931	1460	1	530
ENSSAUG00010015505	1635	ENSSAUG00010020284|ENSSAUT00010051219|MYL5	540	-52.16	-0.1064	764	1303	1	540
ENSSAUG00010015505	1572	ENSSAUG00010020616|ENSSAUT00010051951|pvalb1	530	-47.33	-0.1064	931	1460	1	530
ENSSAUG00010015505	1572	ENSSAUG00010020284|ENSSAUT00010051219|MYL5	540	-52.16	-0.1064	764	1303	1	540
ENSSAUG00010017848	220	ENSSAUG00010021129|ENSSAUT00010060722|dpysl3	1938	-19.69	-0.1064	1	220	945	1164
ENSSAUG00010017848	220	ENSSAUG00010000230|ENSSAUT00010000632|fkbp9	2973	-20.85	-0.1064	1	220	1818	2037
ENSSAUG00010017848	220	ENSSAUG00010000230|ENSSAUT00010000648|fkbp9	2979	-20.85	-0.1064	1	220	1806	2025
ENSSAUG00010017848	220	ENSSAUG00010000230|ENSSAUT00010000656|fkbp9	2997	-20.85	-0.1064	1	220	1818	2037
ENSSAUG00010017848	220	ENSSAUG00010000230|ENSSAUT00010000651|fkbp9	3087	-20.85	-0.1064	1	220	1806	2025
ENSSAUG00010017848	220	ENSSAUG00010000230|ENSSAUT00010000662|fkbp9	2994	-20.85	-0.1064	1	220	1818	2037
ENSSAUG00010017848	220	ENSSAUG00010000230|ENSSAUT00010000659|fkbp9	2976	-20.85	-0.1064	1	220	1806	2025
ENSSAUG00010017848	220	ENSSAUG00010000230|ENSSAUT00010000675|fkbp9	3118	-20.85	-0.1064	1	220	1818	2037
ENSSAUG00010017848	220	ENSSAUG00010000230|ENSSAUT00010000682|fkbp9	2895	-20.85	-0.1064	1	220	1818	2037
ENSSAUG00010010920	2412	ENSSAUG00010020624|ENSSAUT00010051989|bri3	387	-38.57	-0.1065	803	1189	1	387
ENSSAUG00010013622	2998	ENSSAUG00010003808|ENSSAUT00010008179|smim12	273	-27.38	-0.1065	760	1032	1	273
ENSSAUG00010017848	5595	ENSSAUG00010020624|ENSSAUT00010051989|bri3	387	-40.70	-0.1065	590	976	1	387
ENSSAUG00010017848	180	ENSSAUG00010026304|ENSSAUT00010069075|anxa5b	1143	-18.96	-0.1065	1	180	195	374
ENSSAUG00010017848	180	ENSSAUG00010026304|ENSSAUT00010069083|anxa5b	862	-18.96	-0.1065	1	180	195	374
ENSSAUG00010017848	180	ENSSAUG00010026304|ENSSAUT00010069092|anxa5b	1007	-18.96	-0.1065	1	180	59	238
ENSSAUG00010017848	180	ENSSAUG00010026304|ENSSAUT00010068973|anxa5b	1316	-18.96	-0.1065	1	180	469	648
ENSSAUG00010017848	180	ENSSAUG00010026304|ENSSAUT00010069024|anxa5b	1331	-18.96	-0.1065	1	180	469	648
ENSSAUG00010017848	180	ENSSAUG00010026304|ENSSAUT00010069004|anxa5b	1187	-18.96	-0.1065	1	180	469	648
ENSSAUG00010017848	180	ENSSAUG00010026304|ENSSAUT00010069076|anxa5b	1000	-18.96	-0.1065	1	180	195	374
ENSSAUG00010017848	220	ENSSAUG00010017208|ENSSAUT00010043155|bag2	624	-21.73	-0.1065	1	220	95	314
ENSSAUG00010017848	220	ENSSAUG00010025210|ENSSAUT00010065594|col6a1	5215	-23.21	-0.1065	1	220	3199	3418
ENSSAUG00010017848	220	ENSSAUG00010025210|ENSSAUT00010065598|col6a1	4325	-23.21	-0.1065	1	220	3202	3421
ENSSAUG00010017848	180	ENSSAUG00010013104|ENSSAUT00010032198|llph	901	-18.31	-0.1065	1	180	668	847
ENSSAUG00010017848	220	ENSSAUG00010001704|ENSSAUT00010004544|hspa4a	4237	-20.76	-0.1065	1	220	1896	2115
ENSSAUG00010017848	220	ENSSAUG00010001704|ENSSAUT00010004556|hspa4a	4168	-20.76	-0.1065	1	220	1797	2016
ENSSAUG00010017848	220	ENSSAUG00010001704|ENSSAUT00010004540|hspa4a	4279	-20.76	-0.1065	1	220	1908	2127
ENSSAUG00010017848	220	ENSSAUG00010001704|ENSSAUT00010004551|hspa4a	4198	-20.76	-0.1065	1	220	1881	2100
ENSSAUG00010017848	220	ENSSAUG00010001704|ENSSAUT00010004552|hspa4a	4186	-20.76	-0.1065	1	220	1815	2034
ENSSAUG00010017848	220	ENSSAUG00010001704|ENSSAUT00010004528|hspa4a	4285	-20.76	-0.1065	1	220	1914	2133
ENSSAUG00010017848	220	ENSSAUG00010001704|ENSSAUT00010004522|hspa4a	4288	-20.76	-0.1065	1	220	1917	2136
ENSSAUG00010017848	220	ENSSAUG00010001704|ENSSAUT00010004546|hspa4a	4213	-20.76	-0.1065	1	220	1842	2061
ENSSAUG00010017848	220	ENSSAUG00010001704|ENSSAUT00010004550|hspa4a	4213	-20.76	-0.1065	1	220	1896	2115
ENSSAUG00010017848	220	ENSSAUG00010001704|ENSSAUT00010004560|hspa4a	4033	-20.76	-0.1065	1	220	1839	2058
ENSSAUG00010017848	220	ENSSAUG00010004203|ENSSAUT00010009628|selenbp1	2059	-20.88	-0.1065	1	220	740	959
ENSSAUG00010017848	220	ENSSAUG00010012010|ENSSAUT00010029354|pa2g4b	1276	-21.51	-0.1065	1	220	789	1008
ENSSAUG00010017848	220	ENSSAUG00010019563|ENSSAUT00010049432|hnrnpa1b	810	-20.02	-0.1065	1	220	142	361
ENSSAUG00010026349	1150	ENSSAUG00010013540|ENSSAUT00010033452|tcima	303	-28.01	-0.1065	252	554	1	303
ENSSAUG00010001416	2815	ENSSAUG00010008066|ENSSAUT00010018737|mif	737	-37.08	-0.1066	1	361	377	737
ENSSAUG00010005522	2711	ENSSAUG00010000342|ENSSAUT00010000660|cbx8b	344	-30.81	-0.1066	567	910	1	344
ENSSAUG00010005522	2072	ENSSAUG00010000342|ENSSAUT00010000660|cbx8b	344	-30.81	-0.1066	567	910	1	344
ENSSAUG00010005522	7054	ENSSAUG00010000342|ENSSAUT00010000660|cbx8b	344	-30.81	-0.1066	93	436	1	344
ENSSAUG00010005522	2357	ENSSAUG00010000342|ENSSAUT00010000660|cbx8b	344	-30.81	-0.1066	169	512	1	344
ENSSAUG00010005522	7130	ENSSAUG00010000342|ENSSAUT00010000660|cbx8b	344	-30.81	-0.1066	169	512	1	344
ENSSAUG00010005522	7528	ENSSAUG00010000342|ENSSAUT00010000660|cbx8b	344	-30.81	-0.1066	567	910	1	344
ENSSAUG00010010920	4997	ENSSAUG00010020624|ENSSAUT00010051989|bri3	387	-38.58	-0.1066	322	708	1	387
ENSSAUG00010010920	3227	ENSSAUG00010001256|ENSSAUT00010002713|psmb3	321	-29.85	-0.1066	1158	1478	1	321
ENSSAUG00010015941	4547	ENSSAUG00010008226|ENSSAUT00010019222|mid1ip1a	426	-43.51	-0.1066	334	759	1	426
ENSSAUG00010017848	220	ENSSAUG00010017789|ENSSAUT00010044590|cirbpb	600	-23.24	-0.1066	1	220	91	310
ENSSAUG00010017848	220	ENSSAUG00010017789|ENSSAUT00010044591|cirbpb	941	-23.24	-0.1066	1	220	398	617
ENSSAUG00010017848	180	ENSSAUG00010005079|ENSSAUT00010011151|pin1	709	-16.95	-0.1066	1	180	509	688
ENSSAUG00010015505	3943	ENSSAUG00010025465|ENSSAUT00010066314|psma3	949	-101.04	-0.1067	852	1800	1	949
ENSSAUG00010015505	1635	ENSSAUG00010025465|ENSSAUT00010066314|psma3	949	-101.04	-0.1067	669	1617	1	949
ENSSAUG00010015510	573	ENSSAUG00010017649|ENSSAUT00010045715|pdk2a	1236	-38.43	-0.1067	175	573	1	399
ENSSAUG00010015510	755	ENSSAUG00010009507|ENSSAUT00010022657|mta	397	-34.58	-0.1067	98	494	1	397
ENSSAUG00010017848	220	ENSSAUG00010003435|ENSSAUT00010007344|ddx5	2566	-23.26	-0.1067	1	220	490	709
ENSSAUG00010017848	220	ENSSAUG00010003435|ENSSAUT00010007346|ddx5	2046	-23.26	-0.1067	1	220	490	709
ENSSAUG00010017848	220	ENSSAUG00010009312|ENSSAUT00010022560|myom1a	4197	-22.61	-0.1067	1	220	1975	2194
ENSSAUG00010017848	220	ENSSAUG00010014174|ENSSAUT00010038625|mrc2	4374	-21.98	-0.1067	1	220	3893	4112
ENSSAUG00010017848	220	ENSSAUG00010009312|ENSSAUT00010023360|myom1a	3801	-22.61	-0.1067	1	220	2038	2257
ENSSAUG00010017848	220	ENSSAUG00010009312|ENSSAUT00010023376|myom1a	3795	-22.61	-0.1067	1	220	2032	2251
ENSSAUG00010017848	220	ENSSAUG00010009312|ENSSAUT00010022761|myom1a	3888	-22.61	-0.1067	1	220	1909	2128
ENSSAUG00010017848	220	ENSSAUG00010014174|ENSSAUT00010038626|mrc2	4350	-21.98	-0.1067	1	220	3869	4088
ENSSAUG00010017848	220	ENSSAUG00010009312|ENSSAUT00010024033|myom1a	3792	-22.61	-0.1067	1	220	1687	1906
ENSSAUG00010020077	956	ENSSAUG00010008729|ENSSAUT00010020480|tcp1	349	-34.69	-0.1067	468	816	1	349
ENSSAUG00010012182	1062	ENSSAUG00010019190|ENSSAUT00010068057|col1a1a	4271	-111.44	-0.1068	1	1062	3097	4158
ENSSAUG00010015510	796	ENSSAUG00010019190|ENSSAUT00010068057|col1a1a	4271	-83.28	-0.1068	1	796	3137	3932
ENSSAUG00010015510	573	ENSSAUG00010022686|ENSSAUT00010064091|svila	6348	-54.27	-0.1068	1	573	1391	1963
ENSSAUG00010015510	573	ENSSAUG00010026281|ENSSAUT00010068860|snrpc	945	-57.97	-0.1068	1	558	388	945
ENSSAUG00010015510	755	ENSSAUG00010025868|ENSSAUT00010067594|trim55b	1272	-43.59	-0.1068	306	755	1	450
ENSSAUG00010017848	220	ENSSAUG00010013166|ENSSAUT00010032392|atp6v1g1	943	-21.47	-0.1068	1	220	651	870
ENSSAUG00010017848	220	ENSSAUG00010006886|ENSSAUT00010015660|pdap1a	1805	-21.90	-0.1068	1	220	1419	1638
ENSSAUG00010017848	220	ENSSAUG00010010325|ENSSAUT00010024842|mustn1b	594	-22.32	-0.1068	1	220	31	250
ENSSAUG00010017848	220	ENSSAUG00010010995|ENSSAUT00010026585|pabpn1	1089	-23.29	-0.1068	1	220	588	807
ENSSAUG00010017848	220	ENSSAUG00010010995|ENSSAUT00010026588|pabpn1	1042	-23.29	-0.1068	1	220	541	760
ENSSAUG00010010920	5015	ENSSAUG00010008729|ENSSAUT00010020480|tcp1	349	-34.62	-0.1069	2548	2896	1	349
ENSSAUG00010010920	4997	ENSSAUG00010008729|ENSSAUT00010020480|tcp1	349	-34.62	-0.1069	2530	2878	1	349
ENSSAUG00010010920	4961	ENSSAUG00010008729|ENSSAUT00010020480|tcp1	349	-34.62	-0.1069	2494	2842	1	349
ENSSAUG00010012182	1062	ENSSAUG00010025092|ENSSAUT00010065113|col1a1b	4654	-109.00	-0.1069	1	1062	1472	2533
ENSSAUG00010012182	1062	ENSSAUG00010025092|ENSSAUT00010065271|col1a1b	5323	-109.00	-0.1069	1	1062	1854	2915
ENSSAUG00010012228	4180	ENSSAUG00010021343|ENSSAUT00010054048|cldn5b	642	-56.01	-0.1069	3280	3921	1	642
ENSSAUG00010015510	796	ENSSAUG00010020624|ENSSAUT00010051989|bri3	387	-39.22	-0.1069	181	567	1	387
ENSSAUG00010015510	573	ENSSAUG00010004153|ENSSAUT00010010506|sema3e	3402	-43.09	-0.1069	1	573	2095	2667
ENSSAUG00010015510	573	ENSSAUG00010004153|ENSSAUT00010010513|sema3e	3441	-43.09	-0.1069	1	573	2092	2664
ENSSAUG00010015510	573	ENSSAUG00010004153|ENSSAUT00010010502|sema3e	3426	-43.09	-0.1069	1	573	2095	2667
ENSSAUG00010015510	573	ENSSAUG00010021060|ENSSAUT00010053318|serpine1	1708	-46.52	-0.1069	111	573	1	463
ENSSAUG00010017066	1795	ENSSAUG00010020886|ENSSAUT00010052676|phlda2	417	-42.12	-0.1069	602	1018	1	417
ENSSAUG00010017066	1899	ENSSAUG00010020886|ENSSAUT00010052676|phlda2	417	-42.12	-0.1069	602	1018	1	417
ENSSAUG00010017848	180	ENSSAUG00010003260|ENSSAUT00010006910|as3mt	1124	-18.92	-0.1069	1	180	700	879
ENSSAUG00010017848	180	ENSSAUG00010026154|ENSSAUT00010068475|C4orf33	1007	-16.47	-0.1069	1	180	53	232
ENSSAUG00010017848	220	ENSSAUG00010004893|ENSSAUT00010010621|myod1	1253	-21.70	-0.1069	1	220	127	346
ENSSAUG00010017848	220	ENSSAUG00010008276|ENSSAUT00010019373|mvda	1359	-19.67	-0.1069	1	220	877	1096
ENSSAUG00010017848	220	ENSSAUG00010012409|ENSSAUT00010030434|ralbp1	2308	-21.37	-0.1069	1	220	929	1148
ENSSAUG00010017848	220	ENSSAUG00010012409|ENSSAUT00010030433|ralbp1	2254	-21.37	-0.1069	1	220	875	1094
ENSSAUG00010017848	220	ENSSAUG00010012409|ENSSAUT00010030437|ralbp1	2374	-21.37	-0.1069	1	220	995	1214
ENSSAUG00010017848	220	ENSSAUG00010012409|ENSSAUT00010030424|ralbp1	3860	-21.37	-0.1069	1	220	2481	2700
ENSSAUG00010017848	220	ENSSAUG00010012409|ENSSAUT00010030431|ralbp1	2311	-21.37	-0.1069	1	220	932	1151
ENSSAUG00010017848	220	ENSSAUG00010018391|ENSSAUT00010046186|tpd52l1	1597	-20.09	-0.1069	1	189	1409	1597
ENSSAUG00010017848	220	ENSSAUG00010025878|ENSSAUT00010067633|taco1	1210	-22.67	-0.1069	1	220	461	680
ENSSAUG00010020077	956	ENSSAUG00010023801|ENSSAUT00010061141|rgcc	375	-36.66	-0.1069	66	440	1	375
ENSSAUG00010002983	1203	ENSSAUG00010007967|ENSSAUT00010018572|stmn1a	685	-36.91	-0.1070	1	364	322	685
ENSSAUG00010015510	755	ENSSAUG00010007970|ENSSAUT00010018852|atp5f1b	1946	-57.78	-0.1070	1	578	1369	1946
ENSSAUG00010015510	755	ENSSAUG00010014138|ENSSAUT00010035084|vat1	1473	-52.56	-0.1070	243	755	1	513
ENSSAUG00010015510	796	ENSSAUG00010014138|ENSSAUT00010035084|vat1	1473	-52.56	-0.1070	284	796	1	513
ENSSAUG00010016109	1468	ENSSAUG00010006938|ENSSAUT00010015800|jund	939	-40.44	-0.1070	1	388	552	939
ENSSAUG00010016209	955	ENSSAUG00010010057|ENSSAUT00010024223|SUMO4	216	-19.04	-0.1070	576	791	1	216
ENSSAUG00010017848	220	ENSSAUG00010003407|ENSSAUT00010007313|brap	2176	-23.33	-0.1070	1	220	1473	1692
ENSSAUG00010017848	220	ENSSAUG00010015541|ENSSAUT00010038776|clic4	1513	-22.47	-0.1070	1	217	1297	1513
ENSSAUG00010017848	180	ENSSAUG00010018096|ENSSAUT00010045381|sf3a2	2443	-18.08	-0.1070	1	180	1863	2042
ENSSAUG00010017848	180	ENSSAUG00010018096|ENSSAUT00010045386|sf3a2	2440	-18.08	-0.1070	1	180	1860	2039
ENSSAUG00010017848	220	ENSSAUG00010003156|ENSSAUT00010006708|zmpste24	3289	-22.04	-0.1070	1	220	2571	2790
ENSSAUG00010017848	220	ENSSAUG00010020287|ENSSAUT00010051212|hspb8	1578	-19.90	-0.1070	1	220	466	685
ENSSAUG00010012182	1062	ENSSAUG00010017876|ENSSAUT00010044795|tmem182b	1035	-59.43	-0.1071	1	583	453	1035
ENSSAUG00010015510	573	ENSSAUG00010004404|ENSSAUT00010009489|map7d1b	3122	-58.26	-0.1071	1	573	2062	2634
ENSSAUG00010015510	573	ENSSAUG00010004404|ENSSAUT00010009474|map7d1b	3227	-58.26	-0.1071	1	573	2167	2739
ENSSAUG00010015510	573	ENSSAUG00010004404|ENSSAUT00010009484|map7d1b	3206	-58.26	-0.1071	1	573	2146	2718
ENSSAUG00010017848	180	ENSSAUG00010026304|ENSSAUT00010069081|anxa5b	1027	-17.89	-0.1071	1	180	285	464
ENSSAUG00010017848	220	ENSSAUG00010011370|ENSSAUT00010030301|CLPB	1737	-22.82	-0.1071	1	220	852	1071
ENSSAUG00010017848	220	ENSSAUG00010020665|ENSSAUT00010054701|dars1	1855	-22.71	-0.1071	1	220	1539	1758
ENSSAUG00010017848	220	ENSSAUG00010020665|ENSSAUT00010054612|dars1	1903	-22.71	-0.1071	1	220	1539	1758
ENSSAUG00010017848	220	ENSSAUG00010020665|ENSSAUT00010054703|dars1	1849	-22.71	-0.1071	1	220	1539	1758
ENSSAUG00010017848	220	ENSSAUG00010020665|ENSSAUT00010054374|dars1	2159	-22.71	-0.1071	1	220	1560	1779
ENSSAUG00010017848	220	ENSSAUG00010020665|ENSSAUT00010054708|dars1	1960	-22.71	-0.1071	1	220	1539	1758
ENSSAUG00010017848	220	ENSSAUG00010020665|ENSSAUT00010054609|dars1	2138	-22.71	-0.1071	1	220	1539	1758
ENSSAUG00010017848	220	ENSSAUG00010020665|ENSSAUT00010054682|dars1	1993	-22.71	-0.1071	1	220	1539	1758
ENSSAUG00010017848	180	ENSSAUG00010000416|ENSSAUT00010000821|exosc1	837	-18.20	-0.1071	1	180	630	809
ENSSAUG00010017848	180	ENSSAUG00010016986|ENSSAUT00010042642|tpt1	713	-19.07	-0.1071	1	180	433	612
ENSSAUG00010017848	220	ENSSAUG00010003233|ENSSAUT00010011040|glb1	1956	-21.96	-0.1071	1	220	344	563
ENSSAUG00010017848	220	ENSSAUG00010003233|ENSSAUT00010011035|glb1	2004	-21.96	-0.1071	1	220	374	593
ENSSAUG00010017848	220	ENSSAUG00010005055|ENSSAUT00010011662|nol11	2011	-21.74	-0.1071	1	220	1549	1768
ENSSAUG00010017848	220	ENSSAUG00010015768|ENSSAUT00010039806|hgd	1462	-20.67	-0.1071	1	220	1243	1462
ENSSAUG00010017848	220	ENSSAUG00010011779|ENSSAUT00010028738|grasp	1684	-23.35	-0.1071	1	220	409	628
ENSSAUG00010017848	220	ENSSAUG00010009723|ENSSAUT00010024594|snx17	1902	-22.70	-0.1071	1	220	1396	1615
ENSSAUG00010017848	220	ENSSAUG00010015768|ENSSAUT00010039836|hgd	1421	-20.67	-0.1071	1	220	1107	1326
ENSSAUG00010017848	220	ENSSAUG00010011779|ENSSAUT00010028737|grasp	1608	-23.35	-0.1071	1	220	409	628
ENSSAUG00010017848	220	ENSSAUG00010009723|ENSSAUT00010024598|snx17	819	-22.70	-0.1071	1	220	313	532
ENSSAUG00010017848	220	ENSSAUG00010015768|ENSSAUT00010039804|hgd	1572	-20.67	-0.1071	1	220	1258	1477
ENSSAUG00010017848	220	ENSSAUG00010009518|ENSSAUT00010026122|osbpl2a	2548	-19.39	-0.1071	1	220	1262	1481
ENSSAUG00010017848	220	ENSSAUG00010015768|ENSSAUT00010039803|hgd	1602	-20.67	-0.1071	1	220	1288	1507
ENSSAUG00010017848	220	ENSSAUG00010013207|ENSSAUT00010032521|serpinh1b	1825	-20.67	-0.1071	1	220	983	1202
ENSSAUG00010017848	220	ENSSAUG00010015768|ENSSAUT00010039663|hgd	1358	-20.67	-0.1071	1	220	1044	1263
ENSSAUG00010017848	220	ENSSAUG00010009518|ENSSAUT00010026055|osbpl2a	2617	-19.39	-0.1071	1	220	1262	1481
ENSSAUG00010017848	220	ENSSAUG00010009518|ENSSAUT00010025950|osbpl2a	2527	-19.39	-0.1071	1	220	1262	1481
ENSSAUG00010017848	220	ENSSAUG00010015768|ENSSAUT00010039805|hgd	1536	-20.67	-0.1071	1	220	1222	1441
ENSSAUG00010017848	220	ENSSAUG00010015768|ENSSAUT00010039838|hgd	1277	-20.67	-0.1071	1	220	963	1182
ENSSAUG00010017848	220	ENSSAUG00010025600|ENSSAUT00010067653|vps41	3263	-22.92	-0.1071	1	220	2460	2679
ENSSAUG00010015505	1594	ENSSAUG00010002015|ENSSAUT00010004160|ciao2a	486	-43.53	-0.1072	213	698	1	486
ENSSAUG00010015510	796	ENSSAUG00010027667|ENSSAUT00010073189|DES	1690	-63.25	-0.1072	1	652	1039	1690
ENSSAUG00010015510	796	ENSSAUG00010027667|ENSSAUT00010073186|DES	2164	-63.25	-0.1072	1	652	1513	2164
ENSSAUG00010015510	573	ENSSAUG00010011076|ENSSAUT00010026833|tmod4	1149	-49.74	-0.1072	1	479	671	1149
ENSSAUG00010015510	573	ENSSAUG00010009936|ENSSAUT00010023841|gadd45bb	1276	-51.45	-0.1072	1	573	207	779
ENSSAUG00010015510	573	ENSSAUG00010017561|ENSSAUT00010043917|SRF	2141	-60.66	-0.1072	1	573	1012	1584
ENSSAUG00010015510	573	ENSSAUG00010017561|ENSSAUT00010043916|SRF	2306	-60.66	-0.1072	1	573	1177	1749
ENSSAUG00010015510	573	ENSSAUG00010017561|ENSSAUT00010043918|SRF	2354	-60.66	-0.1072	1	573	1225	1797
ENSSAUG00010015789	873	ENSSAUG00010025048|ENSSAUT00010064993|TUBA4A	1560	-40.43	-0.1072	1	405	1156	1560
ENSSAUG00010015789	901	ENSSAUG00010025048|ENSSAUT00010064993|TUBA4A	1560	-40.43	-0.1072	1	405	1156	1560
ENSSAUG00010017848	180	ENSSAUG00010011634|ENSSAUT00010028326|ctsk	2072	-18.97	-0.1072	1	180	1552	1731
ENSSAUG00010017848	180	ENSSAUG00010011634|ENSSAUT00010028329|ctsk	2814	-18.97	-0.1072	1	180	1552	1731
ENSSAUG00010017848	180	ENSSAUG00010011634|ENSSAUT00010028328|ctsk	1956	-18.97	-0.1072	1	180	694	873
ENSSAUG00010017848	220	ENSSAUG00010000630|ENSSAUT00010001306|ATAD3A	2227	-23.04	-0.1072	1	220	1955	2174
ENSSAUG00010017848	220	ENSSAUG00010022425|ENSSAUT00010057329|ccdc80	2589	-20.37	-0.1072	1	220	1752	1971
ENSSAUG00010017848	220	ENSSAUG00010022425|ENSSAUT00010057326|ccdc80	2580	-20.37	-0.1072	1	220	1842	2061
ENSSAUG00010017848	220	ENSSAUG00010022425|ENSSAUT00010057328|ccdc80	2706	-20.37	-0.1072	1	220	1869	2088
ENSSAUG00010017848	220	ENSSAUG00010022425|ENSSAUT00010057327|ccdc80	2625	-20.37	-0.1072	1	220	1914	2133
ENSSAUG00010017848	220	ENSSAUG00010022425|ENSSAUT00010057330|ccdc80	2220	-20.37	-0.1072	1	220	1383	1602
ENSSAUG00010017848	180	ENSSAUG00010016123|ENSSAUT00010040374|vps29	660	-19.08	-0.1072	1	180	451	630
ENSSAUG00010017848	180	ENSSAUG00010019613|ENSSAUT00010053095|idh2	1254	-18.65	-0.1072	1	180	1047	1226
ENSSAUG00010017848	220	ENSSAUG00010000535|ENSSAUT00010001327|tsc2	5510	-22.08	-0.1072	1	220	1232	1451
ENSSAUG00010017848	220	ENSSAUG00010005487|ENSSAUT00010012102|tspan36	1116	-20.68	-0.1072	1	220	173	392
ENSSAUG00010017848	220	ENSSAUG00010008741|ENSSAUT00010020517|stxbp6	1919	-22.62	-0.1072	1	220	1429	1648
ENSSAUG00010017848	220	ENSSAUG00010008741|ENSSAUT00010020516|stxbp6	2018	-22.62	-0.1072	1	220	1528	1747
ENSSAUG00010017848	220	ENSSAUG00010016615|ENSSAUT00010041648|hnrnpub	1872	-22.62	-0.1072	1	220	423	642
ENSSAUG00010017848	220	ENSSAUG00010016615|ENSSAUT00010041645|hnrnpub	1848	-22.62	-0.1072	1	220	423	642
ENSSAUG00010017848	220	ENSSAUG00010011910|ENSSAUT00010029073|smpd1	1965	-23.16	-0.1072	1	220	690	909
ENSSAUG00010017848	220	ENSSAUG00010025419|ENSSAUT00010066130|ppiaa	623	-22.83	-0.1072	1	220	155	374
ENSSAUG00010017848	220	ENSSAUG00010025419|ENSSAUT00010066125|ppiaa	799	-22.83	-0.1072	1	220	329	548
ENSSAUG00010005522	2711	ENSSAUG00010004446|ENSSAUT00010009560|smim8	383	-29.52	-0.1073	2422	2711	1	290
ENSSAUG00010005522	2711	ENSSAUG00010025320|ENSSAUT00010065801|nupr1a	231	-19.31	-0.1073	2327	2557	1	231
ENSSAUG00010005522	7054	ENSSAUG00010014106|ENSSAUT00010035017|mid1ip1l	408	-37.02	-0.1073	1946	2353	1	408
ENSSAUG00010005522	7130	ENSSAUG00010014106|ENSSAUT00010035017|mid1ip1l	408	-37.02	-0.1073	2022	2429	1	408
ENSSAUG00010005522	7528	ENSSAUG00010014106|ENSSAUT00010035017|mid1ip1l	408	-37.02	-0.1073	2420	2827	1	408
ENSSAUG00010012549	1953	ENSSAUG00010013540|ENSSAUT00010033452|tcima	303	-30.90	-0.1073	397	699	1	303
ENSSAUG00010015504	1590	ENSSAUG00010008226|ENSSAUT00010019222|mid1ip1a	426	-43.24	-0.1073	575	1000	1	426
ENSSAUG00010016074	1195	ENSSAUG00010023807|ENSSAUT00010061194|atp6v0d1	373	-33.49	-0.1073	443	815	1	373
ENSSAUG00010017848	220	ENSSAUG00010012610|ENSSAUT00010030961|amdhd2	2328	-23.08	-0.1073	1	220	1420	1639
ENSSAUG00010017848	180	ENSSAUG00010003866|ENSSAUT00010008328|fabp11a	440	-17.82	-0.1073	1	180	221	400
ENSSAUG00010017848	220	ENSSAUG00010003284|ENSSAUT00010006970|mrtfab	5225	-21.88	-0.1073	1	220	1002	1221
ENSSAUG00010017848	220	ENSSAUG00010015024|ENSSAUT00010037413|fhl3a	1480	-21.13	-0.1073	1	220	625	844
ENSSAUG00010017848	220	ENSSAUG00010015024|ENSSAUT00010037406|fhl3a	1727	-21.13	-0.1073	1	220	872	1091
ENSSAUG00010017848	220	ENSSAUG00010015004|ENSSAUT00010037356|nfatc4	1662	-18.99	-0.1073	1	220	251	470
ENSSAUG00010017848	220	ENSSAUG00010015024|ENSSAUT00010037401|fhl3a	1626	-21.13	-0.1073	1	220	771	990
ENSSAUG00010017848	220	ENSSAUG00010015024|ENSSAUT00010037410|fhl3a	1686	-21.13	-0.1073	1	220	831	1050
ENSSAUG00010017848	220	ENSSAUG00010015024|ENSSAUT00010037408|fhl3a	1510	-21.13	-0.1073	1	220	655	874
ENSSAUG00010017848	220	ENSSAUG00010018625|ENSSAUT00010046872|pigr	1878	-22.65	-0.1073	1	220	1125	1344
ENSSAUG00010017848	220	ENSSAUG00010026487|ENSSAUT00010069691|pus7	2216	-22.21	-0.1073	1	220	1825	2044
ENSSAUG00010017848	220	ENSSAUG00010026487|ENSSAUT00010069700|pus7	1924	-22.21	-0.1073	1	220	1533	1752
ENSSAUG00010017848	220	ENSSAUG00010026487|ENSSAUT00010069689|pus7	2234	-22.21	-0.1073	1	220	1843	2062
ENSSAUG00010017848	220	ENSSAUG00010026487|ENSSAUT00010069703|pus7	1432	-22.21	-0.1073	1	220	1041	1260
ENSSAUG00010001613	1821	ENSSAUG00010010057|ENSSAUT00010024217|SUMO4	731	-25.23	-0.1074	1	273	459	731
ENSSAUG00010015510	573	ENSSAUG00010016879|ENSSAUT00010051235|hif1aa	3136	-58.74	-0.1074	1	573	1485	2057
ENSSAUG00010015510	573	ENSSAUG00010016879|ENSSAUT00010051738|hif1aa	2196	-58.74	-0.1074	1	573	521	1093
ENSSAUG00010015510	573	ENSSAUG00010016879|ENSSAUT00010051925|hif1aa	3190	-58.74	-0.1074	1	573	1485	2057
ENSSAUG00010015510	573	ENSSAUG00010016879|ENSSAUT00010051534|hif1aa	3160	-58.74	-0.1074	1	573	1485	2057
ENSSAUG00010015510	573	ENSSAUG00010016879|ENSSAUT00010051130|hif1aa	3166	-58.74	-0.1074	1	573	1467	2039
ENSSAUG00010015510	573	ENSSAUG00010022293|ENSSAUT00010056782|inhbb	3719	-59.07	-0.1074	1	573	1691	2263
ENSSAUG00010015510	573	ENSSAUG00010016879|ENSSAUT00010051158|hif1aa	3181	-58.74	-0.1074	1	573	1491	2063
ENSSAUG00010015510	573	ENSSAUG00010016879|ENSSAUT00010051055|hif1aa	3457	-58.74	-0.1074	1	573	1485	2057
ENSSAUG00010015510	755	ENSSAUG00010017649|ENSSAUT00010046016|pdk2a	1275	-51.86	-0.1074	255	755	1	501
ENSSAUG00010015510	796	ENSSAUG00010017649|ENSSAUT00010046016|pdk2a	1275	-51.86	-0.1074	296	796	1	501
ENSSAUG00010017848	220	ENSSAUG00010022988|ENSSAUT00010058996|chrnb1	2547	-21.16	-0.1074	1	220	79	298
ENSSAUG00010017848	220	ENSSAUG00010022988|ENSSAUT00010059000|chrnb1	2400	-21.16	-0.1074	1	220	79	298
ENSSAUG00010017848	220	ENSSAUG00010022988|ENSSAUT00010058993|chrnb1	3073	-21.16	-0.1074	1	220	79	298
ENSSAUG00010017848	220	ENSSAUG00010022988|ENSSAUT00010059002|chrnb1	2301	-21.16	-0.1074	1	220	79	298
ENSSAUG00010017848	220	ENSSAUG00010022988|ENSSAUT00010058997|chrnb1	2505	-21.16	-0.1074	1	220	79	298
ENSSAUG00010017848	180	ENSSAUG00010003977|ENSSAUT00010008594|ERG28	698	-18.36	-0.1074	1	180	122	301
ENSSAUG00010017848	180	ENSSAUG00010003977|ENSSAUT00010008585|ERG28	832	-18.36	-0.1074	1	180	256	435
ENSSAUG00010017848	180	ENSSAUG00010014669|ENSSAUT00010036531|psma2	916	-17.18	-0.1074	1	180	514	693
ENSSAUG00010017848	180	ENSSAUG00010014669|ENSSAUT00010036529|psma2	923	-17.18	-0.1074	1	180	514	693
ENSSAUG00010017848	220	ENSSAUG00010014517|ENSSAUT00010036072|rapsn	1330	-21.58	-0.1074	1	220	253	472
ENSSAUG00010017848	220	ENSSAUG00010023323|ENSSAUT00010059859|NTN4	3074	-22.24	-0.1074	1	220	726	945
ENSSAUG00010017848	220	ENSSAUG00010024880|ENSSAUT00010064553|ldb3a	2595	-21.17	-0.1075	1	220	855	1074
ENSSAUG00010017848	220	ENSSAUG00010019404|ENSSAUT00010051459|epha3	4992	-22.89	-0.1075	1	220	987	1206
ENSSAUG00010017848	220	ENSSAUG00010019404|ENSSAUT00010051518|epha3	2865	-22.89	-0.1075	1	220	1083	1302
ENSSAUG00010017848	220	ENSSAUG00010019404|ENSSAUT00010051491|epha3	5157	-22.89	-0.1075	1	220	1158	1377
ENSSAUG00010017848	220	ENSSAUG00010024880|ENSSAUT00010064529|ldb3a	1523	-21.17	-0.1075	1	220	287	506
ENSSAUG00010017848	220	ENSSAUG00010024880|ENSSAUT00010064555|ldb3a	2532	-21.17	-0.1075	1	220	855	1074
ENSSAUG00010017848	220	ENSSAUG00010024880|ENSSAUT00010064562|ldb3a	2664	-21.17	-0.1075	1	220	855	1074
ENSSAUG00010017848	220	ENSSAUG00010024880|ENSSAUT00010064557|ldb3a	2352	-21.17	-0.1075	1	220	855	1074
ENSSAUG00010017848	220	ENSSAUG00010019404|ENSSAUT00010051480|epha3	5127	-22.89	-0.1075	1	220	1128	1347
ENSSAUG00010017848	220	ENSSAUG00010024880|ENSSAUT00010064559|ldb3a	2199	-21.17	-0.1075	1	220	855	1074
ENSSAUG00010017848	220	ENSSAUG00010019404|ENSSAUT00010051567|epha3	2565	-22.89	-0.1075	1	220	978	1197
ENSSAUG00010017848	220	ENSSAUG00010019404|ENSSAUT00010051379|epha3	5229	-22.89	-0.1075	1	220	1101	1320
ENSSAUG00010017848	220	ENSSAUG00010024880|ENSSAUT00010064556|ldb3a	2382	-21.17	-0.1075	1	220	855	1074
ENSSAUG00010014899	1019	ENSSAUG00010026582|ENSSAUT00010069879|lamtor5	344	-25.08	-0.1076	1	243	102	344
ENSSAUG00010015505	3943	ENSSAUG00010017789|ENSSAUT00010044590|cirbpb	600	-57.89	-0.1076	1066	1665	1	600
ENSSAUG00010015505	1635	ENSSAUG00010017789|ENSSAUT00010044590|cirbpb	600	-57.89	-0.1076	883	1482	1	600
ENSSAUG00010015505	1572	ENSSAUG00010017789|ENSSAUT00010044590|cirbpb	600	-57.89	-0.1076	883	1482	1	600
ENSSAUG00010017848	180	ENSSAUG00010008058|ENSSAUT00010018722|bloc1s2	1107	-17.86	-0.1076	1	178	930	1107
ENSSAUG00010017848	180	ENSSAUG00010025197|ENSSAUT00010065653|akr1b1.1	984	-18.73	-0.1076	1	180	393	572
ENSSAUG00010017848	180	ENSSAUG00010025197|ENSSAUT00010065651|akr1b1.1	939	-18.73	-0.1076	1	180	345	524
ENSSAUG00010017848	180	ENSSAUG00010025197|ENSSAUT00010065721|akr1b1.1	945	-18.73	-0.1076	1	180	366	545
ENSSAUG00010017848	180	ENSSAUG00010020616|ENSSAUT00010051946|pvalb1	678	-17.65	-0.1076	1	180	364	543
ENSSAUG00010017848	220	ENSSAUG00010015473|ENSSAUT00010038615|txlnbb	1756	-23.36	-0.1076	1	220	385	604
ENSSAUG00010017848	220	ENSSAUG00010013793|ENSSAUT00010042345|kif5ba	2892	-21.63	-0.1076	1	220	967	1186
ENSSAUG00010017848	220	ENSSAUG00010015473|ENSSAUT00010038616|txlnbb	1709	-23.36	-0.1076	1	220	390	609
ENSSAUG00010017848	220	ENSSAUG00010015013|ENSSAUT00010037386|gnl2	2295	-22.70	-0.1076	1	220	699	918
ENSSAUG00010017848	220	ENSSAUG00010027408|ENSSAUT00010072530|xrcc5	2109	-21.51	-0.1076	1	220	861	1080
ENSSAUG00010017848	220	ENSSAUG00010022075|ENSSAUT00010056100|tpx2	2407	-21.74	-0.1076	1	220	383	602
ENSSAUG00010017848	220	ENSSAUG00010027408|ENSSAUT00010072519|xrcc5	2106	-21.51	-0.1076	1	220	861	1080
ENSSAUG00010017848	220	ENSSAUG00010027408|ENSSAUT00010072525|xrcc5	2124	-21.51	-0.1076	1	220	861	1080
ENSSAUG00010017848	220	ENSSAUG00010027408|ENSSAUT00010072531|xrcc5	2130	-21.51	-0.1076	1	220	861	1080
ENSSAUG00010017848	220	ENSSAUG00010022075|ENSSAUT00010056102|tpx2	2359	-21.74	-0.1076	1	220	383	602
ENSSAUG00010017848	220	ENSSAUG00010022075|ENSSAUT00010056108|tpx2	2226	-21.74	-0.1076	1	220	118	337
ENSSAUG00010017848	220	ENSSAUG00010027408|ENSSAUT00010072540|xrcc5	2109	-21.51	-0.1076	1	220	861	1080
ENSSAUG00010017848	220	ENSSAUG00010027408|ENSSAUT00010072504|xrcc5	2580	-21.51	-0.1076	1	220	1334	1553
ENSSAUG00010017848	220	ENSSAUG00010027408|ENSSAUT00010072528|xrcc5	2223	-21.51	-0.1076	1	220	963	1182
ENSSAUG00010017848	220	ENSSAUG00010022075|ENSSAUT00010056106|tpx2	2056	-21.74	-0.1076	1	220	383	602
ENSSAUG00010017848	220	ENSSAUG00010027408|ENSSAUT00010072536|xrcc5	2112	-21.51	-0.1076	1	220	867	1086
ENSSAUG00010017848	220	ENSSAUG00010022075|ENSSAUT00010056097|tpx2	2503	-21.74	-0.1076	1	220	383	602
ENSSAUG00010017848	220	ENSSAUG00010027408|ENSSAUT00010072537|xrcc5	2088	-21.51	-0.1076	1	220	861	1080
ENSSAUG00010017848	220	ENSSAUG00010027408|ENSSAUT00010072510|xrcc5	2573	-21.51	-0.1076	1	220	1334	1553
ENSSAUG00010013187	4204	ENSSAUG00010017789|ENSSAUT00010044590|cirbpb	600	-44.39	-0.1077	1	457	144	600
ENSSAUG00010013187	4141	ENSSAUG00010017789|ENSSAUT00010044590|cirbpb	600	-44.39	-0.1077	1	457	144	600
ENSSAUG00010015510	573	ENSSAUG00010015806|ENSSAUT00010040110|gba	1665	-40.83	-0.1077	171	573	1	403
ENSSAUG00010017848	220	ENSSAUG00010008243|ENSSAUT00010021447|atp6ap2	1589	-22.50	-0.1077	1	220	487	706
ENSSAUG00010017848	220	ENSSAUG00010008243|ENSSAUT00010021452|atp6ap2	1601	-22.50	-0.1077	1	220	499	718
ENSSAUG00010017848	220	ENSSAUG00010008243|ENSSAUT00010021487|atp6ap2	1517	-22.50	-0.1077	1	220	415	634
ENSSAUG00010017848	220	ENSSAUG00010008243|ENSSAUT00010021453|atp6ap2	1574	-22.50	-0.1077	1	220	472	691
ENSSAUG00010017848	220	ENSSAUG00010008243|ENSSAUT00010021449|atp6ap2	1586	-22.50	-0.1077	1	220	484	703
ENSSAUG00010017848	220	ENSSAUG00010008243|ENSSAUT00010021388|atp6ap2	1638	-22.50	-0.1077	1	220	536	755
ENSSAUG00010017848	220	ENSSAUG00010008243|ENSSAUT00010021454|atp6ap2	1574	-22.50	-0.1077	1	220	472	691
ENSSAUG00010017848	220	ENSSAUG00010008804|ENSSAUT00010020748|VMP1	2230	-21.43	-0.1077	1	220	1098	1317
ENSSAUG00010017848	220	ENSSAUG00010008804|ENSSAUT00010020732|VMP1	2242	-21.43	-0.1077	1	220	1098	1317
ENSSAUG00010017848	220	ENSSAUG00010014872|ENSSAUT00010037299|SGK1	2694	-22.95	-0.1077	1	220	1729	1948
ENSSAUG00010017848	220	ENSSAUG00010014872|ENSSAUT00010037271|SGK1	2596	-22.95	-0.1077	1	220	1729	1948
ENSSAUG00010017848	220	ENSSAUG00010014857|ENSSAUT00010037011|flad1	1970	-22.50	-0.1077	1	220	48	267
ENSSAUG00010017848	220	ENSSAUG00010014872|ENSSAUT00010037295|SGK1	2763	-22.95	-0.1077	1	220	1729	1948
ENSSAUG00010017848	220	ENSSAUG00010014872|ENSSAUT00010037306|SGK1	2664	-22.95	-0.1077	1	220	1729	1948
ENSSAUG00010017848	220	ENSSAUG00010009513|ENSSAUT00010022676|nup93	2467	-20.78	-0.1077	1	220	271	490
ENSSAUG00010017848	220	ENSSAUG00010014872|ENSSAUT00010037268|SGK1	3280	-22.95	-0.1077	1	220	1729	1948
ENSSAUG00010017848	220	ENSSAUG00010014872|ENSSAUT00010037274|SGK1	2592	-22.95	-0.1077	1	220	1729	1948
ENSSAUG00010017848	220	ENSSAUG00010014872|ENSSAUT00010037283|SGK1	2775	-22.95	-0.1077	1	220	1729	1948
ENSSAUG00010017848	220	ENSSAUG00010014872|ENSSAUT00010037277|SGK1	2832	-22.95	-0.1077	1	220	1729	1948
ENSSAUG00010017848	220	ENSSAUG00010009513|ENSSAUT00010022680|nup93	1576	-20.78	-0.1077	1	220	271	490
ENSSAUG00010017848	220	ENSSAUG00010020656|ENSSAUT00010052151|galcb	2347	-20.35	-0.1077	1	220	512	731
ENSSAUG00010001613	1821	ENSSAUG00010009507|ENSSAUT00010022657|mta	397	-21.89	-0.1078	1	286	112	397
ENSSAUG00010012228	4180	ENSSAUG00010025320|ENSSAUT00010065801|nupr1a	231	-24.80	-0.1078	710	940	1	231
ENSSAUG00010015505	1635	ENSSAUG00010021443|ENSSAUT00010054332|psmb7	1551	-105.47	-0.1078	604	1635	1	1032
ENSSAUG00010017848	220	ENSSAUG00010001919|ENSSAUT00010003945|cdh15	3282	-22.10	-0.1078	1	220	2108	2327
ENSSAUG00010017848	220	ENSSAUG00010001919|ENSSAUT00010003942|cdh15	2448	-22.10	-0.1078	1	220	1981	2200
ENSSAUG00010017848	220	ENSSAUG00010003593|ENSSAUT00010007701|cyp7b1	3143	-23.28	-0.1078	1	220	491	710
ENSSAUG00010017848	220	ENSSAUG00010008231|ENSSAUT00010019242|BCOR	6014	-23.50	-0.1078	1	220	2403	2622
ENSSAUG00010017848	180	ENSSAUG00010004197|ENSSAUT00010008986|psmb1	857	-18.54	-0.1078	1	180	606	785
ENSSAUG00010017848	220	ENSSAUG00010002263|ENSSAUT00010005016|lcp1	1299	-20.48	-0.1078	1	220	392	611
ENSSAUG00010017848	220	ENSSAUG00010002263|ENSSAUT00010004802|lcp1	1519	-20.48	-0.1078	1	220	419	638
ENSSAUG00010017848	220	ENSSAUG00010002263|ENSSAUT00010004942|lcp1	1680	-20.48	-0.1078	1	220	577	796
ENSSAUG00010017848	220	ENSSAUG00010002335|ENSSAUT00010004907|FSCN1	1594	-21.56	-0.1078	1	220	1183	1402
ENSSAUG00010017848	220	ENSSAUG00010002263|ENSSAUT00010004955|lcp1	1458	-20.48	-0.1078	1	220	425	644
ENSSAUG00010017848	220	ENSSAUG00010002263|ENSSAUT00010005014|lcp1	1425	-20.48	-0.1078	1	220	392	611
ENSSAUG00010017848	220	ENSSAUG00010002263|ENSSAUT00010004718|lcp1	1615	-20.48	-0.1078	1	220	506	725
ENSSAUG00010017848	220	ENSSAUG00010002263|ENSSAUT00010004828|lcp1	1510	-20.48	-0.1078	1	220	401	620
ENSSAUG00010017848	220	ENSSAUG00010002263|ENSSAUT00010004944|lcp1	1558	-20.48	-0.1078	1	220	449	668
ENSSAUG00010017848	220	ENSSAUG00010002480|ENSSAUT00010010787|unc45b	3799	-22.42	-0.1078	1	220	2271	2490
ENSSAUG00010017848	220	ENSSAUG00010002480|ENSSAUT00010010935|unc45b	3799	-22.42	-0.1078	1	220	2271	2490
ENSSAUG00010017848	220	ENSSAUG00010002480|ENSSAUT00010010706|unc45b	3778	-22.42	-0.1078	1	220	2271	2490
ENSSAUG00010017848	220	ENSSAUG00010002480|ENSSAUT00010010980|unc45b	3373	-22.42	-0.1078	1	220	2271	2490
ENSSAUG00010017848	220	ENSSAUG00010002480|ENSSAUT00010010758|unc45b	3814	-22.42	-0.1078	1	220	2271	2490
ENSSAUG00010017848	220	ENSSAUG00010002480|ENSSAUT00010010977|unc45b	3727	-22.42	-0.1078	1	220	2244	2463
ENSSAUG00010017848	220	ENSSAUG00010002480|ENSSAUT00010010873|unc45b	3754	-22.42	-0.1078	1	220	2271	2490
ENSSAUG00010017848	220	ENSSAUG00010002480|ENSSAUT00010010661|unc45b	3790	-22.42	-0.1078	1	220	2271	2490
ENSSAUG00010017848	220	ENSSAUG00010002480|ENSSAUT00010010199|unc45b	3787	-22.42	-0.1078	1	220	2271	2490
ENSSAUG00010017848	220	ENSSAUG00010002480|ENSSAUT00010010931|unc45b	3763	-22.42	-0.1078	1	220	2271	2490
ENSSAUG00010017848	220	ENSSAUG00010013273|ENSSAUT00010033679|si:ch211-117c9.5	2629	-20.37	-0.1078	1	215	2415	2629
ENSSAUG00010017848	220	ENSSAUG00010013273|ENSSAUT00010033714|si:ch211-117c9.5	1971	-20.37	-0.1078	1	215	1757	1971
ENSSAUG00010017848	220	ENSSAUG00010013273|ENSSAUT00010033625|si:ch211-117c9.5	2749	-20.37	-0.1078	1	215	2535	2749
ENSSAUG00010017848	220	ENSSAUG00010013273|ENSSAUT00010033660|si:ch211-117c9.5	2671	-20.37	-0.1078	1	215	2457	2671
ENSSAUG00010017848	220	ENSSAUG00010021968|ENSSAUT00010055763|UBE2H	2877	-21.66	-0.1078	1	220	403	622
ENSSAUG00010017848	220	ENSSAUG00010021968|ENSSAUT00010055764|UBE2H	2871	-21.66	-0.1078	1	220	397	616
ENSSAUG00010017848	220	ENSSAUG00010021968|ENSSAUT00010055761|UBE2H	2982	-21.66	-0.1078	1	220	508	727
ENSSAUG00010015510	573	ENSSAUG00010020723|ENSSAUT00010052220|thrap3a	3816	-41.64	-0.1079	1	392	3425	3816
ENSSAUG00010016280	2447	ENSSAUG00010010057|ENSSAUT00010024223|SUMO4	216	-20.60	-0.1079	1121	1336	1	216
ENSSAUG00010017848	220	ENSSAUG00010025140|ENSSAUT00010065257|ctsz	1266	-21.37	-0.1079	1	220	196	415
ENSSAUG00010017848	220	ENSSAUG00010025140|ENSSAUT00010065255|ctsz	1180	-21.37	-0.1079	1	220	196	415
ENSSAUG00010017848	220	ENSSAUG00010025140|ENSSAUT00010065259|ctsz	1078	-21.37	-0.1079	1	220	196	415
ENSSAUG00010017848	180	ENSSAUG00010002701|ENSSAUT00010005758|snrpg	1379	-18.12	-0.1079	1	180	800	979
ENSSAUG00010017848	220	ENSSAUG00010016879|ENSSAUT00010051690|hif1aa	3121	-21.48	-0.1079	1	220	12	231
ENSSAUG00010017848	220	ENSSAUG00010022482|ENSSAUT00010057354|isg20	1256	-22.12	-0.1079	1	220	801	1020
ENSSAUG00010017848	220	ENSSAUG00010022482|ENSSAUT00010057348|isg20	2339	-22.12	-0.1079	1	220	801	1020
ENSSAUG00010017848	220	ENSSAUG00010025858|ENSSAUT00010067553|foxred2	2281	-21.80	-0.1079	1	220	129	348
ENSSAUG00010017848	220	ENSSAUG00010022482|ENSSAUT00010057349|isg20	1433	-22.12	-0.1079	1	220	801	1020
ENSSAUG00010015505	3943	ENSSAUG00010008450|ENSSAUT00010019783|magoh	422	-39.00	-0.1080	999	1420	1	422
ENSSAUG00010015505	1635	ENSSAUG00010008450|ENSSAUT00010019783|magoh	422	-39.00	-0.1080	816	1237	1	422
ENSSAUG00010015505	1572	ENSSAUG00010008450|ENSSAUT00010019783|magoh	422	-39.00	-0.1080	816	1237	1	422
ENSSAUG00010015510	573	ENSSAUG00010026033|ENSSAUT00010068122|prpf39	2744	-55.63	-0.1080	1	573	2119	2691
ENSSAUG00010015510	573	ENSSAUG00010018150|ENSSAUT00010045488|ntn4	2399	-54.85	-0.1080	1	534	1866	2399
ENSSAUG00010015789	837	ENSSAUG00010019190|ENSSAUT00010068143|col1a1a	4571	-87.45	-0.1080	1	837	2181	3017
ENSSAUG00010015789	837	ENSSAUG00010019190|ENSSAUT00010068057|col1a1a	4271	-87.45	-0.1080	1	837	2181	3017
ENSSAUG00010015789	837	ENSSAUG00010019190|ENSSAUT00010068107|col1a1a	4400	-87.45	-0.1080	1	837	2181	3017
ENSSAUG00010015789	837	ENSSAUG00010019190|ENSSAUT00010068053|col1a1a	4349	-87.45	-0.1080	1	837	2187	3023
ENSSAUG00010017066	1795	ENSSAUG00010007088|ENSSAUT00010016182|H2AZ1	279	-27.21	-0.1080	723	1001	1	279
ENSSAUG00010017066	1899	ENSSAUG00010007088|ENSSAUT00010016182|H2AZ1	279	-27.21	-0.1080	723	1001	1	279
ENSSAUG00010017848	180	ENSSAUG00010001102|ENSSAUT00010002347|commd9	885	-18.57	-0.1080	1	180	266	445
ENSSAUG00010017848	220	ENSSAUG00010025185|ENSSAUT00010066910|atp2a1l	2889	-21.93	-0.1080	1	220	1744	1963
ENSSAUG00010017848	220	ENSSAUG00010025185|ENSSAUT00010066846|atp2a1l	3467	-21.93	-0.1080	1	220	1834	2053
ENSSAUG00010017848	220	ENSSAUG00010025185|ENSSAUT00010066919|atp2a1l	2913	-21.93	-0.1080	1	220	1768	1987
ENSSAUG00010017848	220	ENSSAUG00010025185|ENSSAUT00010066887|atp2a1l	2976	-21.93	-0.1080	1	220	1831	2050
ENSSAUG00010017848	220	ENSSAUG00010025185|ENSSAUT00010066851|atp2a1l	3019	-21.93	-0.1080	1	220	1834	2053
ENSSAUG00010017848	220	ENSSAUG00010025185|ENSSAUT00010066849|atp2a1l	2985	-21.93	-0.1080	1	220	1834	2053
ENSSAUG00010017848	220	ENSSAUG00010025185|ENSSAUT00010066866|atp2a1l	2880	-21.93	-0.1080	1	220	1834	2053
ENSSAUG00010017848	220	ENSSAUG00010015019|ENSSAUT00010037388|mettl17	1317	-23.65	-0.1080	1	220	882	1101
ENSSAUG00010017848	220	ENSSAUG00010024754|ENSSAUT00010064219|hnrnpa3	2186	-22.24	-0.1080	1	220	1252	1471
ENSSAUG00010017848	220	ENSSAUG00010021832|ENSSAUT00010055356|gyg1b	987	-19.98	-0.1080	1	220	43	262
ENSSAUG00010017848	220	ENSSAUG00010021832|ENSSAUT00010055354|gyg1b	1277	-19.98	-0.1080	1	220	124	343
ENSSAUG00010017848	220	ENSSAUG00010021832|ENSSAUT00010055352|gyg1b	1340	-19.98	-0.1080	1	220	124	343
ENSSAUG00010012182	1062	ENSSAUG00010011074|ENSSAUT00010027839|zfr	3985	-78.26	-0.1081	1	755	3231	3985
ENSSAUG00010012182	1062	ENSSAUG00010011074|ENSSAUT00010027785|zfr	4342	-78.26	-0.1081	1	776	3567	4342
ENSSAUG00010012182	1062	ENSSAUG00010011074|ENSSAUT00010027748|zfr	4378	-78.26	-0.1081	1	776	3603	4378
ENSSAUG00010015510	573	ENSSAUG00010011076|ENSSAUT00010026836|tmod4	1137	-50.18	-0.1081	1	467	671	1137
ENSSAUG00010015941	4547	ENSSAUG00010014856|ENSSAUT00010037006|phlda3	441	-43.87	-0.1081	462	902	1	441
ENSSAUG00010017848	180	ENSSAUG00010024421|ENSSAUT00010063157|asah1b	1183	-18.48	-0.1081	1	180	288	467
ENSSAUG00010017848	180	ENSSAUG00010009400|ENSSAUT00010022345|ZNF706	754	-19.24	-0.1081	1	180	450	629
ENSSAUG00010017848	220	ENSSAUG00010000604|ENSSAUT00010001152|tagln	1004	-18.38	-0.1081	1	220	392	611
ENSSAUG00010017848	220	ENSSAUG00010006977|ENSSAUT00010015884|hspb7	730	-22.26	-0.1081	1	220	382	601
ENSSAUG00010017848	220	ENSSAUG00010015829|ENSSAUT00010039599|ppp2r1bb	1947	-22.60	-0.1081	1	220	619	838
ENSSAUG00010017848	220	ENSSAUG00010015829|ENSSAUT00010039981|ppp2r1bb	3211	-22.60	-0.1081	1	220	589	808
ENSSAUG00010017848	220	ENSSAUG00010015829|ENSSAUT00010039597|ppp2r1bb	1956	-22.60	-0.1081	1	220	730	949
ENSSAUG00010017848	220	ENSSAUG00010027683|ENSSAUT00010073250|gtpbp4	1251	-23.57	-0.1081	1	220	644	863
ENSSAUG00010017848	220	ENSSAUG00010027683|ENSSAUT00010073232|gtpbp4	2701	-23.57	-0.1081	1	220	1310	1529
ENSSAUG00010017848	220	ENSSAUG00010027683|ENSSAUT00010073248|gtpbp4	1962	-23.57	-0.1081	1	220	644	863
ENSSAUG00010017848	220	ENSSAUG00010021006|ENSSAUT00010053119|si:ch211-107o10.3	2000	-20.65	-0.1081	1	220	1284	1503
ENSSAUG00010017848	220	ENSSAUG00010027683|ENSSAUT00010073242|gtpbp4	2004	-23.57	-0.1081	1	220	644	863
ENSSAUG00010017848	220	ENSSAUG00010027683|ENSSAUT00010073241|gtpbp4	2035	-23.57	-0.1081	1	220	644	863
ENSSAUG00010017848	220	ENSSAUG00010020714|ENSSAUT00010053659|MFSD2A	1446	-19.57	-0.1081	1	220	1196	1415
ENSSAUG00010017848	220	ENSSAUG00010027683|ENSSAUT00010073247|gtpbp4	1965	-23.57	-0.1081	1	220	644	863
ENSSAUG00010002983	1203	ENSSAUG00010007481|ENSSAUT00010017173|smx5	406	-41.35	-0.1082	10	415	1	406
ENSSAUG00010015505	3943	ENSSAUG00010014856|ENSSAUT00010037006|phlda3	441	-45.43	-0.1082	962	1402	1	441
ENSSAUG00010015505	1635	ENSSAUG00010014856|ENSSAUT00010037006|phlda3	441	-45.43	-0.1082	779	1219	1	441
ENSSAUG00010015505	1572	ENSSAUG00010014856|ENSSAUT00010037006|phlda3	441	-45.43	-0.1082	779	1219	1	441
ENSSAUG00010015510	573	ENSSAUG00010007970|ENSSAUT00010018852|atp5f1b	1946	-55.31	-0.1082	1	522	1425	1946
ENSSAUG00010015510	573	ENSSAUG00010021686|ENSSAUT00010054974|eif3s10	3522	-51.59	-0.1082	65	573	1	509
ENSSAUG00010015510	755	ENSSAUG00010017649|ENSSAUT00010045715|pdk2a	1236	-54.53	-0.1082	231	755	1	525
ENSSAUG00010015510	796	ENSSAUG00010011076|ENSSAUT00010026831|tmod4	1149	-52.82	-0.1082	1	576	574	1149
ENSSAUG00010015510	796	ENSSAUG00010017649|ENSSAUT00010045715|pdk2a	1236	-54.53	-0.1082	272	796	1	525
ENSSAUG00010017848	180	ENSSAUG00010012748|ENSSAUT00010031266|dcaf13	1495	-18.29	-0.1082	1	180	904	1083
ENSSAUG00010017848	180	ENSSAUG00010012748|ENSSAUT00010031264|dcaf13	1516	-18.29	-0.1082	1	180	925	1104
ENSSAUG00010017848	220	ENSSAUG00010014815|ENSSAUT00010039841|blmh	1511	-18.83	-0.1082	1	182	1330	1511
ENSSAUG00010017848	220	ENSSAUG00010014815|ENSSAUT00010039825|blmh	1514	-18.83	-0.1082	1	185	1330	1514
ENSSAUG00010017848	220	ENSSAUG00010013757|ENSSAUT00010034383|hexb	1934	-21.31	-0.1082	1	220	1646	1865
ENSSAUG00010017848	220	ENSSAUG00010013757|ENSSAUT00010034423|hexb	1656	-21.31	-0.1082	1	220	1427	1646
ENSSAUG00010017848	220	ENSSAUG00010013757|ENSSAUT00010034427|hexb	1595	-21.31	-0.1082	1	220	1307	1526
ENSSAUG00010017848	220	ENSSAUG00010013757|ENSSAUT00010034425|hexb	1697	-21.31	-0.1082	1	220	1409	1628
ENSSAUG00010017848	220	ENSSAUG00010013757|ENSSAUT00010034393|hexb	1715	-21.31	-0.1082	1	220	1427	1646
ENSSAUG00010017848	220	ENSSAUG00010020121|ENSSAUT00010054096|psmd2	2875	-23.59	-0.1082	1	220	2181	2400
ENSSAUG00010017848	220	ENSSAUG00010025470|ENSSAUT00010068145|RAP1GAP	1734	-20.78	-0.1082	1	220	103	322
ENSSAUG00010017848	220	ENSSAUG00010025470|ENSSAUT00010068158|RAP1GAP	1767	-20.78	-0.1082	1	220	127	346
ENSSAUG00010020704	3816	ENSSAUG00010002701|ENSSAUT00010005756|snrpg	309	-28.88	-0.1082	1359	1667	1	309
ENSSAUG00010010920	5015	ENSSAUG00010001990|ENSSAUT00010004102|C15orf48	296	-24.81	-0.1083	502	797	1	296
ENSSAUG00010015510	573	ENSSAUG00010020624|ENSSAUT00010051989|bri3	387	-39.74	-0.1083	84	470	1	387
ENSSAUG00010015510	755	ENSSAUG00010020624|ENSSAUT00010051989|bri3	387	-39.74	-0.1083	140	526	1	387
ENSSAUG00010015510	573	ENSSAUG00010024140|ENSSAUT00010063674|rasa1a	3240	-33.69	-0.1083	248	573	1	326
ENSSAUG00010015789	873	ENSSAUG00010019190|ENSSAUT00010068143|col1a1a	4571	-86.88	-0.1083	1	873	2181	3053
ENSSAUG00010017848	220	ENSSAUG00010021025|ENSSAUT00010056753|cpt1ab	4683	-23.29	-0.1083	1	220	4294	4513
ENSSAUG00010017848	220	ENSSAUG00010021025|ENSSAUT00010056749|cpt1ab	4692	-23.29	-0.1083	1	220	4303	4522
ENSSAUG00010017848	220	ENSSAUG00010021025|ENSSAUT00010056695|cpt1ab	4770	-23.29	-0.1083	1	220	4381	4600
ENSSAUG00010017848	220	ENSSAUG00010021025|ENSSAUT00010056670|cpt1ab	4788	-23.29	-0.1083	1	220	4399	4618
ENSSAUG00010017848	220	ENSSAUG00010021025|ENSSAUT00010056725|cpt1ab	4737	-23.29	-0.1083	1	220	4348	4567
ENSSAUG00010017848	220	ENSSAUG00010021025|ENSSAUT00010056672|cpt1ab	4773	-23.29	-0.1083	1	220	4384	4603
ENSSAUG00010017848	220	ENSSAUG00010021025|ENSSAUT00010056667|cpt1ab	4800	-23.29	-0.1083	1	220	4411	4630
ENSSAUG00010017848	220	ENSSAUG00010021025|ENSSAUT00010056729|cpt1ab	4695	-23.29	-0.1083	1	220	4306	4525
ENSSAUG00010017848	220	ENSSAUG00010021025|ENSSAUT00010056668|cpt1ab	4791	-23.29	-0.1083	1	220	4402	4621
ENSSAUG00010017848	220	ENSSAUG00010021025|ENSSAUT00010056759|cpt1ab	4614	-23.29	-0.1083	1	220	4225	4444
ENSSAUG00010017848	180	ENSSAUG00010005093|ENSSAUT00010011188|gstz1	716	-17.54	-0.1083	1	180	449	628
ENSSAUG00010017848	180	ENSSAUG00010005093|ENSSAUT00010011230|gstz1	800	-17.54	-0.1083	1	180	449	628
ENSSAUG00010010920	4961	ENSSAUG00010020126|ENSSAUT00010053415|usp7	312	-32.19	-0.1084	632	943	1	312
ENSSAUG00010015505	3943	ENSSAUG00010000729|ENSSAUT00010001510|mrps28	567	-59.32	-0.1084	1010	1576	1	567
ENSSAUG00010015505	3943	ENSSAUG00010014092|ENSSAUT00010035200|kpnb1	573	-53.55	-0.1084	1017	1589	1	573
ENSSAUG00010015505	1635	ENSSAUG00010000729|ENSSAUT00010001510|mrps28	567	-59.32	-0.1084	827	1393	1	567
ENSSAUG00010015505	1635	ENSSAUG00010014092|ENSSAUT00010035200|kpnb1	573	-53.55	-0.1084	834	1406	1	573
ENSSAUG00010015505	1572	ENSSAUG00010000729|ENSSAUT00010001510|mrps28	567	-59.32	-0.1084	827	1393	1	567
ENSSAUG00010015505	1572	ENSSAUG00010014092|ENSSAUT00010035200|kpnb1	573	-53.55	-0.1084	834	1406	1	573
ENSSAUG00010015510	796	ENSSAUG00010026361|ENSSAUT00010069112|mybphb	2530	-83.39	-0.1084	1	796	1289	2084
ENSSAUG00010017848	180	ENSSAUG00010016191|ENSSAUT00010040436|eif5	889	-19.08	-0.1084	1	180	639	818
ENSSAUG00010017848	220	ENSSAUG00010004266|ENSSAUT00010009127|ELK3	1883	-22.00	-0.1084	1	220	284	503
ENSSAUG00010017848	220	ENSSAUG00010012620|ENSSAUT00010030982|def6c	2262	-23.19	-0.1084	1	220	786	1005
ENSSAUG00010017848	220	ENSSAUG00010025485|ENSSAUT00010067022|EFEMP1	3687	-22.54	-0.1084	1	220	2279	2498
ENSSAUG00010017848	220	ENSSAUG00010015013|ENSSAUT00010037385|gnl2	2295	-21.25	-0.1084	1	220	525	744
ENSSAUG00010017848	220	ENSSAUG00010012340|ENSSAUT00010032502|p3h1	2651	-20.82	-0.1084	1	220	183	402
ENSSAUG00010017848	220	ENSSAUG00010015013|ENSSAUT00010037387|gnl2	2277	-21.25	-0.1084	1	220	525	744
ENSSAUG00010017848	220	ENSSAUG00010012340|ENSSAUT00010032419|p3h1	2573	-20.82	-0.1084	1	220	183	402
ENSSAUG00010017848	220	ENSSAUG00010012340|ENSSAUT00010032413|p3h1	3366	-20.82	-0.1084	1	220	183	402
ENSSAUG00010017848	220	ENSSAUG00010015013|ENSSAUT00010037379|gnl2	2371	-21.25	-0.1084	1	220	525	744
ENSSAUG00010017848	220	ENSSAUG00010015013|ENSSAUT00010037384|gnl2	2332	-21.25	-0.1084	1	220	525	744
ENSSAUG00010017848	220	ENSSAUG00010012340|ENSSAUT00010032418|p3h1	2555	-20.82	-0.1084	1	220	183	402
ENSSAUG00010017848	220	ENSSAUG00010012340|ENSSAUT00010032415|p3h1	2687	-20.82	-0.1084	1	220	183	402
ENSSAUG00010017848	220	ENSSAUG00010012340|ENSSAUT00010032503|p3h1	2609	-20.82	-0.1084	1	220	183	402
ENSSAUG00010017848	220	ENSSAUG00010018455|ENSSAUT00010051306|tars1	1987	-22.54	-0.1084	1	220	163	382
ENSSAUG00010017848	220	ENSSAUG00010017373|ENSSAUT00010043555|TNNC2	642	-20.70	-0.1084	1	220	332	551
ENSSAUG00010017848	220	ENSSAUG00010024438|ENSSAUT00010063197|si:dkey-178e17.3	2913	-23.52	-0.1084	1	220	2364	2583
ENSSAUG00010017848	220	ENSSAUG00010017373|ENSSAUT00010043550|TNNC2	1243	-20.70	-0.1084	1	220	933	1152
ENSSAUG00010017848	220	ENSSAUG00010017373|ENSSAUT00010043558|TNNC2	1315	-20.70	-0.1084	1	220	933	1152
ENSSAUG00010017848	220	ENSSAUG00010018455|ENSSAUT00010051233|tars1	2020	-22.54	-0.1084	1	220	163	382
ENSSAUG00010016280	2447	ENSSAUG00010024492|ENSSAUT00010063381|UBE2D2	210	-17.68	-0.1085	1636	1845	1	210
ENSSAUG00010017848	180	ENSSAUG00010002121|ENSSAUT00010004413|hspb1	636	-19.32	-0.1085	1	180	293	472
ENSSAUG00010017848	180	ENSSAUG00010026779|ENSSAUT00010070519|ostc	325	-17.90	-0.1085	1	180	24	203
ENSSAUG00010017848	220	ENSSAUG00010009691|ENSSAUT00010023159|ssrp1a	2997	-21.59	-0.1085	1	220	2160	2379
ENSSAUG00010017848	220	ENSSAUG00010009691|ENSSAUT00010023161|ssrp1a	2535	-21.59	-0.1085	1	220	1968	2187
ENSSAUG00010017848	220	ENSSAUG00010009691|ENSSAUT00010023164|ssrp1a	2535	-21.59	-0.1085	1	220	2154	2373
ENSSAUG00010017848	220	ENSSAUG00010025921|ENSSAUT00010067750|sec14l1	2274	-22.78	-0.1085	1	220	956	1175
ENSSAUG00010020077	956	ENSSAUG00010026779|ENSSAUT00010070519|ostc	325	-23.98	-0.1085	1	275	51	325
ENSSAUG00010012182	1062	ENSSAUG00010024095|ENSSAUT00010062190|HNRNPA0	585	-59.82	-0.1086	239	823	1	585
ENSSAUG00010015505	1572	ENSSAUG00010021278|ENSSAUT00010053841|prelid3b	725	-49.62	-0.1086	1106	1572	1	467
ENSSAUG00010015510	573	ENSSAUG00010004945|ENSSAUT00010010745|mettl22	1293	-61.56	-0.1086	1	573	215	787
ENSSAUG00010017089	3290	ENSSAUG00010005079|ENSSAUT00010011151|pin1	709	-56.06	-0.1086	1	568	142	709
ENSSAUG00010017089	3290	ENSSAUG00010024492|ENSSAUT00010063381|UBE2D2	210	-18.68	-0.1086	2718	2927	1	210
ENSSAUG00010017848	220	ENSSAUG00010011370|ENSSAUT00010030299|CLPB	1845	-22.80	-0.1086	1	220	1551	1770
ENSSAUG00010017848	220	ENSSAUG00010011370|ENSSAUT00010030463|CLPB	1605	-22.80	-0.1086	1	220	1311	1530
ENSSAUG00010017848	180	ENSSAUG00010027624|ENSSAUT00010073072|pfn2l	874	-18.13	-0.1086	1	180	269	448
ENSSAUG00010017848	220	ENSSAUG00010004312|ENSSAUT00010018049|smc4	4072	-19.65	-0.1086	1	220	2299	2518
ENSSAUG00010017848	220	ENSSAUG00010004312|ENSSAUT00010018452|smc4	4128	-19.65	-0.1086	1	220	2320	2539
ENSSAUG00010017848	220	ENSSAUG00010004312|ENSSAUT00010018364|smc4	3900	-19.65	-0.1086	1	220	2176	2395
ENSSAUG00010017848	220	ENSSAUG00010004312|ENSSAUT00010018321|smc4	3886	-19.65	-0.1086	1	220	2278	2497
ENSSAUG00010017848	220	ENSSAUG00010004312|ENSSAUT00010018469|smc4	3780	-19.65	-0.1086	1	220	2173	2392
ENSSAUG00010017848	220	ENSSAUG00010004312|ENSSAUT00010017965|smc4	4353	-19.65	-0.1086	1	220	2320	2539
ENSSAUG00010017848	220	ENSSAUG00010004312|ENSSAUT00010018470|smc4	3744	-19.65	-0.1086	1	220	2278	2497
ENSSAUG00010017848	220	ENSSAUG00010019589|ENSSAUT00010049472|seta	777	-16.62	-0.1086	1	220	461	680
ENSSAUG00010010920	5015	ENSSAUG00010007970|ENSSAUT00010018471|atp5f1b	586	-44.35	-0.1087	1	420	167	586
ENSSAUG00010012182	1062	ENSSAUG00010011972|ENSSAUT00010029449|ttll12	1776	-59.59	-0.1087	1	694	1083	1776
ENSSAUG00010015510	573	ENSSAUG00010019855|ENSSAUT00010050182|pih1d1	987	-38.49	-0.1087	183	573	1	391
ENSSAUG00010017066	1795	ENSSAUG00010002701|ENSSAUT00010005756|snrpg	309	-32.19	-0.1087	528	836	1	309
ENSSAUG00010017066	1899	ENSSAUG00010002701|ENSSAUT00010005756|snrpg	309	-32.19	-0.1087	528	836	1	309
ENSSAUG00010017848	220	ENSSAUG00010003452|ENSSAUT00010008729|dus2	1861	-22.93	-0.1087	1	220	1041	1260
ENSSAUG00010017848	180	ENSSAUG00010004992|ENSSAUT00010010835|hnrnph1	1322	-18.26	-0.1087	1	180	501	680
ENSSAUG00010017848	180	ENSSAUG00010003986|ENSSAUT00010008613|mterf3	1423	-18.27	-0.1087	1	180	868	1047
ENSSAUG00010017848	220	ENSSAUG00010003870|ENSSAUT00010008360|gstr	2472	-19.90	-0.1087	1	220	1556	1775
ENSSAUG00010017848	220	ENSSAUG00010003870|ENSSAUT00010008403|gstr	2254	-19.90	-0.1087	1	220	1556	1775
ENSSAUG00010017848	220	ENSSAUG00010003870|ENSSAUT00010008398|gstr	2472	-19.90	-0.1087	1	220	1556	1775
ENSSAUG00010017848	220	ENSSAUG00010003870|ENSSAUT00010008321|gstr	2472	-19.90	-0.1087	1	220	1556	1775
ENSSAUG00010017848	220	ENSSAUG00010009245|ENSSAUT00010021957|ewsr1b	2475	-22.51	-0.1087	1	220	444	663
ENSSAUG00010017848	220	ENSSAUG00010010335|ENSSAUT00010025012|itih1	3241	-21.95	-0.1087	1	220	1837	2056
ENSSAUG00010017848	220	ENSSAUG00010027055|ENSSAUT00010071272|slc3a2a	3102	-21.53	-0.1087	1	220	1311	1530
ENSSAUG00010017848	220	ENSSAUG00010027055|ENSSAUT00010071274|slc3a2a	3102	-21.53	-0.1087	1	220	1311	1530
ENSSAUG00010017848	220	ENSSAUG00010027055|ENSSAUT00010071278|slc3a2a	3102	-21.53	-0.1087	1	220	1311	1530
ENSSAUG00010017848	220	ENSSAUG00010027055|ENSSAUT00010071282|slc3a2a	2662	-21.53	-0.1087	1	220	871	1090
ENSSAUG00010015505	1572	ENSSAUG00010010057|ENSSAUT00010024213|SUMO4	297	-27.09	-0.1088	1233	1529	1	297
ENSSAUG00010015510	796	ENSSAUG00010000630|ENSSAUT00010001280|ATAD3A	1734	-50.90	-0.1088	1	507	1228	1734
ENSSAUG00010015510	796	ENSSAUG00010000630|ENSSAUT00010001246|ATAD3A	2899	-50.90	-0.1088	1	507	2393	2899
ENSSAUG00010015510	796	ENSSAUG00010000630|ENSSAUT00010001238|ATAD3A	1794	-50.90	-0.1088	1	507	1288	1794
ENSSAUG00010015510	796	ENSSAUG00010000630|ENSSAUT00010001250|ATAD3A	1761	-50.90	-0.1088	1	507	1255	1761
ENSSAUG00010016109	1468	ENSSAUG00010001996|ENSSAUT00010004141|ACTA1	326	-30.26	-0.1088	106	431	1	326
ENSSAUG00010017848	220	ENSSAUG00010002090|ENSSAUT00010005288|cct7	1787	-20.79	-0.1088	1	220	776	995
ENSSAUG00010017848	220	ENSSAUG00010013757|ENSSAUT00010034385|hexb	1703	-22.52	-0.1088	1	220	1442	1661
ENSSAUG00010017848	220	ENSSAUG00010013757|ENSSAUT00010034387|hexb	1697	-22.52	-0.1088	1	220	1436	1655
ENSSAUG00010017848	220	ENSSAUG00010013757|ENSSAUT00010034162|hexb	1569	-22.52	-0.1088	1	220	1350	1569
ENSSAUG00010017848	220	ENSSAUG00010013757|ENSSAUT00010034380|hexb	1940	-22.52	-0.1088	1	220	1442	1661
ENSSAUG00010017848	220	ENSSAUG00010024386|ENSSAUT00010063057|uap1l1	1546	-21.43	-0.1088	1	220	534	753
ENSSAUG00010017848	220	ENSSAUG00010024386|ENSSAUT00010063055|uap1l1	1546	-21.43	-0.1088	1	220	534	753
ENSSAUG00010017848	220	ENSSAUG00010024391|ENSSAUT00010063072|uap1l1	1261	-21.43	-0.1088	1	220	534	753
ENSSAUG00010012182	1062	ENSSAUG00010025092|ENSSAUT00010065447|col1a1b	3808	-115.17	-0.1089	1	1062	1215	2276
ENSSAUG00010012182	1062	ENSSAUG00010019190|ENSSAUT00010068053|col1a1a	4349	-112.54	-0.1089	1	1062	1930	2991
ENSSAUG00010017848	180	ENSSAUG00010024197|ENSSAUT00010062478|arf5	890	-17.53	-0.1089	1	180	490	669
ENSSAUG00010017848	180	ENSSAUG00010024197|ENSSAUT00010062475|arf5	1064	-17.53	-0.1089	1	180	664	843
ENSSAUG00010017848	220	ENSSAUG00010008043|ENSSAUT00010018685|dhcr24	2599	-21.01	-0.1089	1	220	917	1136
ENSSAUG00010017848	180	ENSSAUG00010009566|ENSSAUT00010022859|spcs3	731	-17.42	-0.1089	1	180	44	223
ENSSAUG00010017848	180	ENSSAUG00010019589|ENSSAUT00010049472|seta	777	-14.05	-0.1089	17	180	1	164
ENSSAUG00010017848	220	ENSSAUG00010005041|ENSSAUT00010011182|gpt2	2629	-21.68	-0.1089	1	220	132	351
ENSSAUG00010017848	220	ENSSAUG00010005041|ENSSAUT00010011153|gpt2	2668	-21.68	-0.1089	1	220	171	390
ENSSAUG00010017848	220	ENSSAUG00010005041|ENSSAUT00010011191|gpt2	2563	-21.68	-0.1089	1	220	66	285
ENSSAUG00010017848	220	ENSSAUG00010005041|ENSSAUT00010011136|gpt2	2671	-21.68	-0.1089	1	220	174	393
ENSSAUG00010017848	220	ENSSAUG00010005041|ENSSAUT00010011309|gpt2	2846	-21.68	-0.1089	1	220	349	568
ENSSAUG00010017848	220	ENSSAUG00010008729|ENSSAUT00010020477|tcp1	1884	-21.24	-0.1089	1	220	1024	1243
ENSSAUG00010017848	220	ENSSAUG00010005041|ENSSAUT00010011343|gpt2	2554	-21.68	-0.1089	1	220	57	276
ENSSAUG00010017848	220	ENSSAUG00010005055|ENSSAUT00010011631|nol11	2203	-20.80	-0.1089	1	220	1602	1821
ENSSAUG00010017848	220	ENSSAUG00010005041|ENSSAUT00010011342|gpt2	2557	-21.68	-0.1089	1	220	60	279
ENSSAUG00010017848	220	ENSSAUG00010008729|ENSSAUT00010020479|tcp1	1360	-21.24	-0.1089	1	220	1024	1243
ENSSAUG00010017848	220	ENSSAUG00010005055|ENSSAUT00010011617|nol11	2248	-20.80	-0.1089	1	220	1647	1866
ENSSAUG00010017848	220	ENSSAUG00010005041|ENSSAUT00010011206|gpt2	2608	-21.68	-0.1089	1	220	111	330
ENSSAUG00010017848	220	ENSSAUG00010005041|ENSSAUT00010011312|gpt2	2801	-21.68	-0.1089	1	220	349	568
ENSSAUG00010017848	220	ENSSAUG00010005041|ENSSAUT00010011240|gpt2	2563	-21.68	-0.1089	1	220	66	285
ENSSAUG00010017848	220	ENSSAUG00010022257|ENSSAUT00010056625|GALNT15	3025	-22.97	-0.1089	1	220	1362	1581
ENSSAUG00010001416	4358	ENSSAUG00010018146|ENSSAUT00010045484|snrpf	288	-24.86	-0.1090	669	956	1	288
ENSSAUG00010002184	5178	ENSSAUG00010008226|ENSSAUT00010019222|mid1ip1a	426	-40.43	-0.1090	473	898	1	426
ENSSAUG00010016109	1468	ENSSAUG00010025320|ENSSAUT00010065801|nupr1a	231	-22.57	-0.1090	106	336	1	231
ENSSAUG00010017848	180	ENSSAUG00010004796|ENSSAUT00010010397|csnk2b	1168	-15.70	-0.1090	1	180	875	1054
ENSSAUG00010017848	220	ENSSAUG00010013151|ENSSAUT00010032793|cyp51	1591	-23.66	-0.1090	1	220	315	534
ENSSAUG00010017848	220	ENSSAUG00010013151|ENSSAUT00010032797|cyp51	1470	-23.66	-0.1090	1	220	315	534
ENSSAUG00010017848	220	ENSSAUG00010013151|ENSSAUT00010032794|cyp51	1573	-23.66	-0.1090	1	220	315	534
ENSSAUG00010017848	220	ENSSAUG00010011737|ENSSAUT00010028649|ipo4	4120	-20.17	-0.1090	1	220	1486	1705
ENSSAUG00010017848	220	ENSSAUG00010011737|ENSSAUT00010028631|ipo4	3671	-20.17	-0.1090	1	220	1486	1705
ENSSAUG00010017848	220	ENSSAUG00010011737|ENSSAUT00010028647|ipo4	4174	-20.17	-0.1090	1	220	1486	1705
ENSSAUG00010017848	220	ENSSAUG00010019613|ENSSAUT00010053074|idh2	1340	-21.80	-0.1090	1	220	92	311
ENSSAUG00010017848	220	ENSSAUG00010019613|ENSSAUT00010053117|idh2	1412	-21.80	-0.1090	1	220	92	311
ENSSAUG00010017848	220	ENSSAUG00010019613|ENSSAUT00010053025|idh2	1745	-21.80	-0.1090	1	220	92	311
ENSSAUG00010017848	220	ENSSAUG00010019613|ENSSAUT00010053079|idh2	1409	-21.80	-0.1090	1	220	92	311
ENSSAUG00010016109	3060	ENSSAUG00010010484|ENSSAUT00010025201|tomm20b	429	-40.46	-0.1091	539	967	1	429
ENSSAUG00010017848	220	ENSSAUG00010011804|ENSSAUT00010028810|afap1l1b	2625	-23.68	-0.1091	1	220	2228	2447
ENSSAUG00010017848	180	ENSSAUG00010002190|ENSSAUT00010004570|pfdn1	751	-19.42	-0.1091	1	180	35	214
ENSSAUG00010017848	220	ENSSAUG00010007411|ENSSAUT00010017000|inppl1b	4653	-22.59	-0.1091	1	220	3360	3579
ENSSAUG00010017848	220	ENSSAUG00010007411|ENSSAUT00010017213|inppl1b	4654	-22.59	-0.1091	1	220	3361	3580
ENSSAUG00010017848	220	ENSSAUG00010022439|ENSSAUT00010057503|fxr2	1635	-22.25	-0.1091	1	220	705	924
ENSSAUG00010017848	220	ENSSAUG00010022439|ENSSAUT00010057380|fxr2	3001	-22.25	-0.1091	1	220	1487	1706
ENSSAUG00010017848	220	ENSSAUG00010022439|ENSSAUT00010057230|fxr2	2693	-22.25	-0.1091	1	220	1487	1706
ENSSAUG00010017848	220	ENSSAUG00010022439|ENSSAUT00010057384|fxr2	2279	-22.25	-0.1091	1	220	1487	1706
ENSSAUG00010017848	220	ENSSAUG00010022439|ENSSAUT00010057517|fxr2	1857	-22.25	-0.1091	1	220	681	900
ENSSAUG00010017848	220	ENSSAUG00010022439|ENSSAUT00010057494|fxr2	1890	-22.25	-0.1091	1	220	867	1086
ENSSAUG00010017848	220	ENSSAUG00010022439|ENSSAUT00010057411|fxr2	2252	-22.25	-0.1091	1	220	738	957
ENSSAUG00010017848	220	ENSSAUG00010022439|ENSSAUT00010057412|fxr2	1743	-22.25	-0.1091	1	220	738	957
ENSSAUG00010017848	220	ENSSAUG00010023842|ENSSAUT00010061270|prr5a	1350	-23.78	-0.1091	1	220	470	689
ENSSAUG00010017848	220	ENSSAUG00010023842|ENSSAUT00010061271|prr5a	1383	-23.78	-0.1091	1	220	503	722
ENSSAUG00010017848	220	ENSSAUG00010022439|ENSSAUT00010057489|fxr2	1497	-22.25	-0.1091	1	220	636	855
ENSSAUG00010012182	1062	ENSSAUG00010006373|ENSSAUT00010015418|psmc5	528	-55.23	-0.1092	266	793	1	528
ENSSAUG00010015789	837	ENSSAUG00010019190|ENSSAUT00010068102|col1a1a	4349	-87.44	-0.1092	1	837	2604	3440
ENSSAUG00010015789	837	ENSSAUG00010019190|ENSSAUT00010067773|col1a1a	4790	-87.44	-0.1092	1	837	2577	3413
ENSSAUG00010017848	220	ENSSAUG00010010641|ENSSAUT00010025602|myog	1340	-22.83	-0.1092	1	220	745	964
ENSSAUG00010017848	220	ENSSAUG00010010641|ENSSAUT00010025603|myog	1445	-22.83	-0.1092	1	220	745	964
ENSSAUG00010017848	220	ENSSAUG00010026500|ENSSAUT00010069595|klhl41a	2739	-23.15	-0.1092	1	220	1142	1361
ENSSAUG00010017848	220	ENSSAUG00010026276|ENSSAUT00010068811|rgn	1101	-22.06	-0.1092	1	220	224	443
ENSSAUG00010017848	220	ENSSAUG00010019701|ENSSAUT00010050816|gpib	2070	-22.50	-0.1092	1	220	680	899
ENSSAUG00010010920	5015	ENSSAUG00010020126|ENSSAUT00010053415|usp7	312	-33.67	-0.1093	683	994	1	312
ENSSAUG00010016280	2447	ENSSAUG00010010484|ENSSAUT00010025201|tomm20b	429	-41.63	-0.1093	1305	1733	1	429
ENSSAUG00010017848	220	ENSSAUG00010002478|ENSSAUT00010013336|ano6	2238	-18.58	-0.1093	1	220	947	1166
ENSSAUG00010017848	220	ENSSAUG00010002478|ENSSAUT00010012713|ano6	4216	-18.58	-0.1093	1	220	2790	3009
ENSSAUG00010017848	220	ENSSAUG00010014278|ENSSAUT00010035478|mmp2	1968	-21.76	-0.1093	1	220	1008	1227
ENSSAUG00010017848	220	ENSSAUG00010014278|ENSSAUT00010035698|mmp2	2089	-21.76	-0.1093	1	220	1020	1239
[truncated: 12,183 more rows]
