# Supplementary material for: Exploring the Integrated Role of miRNAs and lncRNAs in Regulating the Transcriptional Response to Amino Acids and Insulin-like Growth Factor 1 in Gilthead Sea Bream (Sparus aurata) Myoblasts
Source: Int J Mol Sci. 2024 Mar 31;25(7):3894. doi: 10.3390/ijms25073894 (PMC11011856; doi:10.3390/ijms25073894)
Supplement: Supplementary file 1 [file ijms-25-03894-s001.zip › Supplementary_File_S7.xlsx]

## Sheet: Primers
Primers used for real-time qPCR
Type	Name	Forward (F) Reverse (R)	Sequence (5′->3′)	Annealing temperature (Cº)	Efficiency (%)	Gene ID (Ensembl)
Reference genes	rps18	F	GGGTGTTGGCAGACGTTAC	55	106	ENSSAUG00010000811
		R	CTTCTGCCTGTTGAGGAACCA
	tomm20b	F	TGTTCATCGGGTACTGCATC	55	102	ENSSAUG00010010484
		R	TTCAGGTCTGGAAGCTTTGC
Genes	igfbp6a	F	CTGAAACTGTCCAAACGGCAG	55	97	ENSSAUG00010024298
		R	CATGGGCATCAAGACCTTCG
	cav3	F	CTGAGGGTGTGGACAAGGTCG	55	110	ENSSAUG00010005819
		R	GTCAGGCCACGATAAACCCA
	trim63	F	GTGACGGCGAGGATGTGC	55	114	ENSSAUG00010026825
		R	CTTCGGCTCCTTGGTGTCTT
	acta1	F	CTATGTGGGGGACGAAGCC	55	98	ENSSAUG00010015572
		R	GGTGTGGTGCCAGATCTTCTC
	stac3	F	CCCCACAAGTTCAAGGACCA	55	101	ENSSAUG00010009971
		R	TACGGTTCGGGTTGTTTGGAT
	usp28	F	GCTCCAAAGAAAACAGTGAACC	55	119	ENSSAUG00010013587
		R	AGTAATGACCTGCTGACGCC
	myoz1b	F	ACCAACGAGAACCAGAACCTT	55	98	ENSSAUG00010026885
		R	GGTCAGCGACTTGGAAACCT
	cpt1b	F	CCACCAGCCAGACTCCACAG	55	99	ENSSAUG00010023963
		R	CACCACCAGCACCCACATATTTAG
	wnt4	F	GCCTCATCCAGGACAGGTTCAGA	55	113	ENSSAUG00010009381
		R	GACGGTTGCGAAACTGGAACTG				pri-miRNA sequences used as template
pri-miRNAs	pri-miR-1-2	F	CCTTGGTGTACATACTTCTTTATG	55	96	ENSSAUG00010022382	>miRNA1.2_SpAr
		R	CACCAAGAATACATACTTCTTTACA				CCTCCTTGGTGTACATACTTCTTTATGTACCCATATGAACATATGATAGCTATGGAATGTAAAGAAGTATGTATTCTTGGTGAGGT
	pri-miR-29a	F	ATTTCTTCTGGTGCTTAGAGCC	55	106	Not noted in Ensembl	>miRNA29a_SpAr
		R	ATCCACAGTTTTATAACCGATTTCA				CCCACTAAAAGATAACTGATTTCTTCTGGTGCTTAGAGCCATCTGCAGCCTTCTAGCACCATTTGAAATCGGTTATAAAACTGTGGATCAA
	pri-miR-133a-1	F	AAATGGAACCAAATCACCTCTTG	55	91	ENSSAUG00010022383	>miRNA133a1_SpAr
		R	TACAGCTGGTTGAAGGGGAC				CCACAATGCTTTGCTAAAGCTGGTAAAATGGAACCAAATCACCTCTTGAATGGATTTGGTCCCCTTCAACCAGCTGTAGCTATGCTTTGATG
	pri-miR-133a-2	F	AATGCTTTGCTAAAGCTGGTAAAA	55	90	Not noted in Ensembl	>miRNA133a2_SpAr
		R	GCTGGTTGAAAGGGACCAAA				AATGCTTTGCTAAAGCTGGTAAAATGGAACCAAATCAACTGTTCAATGGATTTGGTCCCTTTCAACCAGCTGTAGCTGTGCATT
	pri-miR-133b	F	CTGTGGCTGGTCAAACGGAA	55	100	ENSSAUG00010009717	>miRNA133b_SpAr
		R	CAGTAGCTGGTTGAAGGGGA				CACGCCTTGCTGTGGCTGGTCAAACGGAACCAAGTCAGGTGTTTCTGTGAGGTTTGGTCCCCTTCAACCAGCTACTGCGTCGTG
	pri-miR-206	F	GACATGCTTCCTTATATCCCCA	55	110	Not noted in Ensembl	>miRNA206_SpAr
		R	ACCACACACTTCCTTACATTCCA				TGTGAGGACATGCTTCCTTATATCCCCATATTAATACACCACTTATGGAATGTAAGGAAGTGTGTGGTTTCA
	pri-miR-221	F	GTGGGTCAATTCTACAGCTACATTG	55	105	Not noted in Ensembl	>miRNA221_SpAr
		R	GCTAGCCAGAAACCCAGCA				GGGGTAAGTTCTGGACCTGGCATACAGTGTAGGATTCTGTGTGTGTCAGTCTACAGCTACATTGTCTGCTGGGTTTCAGACCTGTACTCATACACGTCACATGT
	pri-miR-222	F	GCTCAGTAGGCAGTGTAGATCC	55	115	ENSSAUG00010022418	>miRNA222_SpAr
		R	AGAGACCCAGTAGCCAGATGT				GTTGCTCAGTAGGCAGTGTAGATCCTGTGTAGCAATCAGCAGCTACATCTGGCTACTGGGTCTCTG
lncRNAs	lnc12549 (ENSSAUG00010012549)	F	GGACGCTCGCTACAGATTCA	55	108	ENSSAUG00010012549
		R	GGTCGTCGGGTCACATTACA
	lnc01802 (ENSSAUG00010001802)	F	GGTGTCTGGCCGAGCTACAT	55	107	ENSSAUG00010001802
		R	TCGTCTCCACCGTTGTGACTT
	lnc04711 (ENSSAUG00010004711)	F	CTGCTGGCGTGAAGTTTGGA	55	106	ENSSAUG00010004711
		R	GCAATCCATAGGCGGCAGAC
	lnc20194 (ENSSAUG00010020194)	F	GGACACGTAGACGCTGTGAA	55	97	ENSSAUG00010020194
		R	CCTCCAAACAGTCGCTCAA

## Sheet: igfbp6a
igfbp6a
Condition	Expression			Condition	Mean	SD	SEM	n
N1_AA	0.446707			CT	1.32566	0.201335	0.0821947	6
N1_CT	1.49155			AA	0.491432	0.123004	0.0502161	6
N1_IGF	1.15127			IGF	1.01898	0.127293	0.0519672	6
N2_AA	0.57992
N2_CT	1.46786
N2_IGF	0.930264
N3_AA	0.478588
N3_CT	1.27027
N3_IGF	1.0697
N4_AA	0.503504
N4_CT	1.02408
N4_IGF	0.804769
N5_AA	0.290237
N5_CT	1.52292
N5_IGF	1.07948
N6_AA	0.649638
N6_CT	1.1773
N6_IGF	1.07838
				Pruebas de normalidad
				Condition		Kolmogorov-Smirnova			Shapiro-Wilk
						Estadístico	gl	Sig.	Estadístico	gl	Sig.
				igfbp6a	1,00	0.259988	6	,200*	0.897023	6	0.356635
					2,00	0.191413	6	,200*	0.968496	6	0.882181
					3,00	0.321526	6	0.0520675	0.869676	6	0.224917
				*. Esto es un límite inferior de la significación verdadera.
				a. Corrección de significación de Lilliefors
				Prueba de homogeneidad de varianzas
						Estadístico de Levene	gl1	gl2	Sig.
				igfbp6a	Se basa en la media	2.07557	2	15	0.160039
					Se basa en la mediana	1.58264	2	15	0.237885
					Se basa en la mediana y con gl ajustado	1.58264	2	14.1821	0.239651
					Se basa en la media recortada	2.05142	2	15	0.163099
				ANOVA
				igfbp6a
					Suma de cuadrados	gl	Media cuadrática	F	Sig.
				Entre grupos	2.1366	2	1.0683	44.5931	4.86528e-07
				Dentro de grupos	0.359349	15	0.0239566
				Total	2.49595	17
				Comparaciones múltiples
				Variable dependiente:	igfbp6a
				HSD Tukey
				(I) Condition		Diferencia de medias (I-J)	Desv. Error	Sig.	Intervalo de confianza al 95%
									Límite inferior	Límite superior
				1,00	2,00	,83423*	0.0893618	3.55948e-07	0.602115	1.06634
					3,00	,30669*	0.0893618	0.00975423	0.0745721	0.538801
				2,00	1,00	-,83423*	0.0893618	3.55948e-07	-1.06634	-0.602115
					3,00	-,52754*	0.0893618	8.12409e-05	-0.759658	-0.295429
				3,00	1,00	-,30669*	0.0893618	0.00975423	-0.538801	-0.0745721
					2,00	,52754*	0.0893618	8.12409e-05	0.295429	0.759658
				*. La diferencia de medias es significativa en el nivel 0.05.

## Sheet: cav3
cav3
Condition	Expression			Condition	Mean	SD	SEM	n
N1_AA	1.03629			CT	0.691614	0.105775	0.0431825	6
N1_CT	0.627924			AA	1.26028	0.169621	0.0692474	6
N1_IGF	0.624754			IGF	0.863089	0.254028	0.103707	6
N2_AA	1.07889
N2_CT	0.59424
N2_IGF	0.520827
N3_AA	1.47079
N3_CT	0.767266
N3_IGF	1.16328
N4_AA	1.35325
N4_CT	0.650285
N4_IGF	0.812308
N5_AA	1.34751
N5_CT	0.871047
N5_IGF	1.05285
N6_AA	1.27496
N6_CT	0.638924
N6_IGF	1.00452
				Pruebas de normalidad
				Condition		Kolmogorov-Smirnova			Shapiro-Wilk
						Estadístico	gl	Sig.	Estadístico	gl	Sig.
				cav3	1,00	0.31865	6	0.0568482	0.850283	6	0.158238
					2,00	0.201147	6	,200*	0.914917	6	0.469525
					3,00	0.211151	6	,200*	0.938269	6	0.645285
				*. Esto es un límite inferior de la significación verdadera.
				a. Corrección de significación de Lilliefors
				Prueba de homogeneidad de varianzas
						Estadístico de Levene	gl1	gl2	Sig.
				cav3	Se basa en la media	3.45781	2	15	0.0582147
					Se basa en la mediana	2.65294	2	15	0.103163
					Se basa en la mediana y con gl ajustado	2.65294	2	14.2615	0.104826
					Se basa en la media recortada	3.46709	2	15	0.0578462
				ANOVA
				cav3
					Suma de cuadrados	gl	Media cuadrática	F	Sig.
				Entre grupos	1.02109	2	0.510547	14.6582	0.00029611
				Dentro de grupos	0.522452	15	0.0348301
				Total	1.54355	17
				Comparaciones múltiples
				Variable dependiente:	cav3
				HSD Tukey
				(I) Condition		Diferencia de medias (I-J)	Desv. Error	Sig.	Intervalo de confianza al 95%
									Límite inferior	Límite superior
				1,00	2,00	-,56867*	0.10775	0.00025829	-0.848544	-0.288789
					3,00	-0.171475	0.10775	0.279523	-0.451352	0.108402
				2,00	1,00	,56867*	0.10775	0.00025829	0.288789	0.848544
					3,00	,39719*	0.10775	0.00586102	0.117314	0.677069
				3,00	1,00	0.171475	0.10775	0.279523	-0.108402	0.451352
					2,00	-,39719*	0.10775	0.00586102	-0.677069	-0.117314
				*. La diferencia de medias es significativa en el nivel 0.05.

## Sheet: trim63
trim63
Condition	Expression			Condition	Mean	SD	SEM	n
N1_AA	0.968906			CT	0.607286	0.196713	0.0803077	6
N1_CT	0.447329			AA	1.18574	0.449976	0.183702	6
N1_IGF	0.633245			IGF	0.678871	0.312742	0.127676	6
N2_AA	0.984138
N2_CT	0.465842
N2_IGF	0.452363
N3_AA	2.02748
N3_CT	0.934551
N3_IGF	1.27235
N4_AA	0.796059
N4_CT	0.537227
N4_IGF	0.406531
N5_AA	1.34751
N5_CT	0.761482
N5_IGF	0.717871
N6_AA	0.990341
N6_CT	0.497287
N6_IGF	0.590869
				Pruebas de normalidad
				Condition		Kolmogorov-Smirnova			Shapiro-Wilk
						Estadístico	gl	Sig.	Estadístico	gl	Sig.
				trim63	1,00	0.305798	6	0.0831305	0.826073	6	0.0995305
					2,00	0.334612	6	0.0344683	0.79759	6	0.0559059
					3,00	0.283715	6	0.142578	0.824443	6	0.0963836
				a. Corrección de significación de Lilliefors
				Prueba de homogeneidad de varianzas
						Estadístico de Levene	gl1	gl2	Sig.
				trim63	Se basa en la media	1.19816	2	15	0.329044
					Se basa en la mediana	0.321575	2	15	0.729882
					Se basa en la mediana y con gl ajustado	0.321575	2	9.93192	0.73228
					Se basa en la media recortada	1.02871	2	15	0.381359
				ANOVA
				trim63
					Suma de cuadrados	gl	Media cuadrática	F	Sig.
				Entre grupos	1.1933	2	0.596648	5.28037	0.0183604
				Dentro de grupos	1.6949	15	0.112994
				Total	2.8882	17
				Comparaciones múltiples
				Variable dependiente:	trim63
				HSD Tukey
				(I) Condition		Diferencia de medias (I-J)	Desv. Error	Sig.	Intervalo de confianza al 95%
									Límite inferior	Límite superior
				1,00	2,00	-,57845*	0.194073	0.0238826	-1.08255	-0.0743532
					3,00	-0.071585	0.194073	0.928102	-0.575685	0.432515
				2,00	1,00	,57845*	0.194073	0.0238826	0.0743532	1.08255
					3,00	,50687*	0.194073	0.0486691	0.00276825	1.01097
				3,00	1,00	0.071585	0.194073	0.928102	-0.432515	0.575685
					2,00	-,50687*	0.194073	0.0486691	-1.01097	-0.00276825
				*. La diferencia de medias es significativa en el nivel 0.05.

## Sheet: acta1
acta1
Condition	Expression			Condition	Mean	SD	SEM	n
N1_AA	0.784065			CT	0.408985	0.121018	0.0494052	6
N1_CT	0.291972			AA	1.08588	0.257079	0.104952	6
N1_IGF	0.55078			IGF	0.520968	0.0763733	0.0311793	6
N2_AA	0.988371
N2_CT	0.338393
N2_IGF	0.413443
N3_AA	0.92718
N3_CT	0.311803
N3_IGF	0.520774
N4_AA	1.51178
N4_CT	0.597358
N4_IGF	0.604846
N5_AA	1.06667
N5_CT	0.407316
N5_IGF	0.448483
N6_AA	1.23722
N6_CT	0.507065
N6_IGF	0.587483
				Pruebas de normalidad
				Condition		Kolmogorov-Smirnova			Shapiro-Wilk
						Estadístico	gl	Sig.	Estadístico	gl	Sig.
				acta1	1,00	0.220165	6	,200*	0.903734	6	0.396469
					2,00	0.196452	6	,200*	0.955261	6	0.782574
					3,00	0.165639	6	,200*	0.930507	6	0.584024
				*. Esto es un límite inferior de la significación verdadera.
				a. Corrección de significación de Lilliefors
				Prueba de homogeneidad de varianzas
						Estadístico de Levene	gl1	gl2	Sig.
				acta1	Se basa en la media	3.14439	2	15	0.0723693
					Se basa en la mediana	2.12474	2	15	0.154007
					Se basa en la mediana y con gl ajustado	2.12474	2	7.51712	0.185603
					Se basa en la media recortada	2.89942	2	15	0.0861771
				ANOVA
				acta1
					Suma de cuadrados	gl	Media cuadrática	F	Sig.
				Entre grupos	1.57972	2	0.789858	27.3723	9.87093e-06
				Dentro de grupos	0.432842	15	0.0288561
				Total	2.01256	17
				Comparaciones múltiples
				Variable dependiente:	acta1
				HSD Tukey
				(I) Condition		Diferencia de medias (I-J)	Desv. Error	Sig.	Intervalo de confianza al 95%
									Límite inferior	Límite superior
				1,00	2,00	-,67690*	0.098075	1.42762e-05	-0.931644	-0.42215
					3,00	-0.111982	0.098075	0.50432	-0.366729	0.142765
				2,00	1,00	,67690*	0.098075	1.42762e-05	0.42215	0.931644
					3,00	,56492*	0.098075	0.000105436	0.310168	0.819662
				3,00	1,00	0.111982	0.098075	0.50432	-0.142765	0.366729
					2,00	-,56492*	0.098075	0.000105436	-0.819662	-0.310168
				*. La diferencia de medias es significativa en el nivel 0.05.

## Sheet: stac3
stac3
Condition	Expression			Condition	Mean	SD	SEM	n
N1_AA	0.761298			CT	0.386131	0.0820223	0.0334855	6
N1_CT	0.290415			AA	1.15139	0.290697	0.118676	6
N1_IGF	0.450554			IGF	0.718155	0.19546	0.0797961	6
N2_AA	0.895234
N2_CT	0.396872
N2_IGF	0.829171
N3_AA	1.51002
N3_CT	0.371871
N3_IGF	0.564521
N4_AA	1.06776
N4_CT	0.534386
N4_IGF	0.785932
N5_AA	1.34751
N5_CT	0.383726
N5_IGF	0.682051
N6_AA	1.32651
N6_CT	0.339518
N6_IGF	0.9967
				Pruebas de normalidad
				Condition		Kolmogorov-Smirnova			Shapiro-Wilk
						Estadístico	gl	Sig.	Estadístico	gl	Sig.
				stac3_lg	1,00	0.245241	6	,200*	0.9449	6	0.69887
					2,00	0.238715	6	,200*	0.93267	6	0.60087
					3,00	0.16665	6	,200*	0.976346	6	0.932022
				*. Esto es un límite inferior de la significación verdadera.
				a. Corrección de significación de Lilliefors
				Prueba de homogeneidad de varianzas
						Estadístico de Levene	gl1	gl2	Sig.
				stac3_lg	Se basa en la media	0.793064	2	15	0.47054
					Se basa en la mediana	0.696491	2	15	0.513747
					Se basa en la mediana y con gl ajustado	0.696491	2	14.5447	0.514209
					Se basa en la media recortada	0.792114	2	15	0.470945
				ANOVA
				stac3_lg
					Suma de cuadrados	gl	Media cuadrática	F	Sig.
				Entre grupos	0.665073	2	0.332536	27.4052	9.80131e-06
				Dentro de grupos	0.182011	15	0.0121341
				Total	0.847084	17
				Comparaciones múltiples
				Variable dependiente:	stac3_lg
				HSD Tukey
				(I) Condition		Diferencia de medias (I-J)	Desv. Error	Sig.	Intervalo de confianza al 95%
									Límite inferior	Límite superior
				1,00	2,00	-,46973*	0.0635979	6.44463e-06	-0.634925	-0.304538
					3,00	-,26284*	0.0635979	0.00239812	-0.428032	-0.0976448
				2,00	1,00	,46973*	0.0635979	6.44463e-06	0.304538	0.634925
					3,00	,20689*	0.0635979	0.0139357	0.0416996	0.372087
				3,00	1,00	,26284*	0.0635979	0.00239812	0.0976448	0.428032
					2,00	-,20689*	0.0635979	0.0139357	-0.372087	-0.0416996
				*. La diferencia de medias es significativa en el nivel 0.05.

## Sheet: usp28
usp28
Condition	Expression			Condition	Mean	SD	SEM	n
N1_AA	1.46475			CT	0.99188	0.222943	0.0910161	6
N1_CT	0.878498			AA	1.28486	0.254017	0.103702	6
N1_IGF	1.40318			IGF	1.11535	0.191629	0.0782323	6
N2_AA	1.3564
N2_CT	0.831205
N2_IGF	1.15351
N3_AA	1.66344
N3_CT	1.04237
N3_IGF	1.23328
N4_AA	1.07922
N4_CT	0.83581
N4_IGF	0.862983
N5_AA	1.00378
N5_CT	0.946246
N5_IGF	0.978569
N6_AA	1.14158
N6_CT	1.41715
N6_IGF	1.06059
				Pruebas de normalidad
				Condition		Kolmogorov-Smirnova			Shapiro-Wilk
						Estadístico	gl	Sig.	Estadístico	gl	Sig.
				usp28_lg	1,00	0.223122	6	,200*	0.825386	6	0.0981918
					2,00	0.199713	6	,200*	0.950928	6	0.747794
					3,00	0.105176	6	,200*	0.997747	6	0.999678
				*. Esto es un límite inferior de la significación verdadera.
				a. Corrección de significación de Lilliefors
				Prueba de homogeneidad de varianzas
						Estadístico de Levene	gl1	gl2	Sig.
				usp28_lg	Se basa en la media	0.141934	2	15	0.86883
					Se basa en la mediana	0.12646	2	15	0.882139
					Se basa en la mediana y con gl ajustado	0.12646	2	10.9814	0.882474
					Se basa en la media recortada	0.139321	2	15	0.871062
				ANOVA
				usp28_lg
					Suma de cuadrados	gl	Media cuadrática	F	Sig.
				Entre grupos	0.0386199	2	0.01931	2.8212	0.0911977
				Dentro de grupos	0.102669	15	0.0068446
				Total	0.141289	17

## Sheet: myoz1b
myoz1b
Condition	Expression			Condition	Mean	SD	SEM	n
N1_AA	0.508352			CT	0.46383	0.255156	0.104167	6
N1_CT	0.334181			AA	0.629815	0.0891603	0.0363995	6
N1_IGF	0.484047			IGF	0.764234	0.17375	0.0709333	6
N2_AA	0.604712
N2_CT	0.361077
N2_IGF	0.820362
N3_AA	0.547449
N3_CT	0.472617
N3_IGF	0.755384
N4_AA	0.714599
N4_CT	0.237604
N4_IGF	1
N5_AA	0.700883
N5_CT	0.95868
N5_IGF	0.680274
N6_AA	0.702898
N6_CT	0.418824
N6_IGF	0.845338
				Pruebas de normalidad
				Condition		Kolmogorov-Smirnova			Shapiro-Wilk
						Estadístico	gl	Sig.	Estadístico	gl	Sig.
				myoz1b_lg	1,00	0.23253	6	,200*	0.926934	6	0.556639
					2,00	0.286169	6	0.135868	0.85978	6	0.188414
					3,00	0.187833	6	,200*	0.933788	6	0.609658
				*. Esto es un límite inferior de la significación verdadera.
				a. Corrección de significación de Lilliefors
				Prueba de homogeneidad de varianzas
						Estadístico de Levene	gl1	gl2	Sig.
				myoz1b_lg	Se basa en la media	1.40298	2	15	0.27634
					Se basa en la mediana	1.26971	2	15	0.309435
					Se basa en la mediana y con gl ajustado	1.26971	2	8.14861	0.331122
					Se basa en la media recortada	1.38791	2	15	0.279874
				ANOVA
				myoz1b_lg
					Suma de cuadrados	gl	Media cuadrática	F	Sig.
				Entre grupos	0.196899	2	0.0984497	5.19502	0.0193068
				Dentro de grupos	0.284262	15	0.0189508
				Total	0.481161	17
				Comparaciones múltiples
				Variable dependiente:	myoz1b_lg
				HSD Tukey
				(I) Condition		Diferencia de medias (I-J)	Desv. Error	Sig.	Intervalo de confianza al 95%
									Límite inferior	Límite superior
				1,00	2,00	-0.172835	0.0794791	0.108374	-0.37928	0.0336094
					3,00	-,25019*	0.0794791	0.0171752	-0.456633	-0.0437436
				2,00	1,00	0.172835	0.0794791	0.108374	-0.0336094	0.37928
					3,00	-0.077353	0.0794791	0.604214	-0.283798	0.129092
				3,00	1,00	,25019*	0.0794791	0.0171752	0.0437436	0.456633
					2,00	0.077353	0.0794791	0.604214	-0.129092	0.283798
				*. La diferencia de medias es significativa en el nivel 0.05.

## Sheet: cpt1b
cpt1b
Condition	Expression			Condition	Mean	SD	SEM	n
N1_AA	1.50188			CT	1.51086	0.099745	0.0407207	6
N1_CT	1.49812			AA	1.17857	0.201933	0.082439	6
N1_IGF	1.0996			IGF	1.01819	0.306391	0.125084	6
N2_AA	1.19642
N2_CT	1.68457
N2_IGF	0.887263
N3_AA	1.28178
N3_CT	1.46176
N3_IGF	1.48574
N4_AA	1.00083
N4_CT	1.38569
N4_IGF	0.629053
N5_AA	1.14834
N5_CT	1.49263
N5_IGF	1.19759
N6_AA	0.942182
N6_CT	1.54242
N6_IGF	0.809888
				Pruebas de normalidad
				Condition		Kolmogorov-Smirnova			Shapiro-Wilk
						Estadístico	gl	Sig.	Estadístico	gl	Sig.
				cpt1b	1,00	0.217504	6	,200*	0.931832	6	0.594325
					2,00	0.143957	6	,200*	0.962458	6	0.83847
					3,00	0.165429	6	,200*	0.980503	6	0.954029
				*. Esto es un límite inferior de la significación verdadera.
				a. Corrección de significación de Lilliefors
				Prueba de homogeneidad de varianzas
						Estadístico de Levene	gl1	gl2	Sig.
				cpt1b	Se basa en la media	3.27181	2	15	0.0661902
					Se basa en la mediana	3.29182	2	15	0.0652753
					Se basa en la mediana y con gl ajustado	3.29182	2	11.7962	0.0731187
					Se basa en la media recortada	3.28844	2	15	0.0654288
				ANOVA
				cpt1b
					Suma de cuadrados	gl	Media cuadrática	F	Sig.
				Entre grupos	0.757744	2	0.378872	7.86034	0.0046233
				Dentro de grupos	0.723006	15	0.0482004
				Total	1.48075	17
				Comparaciones múltiples
				Variable dependiente:	cpt1b
				HSD Tukey
				(I) Condition		Diferencia de medias (I-J)	Desv. Error	Sig.	Intervalo de confianza al 95%
									Límite inferior	Límite superior
				1,00	2,00	,33229*	0.126755	0.0477733	0.00305119	0.661535
					3,00	,49268*	0.126755	0.00392057	0.163435	0.821919
				2,00	1,00	-,33229*	0.126755	0.0477733	-0.661535	-0.00305119
					3,00	0.160383	0.126755	0.435253	-0.168859	0.489625
				3,00	1,00	-,49268*	0.126755	0.00392057	-0.821919	-0.163435
					2,00	-0.160383	0.126755	0.435253	-0.489625	0.168859
				*. La diferencia de medias es significativa en el nivel 0.05.

## Sheet: wnt4
wnt4
Condition	Expression			Condition	Mean	SD	SEM	n
N1_AA	0.861297			CT	1.32125	0.214463	0.0875541	6
N1_CT	1.59159			AA	0.62472	0.121942	0.0497826	6
N1_IGF	1.57352			IGF	1.15218	0.279209	0.113987	6
N2_AA	0.600801
N2_CT	1.20714
N2_IGF	0.730484
N3_AA	0.633555
N3_CT	1.10404
N3_IGF	1.18164
N4_AA	0.553325
N4_CT	1.10344
N4_IGF	1
N5_AA	0.523516
N5_CT	1.53272
N5_IGF	1.25136
N6_AA	0.575824
N6_CT	1.38856
N6_IGF	1.17608
				Pruebas de normalidad
				Condition		Kolmogorov-Smirnova			Shapiro-Wilk
						Estadístico	gl	Sig.	Estadístico	gl	Sig.
				wnt4_lg	1,00	0.187837	6	,200*	0.880192	6	0.269941
					2,00	0.27054	6	0.193581	0.837832	6	0.125071
					3,00	0.239025	6	,200*	0.943272	6	0.685659
				*. Esto es un límite inferior de la significación verdadera.
				a. Corrección de significación de Lilliefors
				Prueba de homogeneidad de varianzas
						Estadístico de Levene	gl1	gl2	Sig.
				wnt4_lg	Se basa en la media	0.40693	2	15	0.672822
					Se basa en la mediana	0.224189	2	15	0.801794
					Se basa en la mediana y con gl ajustado	0.224189	2	10.1431	0.803021
					Se basa en la media recortada	0.401816	2	15	0.676095
				ANOVA
				wnt4_lg
					Suma de cuadrados	gl	Media cuadrática	F	Sig.
				Entre grupos	0.357752	2	0.178876	23.0853	2.64007e-05
				Dentro de grupos	0.116227	15	0.00774848
				Total	0.473979	17
				Comparaciones múltiples
				Variable dependiente:	wnt4_lg
				HSD Tukey
				(I) Condition		Diferencia de medias (I-J)	Desv. Error	Sig.	Intervalo de confianza al 95%
									Límite inferior	Límite superior
				1,00	2,00	,32658*	0.0508215	3.2158e-05	0.194573	0.458587
					3,00	0.0660942	0.0508215	0.416448	-0.0659132	0.198102
				2,00	1,00	-,32658*	0.0508215	3.2158e-05	-0.458587	-0.194573
					3,00	-,26049*	0.0508215	0.000344669	-0.392493	-0.128479
				3,00	1,00	-0.0660942	0.0508215	0.416448	-0.198102	0.0659132
					2,00	,26049*	0.0508215	0.000344669	0.128479	0.392493
				*. La diferencia de medias es significativa en el nivel 0.05.

[truncated: 12 more sheets: miR-1-2, miR-29a, miR-133a-1, miR-133a-2, miR-133b, miR-206, miR-221, miR-222, lnc12549, lnc01802, lnc04711, lnc20194]
